# Supplementary material for: Automated minute scale RNA-seq of pluripotent stem cell differentiation reveals early divergence of human and mouse gene expression kinetics
Source: PLoS Comput Biol. 2019 Dec 9;15(12):e1007543. doi: 10.1371/journal.pcbi.1007543 (PMC6922475; doi:10.1371/journal.pcbi.1007543)
Supplement: S1 Table — Sheets 3 contains the lists of genes having each pattern in mouse cells sampled every four minutes. Sheet 4 contains the lists of genes having each pattern in human cells sampled every 10 minutes. (XLSX) [file pcbi.1007543.s002.xlsx]

## Sheet: Mouse_NumGenesPerPattern
Pattern	NumGenes
TotalNotDynamic	7421
TotalDynamic	3721
MonotonicUp	407
MonotonicDown	509
ImmediateOff	359
ImmediateOn	782
Peak	947
Dip	612
Cyclic	564
DelayUp	88
DelayDown	612
DelayPeak	76
DelayDip	13
Unclassified	2

## Sheet: Mouse_DynamicPattern_Genes
MonotonicUp	MonotonicDown	ImmediateOff	ImmediateOn	Peak	Dip	Cyclic	DelayUp	DelayDown	DelayPeak	DelayDip	Unclassified
Meis2	Igfbp3	Mast4	Hist3h2a	Pard3	Chchd1	Cd59a	Uba2	Chchd1	Hspa1a	Mios	Galk2
Ptn	Lefty2	Suv420h1	Emc6	Proser1	Myl6	Ythdc2	Igfbp5	Myl6	Ccnd2	Phtf2	Vps37a
Wnt8a	Lmna	Ext1	Tmem70	Rab3gap1	Oard1	Igdcc4	Mycn	Oard1	Slc30a1	Reep4
Ntrk2	Pitx2	Zfp292	Grm1	Tmem131	1110012L19Rik	Rreb1	Scn2b	1110012L19Rik	Fst	Rell1
Cd24a	Erap1	Spta1	Mrto4	Dnm2	Ascc1	Ppp1r21	Tspyl4	Ascc1	D4Wsu53e	Fgfbp1
Sfrp1	Irf1	Zbtb1	Jund	Tll1	Frrs1l	Zak	Pogk	Frrs1l	Slc5a3	Erc2
Narf	Tdgf1	Sil1	Exd1	Wdfy3	Mettl5	Fancd2	Ccdc160	Mettl5	Tgfbr3	Rsbn1
Crabp2	Tmem63a	Sec61a1	Grk4	Sec31a	Nxt1	Agtrap	Ccnh	Nxt1	Ccdc64	Sqle
Sparcl1	Sipa1l2	Zbtb43	Il11	Dcp1a	Rps19	Plk1	Wdhd1	Rps19	Ntn1	Tacc1
Smoc1	Taok3	Cnot6	Nkain3	Slmap	Siva1	Rad54b	Eif2d	Siva1	Atp2b1	Pdlim5
Greb1l	Zc3hav1	Pcdh18	Pla2g16	Sec23a	Cyba	Hltf	Olig3	Cyba	Ppp1r26	Arpc1b
Ilf3	Nptxr	Cxcr4	Ier3ip1	Traf3	Sepw1	Arhgef10l	Arxes2	Sepw1	Rmi1	Actg1
Spsb4	Ell2	Ing1	Dph5	Acap2	B3gat3	Asah1	Pafah1b3	B3gat3	Nefh	Mme
Trim2	Plaur	Rfwd3	Gipc1	Pkp2	Mrpl28	Oma1	Mid1ip1	Mrpl28	Bcl9
Plat	Smtn	Zmym4	Jkamp	Adam9	Ndufb7	Sun1	Trmt2a	Ndufb7	Clip2
2900011O08Rik	Gal	Dact1	Wrap73	Arhgap28	Gstt2	Akt3	Bmf	Gstt2	Slc16a13
Uhrf1	Capn2	Flrt3	Ankrd13d	Ust	Lrrc42	2019-03-07	Rrm2	Lrrc42	Tbl2
Ror1	Ociad2	Ddx24	Pdlim2	Fcho2	Rtkn2	Epdr1	Wdr86	Rtkn2	Eme1
Rpa1	Irgm2	Notch2	Txndc17	Mapk6	Mrpl54	Slc20a2	Rarg	Mrpl54	Enpp2
Mtap7d3	Shisa5	Epha4	Tmem147	Gpsm1	Hexa	Elovl6	Six5	Hexa	Bahd1
Galnt16	Abcg2	Gulp1	Cd300a	Aff4	Psmg1	Phf17	Rasgrp2	Psmg1	Lrrc59
Tnrc6c	Nmi	Pnma2	Abca7	Jup	Pfdn1	Tmem209	Osbpl1a	Pfdn1	Ahdc1
Dhfr	Zadh2	Znrf3	Rab43	Slc12a7	Gba2	Mbtps2	Gramd3	Gba2	Nptx1
Lrrn1	Parp10	Zcchc8	Hilpda	Itgav	Mrpl12	Wwc2	Klhl23	Mrpl12	Aco1
Add3	Serpinb9	Arhgef26	Dpm2	Parp12	Znhit1	Egr1	Nnat	Znhit1	Sin3a
Apex1	Steap2	Casp8ap2	Sap25	Rtp4	Hyal2	Cc2d2a	Usp3	Hyal2	Akr1b3
Fhdc1	Fam129b	Zfp866	Dusp3	Bcap29	Pigp	Tead1	H2-Ke6	Pigp	Dhx30
Mcm7	Sfn	Yars	Nudt18	Parm1	Ech1	Fech	Eml1	Ech1	Isyna1
Ttc5	Camk2d	Ppm1g	Trabd	Appbp2	Zfp775	H2-Q6	Rnf122	Zfp775	Grik5
Gm4631	Tapbp	Cxxc1	Mea1	Ikzf1	Txndc12	Ppp2r3a	Sugt1	Txndc12	Gpi1
Psat1	Spp1	Akap1	Rem2	Dip2a	Ndufs2	Fam35a	Olfml2a	Ndufs2	4933411K20Rik
Ensa	Cldn4	Ddx51	Nfkb2	Shisa3	Stk16	Pmp22	Ndc80	Stk16	Ints3
Skap2	Eif2ak2	Pif1	Cenpw	Pom121	Sertad3	Mfsd2a	Kynu	Sertad3	Plcl2
Slc1a3	Cd109	Rcc2	Psme2b	Herc6	Rpl35a	Lyrm9	Ivns1abp	Rpl35a	Trmt1l
Dhrs4	Arap3	Lmnb2	Yif1b	Megf10	Rpl32	Pknox2	Nit1	Rpl32	Dnajc30
Meox1	Tnfrsf12a	Sart1	Slc7a11	Il17rd	Ndufa11	Ncs1	Crabp1	Ndufa11	Tnik
Dll1	Tmem40	Zfp664	Dync1i2	Eogt	Hist1h2ap	Ccdc111	Mdk	Hist1h2ap	Ube2e1
Usp44	S100a10	Naa40	Gne	Lrrc8c	Grcc10	Slc7a7	Armcx2	Grcc10	Lrrcc1
Prmt8	F2rl1	Hip1r	Psma5	Fndc3b	BC003965	Mid1	Car14	BC003965	Fbxo44
Stra6	Car2	Cdc42ep4	Mmaa	Phip	Trip6	Rhpn2	Phkb	Trip6	Exoc6b
Casp3	Cep170b	Trim35	Tia1	Map4k3	Ndufa13	Prickle1	Rnf144a	Ndufa13	Hspa14
Orc2	Limk2	Zfp422	Arrdc3	Chuk	Uqcc2	4930452B06Rik	Slc2a1	Uqcc2	Cask
Pask	Psmb8	Rnf113a2	Fibin	Dido1	Rps15	Rnd3	Zmym3	Rps15	Sepp1
Map2	Tes	Nfe2l1	Camk2n1	Map4k5	Urod	Rdh10	Lpl	Urod	Fras1
Lama1	Anks1b	Nes	Cyr61	Lepre1	Mrpl46	Obfc1	Prmt1	Mrpl46	Zfyve16
Senp3	Steap1	Pars2	Tead3	Lrrk1	Lamtor2	Suco	Mtmr14	Lamtor2	Ctsa
Fgfr1	Itpkb	Arrdc3	Vgll4	Smcr8	Rhbdd3	Pi4k2b	Prim1	Rhbdd3	Smarcad1
Dhx40	Slc4a11	Ehmt2	Cox7a2	Tanc1	0610010K14Rik	Etv5	Dctpp1	0610010K14Rik	Gapdh
C330007P06Rik	Wnk1	Mxd4	Eif4e3	Stard8	Zbtb16	Fgf5	Dnajc19	Zbtb16	Fbln1
Srgap3	Sh3glb1	Kdm3b	Prmt10	Gbp3	Ring1	Tmcc3	Cmpk1	Ring1	Pck2
Igf2	Hopx	Mcc	Clic6	Sertad4	Fam195b	Atf6	Cacybp	Fam195b	Gdpd2
Acss1	Adipor1	Rsf1	Tnfrsf10b	Parp14	Rmi2	Peli2	Gins2	Rmi2	Supv3l1
Lsm14b	Cpeb1	Rhot2	Plau	Fgf8	Smpd2	Tmem64	Klhl7	Smpd2	Snx1
Gins4	Wsb2	Peg10	Nradd	Apobec1	Bod1	Ppp1r10	Prps2	Bod1	Ssbp2
Matn2	Cav1	Tceal8	Mmadhc	Thbd	Nt5dc2	Trak2	Cpne1	Nt5dc2	Pno1
Kit	Ddx58	Gabpb2	Kbtbd3	Clic6	Trit1	Med1	Gpc3	Trit1	Zranb3
Fgfr2	Setx	Pgap1	F3	Pkdcc	Rasl11b	Dtl	Gria3	Rasl11b	Usp40
Lig1	Pim1	Pik3r3	Eef1e1	Tmem2	2410015M20Rik	S1pr3	Steap3	2410015M20Rik	Cdpf1
Ccne2	Tbrg1	Atp11a	Prickle2	Ngfr	Comt	Skil	Pfkl	Comt	Plrg1
Tyms	Clu	Rarg	Cflar	Smad7	Mrpl17	Tab2	Clstn3	Mrpl17	Adam22
Ankzf1	Slc25a24	Pcnt	Efs	Maml3	Lancl1	Zfp462	Polr2e	Lancl1	Cyp4f15
Mbp	Capns1	Senp8	Them4	Ahr	Rps20	Amotl2	Pdpn	Rps20	Mrps27
Mcm2	Wnt3	Pde4b	Prkd2	Fibin	Rps27a	Tbc1d32	Dut	Rps27a	Pold1
Lpar1	Gas6	Rnf34	Mast3	Tead3	Gcfc2	Map3k9	Prelid2	Gcfc2	Phb
Sox21	Surf4	Clk2	Lats2	Plk3	Zfp593	Vps16	Dcps	Zfp593	Spns1
Ndnf	Rhbdf1	Rfc1	Numbl	Ccny	Cdk10	Klhl21	Cbx1	Cdk10	Exosc5
Pllp	Utf1	Zfp60	Klf11	Barhl2	Mettl23	Smarcal1	Sap30	Mettl23	Tenm1
Peg12	Lpp	Ncapg2	1700017B05Rik	Fhl3	Rpl36a	Fnip1	Sumo2	Rpl36a	Wdr18
Anapc2	Ucma	Six5	Fcho2	Fzd6	Rfc4	Plekhg3	H2afy2	Rfc4	Rab11fip1
Sox3	Slc6a15	Stag1	2019-03-08	Plekha1	9930012K11Rik	Zfp36l1	Pard6g	9930012K11Rik	Ranbp1
Ezr	Xbp1	Tmem164	Tmem2	Clip4	Paqr4	Hsd17b7	St6galnac3	Paqr4	Ung
Cabp7	Glud1	Klhl23	Tmem17	Exoc3l	Zfp60	Uso1	Nedd9	Zfp60	Ube2e2
G2e3	Acot9	Megf6	Cx3cl1	Pros1	Tm2d3	F2r	Fam60a	Tm2d3	Pten
Tex9	Trh	Cecr2	Glt8d1	Fgf15	Uxt	Chst15	Mbtd1	Uxt	Srsf10
Bai2	Mllt4	Amt	Cdk18	Prkd2	Ccs	Slc3a2	Gm3488	Ccs	Ccdc84
Snrpn	Dok5	Cep57l1	Plcd3	Zfp800	Rfc3	Lrpap1	Eif2s3x	Rfc3	Ndufab1
Drg1	Creld2	Adat1	Bcar3	AI661453	Eif2b2	Vegfa	Cdkn1b	Eif2b2
Sema3c	Cd47	B3gntl1	Tnfaip6	Tgfbi	Gusb	Hspa5	Csnk1a1	Gusb
Cdc23	Wnt7b	Zfp143	Sec14l1	Spsb1	1110004F10Rik	Fbxo6	2410127L17Rik	1110004F10Rik
Lrig1	Cd97	Igdcc3	Sh2d3c	Lats1	Atp6v1f	Fos	Ipo11	Atp6v1f
Aff3	Tjp2	Fut10	Whrn	Lrpprc	Gm561	Msi2	Sord	Gm561
Sumo3	Hdac5	Slc3a2	Duxbl1	Pnpla2	Prorsd1	4632428N05Rik	Zc4h2	Prorsd1
Apoe	Tpd52	Pot1a	Camta1	Ghr	Rps26	Ska2	Fgfr3	Rps26
Orc1	Dnajc3	Gins3	Rhob	Rabgap1l	Ildr2	Car12	Zranb2	Ildr2
Mccc2	Pik3ip1	Ppm1e	Prss23	Runx1	Dvl2	Paip2b	Atp2b4	Dvl2
Sox1	Olig1	Rundc3b	Dgke	Tor1aip1	Dgcr6	Dnph1	Myl9	Dgcr6
Camkv	Otud1	Zbtb33	Hdac7	Trak1	Rad51	Samd4	Tnfrsf21	Rad51
Jph4	Slco5a1	Kdm3a	Fpgs	Nucb2	Sugp1	2410002F23Rik	Lage3	Sugp1
Snx5	Nid1	Phkb	Trib1	Mef2a	Nuak2	Efnb2		Nuak2
Hells	Vgf	Rbm45	Synpo	1600029D21Rik	Ccdc117	Jdp2		Ccdc117
Klhl13	Psmb10	Plch1	Ndfip2	Nhsl1	Cox7c	Gxylt1		Cox7c
Zfp932	Crmp1	Recql5	Trim21	Irgm1	Tma7	Ppp1r15b		Tma7
Hoxb1	Zfp36	Tfdp1	Rsbn1l	Specc1	Usp11	Filip1l		Usp11
Ptpn13	Nab1	Zmym1	Pgpep1	Erbb2ip	Inip	Arl5b		Inip
Phgdh	Larp1	Dhx36	Herpud1	Zfx	Dnajc24	Ubr5		Dnajc24
Cenpp	Vsig10	Mars	Foxq1	Slc38a1	Sirt3	Col18a1		Sirt3
Armcx6	She	Lrig3	Chuk	Slc39a8	Nme3	Cdc25a		Nme3
Col3a1	Man1c1	Rragb	Pmvk	Bcor	Gtf2e1	Papd5		Gtf2e1
Pvrl2	Def6	Exo1	Prickle3	Arhgef12	Gpx4	Zic3		Gpx4
Rps6ka6	Rest	Thsd7a	Rab3ip	Glcci1	Tmco1	Plagl2		Tmco1
Tk1	Ostf1	Ift140	Dip2a	Zfp869	Cuedc2	D10Wsu102e		Cuedc2
Rbmx	Rbfox1	Scn2b	Trim34a	Fiz1	Atp5g3	2700081O15Rik		Atp5g3
Cbs	Ppp4r1	Msh2	Fzd6	Myc	2810004N23Rik	Gpt2		2810004N23Rik
Abca9	Igfbp2	Mcf2l	Pdgfrb	Plau	Rpl34	Nck2		Rpl34
Txndc16	Des	Tspyl4	Slc39a10	Etv6	Pgrmc1	Mgea5		Pgrmc1
Xkr5	Phyh	Cep78	Lgals8	Mdm2	Setd6	Fam76b		Setd6
Rrm1	Eml5	Ndc80	Pycr2	Pcp4l1	Egfl7	Rbbp6		Egfl7
Dnajc9	Sbno2	Ezh2	Jph2	Kif5b	Foxred1	Clic4		Foxred1
Lap3	Ubash3b	Angpt1	Synj2	Nup153	2610002J02Rik	Txnrd1		2610002J02Rik
Ash2l	Slc25a20	Ppp1r16a	Apobec1	Asxl1	Syf2	Traf4		Syf2
Cadps2	Lgals3bp	Nanp	Pxdc1	Adam12	Pmf1	Jag1		Pmf1
Pole	Tgfb1	Rbm26	Csf1	Cmpk2	Decr2	Ldlr		Decr2
Irx3	Agpat3	Pola1	Lefty1	Rap1gds1	Snrpc	Bclaf1		Snrpc
Mre11a	Mcam	Ncapg	Rnf165	Trim21	Thoc7	Rnf2		Thoc7
Wdr76	Hivep2	Tmem229a	Irf9	Utp20	Tmem121	Smg7		Tmem121
Suds3	Plod3	Arhgef9	Lats1	Mmp2	Rassf2	Asb1		Rassf2
Fam134c	Bmp1	Pus3	Egfr	Ski	Rpusd4	Cggbp1		Rpusd4
Dscc1	Rusc2	Zmym3	Pde1b	Mmp9	Ppie	Tfe3		Ppie
Chaf1b	Pdia6	Trim13	Sh3bp5	Tdrd7	Clk1	Zfp715		Clk1
Acvr1b	Map4	Pogk	Lpar6	Ccnl1	Stra13	Zfp623		Stra13
Ift80	Hectd1	Nif3l1	Relt	Adk	Gm4724	Acly		Gm4724
Pcx	Dpysl4	Bmf	Ntn4	Lgals8	Rad51d	1810026J23Rik		Rad51d
Dgkb	Ltbp1	Gm13139	Stat2	Lamc2	Bpgm	Alkbh5		Bpgm
Zfp808	Reep5	Vps52	Parp16	Exoc4	Nup85	Tle3		Nup85
Cpsf3l	Rras	Rpp38	Btg3	Hecw2	Hes1	Scaf4		Hes1
Caap1	Cd276	Rnf168	Fgf8	Lypd6b	Rfc2	Insig1		Rfc2
Parp1	Lbr	Rhebl1	Serpinb6b	Ubr3	Snrpe	Tmem170b		Snrpe
Tfdp2	Cat	Dpf1	Fndc3b	Dgke	Spata24	Gja1		Spata24
Gtf2h3	Fam101a	Orc4	Tcirg1	Epc2	Spryd4	Map3k1		Spryd4
Kdelc1	Tax1bp3	Ccdc90b	Cstb	Kbtbd2	Cep55	Zfp568		Cep55
Psmc3ip	Cnih4	Armcx2	Picalm	Zfp809	Babam1	Acsl3		Babam1
Gm3558	Bgn	Ska3	Ccnl1	Tab3	Gprc5c	Sc5d		Gprc5c
Pet112	Cav2	Cacna2d1	Plk2	Sh3bgrl2	Tmem194b	Dusp4		Tmem194b
Usp28	1810011O10Rik	Smarca2	Igsf3	Prickle2	Ubl4	Pfkfb3		Ubl4
Mageh1	Clic1	Tex15	Cers6	Sbf2	2019-09-03	Hspa4		2019-09-03
D10Jhu81e	Psme2	Cntrob	Ahr	Abcc4	Ict1	Otud4		Ict1
Ptcd3	Marveld1	Mmp15	Tank	Lamb1	Qprt	Txlng		Qprt
Atad2	Lama5	Hip1	Tsg101	Ccdc109b	Rprm	Hmgcr		Rprm
Enox2	Myof	Ddit4l	Slc35f5	Whrn	Sec61g	Chka		Sec61g
Rbp1	Tnks2	Trmt2a	Synpo2l	Tbc1d30	Cd320	Mcl1		Cd320
Xpo1	Eva1b	D2hgdh	Rin2	Gfpt2	Hars2	Exog		Hars2
Dek	Vat1	Timeless	Stxbp1	Plk2	Homez	Jun		Homez
Eef2k	Lad1	Ggta1	Bcap29	Kansl3	Amdhd2	Nacc1		Amdhd2
B9d1	Fam171a1	Mina	Lypd6b	Nox4	Pigc	Phf3		Pigc
Snrnp25	Stk17b	Acad8	Cd151	Zfp503	Trim13	Zscan21		Trim13
l7Rn6	Smad5	Vcan	Rnf11	Rybp	St6gal1	Ddx5		St6gal1
Pms2	Gns	Spice1	Dtx4	Cdkn1a	Uimc1	Acvr2a		Uimc1
Pcna	Sec24b	Pak1	Gfpt2	Chrnb1	Sult4a1	Mgmt		Sult4a1
Spc24	Kcmf1	Armcx1	Tmem248	Tiparp	Ifitm2	Nasp		Ifitm2
Col4a6	Polr3g	Cdca7	Tmbim1	Sgk3	Pde6d	Ptplad1		Pde6d
Tceal5	Cd44	Clgn	Prr5	Amigo2	Adat1	Larp4b		Adat1
Aldh7a1	Lgals3	Anapc4	Zdhhc13	Atf4	Tmem60	Brd2		Tmem60
Ect2	Bst2	Oat	Agfg1	Hif1an	Cnpy2	Fam117a		Cnpy2
Sbk1	Kctd6	Ift172	Eif2b3	Apobr	1600012H06Rik	Traf3ip1		1600012H06Rik
Brca1	Zbtb38	Shmt1	Kirrel	Wac	Cmah	Cap1		Cmah
Vash1	Dysf	Klhl22	Zfp57	Trim34a	Pde4b	Thrap3		Pde4b
Elp3	Cyb5r1	Stim1	Arhgef28	Sec24d	Rnf113a2	Slbp		Rnf113a2
Glod4	Atp8a1	Map2k6	Rab1	Pip5k1c	Prkd1	Wdr43		Prkd1
Ccne1	Slpi	Rad51	Atl2	Rsl1d1	Cables1	Akap8		Cables1
Ada	Frmd4b	Tinf2	Shisa3	Polr3f	Pars2	Mlec		Pars2
Ccp110	Klf10	Cdon	Helb	Tsc22d2	Smarcd2	Dynll2		Smarcd2
Echdc2	St6galnac4	Me2	Rbm43	Zfand5	Wdr73	Dnaja2		Wdr73
Hspa9	Col8a1	Morc2a	Igtp	Fam13b	AI597479	Ccdc137		AI597479
Tspan3	Cryab	1600012H06Rik	Pcf11	Zdhhc20	Agfg2	Fnbp4		Agfg2
Timm21	H2-T22	Rbm4	Pdzd2	Zfp191	Rpp38	Msh6		Rpp38
Apitd1	Nav1	Acp6	Pea15a	Zfp574	Mettl20	Eif4g3		Mettl20
Dzip3	Apobec3	Evc	Trib3	Tnpo1	Stard5	Clint1		Stard5
Esco2	Cxxc5	Dnajc24	Litaf	Cul3	Rad1	Cyp51		Rad1
Exo5	Mvp	Jakmip2	Tcf15	Zbtb10	H3f3a	Sp8		H3f3a
Apbb1	Stat3	Wdr24	Ackr4	Med13	Fbxl4	Scd2		Fbxl4
Hmgn2	Efhd2	Rfc3	Zfp503	Tob2	Bora	Qtrtd1		Bora
Tbc1d16	Dynlt3	Fam64a	Schip1	E2f3	Mrpl50	Ankrd10		Mrpl50
Trio	Aplp1	Rnmtl1	Avpi1	Ankrd13a	Cep57	Rere		Cep57
Cdyl	Zfpm2	Nsmce4a	Tbc1d9	Pcf11	Clk2	Aplp2		Clk2
Ddr1	Twist2	Mcm5	Uap1	Brd1	Pus3	Ppm1b		Pus3
Btbd17	Arhgef3	Cnpy2	Scrn1	Topors	Srek1ip1	Nop16		Srek1ip1
Bmp7	Mov10	Dph7	Clcn4-2	Atxn1l	Gtpbp10	Ppat		Gtpbp10
Leprel1	Mitd1	Hbp1	Usp36	Zbtb2	Stbd1	Ddx6		Stbd1
Ppp1cc	Rnf19b	Ccdc18	Csrnp1	Scaf8	Pif1	Spag9		Pif1
Eftud2	Inf2	Mrrf	Gtdc1	D3Ertd254e	Smim15	Rock2		Smim15
Pdzd4	Wdr26	Mettl1	Ccdc66	Bend3	Gfer	Hcfc1		Gfer
Prom1	Timp1	Rps27l	Tob2	Copa	Ndufb6	Baz1a		Ndufb6
Tbc1d15	Aldh1a3	Spin2c	Ubn1	Snd1	Nt5c3	Adamts15		Nt5c3
Sema5b	Map3k15	Tmem11	Trak1	Setd2	Ndufb11	Kat6a		Ndufb11
Rfc5	Dock9	Pth1r	Prnp	Fbxo30	Spc25	Tcerg1		Spc25
Aldh2	Ckap4	Hspbap1	Ubc	Cs	Tstd3	Prpf4b		Tstd3
Elovl2	Cd63	Prim1	Spire1	Enc1	Klhl8	Lamc1		Klhl8
Zfp266	Plod1	Adsl	Tppp3	Fam84b	Eif3i	Hmgcs1		Eif3i
2810459M11Rik	Ccdc80	Tfb1m	Zswim6	Cdh6	Dlg3	Fgfbp3		Dlg3
Stat4	Cd9	Xrcc5	1110007C09Rik	Sirt1	1700019D03Rik	Gdf11		1700019D03Rik
Prpf31	Cadm4	Srek1ip1	Usp18	Gfpt1	Prr5l	Cpsf6		Prr5l
Actn3	Vwa5a	Rab9	Cnn2	Zfp111	Anapc4	Jarid2		Anapc4
Metrn	Tubb6	Rpusd4	Mmp2	Ints6	Nanp	Cbfb		Nanp
Gm3604	Ascc3	Ptprz1	Hspa1a	Mthfd2	Mrps18c	Zc3h11a		Mrps18c
Ipo9	Gsr	Commd3	Nodal	Esco1	Slc52a2	Slc6a6		Slc52a2
Prkar2b	Trim6	Prpf19	Ppp1r9a	Spats2l	Atf6b	Setd8		Atf6b
Rad51ap1	Lsp1	Rrm2	Rbm15	Larp4	Pola2	Cry1		Pola2
Igbp1	Wfdc2	Gfm2	Gtf3c4	Slc38a2	Pot1a	Ipmk		Pot1a
Hes3	Mical2	Aimp2	Megf10	Sgk1	Racgap1	Pmaip1		Racgap1
Acrbp	Pear1	Cd320	Kbtbd2	Inadl	Rimklb	Arcn1		Rimklb
Glyr1	Cnr1	Ormdl2	Trim8	Socs5	Tvp23b	Kdm2a		Tvp23b
Mybl2	Pam	Usp38	A230050P20Rik	Trib3	Sh3bgrl	Zfp106		Sh3bgrl
Glrx3	Ifitm3	Ctdsp2	Csnk1d	Klf5	Kcnf1	Nab2		Kcnf1
Ifrd2	Parp4	Ttc21b	Sbf2	Yap1	Dapk3	Ammecr1l		Dapk3
Rpl7l1	Stat5b	Cops7a	Ecscr	Fbln2	Rpp14	Gsk3b		Rpp14
Thy1	Rapgef3	Mcm6	Slc40a1	Siah2	Coq2	Lef1		Coq2
Ahcy	Kdelr3	Ppp2r2d	Optn	Kazn	Arl4c	Srrt		Arl4c
Cep112	Tmem246	Mipep	Gramd4	Mex3b	Ubald2	Fubp3		Ubald2
H2afz	Pitpna	2700060E02Rik	Hs3st3b1	Tlk2	Klhdc7a	Chmp7		Klhdc7a
2610008E11Rik	Rgs17	Rpp14	Mafg	Sema6a	Cds2	Tmem50b		Cds2
Naprt1	Gbp9	Cdt1	G3bp1	Hs3st3b1	Gcdh	Abi1		Gcdh
Chchd3	Epb4.1l3	Kif20a	Plekhf2	Bdnf	Cdc25b	Sfswap		Cdc25b
Ctsf	Tmsb4x	Brd8	Naa30	Pcdh8	H1f0	Sbno1		H1f0
Mboat2	Als2cl	Lrrc3	Nt5dc3	Ppp4r4	Arhgef9	Mta2		Arhgef9
Sub1	Cmklr1	Ephb1	Srsf5	Etv3	Cep44	Fam53c		Cep44
Peo1	Fat1	Wdr65	Nufip2	Mark1	Slc38a3	Acsl4		Slc38a3
Itm2c	Wisp1	Nudt9	Trim12a	Six4	Zic5	Stk24		Zic5
Cdca7l	Ndrg3	1700013H16Rik	Ino80	Zfp131	Grb7	Lin28a		Grb7
Ndn	Qsox1	Nop10	Fermt1	Zc3h7b	Arl2	Cyb5b		Arl2
Usp1	Tspan14	Cdc6	Coq10b	BC018507	Snn	Zfp217		Snn
Olfml3	Dock8	Nit1	Trim56	Slc39a6	Lpin1	Ywhag		Lpin1
Prim2	Adar	Thbs3	Ext1	Atp2a2	Fgd5	Tmem201		Fgd5
Ganab	St8sia1	Shmt2	Spry4	Cdk12	Recql5	Dnajb1		Recql5
Mpi	Rbpms	Suv420h2	Ugcg	Brap	Qsox2	Kdm2b		Qsox2
Sfrp2	L1td1	Ldhb	Plekhb2	Utp14a	Nipsnap1	Mknk2		Nipsnap1
Psmd5	Arntl	E130012A19Rik	Rnf146	Tbc1d9	Nek1	Ccnd1		Nek1
Dnmt1	Dock6	Gnb2l1	Itpk1	Specc1l	Hmmr	Bcat1		Hmmr
Pa2g4	Soga3	Tubb4a	Iffo2	Zfp746	Ncald	Ier2		Ncald
Zfp811	8430427H17Rik	Sugt1	Canx	Fzd10	Dynlrb1	Ing5		Dynlrb1
Mycl	Tgm2	Fam92a	Cmip	Has2	Chek2	Ak4		Chek2
Mat2b	Src	Rad54l	Sh2b1	Dnajc5	Lrrc3	Zmynd19		Lrrc3
Arg1	Ehbp1l1	Nelfcd	Pik3cb	Cpeb2	Acp6	Lsm7		Acp6
Adh5	Met	Slc25a39	Ybx3	Ctdp1	Ccdc90b	2410131K14Rik		Ccdc90b
Smo	Iqsec1	Mrpl42	Ctgf	Rnf6	Cldn12	Heatr3		Cldn12
Sms	Rab2a	Polr2e	Shb	Ctnna1	Cntrob	Btg2		Cntrob
Eid1	Eltd1	Ppp4c	Tsc22d2	1190002N15Rik	Igsf8	Sf1		Igsf8
Plk1s1	Rps6ka4	Hmha1	Endod1	Nup98	Bcar1	Prtg		Bcar1
Ptk7	Zbp1	Prmt1	Slc12a7	Tnc	Mina	Mkrn1		Mina
Ddit4	Acadl	Cuedc2	Plekhg2	Epc1	Msantd3	Wwtr1		Msantd3
Dtymk	Plac9b	Usp3	Irf2bp2	Vps8	Acad9	Maf		Acad9
Tmem47	Snx9	Cog4	Dusp6	Zfp777	St3gal5	Acap3		St3gal5
Gm8898	Bcl11b	Tsen2	Tap1	Axin2	Dars	Wdr1		Dars
Amph	Slc39a1	Slc27a3	Wipf3	D5Ertd579e	Rp2h	Hnrnpu		Rp2h
Sh3kbp1	Ddit3	Cc2d2a	Tdrd7	Srsf4	Suv420h2	Kmt2d		Suv420h2
Mns1	Dcaf10	Hdac1	St14	Bach1	Kank3	Ddx17		Kank3
Mccc1	Tmem119	Igdcc4	Fam168b	Nars	Map2k6	Tmem186		Map2k6
Mms22l	Tbk1	Mcrs1	Zfp46	Sesn2	Zfp867	Zfc3h1		Zfp867
Raly	Cpt1b	Ppp1r16b	Ptges	Zfp629	Commd3	Otud6b		Commd3
Crbn	Lrp11	Eif1b	Zfand2a	Tada2b	Atp5sl	Zik1		Atp5sl
3632451O06Rik	Aebp1	Wsb1	Bahd1	Zfp146	Depdc1a	Usp31		Depdc1a
H2afv	Cdh10	Msi2	AI597468	Herpud1	Tipin	Slc2a3		Tipin
Slc25a23	Rnf14	Gdi1	Idi1	Zzz3	Auh	Cmtm4		Auh
Arl6	Myl12a	R3hdm4	Fhl2	Atp1a1	Zfp143	Zkscan17		Zfp143
Pacrgl	Ctsl	Hnrnpr	Ube3a	Nufip2	Cbwd1	Dsel		Cbwd1
Tcea1	Ggnbp2	Prpf4b	Eaf1	Bag5	Naa20	Prkrir		Naa20
Hsd17b11	Erbb3	Zranb2	Zfand5	Stau1	Plk4	Rragd		Plk4
Nr2f2	Pdgfrl	Nasp	Akap12	Arl4a	Ggta1	Flna		Ggta1
Sirpa	Col7a1	Qtrtd1	Hspa1b	Nisch	Ntmt1	Zbtb5		Ntmt1
Cspp1	Serpine1	Nr2f1	Brd1	Srp68	Cdkn2aipnl	Zbtb7b		Cdkn2aipnl
Ndufaf3	Slc5a5	Zfp664	Ldlrad4	Zfp263	Galnt11	Cenpj		Galnt11
Ppp1ca	Pcgf5	Ankrd35	Hspa8	Zfp703	Tdp2	Rbm12		Tdp2
Polr3k	Ppp1r12a	Ssrp1	Gata2	Vangl1	Arpc2	Wbp11		Arpc2
Bap1	Arsa	Mlec	Spen	Abhd2	Gcat	Ipo8		Gcat
Rbm10	Rbpms2	Mta2	Mafk	Sall3	Ppp2r5c	Ccdc50		Ppp2r5c
Bphl	Foxp4	Ost4	Maff	Zyx	Ttc21b	Pdpr		Ttc21b
Itgb8	Rgs20	Hypk	Senp6	Tle1	Tm7sf3	Copb2		Tm7sf3
Pls3	Rftn1	Slc44a5	Chd2	Ticrr	Ano1	Pde4dip		Ano1
Hdac2	Cd38	Gcfc2	Phlda1	Arih1	Mipep	Mdc1		Mipep
D930015E06Rik	Laptm5	D030056L22Rik	Erp44	Ccdc88c	Cyc1	Lars		Cyc1
Timp3	Esd	Ivns1abp	Mllt6	Irs1	Senp8	Zkscan5		Senp8
Ninl	Cul4a	Hmga1	Prrc1	Zfand2a	Mtx1	Jrkl		Mtx1
Mut	Akt1	Rragd	Fam177a	Fam84a	Lactb2	Kcnc3		Lactb2
Ppp1r8	Mef2d	Mycn	Zdhhc18	Dnajc25	Myrf	Xiap		Myrf
Pja1	Tceal3	Rpl23a	Palm3	Slc1a4	Nusap1	Zfyve1		Nusap1
Cby1	Zfp9	Gabpb1	Dok2	Khdrbs1	Hbp1	Mlh3		Hbp1
Orc6	Hspb8	Dcun1d5	Bpnt1	Dcbld1	Nelfcd	Mthfd1l		Nelfcd
Prkaca	Ubxn4	Pfn1	Psme1	Chd2	Gyltl1b	Dna2		Gyltl1b
Ddx1	Stx3	Meis1	Fip1l1	Srsf6	Mrpl42	Anapc5		Mrpl42
Eno3	Hmga2	Ccdc50	Rhoc	B3gnt7	Cep78	Meis1		Cep78
Slc22a23	Gapvd1	St5	Junb	Nlrc4	Ube2s	Wdfy2		Ube2s
Pdxp	Diap2	Smndc1	Myo1e	Foxn3	Cdon	Nuf2		Cdon
Cenph	Plek2	Hmgcs1	Helz2	Ddx21	Mapkapk3	Ppp1r7		Mapkapk3
Pou5f1	Arid2	Stk24	Pmm1	Tfcp2l1	Fam64a	Hnrnph1		Fam64a
Nrep	Unc45b	Plekha5	Fzd5	Zswim6	Arvcf	Hnrnpr		Arvcf
Dhodh	E2f4	Igfbp5	Fam107b	Elf1	Strip1	Cenpo		Strip1
Tfam	Gorasp2	Mea1	Camsap1	Sp5	Isca2	Depdc1b		Isca2
Psip1	Scarb1	Tmem50a	Pmepa1	Als2	Rab9	Ccnf		Rab9
Pnrc2	Gcnt2	Alkbh5	Dusp5	Ank2	Spice1	Phospho2		Spice1
Jhdm1d	Mgll	Skida1	Rc3h1	Zfp445	Prelid1	Ipp		Prelid1
Nr6a1	Nav3	Zc4h2	Bhlhe40	Tmem248	Rpl15	AW209491		Rpl15
Plcxd1	Aasdhppt	Fam117a	Tbc1d20	Grlf1	Pdcl	Iqcc		Pdcl
Gys1	Zfpm1	Vegfa	Spry2	Tsr1	Sh3rf1	Wdr6		Sh3rf1
Kif18a	Chd9	Zfc3h1	Kazn	Il6ra	Plxnb2	Gucd1		Plxnb2
Zfp825	Sipa1l3	Dusp19	Fjx1	Dhx9	Nle1	Aldh18a1		Nle1
Wdr83	Zmiz1	Tia1	Gsap	Tet3	Ube2b	Kdm4b		Ube2b
Tmc7	Foxj3	Cyyr1	Sh3pxd2a	Ptbp1	Hspbap1	Calm1		Hspbap1
Eif3h	Phldb1	Rsbn1	Prrc2b	Cdk13	Nudt21	Aurkb		Nudt21
Ccdc40	2200002D01Rik	Sdc1	Nanog	Etv1	Mrp63	Harbi1		Mrp63
Cntln	Rhou	Crb2	Gatad2a	Cers4	Rpl18a	Mppe1		Rpl18a
Cenpb	Nebl	Phf6	Hp1bp3	Zfp281	Cops7a	Sephs2		Cops7a
Tcf19	Cdyl2	Ift74	Atf4	Nt5dc3	Pebp1	Nup93		Pebp1
Polr2b	Stt3b	Mcl1	Erf	Eaf1	Acpl2	Cul4b		Acpl2
Htra2	Odc1	Sepp1	Ptpn21	Chd1	Ociad1	Invs		Ociad1
Stoml2	Naa25	Ndufa4	Isg15	Reep3	Poglut1	Ap4b1		Poglut1
Fanci	Tet1	Nudt5	Mef2a	Dsg2	Cks2	5730455P16Rik		Cks2
Ephb2	Trp53inp2	Sumo2	Hhex	Tcf12	St5	Fastkd2		St5
Mical1	Afap1	Tfrc	Mfap3l	Rwdd4a	Prkag2	Ccnb2		Prkag2
Lmnb1	Pdcd6ip	Ak4	Usp19	Rnf146	Ttyh1	Nup37		Ttyh1
Tbc1d14	Aim1	2810417H13Rik	Upf1	Ddx3x	Sfxn1	Hyls1		Sfxn1
Bbs10	Plxnd1	Cpne1	Shisa2	Eomes	Crispld1	Akr1e1		Crispld1
Lonp1	Syt9	Mcf2	Mier3	Srrm2	Gnb2l1	Siae		Gnb2l1
Tmem38b	Cplx2	Fam103a1	Zmynd11	Abl2	Klhl22	Wdr90		Klhl22
Tspan6	Rragc	Pdpn	Syt13	Tmtc3	Ankrd1	Ddb1		Ankrd1
Rexo4	Pofut2	Eif1	Spred2	Rc3h1	Acad8	Stx6		Acad8
Hoxb2	Tbc1d1	Cxcl12	Otx2	Iars	Magohb	Zfp41		Magohb
Hmgb2	Ap2b1	Zmynd19	Palld	Ptpn12	Mis18bp1	Ctnnbl1		Mis18bp1
Gpr89	Smurf1	Fabp7	Arid1a	Mdn1	Nif3l1	Dars2		Nif3l1
Nup155	Cap2	Ak2	D10Bwg1379e	Polr1a	Gm13139	Asns		Gm13139
Paics	Pdzd8	Rpl18a	Tsc22d1	Smg6	Plekha7	Maged2		Plekha7
Cct3	Arhgef40	Atp5g3	D17Wsu104e	Pithd1	Cdca7	3010026O09Rik		Cdca7
Clcc1	Ehd4	Usf2	Krt19	Whsc1	Utp11l	Sars		Utp11l
Ptgr2	Nmt2	Snrpg	Osbp	Abcf2	Apeh	Trim59		Apeh
Tubgcp2	B4galt1	Rnf187	Il17rd	Nfx1	Ank3	Cdc16		Ank3
Asph	Jakmip1	Ppp1r14b	Tjp1	Ankrd17	Tsen2	Melk		Tsen2
Ddx41	Anxa7	Gins2	Lss	Ubap2l	Adprh	Cct2		Adprh
Plce1	Parvb	Nme4	Cpeb2	Dab2ip	Fundc2	Emd		Fundc2
Vps72	Stk32c	Mrpl17	Ptpn11	Gclc	Nek6	Hmbs		Nek6
Yme1l1	Tm9sf3	Paip2	Luzp1	Impact	Rap1a	Slc31a2		Rap1a
Khnyn	Prrg4	Rpa3	Srsf4	Nt5e	Clmp	Alpl		Clmp
Rab28	Cldn6	Snrpc	Mapk8ip3	Smc5	Ypel1	Psma1		Ypel1
AW551984	F5	Ube2s	Fhl3	Kpna4	Mad2l1	Tmem126a		Mad2l1
Ephx2	Micall1	Dlst	Rai1	Tnfrsf19	Slc35f2	Sf3a3		Slc35f2
A830018L16Rik	Tnrc6a	Agtrap	Rnf6	Diap3	Stx7	Tbl3		Stx7
Stmn3	Agap1	Car14	Kif13a	8030462N17Rik	Pnpt1	Hint1		Pnpt1
Myef2	Col6a5	Cd59a	Jmjd1c	Rps6kb1	L2hgdh	Mapk12		L2hgdh
Rabl5	Esrrb	Gtpbp10	Unc5b	Cachd1	Osbpl9	Lhpp		Osbpl9
Ccdc91	Anxa1	Ccnb2	Golga4	Ctcf	Arhgap12	Tecr		Arhgap12
Wls	Dact2	Mfsd2a	Plk3	Cltc	Atp5c1	Pgd		Atp5c1
Tpi1	Gprc5a	Rasa3	Uaca	Utp14b	2019-09-15	Sf3b5		2019-09-15
Ivd	Asap1	Clk1	Glipr2	Rnf216	Orc4	Cct4		Orc4
Fabp5	Wfs1	Map3k9	Khsrp	Picalm	Mrrf	Gpx1		Mrrf
Eps8	Wnt4	Dtx4	Parm1	Trrap	Umps	Kpna2		Umps
Gyk	Lemd2	Plagl2	Cgn	Sptlc2	Ccdc132	Nudt5		Ccdc132
Hnrnpk	Arfgef1	Sulf1	Gclc	Rapgef2	Xrcc5	Tkt		Xrcc5
Taf6	Txndc5	Chst15	Mmd	Nt5c2	Hps3	Cdc123		Hps3
Col4a5	Cttnbp2nl	Gpx4	Lin54	Bmp2	Ormdl2	Ndufs7		Ormdl2
Necap2	Snx10	Ccdc132	Gbp4	Bace1	Lrig3	Cdk4		Lrig3
Neil3	Col27a1	Myrf	Sall2	Scaf11	Cyp20a1	Eno1		Cyp20a1
2700089E24Rik	Fxr2	Nmnat2	Siah2	Ppil4	Lgalsl	Mrpl13		Lgalsl
Hmgb3	Uba5	Sec14l1	Rcor3	Pabpc4	Hmha1	Tmem261		Hmha1
Brd7	Camkk1	Elovl6	Anxa11	D19Bwg1357e	Shmt1	Nup35		Shmt1
Tmem194	Mta3	Slc16a3	Csdc2	Clk4	Prps1	Cdc34		Prps1
Pih1d1	Serinc2	Lss	Efna5	Hmox1	Mcf2l	Hspbp1		Mcf2l
Sort1	Nbeal2	Stc2	Stard8	Nup50	Ldhb	Rps5		Ldhb
Rps7	Btbd10	Plxnb2	Nucb2	Zfp334	Fam136a	Tor3a		Fam136a
Fut9	Kcns3	D4Wsu53e	Errfi1	Dedd2	Rnf130	Eif3d		Rnf130
Lmod1	Xpr1	Lphn2	Nus1	Sqstm1	Adsl	L3mbtl2		Adsl
Mapk14	Tpcn1	Mapkapk3	Slc12a4	Letm1	Ccdc18	Psmd8		Ccdc18
Gnai1	Sema6d	Morf4l1	Cdk13	Cdkn2b	Psrc1	Mrpl43		Psrc1
Boc	Klhl6		Slc30a1	Tgif1	Rcl1	Swi5		Rcl1
Slc38a4	Cdc42bpa		Zfp319	Ubc	Ppp4c	Klhdc4		Ppp4c
Rab8a	Fetub		Clk4	Hspa1b	Zdhhc15	Ppp2ca		Zdhhc15
U2af2	Sh2b3		Dusp27	Osbp	Kdm1a	Josd2		Kdm1a
Idh1	Kcnq3		Cdk6	Galnt10	Zfand1	Trap1		Zfand1
Msrb2	Parp3		Dnajc5	Sall4	Ip6k2	Sigmar1		Ip6k2
Fkbp4	Susd4		Hmox1	Lin54	Emc10	Sae1		Emc10
Atad5	Map3k4		Mex3b	Mier3	Srf	Myo1b		Srf
AW146154	Epb4.1l1		Zdhhc20	Nop2	Aspg	Polr3d		Aspg
Pbk	9330159F19Rik		Hmgn1	Rbm15	Fra10ac1	Chfr		Fra10ac1
Alms1	Gjc1		Nhsl1	Raph1	Ankrd27	Slmo2		Ankrd27
3110057O12Rik	Ftl1		Zbed4	AI597468	Cep57l1	Aifm1		Cep57l1
Sumo1	Snx24		Bag5	Rap2b	Nsg2	Tbca		Nsg2
Chn2	Azi2		Col4a3bp	Tro	B3gntl1	Mrpl40		B3gntl1
Ptges3l	Cmas		Ifih1	Kitl	Sgms1	Sil1		Sgms1
Nme7	Pip4k2c		Myh9	Gclm	Nudt9	Sec61a1		Nudt9
Pnrc1	Col6a3		Zfp629	Tgoln1	Timm44	Pnma2		Timm44
Mllt10	Dab1		Ndel1	Evi5	Hat1	Zfp664		Hat1
Gm5141	Pvr		Plekha1	Nrip1	Ccrn4l	2700060E02Rik		Ccrn4l
Gm14288	Uhrf1bp1l		Mthfd2	Dpp6	Rasa3	Slc39a10		Rasa3
Wdyhv1	Fkbp10		Phf19	Zfp46	Ssu72	Tia1		Ssu72
Syce2	Sik3		Creb3l2	Naa30	Rhebl1	Sec14l1		Rhebl1
Gm3383	Tenc1		AU018091	Sacm1l	Klhdc2	Lats2		Klhdc2
Tmem9	Sfxn3		Abl2	Ahsa2	Zcrb1	Cflar		Zcrb1
4933434E20Rik	Smim14		Lhfp	Luzp1	2019-09-10	Ppp1r9a		2019-09-10
Rpa2	Bag3		Trim12c	Hsph1	Slc25a39	Idi1		Slc25a39
Park7	Tmem181a		Atxn1	Eif4g1	Mettl1	Lss		Mettl1
Nubp1	Agpat9		Pcdh8	Ralgps2	Ppp2r2d	Srsf5		Ppp2r2d
Fgd4	Uckl1		Tsr1	Atrx	Pex14	Prc1		Pex14
Dmpk	Fut4		Tnpo1	Spred1	Atp5j2	Slc7a1		Atp5j2
Zfp958	Deptor		Ttbk2	Myo10	Hs6st1	Usp36		Hs6st1
Chchd2	Ppfibp2		Kctd10	Smarcc1	Rpa3	Cd248		Rpa3
Smtnl2	Zdhhc21		En2	Arhgef5	Aimp2	Ubn1		Aimp2
Ccdc28b	Lrrc58		Gad2	Emilin3	Ajuba	Panx1		Ajuba
Slc25a11	Trim26		Edem1	Vcp	Lgr4	Dkk1		Lgr4
Ttc23	Aig1		Cdh6	Dnaja1	2610524H06Rik	Caprin2		2610524H06Rik
Kat5	Aldh1l1		Prokr2	Vcpip1	Tmem242	Fam98a		Tmem242
Actl6a	Zc3h7a		Mme	Ktn1	Rnf187	Rbm15b		Rnf187
Nynrin	Rassf1		Synpo2	Mtss1l	Pdcd2l	Pagr1a		Pdcd2l
Clpp	Ccdc6		KCTD12	Ripk1	Snrpg	Ankle1		Snrpg
Lsm3	Phlda2		Notch4	Supt6	Tpst2	Map1a		Tpst2
Dbnl	Carhsp1		Pstpip1	Eif3a	Laptm4a	Tnfrsf1a		Laptm4a
Grk6	Mroh1		Tap2	Grsf1	Zdhhc9	Klhl42		Zdhhc9
Thsd4	Rnf103		Tulp4	Calu	Tfb1m	Clk3		Tfb1m
Rccd1	Herpud2		Rbms1	Zeb2	Dzip1l	Rspo3		Dzip1l
Pole3	Usp14		Abcc5	Tchp	Fam92a	Jrk		Fam92a
Snrnp40	Brd4		Etv3	Aggf1	Lsm5	Oxnad1		Lsm5
Fkbp8	Zfp36l2		Parp14	Slc35d3	Prpsap2	Csrnp3		Prpsap2
	Zcchc14		Rreb1	Baz1b	Tomm5	Ppp3ca		Tomm5
	Ccdc85a		Srpk2	Hspa8	Cenpa	A130010J15Rik		Cenpa
	Yaf2		Stat1	Cars	Eif1	Mrpl51		Eif1
	Serpinb6a		Ier3	Col12a1	Arl6ip5	Trmt12		Arl6ip5
	Stk3		Trim44	Ccdc92	Gng2	Lcmt2		Gng2
	Oas1a		Ap1s3	Bcl9l	Rdh11	Kif26a		Rdh11
	2210016L21Rik		Fam114a1	Cdx2	Rcbtb2	Dclre1a		Rcbtb2
	Arf4		Enc1	Taok2	Paip2	Ccdc8		Paip2
	Slain2		Rapgef2	2019-09-11	Tmem68	Mgat3		Tmem68
	Aatf		Aff4	Mfap1b	Wt1	Mab21l2		Wt1
	Msln		Ccdc47	Kdr	2810417H13Rik	1700052N19Rik		2810417H13Rik
	Usp24		Fam169a	Isca1	Brd8	Stx16		Brd8
	Epas1		Luc7l	Ppp1r13b	Bri3bp	Irf2bpl		Bri3bp
	Cept1		Prpf39	Por	Plod2	Mtmr4		Plod2
	Itsn2		Mat2a	Birc6	Cnksr3	Syne1		Cnksr3
	Prkce		Arih1	Sptan1	Csnk1e	Dnase2a		Csnk1e
	Fhod1		Scamp1	Eprs	Bet1	Birc2		Bet1
	Fut8		Ubap2	Galnt1	Sdc1	Irgq		Sdc1
	Gpm6b		Rhoj	Usp9x	Ms4a4d	Pik3c3		Ms4a4d
	Ppp1r1a		Skil	Bms1	Abracl	Zmym6		Abracl
	Exoc3		Tgoln1	Col4a1	Mlf2	Mtrf1		Mlf2
	Dsc2		Ccny	Utrn	Rpl23a	Kif20b		Rpl23a
	Tmem65		Zfp318	Luc7l2	Eif1a	Mettl3		Eif1a
	Ikzf2		Mark1	Tfip11	Manf	Gpsm2		Manf
	Gng12		Gbp7	Fn1	Usf2	Zbtb40		Usf2
	Scg2		Tnnt2	Wapal	Rras2	Kif2c		Rras2
	Adssl1		Trip11	Srrm1	St6galnac6	Dhdh		St6galnac6
	Cyp1b1		Paxbp1	Brwd1	Ndufa4	Ppp1r9b		Ndufa4
	H2-D1		Dnajc10	Epb4.1l2	Nexn	Ezh1		Nexn
	Lpgat1		Irs1	Aars	Pim3	Mcat		Pim3
	Fndc3a		Isca1	Rnf40	Gadd45b	Gtf2a1		Gadd45b
	Ubtd1		Msn	Plaa	Socs3	Rilpl1		Socs3
	Dclk2		Axin2	Pnn	Nmnat2	Adnp2		Nmnat2
	Dixdc1		Caprin1	Dync1h1	Snrpd2	Scrn3		Snrpd2
	Syp		Pou3f2	Cgnl1	Sgsm1	AI837181		Sgsm1
	Sod2		Rbfox2	Pum1	Acyp1	Fastkd1		Acyp1
	Klhl4		Nfxl1	Shisa6	Dusp1	Zfp507		Dusp1
	Fryl		Itpripl2	Snrnp200	Cth	Plec		Cth
	Zmat3		Zfp646	Rrbp1	Prdx4	Wdr89		Prdx4
	Arhgef1		Ugt8a	Il17ra	Cd81	Kctd18		Cd81
	Plcl1		Socs5	Pcdh7	9430038I01Rik	Rnf145		9430038I01Rik
	Slc23a2		Eea1	Bod1l	Fbxo3	Cep68		Fbxo3
	Ppp2cb		Prc1	Polr2a	Ctnnal1	Ctdsp1		Ctnnal1
	Cotl1		Jak2	Hspd1	Fosl2	Zfhx2		Fosl2
	Fosl1		D5Ertd579e	Arf3	4921524J17Rik	Net1		4921524J17Rik
	2410018M08Rik		Rsc1a1	Hexim1	Cst3	Nhsl2		Cst3
	Esyt1		Tpm1	Sccpdh	Pes1	Zfp639		Pes1
	Sigirr		Zbtb14	Cdc42bpb	Nuak1	Ckap2l		Nuak1
	Ubqln1		Mapk6	Cttn	Fabp7	Ccdc14		Fabp7
	Ltbr		Lrrfip1	Ccdc47	Selk	Zfp518a		Selk
	Htra1		Ctcf	Map4k4	Tpd52l2	Slc43a2		Tpd52l2
	Nln		Hif1a	Ubap2	Nr4a1	Fignl1		Nr4a1
	Fam65a		Baz1b	Supt16	Ngfrap1	Secisbp2		Ngfrap1
	Magt1		Btaf1	Lrp8	Stard4	Tor4a		Stard4
	Crebbp		Camsap2	Ddx42	Ywhae	Prdx3		Ywhae
	Tdrp		Zwint	Ubr4	Rtn4	Fbxl20		Rtn4
	Rab21		Chordc1	Avpr1a	Eif1ax	Zfp239		Eif1ax
	Postn		Ccdc96	Magi3	Sar1a	Trmt5		Sar1a
	Heatr5a		Pik3r3	Camsap2	Mpzl1	Fam111a		Mpzl1
	Ptrh1		Ccdc8	Herc2	Sc4mol	Cox8a		Sc4mol
	Cdh22		Etnk1	Fam21	Gtf2a2	Ldb1		Gtf2a2
	Eya2		Papd7	Igf2bp2	Wsb1	Gemin4		Wsb1
	Sbsn		Itgb3	Prrc2c	Morf4l1	Thap3		Morf4l1
	Zfp592		Pappa	Nfxl1	Slc25a17	Pgbd1		Slc25a17
	Macf1		Traf3	Znfx1	Tmem50a	Rpf2		Tmem50a
	Capg		Plekha2	Acin1	Fstl1	Mif		Fstl1
	C77080		Icmt	Btaf1	Tmem11	Clptm1l		Tmem11
	Gna13		Notch3	Ube3a	Rnaseh2c	C330018D20Rik		Rnaseh2c
	Mvb12b		Tcf7l1	Kdm6b	Ppp2r3c	2610015P09Rik		Ppp2r3c
	Zfp575		Rilpl1	Tmem57	Ppp1r14b	Gm20594		Ppp1r14b
	Dhrs9		Procr	Nsd1	Rnf114	Ppia		Rnf114
	Etl4		Itga7	Atxn7	Dlat	Chchd4		Dlat
	Vps54		Rwdd4a	Arid3a	Tmem39a	Ptk2b		Tmem39a
	Arap2		Tnks1bp1	Rsc1a1	Slc7a3	Rae1		Slc7a3
	Zbtb44		Stk40	Socs2	Wdr5	Csad		Wdr5
	Mapk9		Epb4.1l2	Dclk1	Nme4	Ly6e		Nme4
	Zfp384		Kctd18	Trim8	Amotl1	Foxh1		Amotl1
	Npc1		Zscan29	Spen	Gabpb1	S100a11		Gabpb1
	Lrrfip2		Oasl2	Trim44	Rprd1a	Prkca		Rprd1a
	Tnfrsf1b		Ust	Ptpn11	Pgam1	Atp6v1c1		Pgam1
	Bach2		Bdnf	Cdk6	Slc16a3	Narg2		Slc16a3
	Chmp4b		Col4a2	Khsrp	Tspan9	Cdc26		Tspan9
	Ltbp4		Lasp1	Mkx	Spidr	Plp2		Spidr
	Limd2		Id2	Akap12	Sertad2	Krcc1		Sertad2
	S100a6		Agrn	Ehmt1	Nop10	Rad50		Nop10
	Tec		Ski	Camsap1	Tollip	Trmt10a		Tollip
	Igf2bp1		Shank3	Slc26a2	Cinp	Ptpn6		Cinp
	Gnl2		Cnot6l	Fasn	Ost4	Ttc30a1		Ost4
	Cda		2019-09-11	Optn	Cdk7	Rabggta		Cdk7
	Col1a1		Avl9	Fip1l1	Kras	Asnsd1		Kras
	Smagp		Tinagl1	Col1a2	Gm10094	Nrde2		Gm10094
	Pgf		Atp2a2	Rprd2	Akap2	Polr2j		Akap2
	Cacna1a		Hipk3	Txlna	Cnn3	Taz		Cnn3
	Id1		Kdr	Tnks1bp1	RP23-242C19.7	Phf19		RP23-242C19.7
	Sec23b		Elac1	Mat2a	Ddah1	Ndufc1		Ddah1
	Dcaf7		Usp12	App	Ssr3	Lamp1		Ssr3
	Fbxw4		Gfpt1	Spry4	Taf8	Dtx3l		Taf8
	Tpbg		Calu	Ino80	Nrarp	Rad51c		Nrarp
	Pwwp2b		Lrrc8c	Col6a1	Fam216a	Cbr4		Fam216a
	Mcur1		Pik3r1	Soga1	Ak2	Rpl22l1		Ak2
	Zbtb8a		Dedd2	Msn	Podxl	Mplkip		Podxl
	Foxj2		Soga1	Enah	Mipol1	Inppl1		Mipol1
			Rasa1	Son	Jam3	Ptcd2		Jam3
			Sacm1l	Nefm	Arhgap29	Slc35a2		Arhgap29
			Diap1	Neurl4	Fzd7	Rpl10		Fzd7
			Adam9	Gtf3c4	Atf3	Ndufb4		Atf3
			Pcdh7	Fbxo42	Actb	Atp5l		Actb
			Pom121	Dlg5	Klf6	Tead2		Klf6
			BC018507	Col4a2	Eif1b	Rpl31		Eif1b
			Ppp1r14c	Tchh	Sdc4	Bnip1		Sdc4
			Pcyt1a	Adamts9	Ago3	Lgals1		Ago3
			Lancl2	Csnk1d	Serp1	Cstf3		Serp1
			Ppfibp1	Soat1	Spcs2	Zcchc9		Spcs2
			Ago1	Nomo1	Folr1	Hnrnpl		Folr1
			Git1	Fam131b	Dusp19	Klf13		Dusp19
			Map6	Mthfr	Utp18	1500012F01Rik		Utp18
			Pnn	Canx	Dlst	Hspb11		Dlst
			Fmnl2	Txnip	Fam103a1	Ndufs6		Fam103a1
			Flt1	Nom1	Csnk2a1	Serf2		Csnk2a1
			Pip5k1c	Smarca4	Gls	Tomm7		Gls
			Api5	Myh9	Dse	Scnm1		Dse
			Parp9	Eif4h	Tspan2	Srm		Tspan2
			Pdha1	Strn	D030056L22Rik	Pcbp3		D030056L22Rik
			Igsf11	Chd4	Tle4	Ss18		Tle4
			Zfx	Ppp6r1	Nup107	Akap8l		Nup107
			Sdad1	Hipk3	Pfn1	Uqcrb		Pfn1
			Sema3d	Elac2	Smndc1	Tmem5		Smndc1
			Tiprl	Diap1	Lipg	Exosc7		Lipg
			Ranbp2	Arid1b	Snx30	Snrpf		Snx30
			Cdh3	Mapk8ip3	Ppp1r16b	Leng8		Ppp1r16b
			Clip1	Pvrl1	Pawr	Stxbp6		Pawr
			Nfya	Gnas	Rbpj	Tmsb10		Rbpj
			Dock5	Nefl	Nudcd3	Tmed2		Nudcd3
			Sel1l	Atp6v0a2	Mpzl2	Kctd3		Mpzl2
			Slc4a4	Htr7	Wrb	Adm		Wrb
			Abcc4	Adrm1	R3hdm4	Ube2k		R3hdm4
			Rap1gds1	Zfp319	Cdk17	Basp1		Cdk17
			Flnb	Plcg2	Zfp365	Aen		Zfp365
			Galnt10	Dhx29	Jph1	Tra2a		Jph1
			Fbxo42	Nploc4	Card10	Trim71		Card10
			Zfp777	Fam168b	Ptpn3	Atad1		Ptpn3
			Adamts9	Nkd1	Stc2	Rnf44		Stc2
			App	Rbfox2	Rab31	Map2k1		Rab31
			Svop	Rrs1	Dcun1d5	Psma5		Dcun1d5
			Col1a2	Trim28	Ubr7	Prickle3		Ubr7
			Irf2bpl	Prr12	Hypk	Hmgn1		Hypk
			Fbxo38	Hhex	Fgf4	Rps27l		Fgf4
			Wapal	Unkl	Clcn3	Radil		Clcn3
			Msrb3	Ext1	Herc3	Thbs1		Herc3
			Ccdc14	Usp19	Tmem44	Epha2		Tmem44
			Glcci1	Zwint	Mest	Sema3e		Mest
			Adamts7	Upf1	Ankrd28	Chac1		Ankrd28
			Mgat3	Flywch1	Pus7	Peli1		Pus7
			Zyg11b	Mllt6	Slc7a6	Dnajb11		Slc7a6
			Ctdp1	Chpf2	Rhobtb3	Aacs		Rhobtb3
			Vcpip1	Hyou1	Prex2	Cdc7		Prex2
			Sptan1	Edem3	Crim1	Zfp599		Crim1
			Utp14b	Keap1	Spry1			Spry1
			Ddx42	Mafg	Haus2			Haus2
			Sh3bgrl2	G3bp1	Tmeff1			Tmeff1
			Edem3	Setd1a	Lphn2			Lphn2
			Rb1cc1	Soga2	Gdi1			Gdi1
			Slc4a7	Slc40a1	Vcl			Vcl
			Smarcc1	Emilin1	Gpc4			Gpc4
			Adam8	Lrp6	Hmga1			Hmga1
			Sos2	Gata2	Srebf2			Srebf2
			Col4a1	Zbed4	Tnfaip2			Tnfaip2
			Marveld2	Mybbp1a	Rnf19a			Rnf19a
			Flrt2	Pwp2	Llgl2			Llgl2
			Fhod3	Trip12	Lrp2			Lrp2
			Pum1	Kpna1	Fam83g			Fam83g
			Tmed8	Sfpq	Cd151			Cd151
			Prob1	Pik3r1	Tor2a			Tor2a
			Cttn	Hif1a	Tead4			Tead4
			Shisa6	Ppp1r18	Myo1c			Myo1c
			Ppp1r10	Safb	Cald1			Cald1
			Prrc2c	Pcyt1a	Itga3			Itga3
			Pdk4	Chst2	Actn4			Actn4
			Enah	Gatad2a	Pgm1			Pgm1
			Polr3f	Kif13b	Cdc42se1			Cdc42se1
			Dpp6	En2	Fdps			Fdps
			Elk1	Abcc5	Anln			Anln
			Rab11fip4	Fbn2	2010111I01Rik			2010111I01Rik
			Ddx3x	Psmd11	Gsto1			Gsto1
			Evi5	Flnc	Stx12			Stx12
			Fkbp9	Sh2b1	Nub1			Nub1
			Slc38a1	Pcdh17	Ppp1r2			Ppp1r2
			Bub1b	Brpf3	Mea1			Mea1
			Sec24d	Ttbk2	Rem2			Rem2
			Atp6v0a2	Cand1	Cenpw			Cenpw
			Kpna4	Lgr5	Slc7a11			Slc7a11
			Stk10	Zfhx3	Arrdc3			Arrdc3
			Larp4	Sall1	Cyr61			Cyr61
			Hspg2	Zbtb14	Vgll4			Vgll4
			Igf2bp2	Banp	1700017B05Rik			1700017B05Rik
			Capn5	Zfp467	Prss23			Prss23
			Rnf24	Id2	Pmvk			Pmvk
			Atp8b2	Rbm14	Dtx4			Dtx4
			Rbm33	Ylpm1	Atl2			Atl2
			Cpt1a	Golga4	Helb			Helb
			Jup	Dsp	Schip1			Schip1
			Soat1	Fnbp1	Tppp3			Tppp3
			Prickle3	Rai14	Ctgf			Ctgf
			Dusp14	Kpnb1	Dusp6			Dusp6
			Diap3	Rassf3	Glipr2			Glipr2
			Socs2	Luc7l
			Ermp1	Dhx38
			Jrk	Nfya
			Cyp26a1	Tmppe
			Sccpdh	Aff1
			Nt5e	Gli3
			Tshz1	Amot
			Axl	B3galt6
			Thbd	Pappa
			Nfic	Zfp28
			Trim67	Epha7
			Pcolce2	Gse1
			Trim54	Ogt
			Il1rap	Pcdh1
			Panx1	Rbm33
			Ppp1r26	Itga1
			Mfge8	Phf15
			Zfp599	Foxb1
			Ehmt1	Nr3c1
			Itpr3	Adcy3
			Chst2	Arrb1
			Exoc8	Zdbf2
			Bcl2	St8sia4
			Bcor	Trip11
			Slc25a10	Tbc1d20
			Isyna1	2510003E04Rik
			Psma5	Setd7
			Traf4	D10Bwg1379e
			Gclm	Sel1l
			Rpl10	Usp34
			Zfp28	Fam46a
			Tubb4b	Slc12a2
			Nxn	Nrp2
			Arhgap31	T
			Shc1	Prob1
			Srm	Ralgapa1
			Plp2	Erf
			Atp6v1c1	Spred2
			Lamp1	Rerg
			Serpinb9b	Vrtn
			Slc39a6	Arfgef2
			Myo18a	Rbm20
			Fastkd1	Acaca
			Kpna1	Golm1
			Atp6v1h	Gan
			Srxn1	Paxbp1
			AI837181	Ranbp2
			Bmp4	Hinfp
			Rabggta	Nrcam
			Fndc1	Rif1
			Slit1	Col4a3bp
			Itgb1	Akap13
			Golm1	Tpr
			Mmp9	Me1
			Spns1	Caprin1
			Dmtn	Ppl
			Ptpn23	Clspn
			Scel	Kdm4a
			Ppp4r4	Clip1
			Eif4g2	Tmed8
			Clptm1l	Zfp646
			Acaca	Gprasp1
			Fam84b	Nrk
			Chpf2	Gripap1
			Kif26a	Zmynd11
			Ptpn12	2810474O19Rik
			Nfasc	Cic
			Pdlim7	Ppcs
			Kctd9	Cstf2t
			Tars	Sf3b3
			Pno1	Zfp287
			Bnip1	Plcg1
			Gpsm2	Zscan29
			Abcb6	Zscan10
			Flii	Armcx4
			Rpf2	Kif1a
			Gemin4	Ubqln2
			8030462N17Rik	Kdm5c
			Tgfbi	Numa1
			Cd248	Urb1
			Tagln2	Mapk4
			Nfx1	Elac1
			Plekhg3	Hdlbp
			Dsg2	Synpo2
			Ifi35	Ppwd1
			Man1a	Atm
			Ctsa	Dopey1
			Exoc3l	Tmod2
			Usp40	Bcorl1
			Ppp2r2c	Cbx2
			Fam35a	Rfx4
			Loxl4	Fam169a
			Slc35e4	Wnt5a
			Anxa2	Flrt2
			Plcl2	Man1a
			Dhx30	Eea1
			Gbp2	Nid2
			Clip2	Arid1a
			Hip1r	Slc4a4
			Vim	Zswim8
			Mmp2	2410089E03Rik
			Mab21l2	Pofut1
			Tuba4a	Sptb
			Anxa3	Fbn1
			Psmd7	Il1rap
			Hexim1	Ptpn23
			Slc1a4	Cenpf
			4933411K20Rik	Slc30a4
			Phf15	Tmem28
			Emilin3	Pou3f2
			Elk3	Vipas39
			Cdkn1a	Tyw3
			Furin	Wnt6
			H2-K1	Arhgap31
			Ccdc64	Sema3a
			Cdc42bpb	Pcdh19
			Gan	Fhod3
			Lamc2	Slit2
			Nr3c1	Shank3
			Ptrf	Fbxo38
			Plin2	Wnt2b
			Ahnak	Mfap1a
			Tnc	Icmt
			Lrrc59	BC027231
			Lgr5	Rtn4rl1
			Flnc	Kif21a
			Pacsin2	Galnt7
			Adcy3	Exoc8
			Kif20b	KCTD12
			Kifc3	Hp1bp3
			Mfsd12	Ccdc88a
			Magi3	Eif2ak1
			Krt18	Eif3c
			9430020K01Rik	Psmd12
			Tor4a	Dhx8
			Hecw2	Tdrd3
			Krt8	Chordc1
			Ppp2r5a	Bcr
			Txlna	Sall2
			Actn1	Dgcr8
			Pcdh18	Ppm1l
			Galnt1	Mt1
			Hyou1	Ehd3
			Slc20a1	Fam53b
			Pros1	Pkd1
			Ddx21	Arrdc4
			Plcg1	Cobll1
			Cep290	Mt2
			Kif2c	Tesk1
			Spats2l	Tcf7
			Obfc1	Tnfrsf8
			Scarb2	Samd3
			Gtf3c1	Gtf3c1
			Tchh	Lrrn2
			Itga5	2610507B11Rik
			Specc1	Plxnc1
			Ppp1r18	Nqo1
			Rrs1	Prmt6
			Ctnna1	Mllt3
			Ktn1	Man2a1
			Anxa5	Ercc6l
			Fst	Stk10
			Soga2	Slc29a1
			Sqstm1	Szt2
			AI661453	Rfx3
			Perp	Frzb
			Bcl2l1	Gbe1
			Eif4h	Pcyt1b
			Emp1	Cep19
			Ralgapa1	Ifnar1
				Spred3
				Rb1cc1
				L3mbtl3
				Grik3
				Ina
				Ubxn8
				Dock11
				Cul7
				Abr
				Eme2
				Fan1
				Hnrnpm
				Ccdc96
				Heatr5b
				Api5
				Rbm5
				4931414P19Rik
				Crot
				Sf3b1
				Sema3d
				Antxr2
				Phtf1
				Alcam
				Zyg11b
				Vav3
				Rasa1
				Ar
				Ptk2
				Zfp318
				Zfp110
				Ugt8a
				Wdr82
				Xpo6
				Pspc1
				Ephb3
				Jak1
				Aplnr
				Eif4g2
				Echdc1
				Prex1
				Frem2
				Camk1d
				Dnajc10
				Brca2
				St8sia3
				C2cd3
				Laptm4b
				Phax
				Cep290
				Rsrc2
				Flii
				Hoxa1
				Robo1
				Lancl2
				Pcsk2
				Acadm
				Adamts7
				Chd8
				Hirip3
				Nek4
				Epha1
				Abcb6
				Abcb1b
				Egflam
				Trerf1
				Rxrg
				AI314180
				Atp6v1h
				Tonsl
				Pde2a
				Mcmbp
				2610034B18Rik
				Ankmy2
				Chrd
				Bicc1
				Ror2
				Atic
				Galnt12
				Plxdc2
				Eras
				Lhfpl2
				Hadha
				Kalrn
				Shcbp1
				Cntfr
				Lmo7
				Robo2
				Btla
				Psmd1
				Cxx1c
				Cxx1b
				Gtf2i
				Pias3
				Mcm10
				Mcm3
				Fbxo5
				Tars
				Slc25a10
				Rfxank
				Car3
				Magel2
				Pbx3
				Zfp326
				Wnk4
				Mettl16
				Msh3
				Fam212b
				Tufm
				Nxn
				Psmd7
				Pced1a
				Thg1l
				Nkx1-2
				Pafah2
				Tceal8
				Pabpc1
				Cdh4
				Pot1b
				Magi1
				Uhrf2
				Sf3a1
				Peg3
				Phf21a
				Pdzk1
				Zmynd8
				Mast4
				Mcm4
				Znrf2
				Frem1
				Pbx1
				Dnmt3b
				Gprc5b
				Frat2
				Tmem145
				Ldb2
				Acsf3
				Bnip3
				Rgma
				Ttc14
				Cxcl12
				Mn1
				Sox2
				Mllt1
				Ptch1
				Pdk1
				Tmem132a
				Rcor2
				Celsr2
				Adamts10
				Suv420h1
				Spta1
				Zbtb1
				Pcdh18
				Rfwd3
				Dact1
				Sart1
				Hip1r
				Trim35
				Nes
				Mcc
				Peg10
				Pik3r3
				Ppp1r16a
				Vcan
				Morc2a

## Sheet: Human_NumGenesPerPattern
Pattern	NumGenes
TotalNotDynamic	8425
TotalDynamic	4332
MonotonicUp	960
MonotonicDown	1329
ImmediateOff	149
ImmediateOn	358
Peak	424
Dip	551
Cyclic	303
DelayUp	99
DelayDown	551
DelayPeak	99
DelayDip	54
Unclassified	2

## Sheet: Human_DyanmicPattern_Genes
MonotonicUp	MonotonicDown	ImmediateOff	ImmediateOn	Peak	Dip	Cyclic	DelayUp	DelayDown	DelayPeak	DelayDip	Unclassified
UQCRC2	CYP51A1	GLUL	ZNF43	ACSS2	ATP1A2	UHRF2	ATP5L	ATP1A2	SRSF7	TTC3	EFEMP2
MAD2L2	CNN2	IDI1	RPL38	DHCR7	NPHP3	MOGS	MCM4	NPHP3	ILF3	FAM129A	METRNL
RPL13A	PTPN14	CDC34	EIF4H	PPP4R1	MMADHC	PIM3	FEZ1	MMADHC	HERPUD1	GFPT2
RPS3A	PRUNE2	NSDHL	FAM168B	EIF4H	RPS23	TUBB2B	MED28	RPS23	ATF3	FIG4
RPL3	MAP1B	TAGLN	FEM1C	ZDHHC20	SDAD1	C19orf6	CAMKK2	SDAD1	CIRBP	ZRANB2
ASS1	CDK6	PYCR1	C3orf72	PHACTR4	IPO5	CTXN1	PARP8	IPO5	IFRD1	UBE2Z
CYC1	MLL	CDC25C	FBXL7	FBRSL1	ACBD5	CADM4	KCNS3	ACBD5	IVNS1ABP	PEA15
TIMMDC1	SCD	AHCY	IQSEC2	EBP	RPL23	LMAN2L	LEFTY2	RPL23	WBSCR17	HTRA3
RPS19	TEAD1	TUBB4B	POFUT1	VWA1	HMGN3	MIF	IL13RA1	HMGN3	DDIT3	OSBPL10
SRSF3	FASN	KPNA2	SEMA4D	ACTN4	SNRPE	SOCS3	KLF15	SNRPE	MCM2	C1orf174
PGK1	AKAP2	COMMD7	UBR1	FABP3	BTBD1	UQCC	TRABD	BTBD1	DHX35	NUP35
C11orf31	PDLIM5	RPS5	ZBTB8A	MVK	SEC11A	GPRC5B	RAB12	SEC11A	PCDHA10	FBXL18
C1QBP	MAGI1	GOT1	CHD4	ACAT2	ATP1B3	MFGE8	PLK1S1	ATP1B3	PHTF1	HAS3
SLC25A5	CTNND1	TBRG4	GCC2	LIG3	NSUN2	JMJD4	HSCB	NSUN2	ZNF302	TMEM108
HSPA14	ACSL4	ZFYVE21	CDK12	PCYT2	CDCA7	NHP2L1	RCN2	CDCA7	DDIT4	DIAPH3
PRDX2	VGLL3	EIF4A1	ZNF146	MVD	SLC6A6	ARMC10	HESX1	SLC6A6	SRSF6	KIF21B
RPL9	PRRC2C	EEF2	INADL	CAPZB	SPIRE1	CER1	ERC2	SPIRE1	GNL3	LRP1
C21orf33	PROSER1	CNPY3	SNRPB2	HES6	MRPL35	BYSL	HPDL	MRPL35	SLC30A2	REXO1
SIVA1	ELOVL6	CCT3	BAZ1A	PLA2G3	LSM5	PAWR	SAPCD2	LSM5	ZNF365	KLF13
C7orf49	KIAA1432	RRP36	SRRM1	DLAT	CDK14	MELK	GK	CDK14	SGK1	PPP2R5A
DUT	PHIP	TRIM28	WRN	C2orf54	USP37	POR	C8orf34	USP37	KCNQ2	TAF10
SNX5	IFFO2	UCHL1	ICMT	RIOK3	SSR3	PCDHA11	SLC39A1	SSR3	STC2	PDXP
POU5F1	KIF1A	ABCB6	ZDHHC23	PGRMC1	UNC119B	GSTP1	SDCCAG3	UNC119B	ZNF428	DDX25
WDR61	QSER1	C1orf123	KIAA1430	CNN3	ITPR3	TKT	NTM	ITPR3	TSC22D3	SRPK1
TPI1	CREBBP	POLD1	PDE7A	LCP1	SH3BP5	TPD52L2	GRTP1	SH3BP5	SLC30A1	TAF5
CCT7	AFF4	NUBP1	MINOS1	TNFRSF12A	CPT1A	ANXA3	PSMA4	CPT1A	ZNF167	DHX37
ILF2	MAP4	IGSF8	SPCS1	DUSP8	ZHX2	MON1A	AAED1	ZHX2	BRD1	AP2A2
TMSB4X	ARID1B	HMHA1	CHST6	GPR20	KHDRBS1	BUB1	CLGN	KHDRBS1	MAFG	WSB1
COX4I1	UTP20	WDR74	SPCS2	AMOTL2	MRPS16	FAM89B	SPG20	MRPS16	ACBD4	PPP2R2A
HTRA1	SPATA13	PDIA4	MIB1	ILK	JAG2	MLX	C2orf68	JAG2	NEFL	ANKLE2
KLHDC2	SAMD4A	STIP1	PRKX	FLNA	ETV1	TUFM	HTR7	ETV1	ZC3H6	TNKS2
EEF1A1	PEG10	ZNF789	PGM2L1	SLC2A6	ZMPSTE24	CTBP2	FAM171A2	ZMPSTE24	BTG2	ABCC5
ABCG1	SRRM2	HSPA8	ANKFY1	IRS4	OLFM1	BAMBI	POSTN	OLFM1	GPCPD1	KLHDC7A
CENPV	EPT1	NDUFB11	MTA1	FERMT2	KIF3B	TOMM40	CCDC160	KIF3B	NSMAF	MAPK8IP1
FAM195B	SON	C19orf10	UBE2K	PLAU	CASD1	ETV4	BCL2L14	CASD1	ARRDC3	ZMAT5
ATP5B	POU2F1	SRPRB	ITGA6	VCL	ATXN7L1	TIA1	RPRM	ATXN7L1	CDKN1A	MAP2K4
RPL8	PLXNA1	TEFM	PGAP1	ACTC1	BLCAP	KIAA0907	NADK	BLCAP	ST5	CLASP2
RAN	AASS	GUK1	FAM169A	FAM83G	SLC29A1	VDAC2	PKDCC	SLC29A1	ZNF563	CARD8
RPA1	AHCTF1	C3orf75	G3BP2	FAM46B	PDE9A	GABPB1	RPUSD1	PDE9A	ZNF30	WDR45
CDKN1B	NAV2	WDR73	OXSR1	SKA3	CAV1	ZDHHC6	TRPC4	CAV1	CCNG2	NDUFS8
SAT2	RAB11FIP1	GALNT13	SLC7A2	HNRPLL	AFF2	B3GALT6	GJA5	AFF2	ZNF587B	HS3ST5
APOE	ACTG1	EXOC7	PPP1R3B	WARS	FZD5	TRIM27	MLF1IP	FZD5	PPP1R9B	PIGT
RPL7A	HIPK2	MCM5	C20orf112	AKAP8L	NLGN4X	KIF22	TIMP4	NLGN4X	ZNF182	LRRC1
SNURF	ARID1A	METTL3	TNPO3	FAM65B	ETS1	FTO	AKAP7	ETS1	ZNF442	PDXK
PSMD13	BICD2	RPL14	LRP8	CSRP1	HP1BP3	PREB	UQCRFS1	HP1BP3	ZNF582	DOCK11
VMP1	CLCN6	PARP2	PPARGC1B	SYTL2	IGSF3	NAMPT	DLG3	IGSF3	ZNF554	CABYR
PSAP	TJP1	TRNAU1AP	ELAVL2	NDUFA6	ETV6	DNAJA3	PPP1R35	ETV6	RPS6KA5	ACTG2
ANAPC11	TMEM97	AMT	CYP20A1	PIWIL2	MBP	MLF1	CHST9	MBP	ANKRD35	MDH2
RARRES2	VIM	GFM2	GPR110	FLNB	NRARP	DDX31	OCIAD2	NRARP	FAIM	PLEKHG3
ADSL	CLASP1	FKBP8	SORT1	RRP8	PHLDB2	IMP3	SETD3	PHLDB2	PARPBP	PTDSS2
DOK4	HOOK3	DUS3L	LENG8	POLR3D	THBS2	SPATS2L	PIPOX	THBS2	C7orf25	PPPDE2
EEF1D	WDFY3	MRPS26	ZDHHC7	MMAB	INPP5A	PMS1	ADAMTS8	INPP5A	SGK196	NNT
RUVBL2	PIK3C2A	PGD	TTYH3	ACTN1	KIF26A	GPX4	ERCC3	KIF26A	PCGF1	DNASE1
TPT1	AHNAK	USP5	SAMD8	CNN1	COL12A1	TTK	LEFTY1	COL12A1	CBWD3	HERC4
NT5DC2	PAK2	VPS33A	TRIOBP	ATF4	SUN1	CHCHD2	MREG	SUN1	CASP7
MRPL3	CCDC6	GTF3C6	USP33	PRSS23	NANOG	CRLS1	PIP5K1B	NANOG	PNISR
RPS4Y1	IGF1R	RBM4	FUBP3	FILIP1	SLC7A6	MALT1	TMEM177	SLC7A6	KLHL13
PSMD4	CBL	TTC4	FAM126B	XBP1	VEZF1	YBX2	C7orf23	VEZF1	PLCL2
NUDT16L1	RAB3B	NGRN	GATAD2B	DIABLO	PPM1H	CCNB1	EML1	PPM1H	ZFAND4
STRA13	MTMR12	PHLDA3	FOXN3	FDPS	SUMO2	HLTF	TIMM23	SUMO2	PPM1M
PFDN5	PKP2	PRMT7	SLC23A2	VPS35	CDH2	SNAP47	PAM16	CDH2	ZNF17
CD63	JARID2	TTC5	GMFB	IP6K2	HS2ST1	CSTF3	NENF	HS2ST1	ARHGEF26
PGAM1	USP9Y	RBBP7	RTN3	USP25	MAF	MYBL2	LRRC28	MAF	FBF1
PHB	MLL2	MAT2A	PELI2	BSDC1	LRAT	ZNF143	CMBL	LRAT	ATXN7L2
RPS8	USP9X	TIAL1	HIF3A	ADM	NDOR1	ECI1	SEPW1	NDOR1	SUPT16H
STOML2	COBL	DNAAF2	NLGN2	STK33	TCF3	ST14	CD47	TCF3	ZNF92
MAGEF1	ZFHX2	MRPL49	CDS2	U2AF2	AK4	DNLZ	BAD	AK4	ZNF709
CECR5	ADAM19	UNG	FGF5	EIF2AK3	USP32	PRPF38B	LSM10	USP32	ATAD2
UROS	LASP1	MKS1	LAMA5	VLDLR	STAT3	GLS2	FAM58A	STAT3	ZNF699
SEC13	AEBP2	DTD1	ZNF714	COL2A1	B3GNT7	OXSM	CAPZA2	B3GNT7	EIF2C4
MRPL21	TEAD3	NHP2	ELK3	MYO1E	TSPAN14	YWHAH	ELP2	TSPAN14	CHRNA7
C19orf60	RTN4	UBA2	HHLA3	LIMA1	SOLH	ZNF606	PRELID1	SOLH	LSM14B
STUB1	NFIB	GADD45G	SYNJ2BP	ZNF239	EDA	MRPL44	BIRC5	EDA	IFT140
PPP4C	CBX5	DHX15	LEPROTL1	YARS	LMBR1	CCDC90B	CACNB3	LMBR1	USP27X
PDCD6	CAD	LACTB2	ARF3	ANKRD1	PPP1R16B	ACTL8	FAM195A	PPP1R16B	SAMD1
FAM64A	ANKRD33B	HAPLN3	FAM189B	SH3BGR	KAL1	ANAPC7	RPL4	KAL1	C10orf88
RPS9	BIRC6	RPF1	ZNF320	HSPA5	GNAZ	CIAO1	NFU1	GNAZ	RASEF
HIST2H4A	REXO1L1	MUT	CTDNEP1	KRT19	RELL1	MYL12A	KLKB1	RELL1	EDNRA
HIST2H4B	TNRC6A	KLF13	KIAA1143	MTHFD2	SREK1IP1	FKBPL	IFI35	SREK1IP1	ZNF502
DTYMK	HELZ	FTO	ADRBK2	BCL2L13	TMEM63A	C12orf43	HSD17B14	TMEM63A	C15orf59
RPL5	GJC1	RPP38	ABI2	CCDC102A	P2RY1	KATNA1	TMEM223	P2RY1	CBX8
THYN1	PPP1R12A	AIMP2	NCBP2	WDR1	MYLIP	HSD17B7	NIF3L1	MYLIP	SCGB3A2
RFXANK	FRYL	C9orf37	SUZ12	LMCD1	GNPNAT1	RHOT1	PLRG1	GNPNAT1	FRS3
HAUS4	EP300	ZNF688	C7orf42	PRPF39	PPP1CC	BCL7C	BCHE	PPP1CC	ADH4
ENO1	CDHR1	HEBP2	OTUD3	C1orf63	TTC39C	PNPT1	ARL16	TTC39C	RHOH
ATP5O	AJUBA	ADAM22	FOXJ3	DAPK3	SRPK2	CASP3	THAP11	SRPK2	EIF2B5
PPIB	MYOCD	PSMD3	C5orf51	VASP	PLP1	DNAJA1	CISD1	PLP1	KCNAB1
TACO1	RAPGEF6	CAPN1	DSG2	FDFT1	TBX4	CLIC1	FNDC4	TBX4	NUB1
SNRPB	XIAP	NMRAL1	RBFOX2	ZNF300	OPA1	ODC1	CD83	OPA1	POLR3GL
PCNA	CENPI	CLK3	KIAA2018	CYR61	UBE2G2	EXOSC4	KLHDC8B	UBE2G2	LRRC55
PPA1	NF1	SUMF1	HEATR1	SLC2A1	AGPS	ACTR5	RIPK2	AGPS	ZNF791
UQCRC1	SREBF2	KEAP1	SRSF1	CLK1	SNX6	TBK1	USP21	SNX6	AKR1C3
TXN	HSD17B12	MLYCD	LRRC58	CSRNP2	C5orf43	INTS6	UBAP1	C5orf43	ADARB2
BAG1	UBR4	DPP4	KRAS	EPHB6	TRDN	DGAT2	ADD3	TRDN	CNTNAP3B
HLA-A	GNL3L	ZNF397	SMAD5	DIS3L	VAT1L	MRPS17	PTPN9	VAT1L	LHX4
PSMA2	B4GALT5	FBXL15	CMIP	PHLDA1	POLR3G	ATL2	PSMG4	POLR3G	RDH12
IMPA2	PICALM	GALNTL4	FAM20C	THOC5	PPP3R1	IER2	COMMD6	PPP3R1	GPM6A
DCAF13	OTUD4	SAMD1	PTBP3	RBM39	FAM136A	ZNF202	RAB42	FAM136A	CLYBL
EEF1G	PPRC1	TXNL1	MCC	MCAM	DPP4	BANP	ZC2HC1A	DPP4	MPG
RBX1	ACACA	UBC	LUZP6	TIMELESS	PAICS	GAS6		PAICS
ATP5F1	USP53	POLB	MTPN	PALLD	GCA	TRIP13		GCA
DDX49	PPFIBP1	KLHL12	BRWD3	SECISBP2	LRFN5	COL6A3		LRFN5
CNBP	CAPRIN1	TRIM22	MPZL1	ING1	GJA1	NPRL2		GJA1
SRP9	DICER1	BTG3	2019-09-11	PCF11	C6orf211	SMARCAL1		C6orf211
MDFI	DCLK1	DBNL	ALG3	MYBPC2	IPO11	FANCC		IPO11
NME1-NME2	JMJD1C	EIF3K	EIF2C1	POLDIP3	ADAM10	DARS2		ADAM10
DSN1	ASAP1	PNMAL1	DPY19L3	DNAJB2	DDX21	PPP1R10		DDX21
CBS	ZYX	PRPF6	XYLT1	KDM4A	BZW1	SNTA1		BZW1
XRCC6	RBMS2	C14orf133	NUP188	SQSTM1	MRPL19	PROM1		MRPL19
NUBP2	SLCO4C1	PHGDH	SLC38A4	FHL2	TGFBR2	TTC38		TGFBR2
C17orf89	ATXN2L	MRPL27	PTDSS1	SERPINE1	VANGL1	CLPP		VANGL1
PMAIP1	MYL9	TRIM6	BEND4	GPR176	SLC1A1	SERPINH1		SLC1A1
MRPL34	DHCR24	KANSL2	ZDHHC20	JAKMIP2	THADA	ARFIP2		THADA
MTCH2	ZBTB40	THOC6	KIAA1147	MAFF	INSM1	HMOX1		INSM1
RPL15	FAM63B	RABEP2	EIF4EBP2	KIAA1199	GABBR1	SLC25A29		GABBR1
UROD	FADS1	GCDH	VPS13A	ACTA1	TDG	ZXDC		TDG
ADH5	BMPR2	RBBP7	ANKRD52	FEM1B	USP15	RNASEH2B		USP15
CYB5A	DCAF16	LSM7	PVRL1	TXNDC11	TRIM65	MARS		TRIM65
MRPL11	USP34	MYL6	CELF1	C11orf2	NT5C2	FAXC		NT5C2
EDIL3	VCAN	PUF60	STK4	MYC	POU3F1	ZCCHC8		POU3F1
STX10	TRRAP	HMMR	PLAGL2	HSPA2	MAD2L1	SHB		MAD2L1
GDI2	HIPK1	HIBADH	SIPA1L3	UBE2O	ZFP36L2	WNT3		ZFP36L2
TBCE	MLL5	TMEM183B	TMEM184B	MT1X	COX5B	ITFG1		COX5B
ETFA	MACF1	C1orf135	RBPMS2	THBS1	PPM1F	OSMR		PPM1F
MTCH1	PDP2	RPL10A	PRELP	SOGA1	ALG1	NPHP4		ALG1
MAEA	ARHGAP21	MRPS14	ZBTB44	PPM1B	CNOT7	SDF2L1		CNOT7
ANXA2	XPO4	GRIA4	MARCKSL1	USP11	SLC39A10	METTL10		SLC39A10
TYMS	FAM117B	COPE	TCF7L1	TMEM132B	SFXN1	PRR5L		SFXN1
NAE1	STAU1	DDX59	CDC27	PCK2	LPAR4	FBXL7		LPAR4
ITM2C	NOL9	MRPL35	CREB3L2	ARHGAP9	HMX2	BAX		HMX2
DAP3	LSS	CHD1L	SLC30A6	PCYT1B	GSR	DCTN2		GSR
TRAPPC5	EYA3	ELN	PHF21B	CEBPG	GLS	NIT1		GLS
NDUFB10	POGZ	AS3MT	PLCXD1	TRA2A	SYT1	SEMG1		SYT1
SRSF10	SLAIN2	RELL1	KDELR2	HSPA1B	TRIM6	USP4		TRIM6
GLRX3	KIAA1522	MRPL41	PODXL	CTGF	RBM15B	TPST1		RBM15B
HNRNPF	NUFIP2	NRARP	PIK3R2	ELL2	KIAA1524	TYW5		KIAA1524
PAPSS1	FGD4	DOCK11	IDS	UBE2H	ORAI2	CAMK1		ORAI2
SUCLA2	KIAA0922	BCL11A	CDK17	ME1	MARK4	C16orf62		MARK4
ZSCAN2	BCAR1	CHAF1B	FAM13B	RCAN1	LRFN4	S100PBP		LRFN4
CYBA	STRN	CD2AP	KPNA6	CTTNBP2	SH3PXD2B	TRAPPC10		SH3PXD2B
HIGD1A	SC5DL	PLP1	PTCHD1	IL21R	RIMS2	GRHL2		RIMS2
ATP5A1	PRRC2A	PLS1	C7orf73	NFX1	PPP2R5E	POLH		PPP2R5E
H2AFY	WNK1	DNM2	ZNF805	KIAA0319L	ODZ1	ATP5SL		ODZ1
CBX3	ZNF462	SMAD7	ARCN1	EPM2A	KCNK5	C5orf54		KCNK5
HDAC3	MYSM1	DNLZ	MOB1B	PANK1	ARSB	IGSF1		ARSB
TXNDC17	MED13L	UST	MBTD1	MCM6	AFP	NHS		AFP
CTSB	PBRM1	MYLIP	SBK1	TAF1	TFRC	PRRT2		TFRC
CDCA7L	DYRK1A	LOXL3	PMEPA1	HSPH1	USP44	LOXL3		USP44
PACSIN3	GALNT7	UCKL1	TMEM127	COL9A2	RNF220	ZNF134		RNF220
BOD1	SMG7		RNF169	TNRC18	C12orf75	TRIL		C12orf75
KARS	FRAS1		ZMAT3	EXOG	PPP1R3B	RBL2		PPP1R3B
PRKCDBP	ARID3B		TBL1XR1	HEXIM1	F8A1	FAM76A		F8A1
C7orf50	ZMIZ1		LPP	PCDH18	VASH2	COMMD7		VASH2
TAF7	CRKL		NCKAP1	PLK2	DAPK1	CDC25C		DAPK1
OSGEP	SLC4A7		LPCAT1	ATXN10	OGT	RHPN1		OGT
PLIN3	MAML1		SLC41A1	TSTD2	MEX3A	ZMYM1		MEX3A
CBR1	SKIL		CELF2	TK1	C5orf30	PSPH		C5orf30
HIST1H2AC	FUS		ARL17A	HMGCR	PPIP5K2	AURKB		PPIP5K2
NECAP2	HTT		MAN2A1	CDKN2B	HECTD2	NPTX2		HECTD2
CBY1	LBR		ZDHHC21	ZNF181	VDAC1	ATG4D		VDAC1
THOC3	MAPK1IP1L		NFASC	POC5	UBE2D2	BCL2		UBE2D2
SNRPC	NFATC3		AR	HSP90AA1	TBC1D4	LIN52		TBC1D4
IFT52	SEC24A		STX6	INHBE	GFPT1	SLC25A20		GFPT1
BUD31	CCND2		TCF4	HENMT1	FAM35A	DNAJB1		FAM35A
C16orf42	MED13		FAM73A	NHEJ1	GIT1	ZMYND11		GIT1
CHEK2	BRD4		PPP6R3	MEPCE	P4HA1	NSDHL		P4HA1
FOXRED1	RAP1GAP2		LINGO1	MUM1	SACS	TAGLN		SACS
TMEM14B	MED14		TM9SF3	CDC6	RPRD1A	PYCR1		RPRD1A
RPS19BP1	RERE		C5orf24	TADA2A	MB21D2	AIMP2		MB21D2
RPL19	POM121		PXN	C1S	DPAGT1	BTG3		DPAGT1
CMAS	BTAF1		CCNK	VILL	GNG12	PNMAL1		GNG12
UBAC1	SMEK1		USP46	2019-03-06	ZNF493	ZNF397		ZNF493
R3HCC1	PHF17		AP2B1	C11orf51	VAMP3	RCOR3		VAMP3
RPS24	RBM33		R3HDM1	C6orf72	ADCY8	MTR		ADCY8
HLA-C	TANC2		CASP10	CCDC141	SFRP2	STX16		SFRP2
PREP	POLR1A		PAXIP1	ZNF165	RAPGEF1	THRAP3		RAPGEF1
MRPL14	SHROOM3		TEX15	APTX	RTKN2	DDX42		RTKN2
MAPK13	UBQLN4		SALL1	SHMT2	BCL2L2-PABPN1	BCLAF1		BCL2L2-PABPN1
CAPZA1	OCLN		SHISA9	ZNF32	STEAP3	BRCA2		STEAP3
PSMB5	NUP98		NT5DC3	ATR	F2R	PPIF		F2R
MRTO4	CAP2		RAP2A	RBM14-RBM4	MET	BRIP1		MET
P4HB	PHC1		ZIC2	CLIP2	GPC4	HMGN5		GPC4
KRT8	WASL		PTPRD	LANCL2	ZAK	RAB27A		ZAK
CLTA	IRGQ		WASF1	SHPK	EXTL2	E2F7		EXTL2
CAPG	PIEZO1		EML4	NEFH	SFTPB	SLC20A1		SFTPB
CD9	CXADR		TNPO1	RCCD1	DGCR2	ZNF483		DGCR2
ICT1	TRIP12		TMEM65	ZNF79	LEMD2	KIAA0232		LEMD2
DDX39A	NOTCH1		CAMK2N1	CSRP2	GAS2L1	U2AF1		GAS2L1
PTGES2	NOTCH2		PATL1	ZSCAN10	SMC5	C20orf11		SMC5
IGFBP2	LRRC8A		MYCBP2	RECQL5	RNF145	UHRF1		RNF145
EIF3F	AKT3		GLIPR1L2	NFE2L1	TMEM8A	ARID4B		TMEM8A
MRPL46	HIF1A		NETO1	MKRN1	USO1	E2F8		USO1
PHF5A	GSK3B		API5	DCAF11	KIF18B	TNRC6B		KIF18B
ANXA5	C14orf1		ACBD7	AARS	BAG4	CCNT1		BAG4
FRAT2	STC1		LRBA	CDK2AP2	ZNF521	GXYLT1		ZNF521
MDK	EPHA2		SSR1	ZNF777	NLGN4Y	TP53INP1		NLGN4Y
GART	IQGAP1		MAPK8IP1	ACSL3	LETMD1	FBXW7		LETMD1
RPS15	LIMCH1		KIAA0100	COL23A1	NUDCD1	PIK3CD		NUDCD1
APEX1	NID1		C17orf63	STARD10	LRRC40	TRAF3		LRRC40
PSMC2	MMP24		UNC5D	UBB	UBE2G1	FIGNL1		UBE2G1
SAE1	FOXRED2		BCOR	ARFGAP2	ALG8	NDUFB1		ALG8
OLA1	PKD1		DTWD2	MSL1	TRIB2	DARS		TRIB2
GATC	MSMO1		MKL2	RIOK2	ABCE1	CHAMP1		ABCE1
PFKL	DLGAP4		ANKRD50	RGS2	ROR1	THSD7B		ROR1
RPL21	PDLIM7		PTPRZ1	TNKS1BP1	NEK6	SSH2		NEK6
MAN1B1	GTPBP1		NUP205	C14orf118	KIAA1737	RARG		KIAA1737
CTNNBIP1	ZNF37A		TRIM33	RNF216	WDR45L	SLC16A1		WDR45L
DCUN1D5	COL4A3BP		LRRC8B	TSPYL2	LGR4	SFT2D3		LGR4
NT5C3L	SEC16A		PAPD5	ZNF649	PIAS3	ZNF543		PIAS3
ACAA2	TCF20		CCDC88A	RSRC2	PAPOLA	SOX11		PAPOLA
HSBP1	CTR9		FGD6	CALR	DDX17	SLC25A44		DDX17
APEH	AMOT		DNAL1	KCTD18	RMND5A	CCND1		RMND5A
MRPS15	TBC1D5		ATN1	ZNF184	SEC24D	LFNG		SEC24D
MRPL24	ATG2B		MARS2	TRMT1L	MPP6	CCNT2		MPP6
RPL7	KIF5C		CDC42EP2	JDP2	KDSR	DNMT3B		KDSR
AP2M1	RAPH1		TRERF1	CSTF2	ATP11C	NACC2		ATP11C
TCFL5	TIMP2		CPNE3	TMED1	C2orf69	ERBB2		C2orf69
ELP3	BRPF3		ZC3HAV1L	TMEM55B	SLC33A1	KDM2A		SLC33A1
MRPL12	SOWAHC		ZDHHC17	COQ5	MIPOL1	ZNF423		MIPOL1
PRMT1	RBM27		WWC1	MDM1	UBE3C	CNOT6L		UBE3C
LRRC45	ABL2		ARPP19	ILVBL	PPHLN1	SULT4A1		PPHLN1
LDHA	SLC7A5		HHLA2	GTF2A1	UBE2R2	IGDCC3		UBE2R2
RPUSD3	TULP4		DUSP7	GOLPH3L	ZC3H11A	BCL9L		ZC3H11A
PRKAG1	SMCHD1		NUDT7	CTPS	BTBD3	ZHX3		BTBD3
ARHGEF19	LRRN1		SLC35E2B	MRPS25	TMEM48	RAVER1		TMEM48
KIF2C	PLEKHG2		SLAIN1	STK17B	ZDHHC17	TLE3		ZDHHC17
NT5C	ANKS1A		C5orf15	GADD45G	SLC1A3	MLL3		SLC1A3
NTHL1	SOGA2		PM20D2	ADD2	CD2AP	ZNF618		CD2AP
CDC123	TPM1		SLC39A6	MAP1A	INF2	C15orf42		INF2
ACOT7	CDV3		SEC23A	LONP1	PTP4A2	LARP1		PTP4A2
PAFAH1B3	CFLAR		FOXK2	EPPK1	ERGIC1	SEMA6A		ERGIC1
SSNA1	PPIL2		SLC19A1	HSPA1A	S1PR2	AKAP11		S1PR2
IFT57	TNKS		ADIPOR2	TRA2B	CD46	SCAF8		CD46
FAM96A	ARL5B		JPH1	MCL1	CAND1	GIGYF1		CAND1
TRAP1	FLVCR1		RAB8B	ALKBH2	PDPN	SATB1		PDPN
DCAF8	RBMS1		STXBP4	FABP7	EFHC1	FURIN		EFHC1
PPT1	USP54		SYT6	PPP1R15A	C1orf112	ZC3HAV1		C1orf112
DDX28	NEO1		CPSF6	EID1	RPS6KA6	ZNF90		RPS6KA6
PLEKHJ1	C2CD3		MZT1	FKBP4	ZNF117	PRICKLE2		ZNF117
PA2G4	CSGALNACT2		ADSS	MLH3	JAGN1	ERBB2IP		JAGN1
C16orf53	PRRC2B		CHMP2B	SALL4	BCL11A	FEM1C		BCL11A
MTA3	CCDC120		CHML	COL4A2	ZDHHC3	KLHL24		ZDHHC3
NDUFS1	CNOT1		NKTR	ZBTB17	GPI	CDKL5		GPI
TIMM10	DIP2B		PTPN12	BRD2	TRAF7	PIK3R3		TRAF7
SNRPN	PHLPP1		REEP3	COQ7	TMEM209	TMX3		TMEM209
ARL6IP4	RUNX1T1		ADAMTS5	AARSD1	CASC4	KIAA0182		CASC4
NDUFA13	IL17RD		EHBP1	H2AFV	SLC25A24	ARID4A		SLC25A24
HNRNPC	MICAL3		SLC30A7	CTSL1	GPR107	LRP12		GPR107
SPC24	CYP2S1		WDR3	ZNF720	SCAMP5	MIS18A		SCAMP5
SEC11C	MLXIP		ARHGAP26	SPAG7	RPS27	U2SURP		RPS27
GADD45GIP1	TCF7L2		CCDC102A	UNC13B	ANKRD10	RBAK		ANKRD10
GMPR2	SIPA1L2		THSD7B	DNMT3A	SMAD7	CMPK1		SMAD7
TBCB	NUP214		KPNA3	ZFP28	STT3B	ZNF260		STT3B
SLC25A6	BCL9		RALGDS	ZNF823	PRPF4B	TOB1		PRPF4B
FUCA2	SLFN12		FURIN	CCPG1	TMEM159	PIK3R1		TMEM159
KDR	PREPL		PTK2	HSP90AB1	XPR1	RGMA		XPR1
C19orf42	ACTB		CD44	TCEAL5	XPOT	ZNF345		XPOT
HDAC1	ZNF532		CENPB	TFPT	RGS5	CENPC1		RGS5
PLA2G16	ZFC3H1		TECR	SNX8	XPO1	PRKCA		XPO1
RPS14	ARHGAP17		CDKL5	TELO2	S100A11	ALPK3		S100A11
ALDH7A1	KIAA1804		WWC3	ZNF187	ZDHHC2	TMEM57		ZDHHC2
H2AFJ	SNTB2		SMC2	GDF15	C1orf226	GDF11		C1orf226
EPHA1	NEXN		SHC3	ZNF23	PLS1	LRRC6		PLS1
DGCR6L	DOCK9		MLL3	TRIML2	EXOC6	LRRC37A		EXOC6
ECHDC1	TOB2		FZD7	C20orf72	GOSR2	NUP160		GOSR2
OXNAD1	ACER3		ATM	GPANK1	CIRH1A	RB1		CIRH1A
SNX1	ZNF652		PLK2	BECN1	CHKA	FBXO17		CHKA
KIAA1967	RCOR1		TBL1X	RHOBTB1	GYS1	GNPTAB		GYS1
CCT5	NCOR1		IFITM2	DBN1	EIF1B	ZC3H7A		EIF1B
LECT1	NEDD4L		RCAN1	PNPLA8	DUSP6	B3GALTL		DUSP6
NDNL2	POM121C		DHX9	NINL	NPTN	PARD3B		NPTN
WDR34	WBP2		NAA50	PDCD4	XPNPEP3	SYT6		XPNPEP3
ERH	SLC7A8		SKP2	CHGA	FCF1	B3GALT1		FCF1
GET4	STON2		IQSEC1	CCDC94	PSMB2	HIP1		PSMB2
DDX50	ARHGAP5		TRAM2	NEK1	XPO7	SORBS2		XPO7
CRISPLD1	INO80D		FAM127A	LIG1	RAB6A	RGL3		RAB6A
PSMB10	REST		DENND5A	TCEAL3	SLC39A14	TMEM63C		SLC39A14
HDDC2	PANK3		ARFGEF1	NTPCR	RAB3D	FAM124A		RAB3D
TUSC2	SOGA3		UBE4A	ELOF1	ARFIP1	C18orf1		ARFIP1
RCN1	TMEM131		ARHGEF10	NUMA1	CDKAL1	DEDD		CDKAL1
DLGAP5	GAPVD1		PTGIS	PNMA1	WDR44	MAP3K1		WDR44
SMARCA1	BDP1		ID2	SLC16A9	ZNF598	SOX21		ZNF598
WTAP	WNK3		DDAH1	NUCB1	NEBL	FAM219A		NEBL
NDUFB2	TMEM33		MAP2	TUBE1	DENND5B	CLN3		DENND5B
CKAP4	HECTD1		IPO7	NFYB	ALCAM	MAVS		ALCAM
UBL5	UBN2		KIAA0317	SSRP1	MARCKS	SYT15		MARCKS
RPS16	TAOK1		GPR63	THNSL1	CAV2	IFNAR2		CAV2
RPL35A	RBPJ		FAF2	ZNF7	SSU72	RYR2		SSU72
MTG1	MYBBP1A		PRR11	VCP	RBPMS	CADPS		RBPMS
ZFAND6	SPEN		LMCD1	ZNF322	PCNP	RFNG		PCNP
RPL26	RICTOR		ATXN2	HERC5	DSCR3	STRA6		DSCR3
CNPY2	SCAI		FUT9	HYOU1	VTA1	GABRA2		VTA1
HTATIP2	HSPG2		CHSY1	ZNF330	METTL8	CBLN1		METTL8
PERP	WIZ		SMG1	SLC3A2	SIAH2	JAZF1		SIAH2
CDK4	AKAP13		ME1	HJURP	GRB10	KPNA5		GRB10
NTS	RFX7		HERC4	SUV420H1	RBM47	SCHIP1		RBM47
METTL11A	USP14		CDK5R1	ZNF623	KRTCAP2	SRCRB4D		KRTCAP2
FIS1	METTL16		AUTS2	AKAP17A	ARRB2	TMEM178		ARRB2
RNASEH2A	NUP153		SLC38A1	SKA2	AIDA	KCNK12		AIDA
AP3S2	TET3		ZMIZ2	THBS4	C1orf85	FAM20C		C1orf85
COA5	LOC100132247		ACBD4	IRF2BP2	ELF1	C1orf135		ELF1
PIH1D1	SIK3		NFAT5	ZFP42	ID1	SRSF5		ID1
SEPHS2	TMEM212		NACAD	NUDCD3	CDCA3	GRSF1		CDCA3
PARK7	ADAR		TOR1AIP2	EWSR1	RAB11FIP2			RAB11FIP2
ASH2L	ACTR2		DMXL1	DYNLL2	IRS1			IRS1
RPS11	PRPF8		CHERP	ARGLU1	NAA16			NAA16
PPOX	RNF168		EIF4G2	TIMM13	B3GAT1			B3GAT1
NAT14	ARHGEF7		WWC2	PIK3IP1	CFL2			CFL2
HMGB1	HUWE1		KPNA1	PLEKHO2	ADCY9			ADCY9
TIMM8B	RAPGEF2		KPNA2	C6orf62	ERO1L			ERO1L
PSMA7	STXBP1		SEC24B	HMGB2	MCFD2			MCFD2
RPL36	FLT1		FAR1	DHDDS	ATP13A1			ATP13A1
UFD1L	WBP11		ZIC5	MFAP1	KIF2A			KIF2A
IDH1	ATAD2B		ZDHHC9	COL1A2	REPS1			REPS1
NCAPH2	DHX33		IGFBP5	SOX9	UXS1			UXS1
FLOT1	AP1G1		TMED5	NGFRAP1	ZNF148			ZNF148
SDF4	STIL		GLI2	PSPC1	SPPL2A			SPPL2A
NELL2	PTPRF		KCMF1	PARP1	DPP9			DPP9
JTB	LPIN1		RASGRF2	ZBTB1	MFAP3L			MFAP3L
POLR2E	PUM2		PDS5A	DGCR8	PDE3B			PDE3B
EEF1B2	AAK1		DTNA	RNF20	KCNN2			KCNN2
MNF1	C6orf132		TWSG1	EIF4A2	UBE2V1			UBE2V1
SPINT2	RALGAPA1		APPL1	UBTF	CYCS			CYCS
EXOSC5	SH3D19		PTPRJ	ITFG2	MRPL42			MRPL42
MRPL17	PRDM10		ZNF92	CCDC117	UST			UST
SARNP	LMTK2		SKA3	VARS	CSNK2B			CSNK2B
HACL1	CECR2		PANX1	LDLR	PIK3AP1			PIK3AP1
FAM32A	SAMD4B		SLC31A1	PRPF38A	NEDD4			NEDD4
RPL35	ZMYM2		CHRNA7	NEK2	CHRNA5			CHRNA5
RNF7	FAT1		YES1	COL18A1	TXLNG			TXLNG
MRPS34	MDC1		CASP7	ARRDC4	CD24			CD24
GHITM	MYADM		GAL	CNDP2	IGSF21			IGSF21
SPTLC1	TAF2		DDX25	RFC4	CTSC			CTSC
LSM4	DVL3		NUP43	CNTROB	PRKCI			PRKCI
RBP1	SOCS7		ATXN7L2	JUN	PYCR2			PYCR2
RHEB	ZC3H7B		ZNF699	PBXIP1	SULF2			SULF2
BRMS1	TTLL4		FLNC	IMPACT	UBA6			UBA6
FLOT2	MYO1B		TUBE1	BUD13	TUBA1C			TUBA1C
VRK1	RRP1B		GDF11	WNT5B	VIPR1			VIPR1
SNRPA1	MKLN1		DDIT3	ZNF189	ORMDL2			ORMDL2
PRDX4	TAF4		EIF2C4	CFDP1	FAM83F			FAM83F
DDB2	UTRN		RGS2	PDIA6	C11orf49			C11orf49
MRPL51	NUAK1		PLEKHG3	PDGFA	PRKACB			PRKACB
AURKAIP1	FNDC3B		USP27X	STAMBP	EIF2A			EIF2A
ACOT2	KDM2B		PLEKHO2	ZNF45	STAC			STAC
LSM1	GNE		FAM135A	SLC25A25	NLGN1			NLGN1
RPS6KB2	ZNF318		FOXK2	CBX4	XRCC2			XRCC2
LIMK2	ZCCHC14		WDR33	ZNF616	HINT1			HINT1
DPM1	NPC1		SOGA1	GPRASP1	DNER			DNER
ACTL6A	MED1		HSP90AA1	ZSCAN21	NAIP			NAIP
ZNHIT1	FHDC1		ARID4A	MRPL9	AKAP5			AKAP5
EIF3G	ODZ3		HSPA8	SNX17	ACTR1A			ACTR1A
TYRO3	IRX2		RHOBTB1	PRPF31	ITGAV			ITGAV
HMBS	MID1		STK17B	CCDC9	SLC39A8			SLC39A8
TRMT112	ITPR2		ZXDC	RASA4	ERVMER34-1			ERVMER34-1
C14orf149	PTAR1		VCL	CDC45	CAMK2D			CAMK2D
EIF3M	UBE3A		TRIL	ZNF814	GNB1			GNB1
HMGN1	MAPK1		ORAOV1	TSEN2	AGFG1			AGFG1
UBXN6	DCP2			TRIM11	TBC1D24			TBC1D24
MRPL43	RANBP2			MCM7	PPP3CB			PPP3CB
GAPDH	ATP13A3			LENG1	TMX1			TMX1
SERF2	FGF2			CHMP2A	CCNI			CCNI
SNRPD2	ORC4			LRPAP1	FTH1			FTH1
MRPL52	MMS22L			C2orf77	POLR2J			POLR2J
CLTB	SMEK2			MRPL18	AMMECR1			AMMECR1
CBR4	EEA1			2019-09-08	NRP1			NRP1
CARS2	SBNO1			IK	ECT2			ECT2
MYL6B	SGPL1			C9orf114	PVRL3			PVRL3
EXT2	LARP4			HAUS8	TMEM120B			TMEM120B
NDUFB7	RC3H1			WBSCR16	C3orf23			C3orf23
ZNF544	C18orf54			C6orf203	BRP44			BRP44
CIAPIN1	VANGL2			STAT1	SEC31A			SEC31A
GMPS	ZNF264			EFNB1	MBD6			MBD6
MYL12B	CALD1			NEIL2	2019-03-07			2019-03-07
TRUB2	PDPR			CD248	TRAM1			TRAM1
PMEL	FADS2			HNRNPAB	SHISA5			SHISA5
SLC30A9	NBPF10			ALDH9A1	CSE1L			CSE1L
NUDT5	CDK13			DHPS	AURKA			AURKA
DRG2	HDAC7			C4orf52	ZWILCH			ZWILCH
LSM3	SETX			BEX5	C11orf54			C11orf54
ASB13	N4BP2			RBM12B	QSOX2			QSOX2
PSMA3	CREB3L1			TXNIP	MAL2			MAL2
ABT1	TLN1			NUDT15	RDX			RDX
MLH1	ZFP36L1			RPS3	MAX			MAX
AAGAB	ZYG11B			ZNF627	RAC1			RAC1
C19orf43	MACC1			SCAND3	SMNDC1			SMNDC1
C5orf44	FAM83H			ZC3H4	SPP1			SPP1
ACAD8	RAB14			HNRNPH2	NOVA1			NOVA1
COPS6	MTX3			ZSCAN12	ARL15			ARL15
MPLKIP	SYNGAP1			CTCF	IFITM3			IFITM3
KDM1A	FBXW11			RECQL	TOMM70A			TOMM70A
PSMC6	DIAPH1			TMEM136	2019-09-14			2019-09-14
ARMC9	RNMT			NFXL1	HN1L			HN1L
RCC1	GPR75			ZNF615	GULP1			GULP1
COPZ1	DACT1			WIPI1	MAP4K3			MAP4K3
BOLA2	HECW1			ZNF211	C10orf47			C10orf47
BOLA2B	ZNF609			ZFP62	TMEM201			TMEM201
EIF3H	MYO5C			PRPF40B	UBE2D3			UBE2D3
CENPQ	ANAPC1			AGPAT9	PTCD3			PTCD3
COL5A2	SIPA1L1			ZNF226	GLO1			GLO1
THOP1	PHACTR2			ZNF93	ARSK			ARSK
CXCL5	SHPRH			ZNF16	LPHN2			LPHN2
PSEN2	FOXO3			C21orf58	ITM2B			ITM2B
ARMC6	LIMK1			ST6GALNAC6	RPL39			RPL39
ABCA1	POLR2A			ZNF256	SAV1			SAV1
NGDN	KIF1B			HPS6	UBE2J1			UBE2J1
NANS	KIAA1109			NAGK	RNF11			RNF11
BRK1	VPRBP			THAP6	KIAA0226L			KIAA0226L
RDBP	ATP2A2			ZNF571	GNB2L1			GNB2L1
PPP5C	QKI			CCT2	KIAA1033			KIAA1033
EIF6	SRGAP1			EPC1	PGAM5			PGAM5
MRPL1	NIPBL			EAPP	DNM1L			DNM1L
PSMG3	FAM91A1			FANCI	POLE2			POLE2
NSMCE4A	SETD5			GLUL	DCUN1D1			DCUN1D1
TARS2	RALGAPB			IDI1	MFHAS1			MFHAS1
PPCS	LHFP			KPNA2	MRPS2			MRPS2
CCDC104	TMTC1			HSPA8	IP6K1			IP6K1
NSMCE2	CABIN1			MAT2A	CNIH			CNIH
KHK	SCAMP2			UBC	MTPAP			MTPAP
UGP2	YOD1			POLB	COX5A			COX5A
USF1	CLTC			TRIM22	SLC25A17			SLC25A17
DPH5	ANKRD40			DBNL	CSNK1G3			CSNK1G3
PPP1R14B	PDCD6IP			ELN	UBE2J2			UBE2J2
TSSC1	HEG1			DNM2	BRI3			BRI3
EXOSC8	IDE				CHST14			CHST14
2019-09-09	CASC5				ETNK1			ETNK1
ERGIC3	FAM123B				ADCY3			ADCY3
PQBP1	TGOLN2				TMEM30A			TMEM30A
ZFAND1	NR2C2				MCMBP			MCMBP
RPSA	NCOR2				PARD6G			PARD6G
FBXO2	RNF44				ERP44			ERP44
ILKAP	PLEKHB2				YTHDF2			YTHDF2
C17orf79	DAG1				OCIAD1			OCIAD1
PJA1	EPG5				HSF2			HSF2
PLEKHO1	EP400				FAM48A			FAM48A
CCDC25	SLC29A2				PRIMA1			PRIMA1
UQCRQ	ATP5G2				E2F5			E2F5
PYGL	TET1				SGTA			SGTA
NDUFS5	PRRC1				COQ2			COQ2
DNAJC17	FHL3				GINS1			GINS1
CENPW	GAR1				ZNF207			ZNF207
EIF5A	RNGTT				GUCY1A2			GUCY1A2
TMEM9	HK2				TLR3			TLR3
FUNDC2	QRICH1				PCGF3			PCGF3
ENOPH1	NCOA1				PSMA1			PSMA1
POLR2F	BTBD7				TBC1D22B			TBC1D22B
ZNF266	SMAD2				GPR1			GPR1
SLC25A4	CDC42BPA				PDE4B			PDE4B
TPGS1	KDM5B				RAD23B			RAD23B
C17orf81	ITGA5				RPS28			RPS28
VDAC3	TMTC3				TM9SF2			TM9SF2
UBE2F	ARHGAP23				TOR1A			TOR1A
PIGC	ATF5				CNOT2			CNOT2
SEC61G	ELK4				XPO6			XPO6
ASNSD1	MAPKBP1				MTDH			MTDH
PSMD6	UBE4B				PKIB			PKIB
ZBTB48	CSNK1E				RSU1			RSU1
DAD1	HCFC1				MARK2			MARK2
ZNF558	SIX4				SLC38A2			SLC38A2
PPIE	EXTL3				PIGU			PIGU
XRCC5	USP31				TMEM69			TMEM69
ATP6V1D	NUCKS1				COPS2			COPS2
VPS72	CAMSAP2				TAB2			TAB2
METTL17	DPYSL2				ETS2			ETS2
C21orf59	XRN1				NUP85			NUP85
PPP2R4	SCAF4				ARF4			ARF4
FABP5	BBX				SGK494			SGK494
SMCR7	FAM193A				SYPL1			SYPL1
PIN1	NLK				COX6A1			COX6A1
NDUFB9	CASP2				HAUS6			HAUS6
TMCO3	CDC42EP1				MTRR			MTRR
TUBB6	HEATR5A				RSC1A1			RSC1A1
HSD17B10	ODF2L				EIF3E			EIF3E
UBE2E1	ASTN2				ANGEL1			ANGEL1
DNAJC9	RFWD3				TUBGCP4			TUBGCP4
AMACR	LRP6				UBE2C			UBE2C
TMEM132A	DCAF10				PDE7A			PDE7A
ACTR8	GATAD2A				HCN1			HCN1
NDUFA5	PACS1				MMACHC			MMACHC
ECSIT	UBR5				N4BP1			N4BP1
NACA	TMEM194A				NOL11			NOL11
RPAIN	CHST3				LRRC17			LRRC17
SAAL1	CHP				CNOT10			CNOT10
EBNA1BP2	IGF2BP1				COX10			COX10
STMN3	TCF12				EXOSC10			EXOSC10
FAM173A	KIF20B				C14orf129			C14orf129
AP1S1	NAV3				RHOG			RHOG
LRPPRC	TMPPE				SPAST			SPAST
PSMB8	CEP170				SCAP			SCAP
CLNS1A	PCYOX1				CDC20			CDC20
NOP56	SLC25A23				SGMS1			SGMS1
RPS7	ENTPD4				TRIM59			TRIM59
TMEM93	PLEKHA8				RPL28			RPL28
MRPL20	LARP4B				GPR114			GPR114
MRPS28	KIAA1671				GTSE1			GTSE1
SEMA3A	SH3GLB1				SLC1A5			SLC1A5
C8orf33	CREB1				PSAT1			PSAT1
RNASEH1	YAP1				TROAP			TROAP
MRPS7	CDCP1				WDR77			WDR77
CASP6	KANSL1				HN1			HN1
HSPA9	MLLT4				TOP3B			TOP3B
PSMA5	IGF2BP2				FOXD3			FOXD3
PKM2	RBBP6				RPGRIP1L			RPGRIP1L
C7orf59	ITCH				NAA25			NAA25
LLGL2	DTX4				CERS4			CERS4
PSMD8	USP36				ESRP1			ESRP1
ATP5C1	PSME4				ZNF286B			ZNF286B
HDAC8	C12orf51				WAC			WAC
RPS6	RIPK1				TRAPPC8			TRAPPC8
GLYATL1	SHC1				AP3S1			AP3S1
WDR70	SYNJ2				GBP4			GBP4
RNF113A	MBOAT7				RINT1			RINT1
DAZAP1	ARMCX4				ZSWIM1			ZSWIM1
TUBB3	RIF1				CALM1			CALM1
CUTC	RAB5B				ZNF860			ZNF860
RHOC	RPTOR				GFRA1			GFRA1
LRRC47	MED12L				DCP1A			DCP1A
PTPN6	BAZ2A				ATG12			ATG12
PIF1	PTBP1				MAMDC2			MAMDC2
IGFBP6	MKI67				BTRC			BTRC
RPS20	SERPING1				LPPR5			LPPR5
THUMPD3	TAB3				FKBP14			FKBP14
CAMKMT	ZCCHC2				ZNF654			ZNF654
C17orf90	PBX1				C21orf56			C21orf56
CUEDC2	AHR				FRMD6			FRMD6
PAIP2	KIAA0240				MYPOP			MYPOP
GSDMD	PVRL2				CKLF			CKLF
SRP68	SPPL3				ZFAND3			ZFAND3
EGFL7	B3GALT5				CEP57			CEP57
RAB3C	EIF2AK4				TSPAN11			TSPAN11
NUF2	C5orf42				MLLT1			MLLT1
GIPC1	CDC42EP3				EIF3J			EIF3J
IMPDH1	SCYL2				MAU2			MAU2
CCNE1	PRNP				NUP133			NUP133
PRMT6	SLC7A3				PCGF5			PCGF5
TBC1D7	DSC2				ERRFI1			ERRFI1
SCG3	FLJ22184				CCDC126			CCDC126
ACBD6	SV2A				MAST3			MAST3
MAP2K6	LUZP1				TTI1			TTI1
SCOC	TAC1				LRCH2			LRCH2
MZT2B	ARHGAP32				METTL22			METTL22
BRD8	ANO6				MTM1			MTM1
HAX1	TPP1				CBLB			CBLB
MAPKAP1	ZFYVE16				C2orf44			C2orf44
UTP18	C10orf46				POFUT1			POFUT1
PLS3	NRK				SNRPB2			SNRPB2
CALCOCO1	PIKFYVE				ICMT			ICMT
H3F3B	ACAP2				BCOR			BCOR
PSME1	FAM208B				MARS2			MARS2
FAM19A5	ZMYM4				NUDT7			NUDT7
C11orf57	UCP2				RALGDS			RALGDS
UBAC2	PPP2R3A
ZNF561	SF3A1
C2orf28	C9orf41
H2AFZ	MAP3K2
FARSA	PURB
FEN1	FAM98A
TOE1	KIF3A
NEDD8	GBF1
MZT2A	WWTR1
LSM6	LITAF
STK19	IGF2BP3
TNIP2	SPRED1
ALYREF	SYDE2
PFDN4	HAPLN4
AK2	ATRN
CDC26	RB1CC1
C12orf44	PRKDC
AGPAT2	C2orf18
OIP5	SLC17A5
MRPL16	HOOK1
RFC2	KIAA0355
SUCLG1	CERS6
PKIG	NUP155
NDUFB5	MAP9
FAM213B	ASCC3
POLR2M	LDLRAD3
PSMC1	SH2B3
RPL7L1	DAAM1
PTGES3	EXPH5
ATP6V1E1	C3orf58
PDHA1	MCU
HCCS	XKR9
BRD9	LIMS1
C1orf43	PSTPIP2
DNAJC8	CRTC2
ACP1	RCC2
PHB2	VPS13D
ERLEC1	HNRNPUL1
EIF3I	BRD3
PMPCA	UBP1
QSOX1	GPATCH8
ECI2	POLR1B
PLAT	WASF2
PMPCB	MKL1
FAM158A	ZNF142
UPP1	UBQLN2
UNC45A	SPINLW1
MAPK12	SLC2A3
PRDX5	LMAN1
C6orf130	FAM190B
NPM1	FAM178A
GLTSCR2	LPHN1
TRIAP1	KIF13A
EIF3D	SPRY4
NFE2L3	ZMYM3
RBM10	ICK
C19orf25	RPAP1
KLC4	ARID2
CCDC51	LONRF2
PDF	PIP5K1C
EIF2B3	ANKRD17
AAMP	SLC9A7
WDR46	ALG6
HNRNPK	LCOR
CHEK1	DUSP3
ADRM1	ATXN1L
IGBP1	PAPOLG
IARS2	TTC28
BBS2	RNF111
ANXA7	FRMD4A
NONO	SLC12A2
GMNN	TTF2
GSPT2	AKT1S1
COX4NB	TNPO2
GGCT	PTMS
STRAP	C11orf24
CHRM3	CCRN4L
KDELC1	PTPN11
DDX1	GNAQ
MRPS21	NCDN
RAB18	TOX3
GOLPH3	HIVEP1
CLCC1	NUP50
ZNF3	CRIM1
H1FX	CS
ATAD3B	PHF12
GTF2F2	XKR4
MTIF3	CNOT6
THOC7	GLTSCR1
RILP	STK35
PPP1CB	LDOC1L
PSMD14	L1CAM
C19orf48	SF3B3
APLP2	ENPP1
SCAND1	TAGLN2
KIAA1704	EMP3
VPS29	ZBTB7A
GPX1	INTS1
TRIM21	UBE2W
TP53I3	TFG
TMEM101	FOXN2
C20orf7	CEP104
ASL	GNB4
FDXR	CSNK2A1
LDHB	DCAF7
SAP18	ADCY1
NDUFA9	SEPN1
TATDN1	TRIB1
MCM3	PHF15
SEC22B	BPTF
SCO1	ZNF280B
ASF1A	IKZF4
STX18	SFT2D1
ERP29	FAM20B
GABARAPL2	TANC1
RRM1	DLG1
UCK1	GSK3A
ACADVL	ABHD2
POLR3K	CMTM4
XRN2	CELSR3
PSMC3	ATF2
WDR18	NISCH
VPS45	MON2
MOCS2	LRCH3
MRAP2	YTHDF3
ATP6V1H	MDM4
MATN2	SLC15A3
NEK3	FRS2
CDK5RAP1	WDR36
NODAL	SMURF1
SNX3	RHBDF2
MRPL54	DIEXF
LCK	SNX27
CCDC85B	CHD8
TNIP1	SKI
TRAIP	NKAIN1
STAP2	KIAA0195
HARS	TSC1
PET112	SLFN13
CPSF3	CTDSPL
SUV39H1	HUNK
ZNF425	TUBB
NDUFAB1	SERINC2
GNPAT	PDK3
ACOT9	KLHDC10
CCDC127	KIAA2026
CPSF3L	MAP1S
AMZ2	C15orf41
PSMB6	CPSF7
AP1M2	USP24
PDSS1	DHX34
PDCD2	PCLO
TTC1	FNBP4
PGM1	ROBO1
PSMD7	MED15
SSBP1	CEP350
LMO4	RSBN1
HLA-B	MAST2
BTF3	FAM160A1
FAHD2A	EIF2C2
TOMM5	FBXW2
AFG3L2	LARGE
NQO2	TMOD3
CARKD	ZSWIM4
ITPA	C5orf22
RGS12	GBE1
RSL24D1	ST6GAL2
MORF4L1	CNOT4
NOC2L	SCN8A
IDH3B	LOC100507421
RAB24	AHDC1
PSMB1	LIMD1
TRMT12	FBXO28
RARS	C15orf39
KLHL7	C3orf64
COL6A2	TCERG1
C3orf26	C11orf95
EFHD2	HERC3
FAM192A	GLIPR1
ATG3	OGDH
CARD10	MLL4
RMND5B	PIK3R4
GLMN	ARMC5
C20orf27	ARHGEF12
GYG2	NAV1
NAP1L3	SCARB1
PRKAR1B	SOS1
HBP1	TP53INP2
ZNF114	FAM100A
DEAF1	PDZD2
ATP5J	TMEM245
SMARCB1	KLF7
PEX2	CACHD1
PPP2R2B	SERTAD4
SLC27A3	PTPN4
PTPMT1	TNFAIP1
NDUFS2	C1GALT1
ANAPC16	CASKIN2
CDC37	INPP5F
OLFML3	RNF26
RBM5	C10orf118
TSEN15	UBQLN1
NOSIP	SNX30
CAMLG	SLC45A4
ZNF622	ATAD5
RPP25	ZNF518B
COQ9	MTF1
MAGED2	GCN1L1
LMO3	G2E3
BLVRA	UGGT1
MSRB1	ATP11A
KLHDC3	NUMB
ZNF432	EXOC8
ZNF101	PCNX
TRMT6	FSTL1
POLR2H	SHOC2
NDUFA10	MYO9B
SPG7	SYNRG
NFIL3	SLC36A1
TXNDC12	MIER3
HKR1	TRPM7
GTF2H2D	SLC25A22
ZNF18	ACVR2B
NDUFS3	RLIM
TMEFF1	KLF6
MBD3	KIAA1644
MRPL15	CECR1
SCPEP1	DROSHA
ZNF501	SGK223
ADI1	DNMBP
EIF4A3	SREK1
VPS4A	MGAT5
TCF19	IPO8
ZNF408	C17orf85
ZNF136	GLI3
ZNF821	ZNF770
LTBP1	TEX10
ETFB	ENAH
BCAP31	HOMER1
STX8	KCTD6
CHCHD6	PDGFB
RAB15	TSHZ3
MRPL4	DST
C4orf27	GPR125
TMPRSS2	CDR2L
GMDS	TM7SF2
GRK6	ABLIM1
GALNT1	MYO9A
MTX2	KPNA4
PAAF1	SRCAP
TMEM70	PDCD11
ZUFSP	LRFN3
TMEM186	ABCC9
PITHD1	AIM1
NAA40	SORBS1
PET117	FZD3
RAB17	ARHGAP35
PSMA6	GAB2
COX6C	LCLAT1
HMG20B	EIF4G3
MDH1B	RBM14
PMVK	SCAF11
NSFL1C	PRR12
CCT4	C22orf29
CXXC1	GOLGA6L9
PNKD	CLOCK
EVI5L	SECISBP2L
MUTYH	SPIN1
UTP6	AXL
C19orf53	EXT1
NAA20	SBF2
STK11	SLC16A2
HEXB	PPP1R12B
ZNF274	ARHGEF17
NAP1L1	RASAL2
NIT2	CRTC1
ACTR3B	TMEM181
C17orf58	ZIC3
C3orf78	ZNF678
IQGAP2	TRIM35
RNF187	KSR1
CARS	ZNF429
CINP	PIP4K2C
AGA	WIPF2
IRAK1	CYFIP1
C6orf70	ZNF865
POLE4	SMAD4
MRFAP1	SERTM1
YEATS4	SMCR7L
NUP88	ACOX1
MSANTD3	DPP8
ICAM3	UGT8
SNX2	CHPF
SRI	KDM3B
LTBP3	CPD
ALG5	ANLN
DNAJC1	CFL1
EXOSC2	NCOA2
DDB1	PRKD2
TSTA3	CITED2
HOMER2	AP4E1
APOA1BP	SENP1
RSAD1	NDST1
ZNF761	RHPN2
YBX1	MTSS1L
NDUFS6	STYX
HRAS	APC
ZNF35	FOXK1
CPVL	TMEM55A
SMARCD2	AGPAT1
UBE2T	RNF2
ACAA1	MBOAT2
EXOSC9	FOXM1
TSTD1	LIPG
MRPS18C	SSBP3
VTI1B	ASB7
AP2S1	EPB41
CHMP5	SHANK2
MAGEH1	STEAP2
C8orf38	CHD7
SURF2	LOC100862671
TARS	RPS29
ARIH2	AFTPH
CALB1	DMWD
HMOX2	ZNF883
TFIP11	PADI2
OVCA2	TRIM9
NAT9	SRGAP2
DPF1	TMEM133
SDHA	ZFP106
BRF1	CDON
MRPL40	PIK3CB
TMEM126B	C11orf30
C9orf123	HMGA2
RNASEH2C	EDEM3
SNW1	ZNF236
DMKN	FAM189A1
FAU	SMPD4
REEP4	SPTLC2
C9orf82	ZNF850
HAP1	UBE2D1
MYNN	SCAMP3
EXOC2	FAM120A
TCEA2	NRIP1
EIF2S1	MSL2
RND3	ZNRF3
EDNRB	TEK
COBRA1	DYRK2
RPL27A	MBOAT1
CHMP4A	ZBTB34
RRP9	UBXN2B
ALDH3A2	UBA1
CISD2	ELAVL1
DHX32	ARHGEF11
SNRNP70	PCDHGA10
HNRNPR	CLIP3
C20orf111	NHLRC2
PCMT1	SMARCC1
ASRGL1	MAPK7
SHF	SF1
MRPS23	CMTM3
FSD1	SEPHS1
TMCO6	ZBED4
PLAA	ASB1
CHCHD1	NAA30
PLCB2	BAG5
HIST1H4H	ATP1B2
2019-09-15	STMN4
MTMR14	TSC22D2
FAHD2B	SMARCD1
TIMM21	GTPBP10
ZNF131	CKS1B
CENPH	FKTN
EIF2S2	ATP2B1
EPCAM	GNA13
ENO2	UGGT2
AP1S2	TTN
HOMER3	C20orf194
NXT1	IMPAD1
SPOP	RPRD2
SAMM50	UBE2L3
BRI3BP	RYBP
ZKSCAN4	OPA3
ACOT13	DMPK
SMYD3	ATF7
GLYR1	MIDN
PMM2	SUGP2
IER5	ST6GAL1
DHX40	KLF16
LBH	DCBLD2
TSPAN17	RABGAP1L
LNX1	ITSN1
TDP2	MBD5
ANAPC4	EXOC5
TRIT1	USP42
C11orf75	MAML2
BEX1	SLC35A4
RND1	NACC1
HAUS5	HSPB8
TRIM5	DOT1L
SOD1	WHSC2
BCAS4	ALMS1
DHRS7B	KDELR1
FES	PPP1R15B
ARFRP1	SERAC1
FAM185A	FMNL3
DAGLB	PARD6B
IKBIP	FGFBP3
UBXN1	KLF10
	B4GALT1
	ALPL
	FRY
	SNX12
	LYPLA1
	CDC25A
	MTOR
	PPAT
	LEMD3
	ZFR
	CPEB3
	STK40
	RLF
	NCOA6
	BRE
	RBM26
	TMEM214
	G6PC3
	FAM104A
	PITPNB
	NHSL2
	MGST1
	DDX20
	NRP2
	OSBPL8
	PTCH1
	C16orf72
	NBAS
	MMP16
	PAFAH1B1
	ASH1L
	PCNXL3
	RHBDD1
	PRR14L
	CKAP5
	SRSF11
	TOPBP1
	CANX
	SYT11
	PEAK1
	SLC35B4
	TSPYL4
	RTTN
	NLN
	KLRD1
	ADAMTS17
	SACM1L
	AFF1
	CCDC97
	DENND4B
	MAPK6
	SIK1
	PPARD
	MGRN1
	EFNA5
	SLC45A3
	SLC9A6
	LTN1
	JHDM1D
	MDFIC
	ENTPD7
	UNC13A
	CERS2
	SPG11
	BRWD1
	TBC1D20
	TAX1BP3
	TMEM192
	SPRED2
	ZDHHC18
	SEC23IP
	MITF
	RNF213
	TNFRSF9
	BSN
	SMCR8
	GARNL3
	SLC5A3
	SAP130
	AKAP9
	C1orf144
	IBTK
	SH3BP4
	GDPD5
	RGMB
	TAF3
	MAPK14
	GSG2
	DTWD1
	COG5
	VPS13B
	PAN3
	SPRY2
	SLC12A6
	FGFRL1
	WFS1
	TMEM41B
	PDE4D
	KIF5B
	EIF5AL1
	VPS54
	EFR3B
	UQCR10
	MBNL1
	GGCX
	TMEM170A
	LRP11
	ZNF431
	ANKIB1
	CIZ1
	BCAM
	UBAP2
	FBRS
	USP22
	RALGPS2
	SCML1
	RHOQ
	SLC7A1
	DAGLA
	CYB5R3
	PLBD2
	PSEN1
	ALG10
	TAPBP
	RRAS2
	PTP4A1
	SLC25A13
	C17orf51
	VMA21
	ADNP2
	ATP6V1C1
	TTBK2
	TPBG
	LSM12
	ZCCHC11
	EGFR
	RAB21
	SCNN1A
	SLC6A9
	SHOX
	ABHD4
	RFX1
	FAM84A
	OMA1
	SLC37A2
	CACNA1A
	PRR13
	MYLK3
	FAM127B
	CBLL1
	MTMR9
	CYBRD1
	ZZEF1
	MAP2K1
	CORO1C
	FAM102A
	FGD1
	SLC35F1
	PDLIM1
	TFE3
	NFIC
	URB1
	AMD1
	SIN3B
	KDM5A
	RNF144A
	ZNF107
	CLIC4
	SNAPC3
	ZNF626
	ATP13A2
	MAPKAPK2
	RTN4R
	FAM189A2
	ANKRD28
	ATXN7
	ZBTB7B
	CLDN6
	SYT2
	UBXN7
	MTRNR2L10
	CLEC16A
	CAPN7
	TMEM135
	ARAF
	CARM1
	TGS1
	E2F4
	PIAS1
	TEAD4
	ASXL2
	STK36
	SOX15
	EPN2
	IREB2
	RNF38
	TNFRSF19
	MAP2K3
	MLLT10
	NPRL3
	CDH24
	NOC3L
	SH2D5
	PRSS8
	IRS2
	FCHO2
	C2CD2
	PPP1R13L
	HERC1
	VAT1
	SBF1
	RPS6KA3
	SOCS1
	ZNF80
	ASPM
	KLHL29
	NFYA
	KCNQ3
	OTUD6B
	TJP2
	TWISTNB
	GPR98
	ANO5
	WDR6
	SNN
	RAB40C
	KIAA0494
	HDAC4
	METAP1
	PNPLA2
	CDC42SE2
	SIDT2
	APOOL
	TRPV1
	NMT1
	PSMF1
	NUPL1
	DYNC1LI2
	ZNF296
	FAM55C
	SHROOM2
	TM9SF4
	SZT2
	YY1AP1
	TRAF6
	MYO1C
	ZNF764
	KIAA1467
	LZTFL1
	NPIP
	FIGN
	GYLTL1B
	RYR1
	ARHGAP39
	CTNNB1
	TNK1
	ZBTB3
	FASTK
	KLF12
	PPAN-P2RY11
	NCKIPSD
	TRDMT1
	C12orf53
	PTPRU
	COL1A1
	SS18L1
	OSGIN2
	MICAL2
	SEC14L5
	FMR1
	JUP
	PHLPP2
	ARHGAP11A
	MAPK3
	YIPF6
	CAPNS1
	CLCN5
	ZBTB4
	CNNM2
	C10orf57
	CELSR2
	MPV17L
	USP13
	SOCS6
	TTLL5
	KLF5
	TRIM2
	NNAT
	ISPD
	ITFG3
	SLC4A2
	ZNF629
	CAB39
	ZBTB45
	NFATC2IP
	GAN
	NPIPL3
	ARL4C
	NOMO1
	FAT3
	ATP11B
	FAM53C
	DGKE
	WDR7
	FAM160B1
	ARHGAP1
	VKORC1L1
	LGALSL
	LPAR2
	HIC2
	PRIC285
	NEDD9
	MMP15
	ZFP64
	DNAJC16
	TMEM81
	CPS1
	ERF
	SLC30A5
	TMEM2
	TRIM46
	ARIH1
	CNOT3
	VCPIP1
	EPB41L5
	PRKAA2
	FAM160A2
	ZNF275
	AKNA
	AMBRA1
	NSUN7
	CDC42SE1
	BCL10
	CDK16
	CD276
	CDK1
	NAA15
	PGAP2
	GRINA
	RPL36A-HNRNPH2
	ATRX
	MED12
	HCN4
	MLF2
	NPAT
	SLC44A2
	TMEM106B
	GRB7
	CLIP1
	EDC3
	ESRP2
	OTUD7B
	CHIC1
	SLC25A1
	LRCH1
	AP5M1
	SLC9A1
	MSS51
	TULP3
	NAA60
	DDX52
	ZBTB12
	ERI1
	CMTM8
	MED21
	PDE12
	TFCP2L1
	PTPRK
	GPR137C
