# Supplementary material for: Automated minute scale RNA-seq of pluripotent stem cell differentiation reveals early divergence of human and mouse gene expression kinetics
Source: PLoS Comput Biol. 2019 Dec 9;15(12):e1007543. doi: 10.1371/journal.pcbi.1007543 (PMC6922475; doi:10.1371/journal.pcbi.1007543)
Supplement: S2 Table — The information includes: segment slopes, segment direction, segment p-value, time of breakpoint, and trend direction for each time-point. (XLSX) [file pcbi.1007543.s003.xlsx]

## Sheet: Trendy_mouse_OrthologDynamic
Feature	Segment1.Slope	Segment2.Slope	Segment3.Slope	Segment4.Slope	Segment5.Slope	Segment6.Slope	Segment1.Trend	Segment2.Trend	Segment3.Trend	Segment4.Trend	Segment5.Trend	Segment6.Trend	Segment1.Pvalue	Segment2.Pvalue	Segment3.Pvalue	Segment4.Pvalue	Segment5.Pvalue	Segment6.Pvalue	Breakpoint1	Breakpoint2	Breakpoint3	Breakpoint4	Breakpoint5	AdjustedR2	X.m_0..Trend	X.m_4..Trend	X.m_8..Trend	X.m_12..Trend	X.m_16..Trend	X.m_20..Trend	X.m_24..Trend	X.m_28..Trend	X.m_32..Trend	X.m_36..Trend	X.m_40..Trend	X.m_44..Trend	X.m_48..Trend	X.m_52..Trend	X.m_56..Trend	X.m_64..Trend	X.m_68..Trend	X.m_72..Trend	X.m_76..Trend	X.m_80..Trend	X.m_84..Trend	X.m_88..Trend	X.m_92..Trend	X.m_96..Trend	X.m_100..Trend
Tmem70	-0.03374	1.5761e-05	NA	NA	NA	NA	-1	0	NA	NA	NA	NA	0.0666877	0.394361	NA	NA	NA	NA	16.1053	NA	NA	NA	NA	0.299674	-1	-1	-1	-1	-1	0	0	0	0	0	0	0	0	0	0	0	0	0	0	0	0	0	0	0	0
Chchd1	-0.057475	0.00028003	NA	NA	NA	NA	-1	1	NA	NA	NA	NA	0.0460333	0.0599362	NA	NA	NA	NA	16.24	NA	NA	NA	NA	0.489015	-1	-1	-1	-1	-1	1	1	1	1	1	1	1	1	1	1	1	1	1	1	1	1	1	1	1	1
Mrto4	-0.033478	6.2715e-05	NA	NA	NA	NA	-1	0	NA	NA	NA	NA	0.0746959	0.2174	NA	NA	NA	NA	16.3041	NA	NA	NA	NA	0.249121	-1	-1	-1	-1	-1	0	0	0	0	0	0	0	0	0	0	0	0	0	0	0	0	0	0	0	0
Jund	-0.025173	-1.7999e-06	NA	NA	NA	NA	-1	0	NA	NA	NA	NA	0.0732872	0.48478	NA	NA	NA	NA	16.3112	NA	NA	NA	NA	0.270259	-1	-1	-1	-1	-1	0	0	0	0	0	0	0	0	0	0	0	0	0	0	0	0	0	0	0	0
Myl6	-0.038961	0.00023432	NA	NA	NA	NA	-1	1	NA	NA	NA	NA	0.0680014	0.0719474	NA	NA	NA	NA	16.3112	NA	NA	NA	NA	0.310051	-1	-1	-1	-1	-1	1	1	1	1	1	1	1	1	1	1	1	1	1	1	1	1	1	1	1	1
Nxt1	-0.041693	0.00065419	NA	NA	NA	NA	-1	1	NA	NA	NA	NA	0.0737829	0.0304344	NA	NA	NA	NA	16.6813	NA	NA	NA	NA	0.479796	-1	-1	-1	-1	-1	1	1	1	1	1	1	1	1	1	1	1	1	1	1	1	1	1	1	1	1
Rps19	-0.053914	0.00017531	NA	NA	NA	NA	-1	1	NA	NA	NA	NA	0.0556025	0.10603	NA	NA	NA	NA	16.7082	NA	NA	NA	NA	0.399509	-1	-1	-1	-1	-1	1	1	1	1	1	1	1	1	1	1	1	1	1	1	1	1	1	1	1	1
Siva1	-0.045805	0.00057766	NA	NA	NA	NA	-1	1	NA	NA	NA	NA	0.0709026	0.036289	NA	NA	NA	NA	16.7335	NA	NA	NA	NA	0.428139	-1	-1	-1	-1	-1	1	1	1	1	1	1	1	1	1	1	1	1	1	1	1	1	1	1	1	1
Rbpms2	-0.019858	-0.00024075	NA	NA	NA	NA	-1	-1	NA	NA	NA	NA	0.106512	0.0575605	NA	NA	NA	NA	16.7977	NA	NA	NA	NA	0.336818	-1	-1	-1	-1	-1	-1	-1	-1	-1	-1	-1	-1	-1	-1	-1	-1	-1	-1	-1	-1	-1	-1	-1	-1	-1
Pla2g16	-0.026498	-5.3647e-05	NA	NA	NA	NA	-1	0	NA	NA	NA	NA	0.0841416	0.224671	NA	NA	NA	NA	16.8043	NA	NA	NA	NA	0.251448	-1	-1	-1	-1	-1	0	0	0	0	0	0	0	0	0	0	0	0	0	0	0	0	0	0	0	0
Cyba	-0.03306	0.00013253	NA	NA	NA	NA	-1	1	NA	NA	NA	NA	0.0669781	0.104226	NA	NA	NA	NA	16.81	NA	NA	NA	NA	0.314991	-1	-1	-1	-1	-1	1	1	1	1	1	1	1	1	1	1	1	1	1	1	1	1	1	1	1	1
Sepw1	-0.042438	0.00040288	NA	NA	NA	NA	-1	1	NA	NA	NA	NA	0.053095	0.0358374	NA	NA	NA	NA	16.8126	NA	NA	NA	NA	0.509224	-1	-1	-1	-1	-1	1	1	1	1	1	1	1	1	1	1	1	1	1	1	1	1	1	1	1	1
Ndufb7	-0.046398	0.00022454	NA	NA	NA	NA	-1	1	NA	NA	NA	NA	0.0567343	0.0741644	NA	NA	NA	NA	16.8673	NA	NA	NA	NA	0.403171	-1	-1	-1	-1	-1	1	1	1	1	1	1	1	1	1	1	1	1	1	1	1	1	1	1	1	1
Rtkn2	-0.024395	0.0001541	NA	NA	NA	NA	-1	1	NA	NA	NA	NA	0.0885087	0.0892851	NA	NA	NA	NA	16.912	NA	NA	NA	NA	0.216708	-1	-1	-1	-1	-1	1	1	1	1	1	1	1	1	1	1	1	1	1	1	1	1	1	1	1	1
Mrpl54	-0.024045	0.00038468	NA	NA	NA	NA	-1	1	NA	NA	NA	NA	0.115898	0.0479714	NA	NA	NA	NA	16.9711	NA	NA	NA	NA	0.26196	-1	-1	-1	-1	-1	1	1	1	1	1	1	1	1	1	1	1	1	1	1	1	1	1	1	1	1
Dph5	-0.020684	-8.1656e-06	NA	NA	NA	NA	-1	0	NA	NA	NA	NA	0.089088	0.432453	NA	NA	NA	NA	16.9995	NA	NA	NA	NA	0.215228	-1	-1	-1	-1	-1	0	0	0	0	0	0	0	0	0	0	0	0	0	0	0	0	0	0	0	0
Gipc1	-0.038881	-8.6297e-07	NA	NA	NA	NA	-1	0	NA	NA	NA	NA	0.0643766	0.494596	NA	NA	NA	NA	17.0332	NA	NA	NA	NA	0.355491	-1	-1	-1	-1	-1	0	0	0	0	0	0	0	0	0	0	0	0	0	0	0	0	0	0	0	0
Tmsb4x	-0.03202	-0.00016202	NA	NA	NA	NA	-1	-1	NA	NA	NA	NA	0.0719762	0.0897978	NA	NA	NA	NA	17.1072	NA	NA	NA	NA	0.388834	-1	-1	-1	-1	-1	-1	-1	-1	-1	-1	-1	-1	-1	-1	-1	-1	-1	-1	-1	-1	-1	-1	-1	-1	-1
Mrpl12	-0.027496	0.00051331	NA	NA	NA	NA	-1	1	NA	NA	NA	NA	0.126581	0.0453488	NA	NA	NA	NA	17.1706	NA	NA	NA	NA	0.271478	-1	-1	-1	-1	-1	1	1	1	1	1	1	1	1	1	1	1	1	1	1	1	1	1	1	1	1
Znhit1	-0.037791	9.9698e-05	NA	NA	NA	NA	-1	1	NA	NA	NA	NA	0.0599206	0.137325	NA	NA	NA	NA	17.1943	NA	NA	NA	NA	0.380139	-1	-1	-1	-1	-1	1	1	1	1	1	1	1	1	1	1	1	1	1	1	1	1	1	1	1	1
Proser1	0.027231	-0.00035331	NA	NA	NA	NA	1	-1	NA	NA	NA	NA	0.114541	0.0581838	NA	NA	NA	NA	17.2278	NA	NA	NA	NA	0.215972	1	1	1	1	1	-1	-1	-1	-1	-1	-1	-1	-1	-1	-1	-1	-1	-1	-1	-1	-1	-1	-1	-1	-1
Txndc17	-0.037193	-4.9107e-05	NA	NA	NA	NA	-1	0	NA	NA	NA	NA	0.0714583	0.265509	NA	NA	NA	NA	17.3634	NA	NA	NA	NA	0.333286	-1	-1	-1	-1	-1	0	0	0	0	0	0	0	0	0	0	0	0	0	0	0	0	0	0	0	0
Txndc12	-0.021608	0.00027435	NA	NA	NA	NA	-1	1	NA	NA	NA	NA	0.108629	0.0561735	NA	NA	NA	NA	17.4201	NA	NA	NA	NA	0.23494	-1	-1	-1	-1	-1	1	1	1	1	1	1	1	1	1	1	1	1	1	1	1	1	1	1	1	1
Ndufs2	-0.034608	0.00080436	NA	NA	NA	NA	-1	1	NA	NA	NA	NA	0.105671	0.0300082	NA	NA	NA	NA	17.4224	NA	NA	NA	NA	0.452606	-1	-1	-1	-1	-1	1	1	1	1	1	1	1	1	1	1	1	1	1	1	1	1	1	1	1	1
Tmem131	0.042035	-0.00043941	NA	NA	NA	NA	1	-1	NA	NA	NA	NA	0.0894317	0.0554538	NA	NA	NA	NA	17.4295	NA	NA	NA	NA	0.280303	1	1	1	1	1	-1	-1	-1	-1	-1	-1	-1	-1	-1	-1	-1	-1	-1	-1	-1	-1	-1	-1	-1	-1
Dnm2	0.03972	-0.00096907	NA	NA	NA	NA	1	-1	NA	NA	NA	NA	0.103728	0.0280341	NA	NA	NA	NA	17.6264	NA	NA	NA	NA	0.485193	1	1	1	1	1	-1	-1	-1	-1	-1	-1	-1	-1	-1	-1	-1	-1	-1	-1	-1	-1	-1	-1	-1	-1
Rpl35a	-0.038806	0.00022159	NA	NA	NA	NA	-1	1	NA	NA	NA	NA	0.0822211	0.0912995	NA	NA	NA	NA	17.6983	NA	NA	NA	NA	0.260618	-1	-1	-1	-1	-1	1	1	1	1	1	1	1	1	1	1	1	1	1	1	1	1	1	1	1	1
Wdfy3	0.030884	-0.00030805	NA	NA	NA	NA	1	-1	NA	NA	NA	NA	0.10377	0.0677363	NA	NA	NA	NA	17.7884	NA	NA	NA	NA	0.216151	1	1	1	1	1	-1	-1	-1	-1	-1	-1	-1	-1	-1	-1	-1	-1	-1	-1	-1	-1	-1	-1	-1	-1
Sec31a	0.039005	-0.0011598	NA	NA	NA	NA	1	-1	NA	NA	NA	NA	0.0945439	0.0208579	NA	NA	NA	NA	18.0635	NA	NA	NA	NA	0.625546	1	1	1	1	1	-1	-1	-1	-1	-1	-1	-1	-1	-1	-1	-1	-1	-1	-1	-1	-1	-1	-1	-1	-1
Vat1	-0.02219	-0.00040255	NA	NA	NA	NA	-1	-1	NA	NA	NA	NA	0.109361	0.0398085	NA	NA	NA	NA	18.0699	NA	NA	NA	NA	0.461703	-1	-1	-1	-1	-1	-1	-1	-1	-1	-1	-1	-1	-1	-1	-1	-1	-1	-1	-1	-1	-1	-1	-1	-1	-1
Ndufa13	-0.039363	0.00013249	NA	NA	NA	NA	-1	1	NA	NA	NA	NA	0.080214	0.144426	NA	NA	NA	NA	18.1797	NA	NA	NA	NA	0.275806	-1	-1	-1	-1	-1	1	1	1	1	1	1	1	1	1	1	1	1	1	1	1	1	1	1	1	1
Rps15	-0.038316	0.0001441	NA	NA	NA	NA	-1	1	NA	NA	NA	NA	0.0958873	0.154304	NA	NA	NA	NA	18.2221	NA	NA	NA	NA	0.20454	-1	-1	-1	-1	-1	1	1	1	1	1	1	1	1	1	1	1	1	1	1	1	1	1	1	1	1
Urod	-0.029948	0.00045037	NA	NA	NA	NA	-1	1	NA	NA	NA	NA	0.0984015	0.0428359	NA	NA	NA	NA	18.3398	NA	NA	NA	NA	0.33314	-1	-1	-1	-1	-1	1	1	1	1	1	1	1	1	1	1	1	1	1	1	1	1	1	1	1	1
Mrpl46	-0.028306	0.00055261	NA	NA	NA	NA	-1	1	NA	NA	NA	NA	0.13128	0.0451717	NA	NA	NA	NA	18.3656	NA	NA	NA	NA	0.275315	-1	-1	-1	-1	-1	1	1	1	1	1	1	1	1	1	1	1	1	1	1	1	1	1	1	1	1
Dcp1a	0.0339	-0.00031878	NA	NA	NA	NA	1	-1	NA	NA	NA	NA	0.0981986	0.0677292	NA	NA	NA	NA	18.4211	NA	NA	NA	NA	0.241585	1	1	1	1	1	-1	-1	-1	-1	-1	-1	-1	-1	-1	-1	-1	-1	-1	-1	-1	-1	-1	-1	-1	-1
Dusp3	-0.029291	4.3702e-05	NA	NA	NA	NA	-1	0	NA	NA	NA	NA	0.0579251	0.212085	NA	NA	NA	NA	18.595	NA	NA	NA	NA	0.454927	-1	-1	-1	-1	-1	0	0	0	0	0	0	0	0	0	0	0	0	0	0	0	0	0	0	0	0
2210016L21Rik	-0.02158	-0.00011588	NA	NA	NA	NA	-1	-1	NA	NA	NA	NA	0.109488	0.127985	NA	NA	NA	NA	18.6349	NA	NA	NA	NA	0.239165	-1	-1	-1	-1	-1	-1	-1	-1	-1	-1	-1	-1	-1	-1	-1	-1	-1	-1	-1	-1	-1	-1	-1	-1	-1
Fam195b	-0.040134	9.7273e-05	NA	NA	NA	NA	-1	1	NA	NA	NA	NA	0.0779492	0.185092	NA	NA	NA	NA	18.8713	NA	NA	NA	NA	0.311992	-1	-1	-1	-1	-1	1	1	1	1	1	1	1	1	1	1	1	1	1	1	1	1	1	1	1	1
Bod1	-0.023518	0.00028231	NA	NA	NA	NA	-1	1	NA	NA	NA	NA	0.105667	0.0576357	NA	NA	NA	NA	19.1374	NA	NA	NA	NA	0.25842	-1	-1	-1	-1	-1	1	1	1	1	1	1	1	1	1	1	1	1	1	1	1	1	1	1	1	1
Sec23a	0.017735	-0.00040719	NA	NA	NA	NA	1	-1	NA	NA	NA	NA	0.165563	0.0502014	NA	NA	NA	NA	19.6504	NA	NA	NA	NA	0.225434	1	1	1	1	1	-1	-1	-1	-1	-1	-1	-1	-1	-1	-1	-1	-1	-1	-1	-1	-1	-1	-1	-1	-1
Nt5dc2	-0.026273	0.00028639	NA	NA	NA	NA	-1	1	NA	NA	NA	NA	0.0997962	0.0596487	NA	NA	NA	NA	19.7764	NA	NA	NA	NA	0.278977	-1	-1	-1	-1	-1	1	1	1	1	1	1	1	1	1	1	1	1	1	1	1	1	1	1	1	1
Traf3	0.023294	-0.0012824	-5.9078e-05	NA	NA	NA	1	-1	0	NA	NA	NA	0.137879	0.0427804	0.413193	NA	NA	NA	20	328.728	NA	NA	NA	0.478744	1	1	1	1	1	-1	-1	-1	-1	-1	-1	-1	-1	-1	-1	-1	-1	-1	-1	-1	-1	-1	-1	-1	-1
Slc7a1	-0.010761	0.0087809	-0.0045989	-0.00054036	NA	NA	-1	1	-1	-1	NA	NA	0.167518	0.0211219	0.0224644	0.0505373	NA	NA	20.0001	113.668	256.061	NA	NA	0.897186	-1	-1	-1	-1	-1	1	1	1	1	1	1	1	1	1	1	1	1	1	1	1	1	1	1	1	1
Trit1	-0.020639	0.00041254	NA	NA	NA	NA	-1	1	NA	NA	NA	NA	0.111319	0.049115	NA	NA	NA	NA	20.0016	NA	NA	NA	NA	0.252253	-1	-1	-1	-1	-1	-1	1	1	1	1	1	1	1	1	1	1	1	1	1	1	1	1	1	1	1
Acap2	0.017267	-0.00083483	NA	NA	NA	NA	1	-1	NA	NA	NA	NA	0.154104	0.02943	NA	NA	NA	NA	20.1094	NA	NA	NA	NA	0.450544	1	1	1	1	1	1	-1	-1	-1	-1	-1	-1	-1	-1	-1	-1	-1	-1	-1	-1	-1	-1	-1	-1	-1
Pkp2	0.011223	-0.0036825	-0.00042632	NA	NA	NA	1	-1	-1	NA	NA	NA	0.170821	0.0557973	0.0579137	NA	NA	NA	20.1244	136.01	NA	NA	NA	0.662162	1	1	1	1	1	1	-1	-1	-1	-1	-1	-1	-1	-1	-1	-1	-1	-1	-1	-1	-1	-1	-1	-1	-1
Usp36	-0.01636	0.0039472	-0.0017407	2.9596e-05	NA	NA	-1	1	-1	0	NA	NA	0.102566	0.0971502	0.117572	0.379491	NA	NA	20.569	84.0066	181.24	NA	NA	0.201694	-1	-1	-1	-1	-1	-1	1	1	1	1	1	1	1	1	1	1	1	1	1	1	1	-1	-1	-1	-1
Mrpl17	-0.02454	0.00085182	-0.00091575	NA	NA	NA	-1	1	0	NA	NA	NA	0.129368	0.047008	0.271265	NA	NA	NA	20.9672	488.014	NA	NA	NA	0.29934	-1	-1	-1	-1	-1	-1	1	1	1	1	1	1	1	1	1	1	1	1	1	1	1	1	1	1	1
Trabd	-0.021153	2.0141e-05	0.0019717	NA	NA	NA	-1	0	0	NA	NA	NA	0.0945058	0.40564	0.218725	NA	NA	NA	21.1686	544	NA	NA	NA	0.200771	-1	-1	-1	-1	-1	-1	0	0	0	0	0	0	0	0	0	0	0	0	0	0	0	0	0	0	0
Thbs1	0.018431	-0.0057024	-0.001734	0.00080231	0.0034399	NA	1	-1	-1	1	1	NA	0.0824189	0.0265594	0.0739259	0.0681362	0.0444905	NA	21.2061	136.006	259.98	486.463	NA	0.886226	1	1	1	1	1	1	-1	-1	-1	-1	-1	-1	-1	-1	-1	-1	-1	-1	-1	-1	-1	-1	-1	-1	-1
Cd248	-0.02374	0.0014783	-0.0022145	0.00026831	NA	NA	-1	1	-1	0	NA	NA	0.103976	0.0389502	0.120373	0.316581	NA	NA	21.4139	319.995	427.952	NA	NA	0.372698	-1	-1	-1	-1	-1	-1	1	1	1	1	1	1	1	1	1	1	1	1	1	1	1	1	1	1	1
Rps20	-0.025868	0.00025048	NA	NA	NA	NA	-1	1	NA	NA	NA	NA	0.0880316	0.0779417	NA	NA	NA	NA	21.4969	NA	NA	NA	NA	0.23701	-1	-1	-1	-1	-1	-1	1	1	1	1	1	1	1	1	1	1	1	1	1	1	1	1	1	1	1
Ust	0.02222	-0.001721	0.00013143	NA	NA	NA	1	-1	0	NA	NA	NA	0.109473	0.0295663	0.332352	NA	NA	NA	22.0122	344.721	NA	NA	NA	0.633956	1	1	1	1	1	1	-1	-1	-1	-1	-1	-1	-1	-1	-1	-1	-1	-1	-1	-1	-1	-1	-1	-1	-1
Fcho2	0.025412	-0.0058327	8.952e-05	NA	NA	NA	1	-1	0	NA	NA	NA	0.0993171	0.0830963	0.241513	NA	NA	NA	22.0396	94.6765	NA	NA	NA	0.260018	1	1	1	1	1	1	-1	-1	-1	-1	-1	-1	-1	-1	-1	-1	-1	-1	-1	-1	-1	-1	-1	0	0
Rfc4	-0.02674	0.00074327	NA	NA	NA	NA	-1	1	NA	NA	NA	NA	0.0934627	0.0294327	NA	NA	NA	NA	22.2934	NA	NA	NA	NA	0.471315	-1	-1	-1	-1	-1	-1	1	1	1	1	1	1	1	1	1	1	1	1	1	1	1	1	1	1	1
Brd4	-0.011145	-0.00014733	NA	NA	NA	NA	-1	-1	NA	NA	NA	NA	0.127262	0.0846817	NA	NA	NA	NA	22.4185	NA	NA	NA	NA	0.243491	-1	-1	-1	-1	-1	-1	-1	-1	-1	-1	-1	-1	-1	-1	-1	-1	-1	-1	-1	-1	-1	-1	-1	-1	-1
Mapk6	0.017411	-0.0017096	0.00019522	NA	NA	NA	1	-1	0	NA	NA	NA	0.12333	0.0298176	0.233992	NA	NA	NA	22.524	322.345	NA	NA	NA	0.634721	1	1	1	1	1	1	-1	-1	-1	-1	-1	-1	-1	-1	-1	-1	-1	-1	-1	-1	-1	-1	-1	-1	-1
Trap1	-0.017787	0.0010805	-0.0057239	0.00096482	NA	NA	-1	1	-1	1	NA	NA	0.135751	0.0414104	0.183528	0.120773	NA	NA	22.6229	379.47	418.31	NA	NA	0.335605	-1	-1	-1	-1	-1	-1	1	1	1	1	1	1	1	1	1	1	1	1	1	1	1	1	1	1	1
Zak	0.016983	-0.0047598	0.00022394	NA	NA	NA	1	-1	1	NA	NA	NA	0.120633	0.046651	0.107252	NA	NA	NA	22.7545	131.712	NA	NA	NA	0.507206	1	1	1	1	1	1	-1	-1	-1	-1	-1	-1	-1	-1	-1	-1	-1	-1	-1	-1	-1	-1	-1	-1	-1
Cenpw	-0.02566	-0.00051445	0.00090675	NA	NA	NA	-1	0	1	NA	NA	NA	0.110958	0.235474	0.0468959	NA	NA	NA	22.7721	195.583	NA	NA	NA	0.385499	-1	-1	-1	-1	-1	-1	0	0	0	0	0	0	0	0	0	0	0	0	0	0	0	0	0	0	0
Aff4	0.02943	-0.0011566	-0.00014961	NA	NA	NA	1	-1	0	NA	NA	NA	0.0967066	0.0579199	0.31285	NA	NA	NA	22.777	315.992	NA	NA	NA	0.383561	1	1	1	1	1	1	-1	-1	-1	-1	-1	-1	-1	-1	-1	-1	-1	-1	-1	-1	-1	-1	-1	-1	-1
Slc39a10	0.011399	-0.0046371	-8.0615e-05	0.0016392	-0.00086862	NA	1	-1	0	1	-1	NA	0.123062	0.0329761	0.460865	0.0302584	0.110179	NA	22.7977	132.514	223.229	451.835	NA	0.761327	1	1	1	1	1	1	-1	-1	-1	-1	-1	-1	-1	-1	-1	-1	-1	-1	-1	-1	-1	-1	-1	-1	-1
Jup	0.017805	-0.0014757	-0.00013336	NA	NA	NA	1	-1	0	NA	NA	NA	0.112041	0.0254736	0.323643	NA	NA	NA	22.9785	368.193	NA	NA	NA	0.715561	1	1	1	1	1	1	-1	-1	-1	-1	-1	-1	-1	-1	-1	-1	-1	-1	-1	-1	-1	-1	-1	-1	-1
Tia1	0.02027	-0.0094096	9.179e-05	0.0024431	-8.9319e-05	NA	1	-1	0	1	0	NA	0.0790359	0.129743	0.2764	0.112405	0.411657	NA	23.4878	51.5004	363.992	443.282	NA	0.540004	1	1	1	1	1	1	-1	-1	-1	-1	-1	-1	-1	0	0	0	0	0	0	0	0	0	0	0	0
Itgav	0.013057	-0.00088779	NA	NA	NA	NA	1	-1	NA	NA	NA	NA	0.166998	0.0230557	NA	NA	NA	NA	23.6027	NA	NA	NA	NA	0.571483	1	1	1	1	1	1	-1	-1	-1	-1	-1	-1	-1	-1	-1	-1	-1	-1	-1	-1	-1	-1	-1	-1	-1
Hltf	0.021263	-0.0028338	0.00060731	NA	NA	NA	1	-1	1	NA	NA	NA	0.112196	0.0838342	0.0477984	NA	NA	NA	23.967	139.695	NA	NA	NA	0.313302	1	1	1	1	1	1	-1	-1	-1	-1	-1	-1	-1	-1	-1	-1	-1	-1	-1	-1	-1	-1	-1	-1	-1
Oma1	0.019588	-0.0036924	0.0019178	-0.00027677	NA	NA	1	-1	1	-1	NA	NA	0.130994	0.0887974	0.0950703	0.16621	NA	NA	24.0009	119.297	261.447	NA	NA	0.206318	1	1	1	1	1	1	-1	-1	-1	-1	-1	-1	-1	-1	-1	-1	-1	-1	-1	-1	-1	-1	-1	-1	-1
Sun1	0.018821	-0.0044436	0.0006459	-0.0042818	0.0037327	-0.0019494	1	-1	1	-1	1	-1	0.123103	0.0596156	0.11011	0.113006	0.114097	0.18072	24.0009	125.289	372.131	442.521	521.044	0.393185	1	1	1	1	1	1	-1	-1	-1	-1	-1	-1	-1	-1	-1	-1	-1	-1	-1	-1	-1	-1	-1	-1	-1
Akt3	0.013673	-0.0015324	0.00021221	NA	NA	NA	1	-1	1	NA	NA	NA	0.134503	0.0411152	0.155242	NA	NA	NA	24.0017	259.337	NA	NA	NA	0.478958	1	1	1	1	1	1	-1	-1	-1	-1	-1	-1	-1	-1	-1	-1	-1	-1	-1	-1	-1	-1	-1	-1	-1
2019-03-07	0.025728	-0.0038641	0.00046693	NA	NA	NA	1	-1	1	NA	NA	NA	0.0817071	0.0674409	0.068234	NA	NA	NA	24.0069	139.96	NA	NA	NA	0.313862	1	1	1	1	1	1	1	-1	-1	-1	-1	-1	-1	-1	-1	-1	-1	-1	-1	-1	-1	-1	-1	-1	-1
Pom121	0.023129	-0.00078065	0.000401	-0.0050032	NA	NA	1	-1	0	-1	NA	NA	0.0800383	0.0599518	0.21605	0.138753	NA	NA	24.0139	355.958	547.994	NA	NA	0.355561	1	1	1	1	1	1	1	-1	-1	-1	-1	-1	-1	-1	-1	-1	-1	-1	-1	-1	-1	-1	-1	-1	-1
Il17rd	0.026835	-0.0027165	-6.1711e-05	NA	NA	NA	1	-1	0	NA	NA	NA	0.0390992	0.0159062	0.287076	NA	NA	NA	24.1028	260.031	NA	NA	NA	0.893922	1	1	1	1	1	1	1	-1	-1	-1	-1	-1	-1	-1	-1	-1	-1	-1	-1	-1	-1	-1	-1	-1	-1
Fndc3b	0.024091	-0.0035404	-8.0743e-05	NA	NA	NA	1	-1	0	NA	NA	NA	0.0852597	0.0646344	0.287093	NA	NA	NA	24.5155	147.204	NA	NA	NA	0.404618	1	1	1	1	1	1	1	-1	-1	-1	-1	-1	-1	-1	-1	-1	-1	-1	-1	-1	-1	-1	-1	-1	-1
Phip	0.018168	-0.00081615	NA	NA	NA	NA	1	-1	NA	NA	NA	NA	0.117943	0.0299154	NA	NA	NA	NA	24.5239	NA	NA	NA	NA	0.446586	1	1	1	1	1	1	1	-1	-1	-1	-1	-1	-1	-1	-1	-1	-1	-1	-1	-1	-1	-1	-1	-1	-1
Map4k3	0.015748	-0.0023978	-0.00025434	NA	NA	NA	1	-1	-1	NA	NA	NA	0.0901693	0.0328604	0.110066	NA	NA	NA	24.6431	221.643	NA	NA	NA	0.735231	1	1	1	1	1	1	1	-1	-1	-1	-1	-1	-1	-1	-1	-1	-1	-1	-1	-1	-1	-1	-1	-1	-1
Panx1	-0.013206	0.0009106	-0.0023269	0.00022904	NA	NA	-1	1	-1	0	NA	NA	0.134348	0.0722653	0.120481	0.275057	NA	NA	25.0099	287.957	383.497	NA	NA	0.218075	-1	-1	-1	-1	-1	-1	-1	1	1	1	1	1	1	1	1	1	1	1	1	1	1	1	1	1	1
Elovl6	0.011492	-0.00092453	0.00047057	-0.0046187	NA	NA	1	-1	1	0	NA	NA	0.132847	0.0551315	0.114199	0.233392	NA	NA	25.3357	305.299	568.443	NA	NA	0.269208	1	1	1	1	1	1	1	-1	-1	-1	-1	-1	-1	-1	-1	-1	-1	-1	-1	-1	-1	-1	-1	-1	-1
Phf17	0.031931	-0.0093006	0.00023606	NA	NA	NA	1	-1	1	NA	NA	NA	0.0634585	0.0969981	0.103568	NA	NA	NA	26.3604	72.8913	NA	NA	NA	0.279265	1	1	1	1	1	1	1	-1	-1	-1	-1	-1	-1	-1	-1	-1	-1	-1	1	1	1	1	1	1	1
Smcr8	0.024766	-0.00036894	NA	NA	NA	NA	1	-1	NA	NA	NA	NA	0.087906	0.0650854	NA	NA	NA	NA	26.5272	NA	NA	NA	NA	0.266164	1	1	1	1	1	1	1	-1	-1	-1	-1	-1	-1	-1	-1	-1	-1	-1	-1	-1	-1	-1	-1	-1	-1
Tanc1	0.020578	-0.000673	NA	NA	NA	NA	1	-1	NA	NA	NA	NA	0.10091	0.0346685	NA	NA	NA	NA	26.6525	NA	NA	NA	NA	0.394498	1	1	1	1	1	1	1	-1	-1	-1	-1	-1	-1	-1	-1	-1	-1	-1	-1	-1	-1	-1	-1	-1	-1
Tmem209	0.014728	-0.0028386	0.0010967	-0.0042958	-0.00034433	NA	1	-1	1	-1	-1	NA	0.106269	0.0622651	0.100115	0.192848	0.162267	NA	27.1323	148.763	315.922	352.088	NA	0.425774	1	1	1	1	1	1	1	-1	-1	-1	-1	-1	-1	-1	-1	-1	-1	-1	-1	-1	-1	-1	-1	-1	-1
Wwc2	0.0082341	-0.0011241	0.00039667	NA	NA	NA	1	-1	1	NA	NA	NA	0.169507	0.0462512	0.102522	NA	NA	NA	27.492	293.766	NA	NA	NA	0.361984	1	1	1	1	1	1	1	-1	-1	-1	-1	-1	-1	-1	-1	-1	-1	-1	-1	-1	-1	-1	-1	-1	-1
Slc7a11	-0.01886	-0.00034292	0.0010638	NA	NA	NA	-1	0	1	NA	NA	NA	0.115862	0.228103	0.071973	NA	NA	NA	27.9969	297.268	NA	NA	NA	0.253766	-1	-1	-1	-1	-1	-1	-1	-1	0	0	0	0	0	0	0	0	0	0	0	0	0	0	0	0	0
Sertad4	0.027398	-0.0047916	-0.00039869	NA	NA	NA	1	-1	-1	NA	NA	NA	0.0444776	0.0594549	0.052032	NA	NA	NA	28.2601	115.998	NA	NA	NA	0.654669	1	1	1	1	1	1	1	1	-1	-1	-1	-1	-1	-1	-1	-1	-1	-1	-1	-1	-1	-1	-1	-1	-1
Uba2	0.0021938	0.00040501	0.0095732	NA	NA	NA	0	1	1	NA	NA	NA	0.301953	0.035046	0.118736	NA	NA	NA	28.9803	574.298	NA	NA	NA	0.548273	0	0	0	0	0	0	0	0	1	1	1	1	1	1	1	1	1	1	1	1	1	1	1	1	1
Tead1	0.015992	-0.0022902	0.00026481	-0.011518	NA	NA	1	-1	1	-1	NA	NA	0.0927272	0.0453879	0.145498	0.182334	NA	NA	29.469	222.36	575.989	NA	NA	0.477934	1	1	1	1	1	1	1	1	-1	-1	-1	-1	-1	-1	-1	-1	-1	-1	-1	-1	-1	-1	-1	-1	-1
Ppp2r3a	0.018271	-0.0037764	0.00056155	-0.00060601	NA	NA	1	-1	1	-1	NA	NA	0.098319	0.0921271	0.165007	0.130194	NA	NA	30.9639	128.073	348.67	NA	NA	0.206369	1	1	1	1	1	1	1	1	-1	-1	-1	-1	-1	-1	-1	-1	-1	-1	-1	-1	-1	-1	-1	-1	-1
Fam35a	0.0082954	-0.0024031	0.001484	-0.0014413	0.00026742	NA	1	-1	1	-1	0	NA	0.135111	0.0878634	0.0786057	0.0749272	0.287066	NA	31.3967	127.995	280.811	437.653	NA	0.314148	1	1	1	1	1	1	1	1	-1	-1	-1	-1	-1	-1	-1	-1	-1	-1	-1	-1	-1	-1	-1	-1	-1
Exog	-0.0072788	0.0048326	-0.0010572	0.0013379	NA	NA	-1	1	-1	1	NA	NA	0.149464	0.0591763	0.0342361	0.175939	NA	NA	31.8543	124.88	500.351	NA	NA	0.503544	-1	-1	-1	-1	-1	-1	-1	-1	-1	1	1	1	1	1	1	1	1	1	1	1	1	1	1	1	1
Dgcr6	-0.0095634	0.0004978	NA	NA	NA	NA	-1	1	NA	NA	NA	NA	0.168495	0.0479191	NA	NA	NA	NA	31.8695	NA	NA	NA	NA	0.23286	-1	-1	-1	-1	-1	-1	-1	-1	1	1	1	1	1	1	1	1	1	1	1	1	1	1	1	1	1
Suv420h1	0.013481	-9.631e-05	-0.0019291	NA	NA	NA	1	0	-1	NA	NA	NA	0.14029	0.297917	0.116206	NA	NA	NA	31.9508	468.001	NA	NA	NA	0.206427	1	1	1	1	1	1	1	1	0	0	0	0	0	0	0	0	0	0	0	0	0	0	0	0	0
Pkdcc	0.0036027	-0.0088654	-0.003545	-0.00012312	NA	NA	1	-1	-1	-1	NA	NA	0.146886	0.113968	0.0262599	0.111969	NA	NA	31.9999	59.1943	183.561	NA	NA	0.933179	1	1	1	1	1	1	1	1	1	-1	-1	-1	-1	-1	-1	-1	-1	-1	-1	-1	-1	-1	-1	-1	-1
Tmem2	0.017171	-0.0068973	-7.8169e-05	NA	NA	NA	1	-1	0	NA	NA	NA	0.0673902	0.0591958	0.206324	NA	NA	NA	31.9999	95.3853	NA	NA	NA	0.508552	1	1	1	1	1	1	1	1	-1	-1	-1	-1	-1	-1	-1	-1	-1	-1	-1	-1	-1	-1	-1	0	0
Smad7	0.013422	-0.015829	-0.00083639	-6.3346e-05	NA	NA	1	-1	-1	-1	NA	NA	0.036156	0.0193946	0.0576233	0.170067	NA	NA	32	73.1274	220.159	NA	NA	0.952111	1	1	1	1	1	1	1	1	-1	-1	-1	-1	-1	-1	-1	-1	-1	-1	-1	-1	-1	-1	-1	-1	-1
Ahr	0.013185	-0.0025083	1.8872e-05	NA	NA	NA	1	-1	0	NA	NA	NA	0.118349	0.0902017	0.439015	NA	NA	NA	32.0002	151.737	NA	NA	NA	0.2284	1	1	1	1	1	1	1	1	-1	-1	-1	-1	-1	-1	-1	-1	-1	-1	-1	-1	-1	-1	-1	-1	-1
Mid1	0.015542	-0.0056814	0.00034846	-0.0096271	NA	NA	1	-1	1	-1	NA	NA	0.0802417	0.136402	0.0736136	0.146817	NA	NA	32.0003	83.8969	571.718	NA	NA	0.217839	1	1	1	1	1	1	1	1	1	-1	-1	-1	-1	-1	-1	-1	-1	-1	-1	-1	1	1	1	1	1
Rhpn2	0.019108	-0.0021116	0.00019439	NA	NA	NA	1	-1	1	NA	NA	NA	0.0789879	0.0626974	0.159741	NA	NA	NA	32.0005	194.728	NA	NA	NA	0.338626	1	1	1	1	1	1	1	1	-1	-1	-1	-1	-1	-1	-1	-1	-1	-1	-1	-1	-1	-1	-1	-1	-1
Tead3	0.0174	-0.013396	-6.2222e-05	0.0012906	NA	NA	1	-1	0	0	NA	NA	0.0715831	0.137325	0.25091	0.417621	NA	NA	32.0007	54.7083	574.9	NA	NA	0.202551	1	1	1	1	1	1	1	1	-1	-1	-1	-1	-1	-1	0	0	0	0	0	0	0	0	0	0	0
Rnd3	0.0085827	-0.006081	0.00055495	0.0067454	NA	NA	1	-1	1	1	NA	NA	0.152249	0.0568486	0.0625793	0.144304	NA	NA	32.0024	127.227	556.996	NA	NA	0.508246	1	1	1	1	1	1	1	1	1	-1	-1	-1	-1	-1	-1	-1	-1	-1	-1	-1	-1	-1	-1	-1	-1
Nuak2	-0.017471	0.00031253	NA	NA	NA	NA	-1	1	NA	NA	NA	NA	0.047068	0.0356225	NA	NA	NA	NA	32.003	NA	NA	NA	NA	0.588894	-1	-1	-1	-1	-1	-1	-1	-1	1	1	1	1	1	1	1	1	1	1	1	1	1	1	1	1	1
Fhl3	0.0092725	-0.0016263	0.00014145	NA	NA	NA	1	-1	0	NA	NA	NA	0.147622	0.0569553	0.269531	NA	NA	NA	32.1162	263.51	NA	NA	NA	0.355474	1	1	1	1	1	1	1	1	1	-1	-1	-1	-1	-1	-1	-1	-1	-1	-1	-1	-1	-1	-1	-1	-1
Ccdc117	-0.015597	0.0087451	0.000166	NA	NA	NA	-1	1	1	NA	NA	NA	0.0839811	0.125831	0.136876	NA	NA	NA	32.2903	71.9934	NA	NA	NA	0.249287	-1	-1	-1	-1	-1	-1	-1	-1	-1	1	1	1	1	1	1	1	1	1	1	1	1	1	1	1	1
Hspa1a	-0.0052664	0.0065473	-0.0059985	-0.00010608	NA	NA	0	1	-1	0	NA	NA	0.204619	0.0501081	0.0758436	0.24663	NA	NA	33.1952	120.008	193.026	NA	NA	0.480099	0	0	0	0	0	0	0	0	0	1	1	1	1	1	1	1	1	1	1	1	1	1	1	1	1
Usp11	-0.010999	0.00095274	NA	NA	NA	NA	-1	1	NA	NA	NA	NA	0.129513	0.025772	NA	NA	NA	NA	33.9184	NA	NA	NA	NA	0.520493	-1	-1	-1	-1	-1	-1	-1	-1	-1	1	1	1	1	1	1	1	1	1	1	1	1	1	1	1	1
Slc39a1	-0.010653	-0.00017973	NA	NA	NA	NA	-1	-1	NA	NA	NA	NA	0.0903363	0.0874797	NA	NA	NA	NA	35.0385	NA	NA	NA	NA	0.356615	-1	-1	-1	-1	-1	-1	-1	-1	-1	-1	-1	-1	-1	-1	-1	-1	-1	-1	-1	-1	-1	-1	-1	-1	-1
Ext1	0.0095796	-0.0063325	0.0023148	-0.0037512	3.5085e-05	NA	1	0	1	-1	0	NA	0.0823189	0.202994	0.0844381	0.0964764	0.355474	NA	35.3396	62.3094	156.001	214.156	NA	0.366755	1	1	1	1	1	1	1	1	1	0	0	0	0	0	0	1	1	1	1	1	1	1	1	1	1
Fgf5	0.0047514	-0.0047002	0.0016241	-0.0035124	-0.00083657	NA	1	-1	1	-1	-1	NA	0.13313	0.0591317	0.115136	0.0404496	0.0413318	NA	35.9987	109.02	203.587	315.993	NA	0.910134	1	1	1	1	1	1	1	1	1	1	-1	-1	-1	-1	-1	-1	-1	-1	-1	-1	-1	-1	-1	-1	-1
Prkd2	0.01102	-0.00694	-9.177e-05	NA	NA	NA	1	-1	0	NA	NA	NA	0.098887	0.105532	0.22541	NA	NA	NA	35.9998	88.4784	NA	NA	NA	0.277676	1	1	1	1	1	1	1	1	1	1	-1	-1	-1	-1	-1	-1	-1	-1	-1	-1	-1	-1	0	0	0
Gne	-0.0093269	1.8143e-05	NA	NA	NA	NA	-1	0	NA	NA	NA	NA	0.0864714	0.371222	NA	NA	NA	NA	36.0003	NA	NA	NA	NA	0.268912	-1	-1	-1	-1	-1	-1	-1	-1	-1	0	0	0	0	0	0	0	0	0	0	0	0	0	0	0	0
AI661453	0.0078976	-0.0051125	-0.00020396	0.0025482	NA	NA	1	-1	-1	0	NA	NA	0.117581	0.0532278	0.107499	0.278844	NA	NA	36.0006	118.314	565.873	NA	NA	0.622948	1	1	1	1	1	1	1	1	1	-1	-1	-1	-1	-1	-1	-1	-1	-1	-1	-1	-1	-1	-1	-1	-1
Ccnd2	-0.00049641	0.0050079	-0.0018636	-0.00049724	NA	NA	0	1	-1	-1	NA	NA	0.435763	0.0144299	0.0607156	0.0765017	NA	NA	36.0127	209.667	339.154	NA	NA	0.900492	0	0	0	0	0	0	0	0	0	1	1	1	1	1	1	1	1	1	1	1	1	1	1	1	1
Fam98a	-0.011934	0.0040732	-0.00050953	NA	NA	NA	-1	1	-1	NA	NA	NA	0.105408	0.118097	0.0605615	NA	NA	NA	36.7741	111.999	NA	NA	NA	0.209229	-1	-1	-1	-1	-1	-1	-1	-1	-1	-1	1	1	1	1	1	1	1	1	1	1	1	1	1	1	1
Rbm15b	-0.0097589	0.0064913	-0.00036849	NA	NA	NA	-1	1	-1	NA	NA	NA	0.134707	0.0878563	0.0874094	NA	NA	NA	36.9272	110.046	NA	NA	NA	0.251595	-1	-1	-1	-1	-1	-1	-1	-1	-1	-1	1	1	1	1	1	1	1	1	1	1	1	1	1	1	1
Myo1b	0.011797	-0.00079954	-0.0040084	0.012934	-0.0022485	0.0037277	1	-1	-1	1	-1	1	0.0918298	0.105536	0.0616129	0.138453	0.0696945	0.150066	37.5093	258.419	367.987	394.328	542.688	0.683803	1	1	1	1	1	1	1	1	1	1	-1	-1	-1	-1	-1	-1	-1	-1	-1	-1	-1	-1	-1	-1	-1
Lrpprc	0.013853	-0.00037205	NA	NA	NA	NA	1	-1	NA	NA	NA	NA	0.0654576	0.0474532	NA	NA	NA	NA	37.5514	NA	NA	NA	NA	0.378432	1	1	1	1	1	1	1	1	1	1	-1	-1	-1	-1	-1	-1	-1	-1	-1	-1	-1	-1	-1	-1	-1
Peli2	0.011239	-0.0062513	0.0006426	NA	NA	NA	1	-1	1	NA	NA	NA	0.111259	0.12023	0.0453135	NA	NA	NA	38.0447	93.6098	NA	NA	NA	0.288123	1	1	1	1	1	1	1	1	1	1	-1	-1	-1	-1	-1	-1	-1	-1	-1	-1	-1	-1	-1	1	1
Gpx4	-0.015411	0.00072928	-0.0049776	NA	NA	NA	-1	1	0	NA	NA	NA	0.0952553	0.0443765	0.268005	NA	NA	NA	38.5545	563.988	NA	NA	NA	0.307818	-1	-1	-1	-1	-1	-1	-1	-1	-1	-1	1	1	1	1	1	1	1	1	1	1	1	1	1	1	1
Hint1	-0.010015	-0.00078029	0.0025	-0.006243	0.016779	-0.0014009	-1	-1	1	-1	1	-1	0.125774	0.179394	0.065238	0.101339	0.139363	0.137103	39.298	205.425	364	430.457	455.999	0.396253	-1	-1	-1	-1	-1	-1	-1	-1	-1	-1	-1	-1	-1	-1	-1	-1	-1	-1	-1	-1	-1	-1	-1	-1	-1
Slc30a1	0.0015703	0.017442	-0.0038855	-0.00073831	2.3919e-05	0.0011023	0	1	-1	0	0	1	0.258193	0.0228984	0.0125308	0.265584	0.463108	0.136655	39.4658	85.0715	282.33	346.597	514.213	0.944446	0	0	0	0	0	0	0	0	0	0	1	1	1	1	1	1	1	1	1	1	1	-1	-1	-1	-1
Psma5	-0.0069806	-2.8707e-05	0.0016841	-0.011895	-0.00014237	NA	-1	0	1	-1	0	NA	0.156915	0.479388	0.0860222	0.191067	0.362349	NA	39.9916	204.139	367.152	392.01	NA	0.293709	-1	-1	-1	-1	-1	-1	-1	-1	-1	-1	0	0	0	0	0	0	0	0	0	0	0	0	0	0	0
Pnpla2	0.0083262	-0.00055979	NA	NA	NA	NA	1	-1	NA	NA	NA	NA	0.127344	0.044909	NA	NA	NA	NA	39.9995	NA	NA	NA	NA	0.266078	1	1	1	1	1	1	1	1	1	1	1	-1	-1	-1	-1	-1	-1	-1	-1	-1	-1	-1	-1	-1	-1
Rabgap1l	0.011372	-0.00071336	NA	NA	NA	NA	1	-1	NA	NA	NA	NA	0.107085	0.0398625	NA	NA	NA	NA	40.0002	NA	NA	NA	NA	0.3225	1	1	1	1	1	1	1	1	1	1	1	-1	-1	-1	-1	-1	-1	-1	-1	-1	-1	-1	-1	-1	-1
Cuedc2	-0.0091196	0.00068042	-0.006108	0.0010568	NA	NA	-1	1	0	1	NA	NA	0.0976731	0.0676357	0.23976	0.0832152	NA	NA	40.146	368.001	394.415	NA	NA	0.251408	-1	-1	-1	-1	-1	-1	-1	-1	-1	-1	-1	1	1	1	1	1	1	1	1	1	1	1	1	1	1
Lats2	0.014516	-0.011533	-0.00047846	0.00075619	NA	NA	1	-1	0	1	NA	NA	0.0546358	0.0606973	0.252331	0.0417213	NA	NA	41.1021	89.8355	223.406	NA	NA	0.597016	1	1	1	1	1	1	1	1	1	1	1	-1	-1	-1	-1	-1	-1	-1	-1	-1	-1	-1	0	0	0
Ppp1r10	0.0094716	-0.0041118	0.0021502	-0.0023009	0.00014803	NA	1	-1	1	-1	0	NA	0.0791572	0.0709757	0.0846531	0.0689765	0.292252	NA	41.7474	123.973	240.479	364.218	NA	0.484255	1	1	1	1	1	1	1	1	1	1	1	-1	-1	-1	-1	-1	-1	-1	-1	-1	-1	-1	-1	-1	-1
Med1	0.014765	-0.003602	0.00040808	NA	NA	NA	1	-1	1	NA	NA	NA	0.0683697	0.113567	0.070031	NA	NA	NA	42.8446	121.377	NA	NA	NA	0.288763	1	1	1	1	1	1	1	1	1	1	1	-1	-1	-1	-1	-1	-1	-1	-1	-1	-1	-1	-1	-1	-1
Pgrmc1	-0.0056849	0.00016752	0.0012875	NA	NA	NA	-1	1	1	NA	NA	NA	0.131593	0.14632	0.128185	NA	NA	NA	43.6548	476	NA	NA	NA	0.240199	-1	-1	-1	-1	-1	-1	-1	-1	-1	-1	-1	1	1	1	1	1	1	1	1	1	1	1	1	1	1
Egfl7	-0.0077208	0.00061936	NA	NA	NA	NA	-1	1	NA	NA	NA	NA	0.146912	0.0442778	NA	NA	NA	NA	44.0004	NA	NA	NA	NA	0.265808	-1	-1	-1	-1	-1	-1	-1	-1	-1	-1	-1	1	1	1	1	1	1	1	1	1	1	1	1	1	1
Skil	0.01249	-0.0072219	0.0037923	-0.0017244	5.4457e-05	NA	1	-1	1	-1	0	NA	0.0508769	0.0423504	0.166679	0.0701494	0.381922	NA	44.1739	124	172.011	316.211	NA	0.721039	1	1	1	1	1	1	1	1	1	1	1	1	-1	-1	-1	-1	-1	-1	-1	-1	-1	-1	-1	-1	-1
Tab2	0.0063745	-0.0044115	0.00089103	-0.00038933	NA	NA	1	-1	1	-1	NA	NA	0.101155	0.0531327	0.109498	0.111901	NA	NA	44.3615	147.821	313.589	NA	NA	0.489921	1	1	1	1	1	1	1	1	1	1	1	1	-1	-1	-1	-1	-1	-1	-1	-1	-1	-1	-1	-1	-1
Zfp462	0.0093291	-0.0077501	0.0010268	-0.0012628	NA	NA	1	-1	1	-1	NA	NA	0.0837372	0.0573808	0.0415017	0.128097	NA	NA	44.3753	118	467.997	NA	NA	0.488035	1	1	1	1	1	1	1	1	1	1	1	1	-1	-1	-1	-1	-1	-1	-1	-1	-1	-1	-1	-1	-1
Lsm7	-0.006398	0.001617	-0.0042442	0.00043057	NA	NA	-1	1	-1	1	NA	NA	0.095949	0.116478	0.199395	0.0582596	NA	NA	44.392	156.007	191.469	NA	NA	0.234024	-1	-1	-1	-1	-1	-1	-1	-1	-1	-1	-1	-1	1	1	1	1	1	1	1	1	1	1	1	1	1
Trio	0.0089271	0.0002994	NA	NA	NA	NA	1	1	NA	NA	NA	NA	0.0992871	0.078086	NA	NA	NA	NA	44.4486	NA	NA	NA	NA	0.324922	1	1	1	1	1	1	1	1	1	1	1	1	1	1	1	1	1	1	1	1	1	1	1	1	1
Foxred1	-0.0078017	0.00073382	NA	NA	NA	NA	-1	1	NA	NA	NA	NA	0.132052	0.0386191	NA	NA	NA	NA	44.8306	NA	NA	NA	NA	0.326149	-1	-1	-1	-1	-1	-1	-1	-1	-1	-1	-1	-1	1	1	1	1	1	1	1	1	1	1	1	1	1
Erbb2ip	0.010678	-0.003491	-0.00030937	NA	NA	NA	1	-1	-1	NA	NA	NA	0.0826533	0.118387	0.0927955	NA	NA	NA	45.0094	124	NA	NA	NA	0.314655	1	1	1	1	1	1	1	1	1	1	1	1	-1	-1	-1	-1	-1	-1	-1	-1	-1	-1	-1	-1	-1
Slc38a1	0.0087367	-0.00094042	0.0048951	-0.00074339	NA	NA	1	-1	0	-1	NA	NA	0.0774343	0.0431057	0.250162	0.100149	NA	NA	45.3501	366.215	395.999	NA	NA	0.391705	1	1	1	1	1	1	1	1	1	1	1	1	-1	-1	-1	-1	-1	-1	-1	-1	-1	-1	-1	-1	-1
Amotl2	0.0043154	-0.012647	0.0014496	-0.0017894	0.0009238	NA	1	-1	1	-1	1	NA	0.135176	0.106794	0.179968	0.123836	0.033327	NA	45.3529	73.1289	156.001	247.334	NA	0.512449	1	1	1	1	1	1	1	1	1	1	1	1	-1	-1	-1	-1	-1	-1	1	1	1	1	1	1	1
Slc39a8	0.0044077	-0.0021828	-0.00015935	NA	NA	NA	1	-1	-1	NA	NA	NA	0.137688	0.0377107	0.175466	NA	NA	NA	46.3808	237.405	NA	NA	NA	0.690837	1	1	1	1	1	1	1	1	1	1	1	1	-1	-1	-1	-1	-1	-1	-1	-1	-1	-1	-1	-1	-1
Pim3	-0.0069974	-0.00067918	0.00025418	NA	NA	NA	-1	-1	1	NA	NA	NA	0.0537208	0.0958173	0.0735701	NA	NA	NA	47.9956	216.451	NA	NA	NA	0.595529	-1	-1	-1	-1	-1	-1	-1	-1	-1	-1	-1	-1	-1	-1	-1	-1	-1	-1	-1	-1	-1	-1	-1	-1	-1
Bcor	0.0094149	-0.0010013	2.7074e-05	NA	NA	NA	1	-1	0	NA	NA	NA	0.0774879	0.0391878	0.466095	NA	NA	NA	47.9986	388.304	NA	NA	NA	0.499516	1	1	1	1	1	1	1	1	1	1	1	1	-1	-1	-1	-1	-1	-1	-1	-1	-1	-1	-1	-1	-1
Arhgef12	0.0055954	-0.00047757	NA	NA	NA	NA	1	-1	NA	NA	NA	NA	0.136998	0.0442968	NA	NA	NA	NA	47.9989	NA	NA	NA	NA	0.268529	1	1	1	1	1	1	1	1	1	1	1	1	-1	-1	-1	-1	-1	-1	-1	-1	-1	-1	-1	-1	-1
Myc	0.0031467	-0.0022793	-0.00019371	NA	NA	NA	1	-1	-1	NA	NA	NA	0.170704	0.0458739	0.143599	NA	NA	NA	48.0001	219.09	NA	NA	NA	0.661947	1	1	1	1	1	1	1	1	1	1	1	1	1	-1	-1	-1	-1	-1	-1	-1	-1	-1	-1	-1	-1
Ets1	0.00069538	-0.0061957	-0.00035923	NA	NA	NA	0	-1	-1	NA	NA	NA	0.399488	0.0607282	0.0594472	NA	NA	NA	48.0003	119.996	NA	NA	NA	0.748214	0	0	0	0	0	0	0	0	0	0	0	0	-1	-1	-1	-1	-1	-1	-1	-1	-1	-1	-1	-1	-1
Epha2	0.0087378	-0.011369	-0.0019485	0.00023043	NA	NA	1	-1	-1	1	NA	NA	0.0361188	0.0592046	0.0253079	0.0808502	NA	NA	48.0003	81.9818	260.009	NA	NA	0.916404	1	1	1	1	1	1	1	1	1	1	1	1	1	-1	-1	-1	-1	-1	-1	-1	-1	-1	-1	-1	-1
Plau	0.004329	-0.017028	-8.4782e-05	NA	NA	NA	1	-1	0	NA	NA	NA	0.150382	0.0909088	0.200284	NA	NA	NA	48.0005	72.0187	NA	NA	NA	0.478649	1	1	1	1	1	1	1	1	1	1	1	1	-1	-1	-1	-1	-1	-1	0	0	0	0	0	0	0
Axl	0.0014856	-0.0050122	-0.0010908	-8.837e-05	NA	NA	0	-1	-1	0	NA	NA	0.246911	0.0515649	0.0341279	0.325651	NA	NA	48.0012	117.412	377.592	NA	NA	0.892912	0	0	0	0	0	0	0	0	0	0	0	0	-1	-1	-1	-1	-1	-1	-1	-1	-1	-1	-1	-1	-1
Cdc123	-0.0068997	0.0005356	0.016957	-0.015691	0.00051052	NA	-1	1	1	-1	1	NA	0.105857	0.0897929	0.155494	0.105243	0.152844	NA	48.005	345.437	367.173	393.722	NA	0.36951	-1	-1	-1	-1	-1	-1	-1	-1	-1	-1	-1	-1	1	1	1	1	1	1	1	1	1	1	1	1	1
Etv6	0.0073092	-0.0013735	-0.00029206	NA	NA	NA	1	-1	-1	NA	NA	NA	0.110776	0.0630467	0.145547	NA	NA	NA	48.0055	265.663	NA	NA	NA	0.437473	1	1	1	1	1	1	1	1	1	1	1	1	-1	-1	-1	-1	-1	-1	-1	-1	-1	-1	-1	-1	-1
Klhl21	0.0054224	-0.0027672	0.00077271	-0.003097	NA	NA	1	-1	1	-1	NA	NA	0.150369	0.0487137	0.0936979	0.122652	NA	NA	48.9519	232.006	516.001	NA	NA	0.430588	1	1	1	1	1	1	1	1	1	1	1	1	1	-1	-1	-1	-1	-1	-1	-1	-1	-1	-1	-1	-1
Zbtb1	0.011426	-0.00016827	-0.0028271	-0.00022327	NA	NA	1	0	-1	-1	NA	NA	0.0532958	0.436265	0.0399691	0.180793	NA	NA	49.5311	146.128	308.409	NA	NA	0.787789	1	1	1	1	1	1	1	1	1	1	1	1	1	0	0	0	0	0	0	0	0	0	0	0	0
Snrpc	-0.0084978	0.0003039	-0.00035401	NA	NA	NA	-1	1	0	NA	NA	NA	0.079246	0.0900179	0.373423	NA	NA	NA	49.7462	499.968	NA	NA	NA	0.232073	-1	-1	-1	-1	-1	-1	-1	-1	-1	-1	-1	-1	-1	1	1	1	1	1	1	1	1	1	1	1	1
Kif5b	0.0052387	-0.0004953	NA	NA	NA	NA	1	-1	NA	NA	NA	NA	0.130893	0.0433537	NA	NA	NA	NA	49.9023	NA	NA	NA	NA	0.278198	1	1	1	1	1	1	1	1	1	1	1	1	1	-1	-1	-1	-1	-1	-1	-1	-1	-1	-1	-1	-1
Nup153	0.0072752	-0.0003393	NA	NA	NA	NA	1	-1	NA	NA	NA	NA	0.0977545	0.0634598	NA	NA	NA	NA	50.0157	NA	NA	NA	NA	0.210864	1	1	1	1	1	1	1	1	1	1	1	1	1	-1	-1	-1	-1	-1	-1	-1	-1	-1	-1	-1	-1
Ubc	0.0097641	0.0017876	-0.011681	4.9792e-05	-0.0015171	NA	1	1	-1	0	0	NA	0.0483525	0.157094	0.0312261	0.322449	0.287356	NA	50.5085	124.012	187.152	559.836	NA	0.904268	1	1	1	1	1	1	1	1	1	1	1	1	1	1	1	1	1	1	1	1	1	1	1	1	1
Thoc7	-0.0058237	0.00018533	NA	NA	NA	NA	-1	1	NA	NA	NA	NA	0.0765703	0.0716671	NA	NA	NA	NA	50.6292	NA	NA	NA	NA	0.273944	-1	-1	-1	-1	-1	-1	-1	-1	-1	-1	-1	-1	-1	1	1	1	1	1	1	1	1	1	1	1	1
Smarcal1	0.0035318	-0.0034282	0.0017024	-0.014796	0.0015619	-0.0029764	1	-1	1	-1	1	-1	0.199034	0.105505	0.0513308	0.16146	0.133209	0.134108	51.3083	141.303	368	392.002	520.247	0.295359	1	1	1	1	1	1	1	1	1	1	1	1	1	-1	-1	-1	-1	-1	-1	-1	-1	-1	-1	-1	-1
Arrdc3	-0.005582	0.0008167	0.011529	-9.5999e-05	NA	NA	-1	0	1	0	NA	NA	0.107426	0.293005	0.199636	0.217564	NA	NA	51.7427	134.396	156.002	NA	NA	0.450643	-1	-1	-1	-1	-1	-1	-1	-1	-1	-1	-1	-1	-1	0	0	0	0	0	0	0	0	0	0	0	0
Baz1a	-0.0040609	0.0018169	-0.001695	0.00038519	NA	NA	-1	1	-1	1	NA	NA	0.122782	0.139845	0.0871434	0.0937462	NA	NA	51.9449	145.715	278.923	NA	NA	0.254251	-1	-1	-1	-1	-1	-1	-1	-1	-1	-1	-1	-1	-1	-1	1	1	1	1	1	1	1	1	1	1	1
Trim21	0.0056048	-0.0075377	-3.1559e-05	NA	NA	NA	1	-1	0	NA	NA	NA	0.11528	0.0570704	0.376746	NA	NA	NA	52.0004	120.454	NA	NA	NA	0.58936	1	1	1	1	1	1	1	1	1	1	1	1	1	-1	-1	-1	-1	-1	-1	-1	-1	-1	-1	-1	-1
Utp20	0.010501	-0.00072631	NA	NA	NA	NA	1	-1	NA	NA	NA	NA	0.077285	0.0337419	NA	NA	NA	NA	52.0009	NA	NA	NA	NA	0.426641	1	1	1	1	1	1	1	1	1	1	1	1	1	-1	-1	-1	-1	-1	-1	-1	-1	-1	-1	-1	-1
Plekhg3	0.0048542	-0.015623	0.0037275	-0.001023	0.00049554	NA	1	-1	1	-1	0	NA	0.161115	0.157072	0.0755521	0.0960332	0.257214	NA	53.0573	84.0012	197.147	429.518	NA	0.211301	1	1	1	1	1	1	1	1	1	1	1	1	1	1	-1	-1	-1	-1	-1	-1	1	1	1	1	1
Ski	0.0035779	-0.00087384	-0.00011837	NA	NA	NA	1	-1	0	NA	NA	NA	0.121273	0.0445307	0.283964	NA	NA	NA	53.4773	347.234	NA	NA	NA	0.517971	1	1	1	1	1	1	1	1	1	1	1	1	1	1	-1	-1	-1	-1	-1	-1	-1	-1	-1	-1	-1
Camk2n1	-0.011488	6.3842e-05	NA	NA	NA	NA	-1	0	NA	NA	NA	NA	0.0663275	0.28873	NA	NA	NA	NA	54.2326	NA	NA	NA	NA	0.34384	-1	-1	-1	-1	-1	-1	-1	-1	-1	-1	-1	-1	-1	-1	0	0	0	0	0	0	0	0	0	0	0
Ppie	-0.0057475	0.00056427	NA	NA	NA	NA	-1	1	NA	NA	NA	NA	0.106701	0.0377776	NA	NA	NA	NA	54.381	NA	NA	NA	NA	0.344398	-1	-1	-1	-1	-1	-1	-1	-1	-1	-1	-1	-1	-1	-1	1	1	1	1	1	1	1	1	1	1	1
Cyr61	-0.010471	2.5457e-05	0.0014933	NA	NA	NA	-1	0	1	NA	NA	NA	0.027914	0.34351	0.055123	NA	NA	NA	54.6559	468.693	NA	NA	NA	0.791061	-1	-1	-1	-1	-1	-1	-1	-1	-1	-1	-1	-1	-1	-1	0	0	0	0	0	0	0	0	0	0	0
Clk1	-0.0049123	0.0069985	0.0001509	-0.0024332	NA	NA	-1	1	1	0	NA	NA	0.105283	0.0904537	0.150435	0.228694	NA	NA	54.957	104.575	551.887	NA	NA	0.44531	-1	-1	-1	-1	-1	-1	-1	-1	-1	-1	-1	-1	-1	-1	1	1	1	1	1	1	1	1	1	1	1
Zfp36l1	0.0052756	-0.00057449	0.0015687	-0.00041623	NA	NA	1	-1	1	-1	NA	NA	0.0928481	0.0838083	0.127224	0.189624	NA	NA	55.6641	320.071	422.864	NA	NA	0.238287	1	1	1	1	1	1	1	1	1	1	1	1	1	1	-1	-1	-1	-1	-1	-1	-1	-1	-1	-1	-1
Hsd17b7	0.0046236	-0.002833	0.00093012	NA	NA	NA	1	-1	1	NA	NA	NA	0.144006	0.0515235	0.0428755	NA	NA	NA	55.9837	220	NA	NA	NA	0.430264	1	1	1	1	1	1	1	1	1	1	1	1	1	1	-1	-1	-1	-1	-1	-1	-1	-1	-1	-1	-1
Stra13	-0.0057587	0.0004776	NA	NA	NA	NA	-1	1	NA	NA	NA	NA	0.113925	0.0536249	NA	NA	NA	NA	55.993	NA	NA	NA	NA	0.214548	-1	-1	-1	-1	-1	-1	-1	-1	-1	-1	-1	-1	-1	-1	-1	1	1	1	1	1	1	1	1	1	1
Pmepa1	0.00064925	-0.0071528	-0.00073309	-2.8339e-06	NA	NA	0	-1	-1	0	NA	NA	0.307572	0.0460743	0.127494	0.486221	NA	NA	55.9962	116.112	245.099	NA	NA	0.876767	0	0	0	0	0	0	0	0	0	0	0	0	0	0	0	-1	-1	-1	-1	-1	-1	-1	-1	-1	-1
Uso1	0.0061642	-0.001221	0.0017174	NA	NA	NA	1	-1	1	NA	NA	NA	0.116658	0.0303015	0.137828	NA	NA	NA	55.9993	483.055	NA	NA	NA	0.509955	1	1	1	1	1	1	1	1	1	1	1	1	1	1	-1	-1	-1	-1	-1	-1	-1	-1	-1	-1	-1
Cflar	0.0046279	-0.014585	7.4702e-06	0.0037557	NA	NA	1	-1	0	1	NA	NA	0.128898	0.1586	0.475479	0.168706	NA	NA	55.9995	84.1974	547.456	NA	NA	0.328469	1	1	1	1	1	1	1	1	1	1	1	1	1	1	1	-1	-1	-1	-1	-1	-1	0	0	0	0
Ctgf	-0.010206	-0.0008533	-8.8145e-05	0.00060261	NA	NA	-1	-1	0	1	NA	NA	0.0216999	0.0589304	0.277261	0.0803091	NA	NA	55.9997	220.189	435.979	NA	NA	0.900472	-1	-1	-1	-1	-1	-1	-1	-1	-1	-1	-1	-1	-1	-1	-1	-1	-1	-1	-1	-1	-1	-1	-1	-1	-1
Nup85	-0.0058024	0.00075422	NA	NA	NA	NA	-1	1	NA	NA	NA	NA	0.144653	0.0399931	NA	NA	NA	NA	56	NA	NA	NA	NA	0.308582	-1	-1	-1	-1	-1	-1	-1	-1	-1	-1	-1	-1	-1	-1	1	1	1	1	1	1	1	1	1	1	1
Tceal3	-0.0068208	-0.00015791	NA	NA	NA	NA	-1	-1	NA	NA	NA	NA	0.0892486	0.126025	NA	NA	NA	NA	56.0003	NA	NA	NA	NA	0.326827	-1	-1	-1	-1	-1	-1	-1	-1	-1	-1	-1	-1	-1	-1	-1	-1	-1	-1	-1	-1	-1	-1	-1	-1	-1
Dgke	0.0078176	-0.0062553	-1.9197e-05	NA	NA	NA	1	-1	0	NA	NA	NA	0.0919433	0.110136	0.434701	NA	NA	NA	56.0007	115.802	NA	NA	NA	0.248252	1	1	1	1	1	1	1	1	1	1	1	1	1	1	-1	-1	-1	-1	-1	-1	-1	-1	-1	-1	-1
Map1a	-0.0033726	0.0057987	-0.0031597	-0.00090907	NA	NA	-1	1	-1	-1	NA	NA	0.153137	0.0308758	0.0436265	0.0673987	NA	NA	56.0015	191.856	343.993	NA	NA	0.765318	-1	-1	-1	-1	-1	-1	-1	-1	-1	-1	-1	-1	-1	-1	-1	1	1	1	1	1	1	1	1	1	1
F2r	0.0044046	-0.0013402	0.00041017	NA	NA	NA	1	-1	1	NA	NA	NA	0.132649	0.0499141	0.143123	NA	NA	NA	56.1824	324.551	NA	NA	NA	0.362543	1	1	1	1	1	1	1	1	1	1	1	1	1	1	1	-1	-1	-1	-1	-1	-1	-1	-1	-1	-1
Tab3	0.0074546	-0.00063385	NA	NA	NA	NA	1	-1	NA	NA	NA	NA	0.0963999	0.0438385	NA	NA	NA	NA	56.6053	NA	NA	NA	NA	0.294849	1	1	1	1	1	1	1	1	1	1	1	1	1	1	1	-1	-1	-1	-1	-1	-1	-1	-1	-1	-1
Socs3	-0.0073716	-0.0010408	0.00049817	NA	NA	NA	-1	-1	1	NA	NA	NA	0.0763936	0.124624	0.0705502	NA	NA	NA	56.7928	218.635	NA	NA	NA	0.444756	-1	-1	-1	-1	-1	-1	-1	-1	-1	-1	-1	-1	-1	-1	-1	-1	-1	-1	-1	-1	-1	-1	-1	-1	-1
Rfc2	-0.0038384	0.00078825	NA	NA	NA	NA	-1	1	NA	NA	NA	NA	0.168682	0.0341166	NA	NA	NA	NA	56.8216	NA	NA	NA	NA	0.391651	-1	-1	-1	-1	-1	-1	-1	-1	-1	-1	-1	-1	-1	-1	-1	1	1	1	1	1	1	1	1	1	1
Ifitm3	-0.0049456	-0.00017857	NA	NA	NA	NA	-1	-1	NA	NA	NA	NA	0.0793079	0.082689	NA	NA	NA	NA	56.8686	NA	NA	NA	NA	0.400063	-1	-1	-1	-1	-1	-1	-1	-1	-1	-1	-1	-1	-1	-1	-1	-1	-1	-1	-1	-1	-1	-1	-1	-1	-1
Snrpe	-0.0088898	0.00061952	NA	NA	NA	NA	-1	1	NA	NA	NA	NA	0.066888	0.0365817	NA	NA	NA	NA	57.1539	NA	NA	NA	NA	0.412029	-1	-1	-1	-1	-1	-1	-1	-1	-1	-1	-1	-1	-1	-1	-1	1	1	1	1	1	1	1	1	1	1
Prickle2	0.0089598	-0.015358	4.6629e-05	NA	NA	NA	1	-1	0	NA	NA	NA	0.0602546	0.133827	0.311709	NA	NA	NA	58.0393	84.0374	NA	NA	NA	0.254431	1	1	1	1	1	1	1	1	1	1	1	1	1	1	1	-1	-1	-1	-1	-1	-1	0	0	0	0
Sbf2	0.010465	-0.0043286	-0.00010915	NA	NA	NA	1	-1	0	NA	NA	NA	0.0557017	0.0379218	0.248874	NA	NA	NA	58.1076	201.655	NA	NA	NA	0.690025	1	1	1	1	1	1	1	1	1	1	1	1	1	1	1	-1	-1	-1	-1	-1	-1	-1	-1	-1	-1
AW209491	-0.0073594	0.0022222	-0.0014554	0.0012229	NA	NA	-1	1	-1	1	NA	NA	0.0906292	0.0449348	0.120381	0.106608	NA	NA	58.2571	276.139	423.963	NA	NA	0.411743	-1	-1	-1	-1	-1	-1	-1	-1	-1	-1	-1	-1	-1	-1	-1	1	1	1	1	1	1	1	1	1	1
Slc3a2	0.0091021	-0.029932	0.0026356	-0.010188	-0.00038984	NA	1	-1	1	0	-1	NA	0.0581365	0.0919562	0.0520741	0.228488	0.0943073	NA	59.9807	83.8236	229.457	248.069	NA	0.562504	1	1	1	1	1	1	1	1	1	1	1	1	1	1	1	-1	-1	-1	-1	-1	1	1	1	1	1
Gfpt2	0.007697	-0.0035824	-6.647e-06	NA	NA	NA	1	-1	0	NA	NA	NA	0.0836383	0.0895985	0.479658	NA	NA	NA	60.2912	155.999	NA	NA	NA	0.266053	1	1	1	1	1	1	1	1	1	1	1	1	1	1	1	-1	-1	-1	-1	-1	-1	-1	-1	-1	-1
Plk2	0.0065573	-0.0050431	-7.4157e-05	NA	NA	NA	1	-1	0	NA	NA	NA	0.0724675	0.0547736	0.250151	NA	NA	NA	60.3443	148.696	NA	NA	NA	0.584452	1	1	1	1	1	1	1	1	1	1	1	1	1	1	1	-1	-1	-1	-1	-1	-1	-1	-1	-1	-1
Lrpap1	0.0049727	-0.0010894	0.00080477	NA	NA	NA	1	-1	1	NA	NA	NA	0.127176	0.116548	0.0553755	NA	NA	NA	60.5231	237.866	NA	NA	NA	0.256423	1	1	1	1	1	1	1	1	1	1	1	1	1	1	1	-1	-1	-1	-1	-1	-1	-1	-1	-1	-1
Slc5a3	-0.0017807	0.0087915	-0.0041612	-0.00079548	NA	NA	0	1	-1	-1	NA	NA	0.216641	0.0244242	0.0336124	0.0493651	NA	NA	60.7866	160.575	292.021	NA	NA	0.849555	0	0	0	0	0	0	0	0	0	0	0	0	0	0	0	1	1	1	1	1	1	1	1	1	1
Clk3	-0.0047946	0.0030946	-0.00020917	NA	NA	NA	-1	1	-1	NA	NA	NA	0.133943	0.0846487	0.158469	NA	NA	NA	61.3514	172.25	NA	NA	NA	0.223316	-1	-1	-1	-1	-1	-1	-1	-1	-1	-1	-1	-1	-1	-1	-1	1	1	1	1	1	1	1	1	1	1
Rybp	0.0057261	-0.0024159	-0.00051891	NA	NA	NA	1	-1	-1	NA	NA	NA	0.101815	0.0750399	0.0652512	NA	NA	NA	62.5713	192.255	NA	NA	NA	0.536328	1	1	1	1	1	1	1	1	1	1	1	1	1	1	1	-1	-1	-1	-1	-1	-1	-1	-1	-1	-1
Cdkn1a	0.0092393	-0.0042234	-0.00050163	-0.00017771	NA	NA	1	-1	-1	0	NA	NA	0.0570441	0.0402162	0.112554	0.381011	NA	NA	63.9099	189.399	458.002	NA	NA	0.733934	1	1	1	1	1	1	1	1	1	1	1	1	1	1	1	-1	-1	-1	-1	-1	-1	-1	-1	-1	-1
Hspa5	0.0029114	-0.00079734	0.011927	NA	NA	NA	1	-1	1	NA	NA	NA	0.150461	0.0285278	0.0939451	NA	NA	NA	64.2424	567.804	NA	NA	NA	0.501198	1	1	1	1	1	1	1	1	1	1	1	1	1	1	1	1	-1	-1	-1	-1	-1	-1	-1	-1	-1
Cnot6	0.0051156	8.9896e-05	NA	NA	NA	NA	1	0	NA	NA	NA	NA	0.112841	0.234293	NA	NA	NA	NA	67.2546	NA	NA	NA	NA	0.205089	1	1	1	1	1	1	1	1	1	1	1	1	1	1	1	1	0	0	0	0	0	0	0	0	0
Oxnad1	-0.0070733	0.0022497	-0.00062365	NA	NA	NA	-1	1	-1	NA	NA	NA	0.0859972	0.0704289	0.0837781	NA	NA	NA	67.9341	244.214	NA	NA	NA	0.256559	-1	-1	-1	-1	-1	-1	-1	-1	-1	-1	-1	-1	-1	-1	-1	-1	-1	1	1	1	1	1	1	1	1
Atf4	0.0046682	-0.0016754	9.5614e-05	NA	NA	NA	1	-1	0	NA	NA	NA	0.0929403	0.0520953	0.280382	NA	NA	NA	68.0003	256.006	NA	NA	NA	0.414928	1	1	1	1	1	1	1	1	1	1	1	1	1	1	1	1	-1	-1	-1	-1	-1	-1	-1	-1	-1
Wac	0.0046521	-0.00038373	NA	NA	NA	NA	1	-1	NA	NA	NA	NA	0.101711	0.0543826	NA	NA	NA	NA	68.0011	NA	NA	NA	NA	0.240561	1	1	1	1	1	1	1	1	1	1	1	1	1	1	1	1	-1	-1	-1	-1	-1	-1	-1	-1	-1
Sec24d	0.0050806	-0.0019718	0.00027938	-0.00028598	NA	NA	1	-1	0	0	NA	NA	0.0921841	0.0247022	0.402043	0.337596	NA	NA	68.0032	367.586	467.893	NA	NA	0.746167	1	1	1	1	1	1	1	1	1	1	1	1	1	1	1	1	-1	-1	-1	-1	-1	-1	-1	-1	-1
Pip5k1c	0.0063133	-0.0012897	-6.3792e-05	NA	NA	NA	1	-1	0	NA	NA	NA	0.0889982	0.053073	0.428061	NA	NA	NA	69.1719	356	NA	NA	NA	0.391683	1	1	1	1	1	1	1	1	1	1	1	1	1	1	1	1	1	-1	-1	-1	-1	-1	-1	-1	-1
Ppp1r9a	0.0046591	-0.0030914	-0.00022587	0.0071729	-0.00058235	NA	1	-1	0	1	-1	NA	0.116621	0.076032	0.354901	0.131158	0.195851	NA	70.5248	194.425	364.001	416	NA	0.441451	1	1	1	1	1	1	1	1	1	1	1	1	1	1	1	1	1	-1	-1	-1	-1	-1	-1	-1	-1
Igfbp5	-0.00075272	0.0010305	0.0058672	0.00034982	NA	NA	0	1	1	0	NA	NA	0.313983	0.0364699	0.117759	0.228185	NA	NA	70.5508	384	428.324	NA	NA	0.852135	0	0	0	0	0	0	0	0	0	0	0	0	0	0	0	0	0	1	1	1	1	1	1	1	1
Efhd2	-0.0042342	-0.00025431	NA	NA	NA	NA	-1	-1	NA	NA	NA	NA	0.0868165	0.0705117	NA	NA	NA	NA	70.9747	NA	NA	NA	NA	0.432434	-1	-1	-1	-1	-1	-1	-1	-1	-1	-1	-1	-1	-1	-1	-1	-1	-1	-1	-1	-1	-1	-1	-1	-1	-1
Lrp11	-0.0037269	-0.000388	NA	NA	NA	NA	-1	-1	NA	NA	NA	NA	0.129733	0.0629987	NA	NA	NA	NA	71.9781	NA	NA	NA	NA	0.351707	-1	-1	-1	-1	-1	-1	-1	-1	-1	-1	-1	-1	-1	-1	-1	-1	-1	-1	-1	-1	-1	-1	-1	-1	-1
Ska2	0.0024622	-0.0016441	0.0016953	-0.0027875	0.0032885	NA	1	-1	1	-1	1	NA	0.165359	0.0843442	0.0573788	0.163427	0.102001	NA	71.9854	233.716	439.988	511.523	NA	0.355675	1	1	1	1	1	1	1	1	1	1	1	1	1	1	1	1	1	1	-1	-1	-1	-1	-1	-1	-1
Tsc22d2	0.0062375	-0.0019189	-8.2829e-06	NA	NA	NA	1	-1	0	NA	NA	NA	0.0840504	0.084836	0.480287	NA	NA	NA	71.9999	220.772	NA	NA	NA	0.255732	1	1	1	1	1	1	1	1	1	1	1	1	1	1	1	1	1	-1	-1	-1	-1	-1	-1	-1	-1
Ankrd1	-0.010445	-0.0011464	0.00012721	NA	NA	NA	-1	-1	1	NA	NA	NA	0.0174864	0.136051	0.095142	NA	NA	NA	71.9999	155.424	NA	NA	NA	0.91262	-1	-1	-1	-1	-1	-1	-1	-1	-1	-1	-1	-1	-1	-1	-1	-1	-1	-1	-1	-1	-1	-1	-1	-1	-1
Ict1	-0.0034801	0.00051708	NA	NA	NA	NA	-1	1	NA	NA	NA	NA	0.151011	0.0527142	NA	NA	NA	NA	72.0002	NA	NA	NA	NA	0.20263	-1	-1	-1	-1	-1	-1	-1	-1	-1	-1	-1	-1	-1	-1	-1	-1	-1	1	1	1	1	1	1	1	1
Samd4	0.0027195	-0.0020434	0.00055618	NA	NA	NA	1	-1	1	NA	NA	NA	0.138329	0.0235026	0.106423	NA	NA	NA	72.0016	356.777	NA	NA	NA	0.751602	1	1	1	1	1	1	1	1	1	1	1	1	1	1	1	1	1	-1	-1	-1	-1	-1	-1	-1	-1
2610507B11Rik	0.0049617	0.00086789	-0.00053339	NA	NA	NA	1	1	-1	NA	NA	NA	0.0680874	0.111664	0.0599842	NA	NA	NA	73.1965	239.99	NA	NA	NA	0.51231	1	1	1	1	1	1	1	1	1	1	1	1	1	1	1	1	1	1	1	1	1	1	1	1	1
Fam13b	0.0076583	-0.00036619	NA	NA	NA	NA	1	-1	NA	NA	NA	NA	0.0632966	0.0709788	NA	NA	NA	NA	73.2647	NA	NA	NA	NA	0.3336	1	1	1	1	1	1	1	1	1	1	1	1	1	1	1	1	1	1	-1	-1	-1	-1	-1	-1	-1
Rprm	-0.0044621	0.00011524	NA	NA	NA	NA	-1	1	NA	NA	NA	NA	0.0811548	0.158346	NA	NA	NA	NA	73.3505	NA	NA	NA	NA	0.229538	-1	-1	-1	-1	-1	-1	-1	-1	-1	-1	-1	-1	-1	-1	-1	-1	-1	-1	1	1	1	1	1	1	1
Zdhhc20	0.0043879	-0.0015994	0.00017078	NA	NA	NA	1	-1	0	NA	NA	NA	0.114211	0.0690885	0.262928	NA	NA	NA	73.4326	290.158	NA	NA	NA	0.292892	1	1	1	1	1	1	1	1	1	1	1	1	1	1	1	1	1	1	-1	-1	-1	-1	-1	-1	-1
Jdp2	0.0051604	-0.0014546	0.0015364	NA	NA	NA	1	-1	1	NA	NA	NA	0.0844272	0.0261673	0.11462	NA	NA	NA	73.7266	467.473	NA	NA	NA	0.61231	1	1	1	1	1	1	1	1	1	1	1	1	1	1	1	1	1	1	-1	-1	-1	-1	-1	-1	-1
Gxylt1	0.0063894	-0.0012588	0.0048864	-0.0013419	NA	NA	1	-1	1	-1	NA	NA	0.0751773	0.0508117	0.192807	0.08427	NA	NA	74.2126	364.063	404.195	NA	NA	0.374521	1	1	1	1	1	1	1	1	1	1	1	1	1	1	1	1	1	1	-1	-1	-1	-1	-1	-1	-1
Sec61g	-0.00696	0.00063729	NA	NA	NA	NA	-1	1	NA	NA	NA	NA	0.0869808	0.051957	NA	NA	NA	NA	74.4143	NA	NA	NA	NA	0.267323	-1	-1	-1	-1	-1	-1	-1	-1	-1	-1	-1	-1	-1	-1	-1	-1	-1	-1	1	1	1	1	1	1	1
Mrpl51	-0.0057119	0.00084577	-0.0013801	NA	NA	NA	-1	1	-1	NA	NA	NA	0.0909922	0.0562393	0.181301	NA	NA	NA	75.4209	476.934	NA	NA	NA	0.241955	-1	-1	-1	-1	-1	-1	-1	-1	-1	-1	-1	-1	-1	-1	-1	-1	-1	-1	-1	1	1	1	1	1	1
Tnpo1	0.0034729	-0.0011234	0.0001562	NA	NA	NA	1	-1	0	NA	NA	NA	0.108926	0.064615	0.246661	NA	NA	NA	75.5846	299.981	NA	NA	NA	0.273647	1	1	1	1	1	1	1	1	1	1	1	1	1	1	1	1	1	1	-1	-1	-1	-1	-1	-1	-1
Nudt5	-0.0025421	0.00098326	-0.0038661	0.0057053	-5.1535e-05	NA	-1	1	-1	1	0	NA	0.130315	0.0457821	0.119276	0.171698	0.464117	NA	75.6816	367.074	427.999	464.115	NA	0.378919	-1	-1	-1	-1	-1	-1	-1	-1	-1	-1	-1	-1	-1	-1	-1	-1	-1	-1	1	1	1	1	1	1	1
Ppp1r15b	0.0075295	-0.0024643	0.00035316	NA	NA	NA	1	-1	1	NA	NA	NA	0.0562098	0.0664654	0.112045	NA	NA	NA	75.9998	227.844	NA	NA	NA	0.348327	1	1	1	1	1	1	1	1	1	1	1	1	1	1	1	1	1	1	1	-1	-1	-1	-1	-1	-1
Med13	0.0053499	-0.00075519	NA	NA	NA	NA	1	-1	NA	NA	NA	NA	0.0902216	0.0388131	NA	NA	NA	NA	76	NA	NA	NA	NA	0.343898	1	1	1	1	1	1	1	1	1	1	1	1	1	1	1	1	1	1	1	-1	-1	-1	-1	-1	-1
Tob2	0.0077072	-0.0035925	8.7021e-05	NA	NA	NA	1	-1	0	NA	NA	NA	0.0514682	0.0681923	0.278943	NA	NA	NA	76.0013	184.595	NA	NA	NA	0.393352	1	1	1	1	1	1	1	1	1	1	1	1	1	1	1	1	1	1	1	-1	-1	-1	-1	-1	-1
Arl5b	0.002844	-0.0010253	0.00082848	NA	NA	NA	1	-1	1	NA	NA	NA	0.136138	0.0559478	0.0782534	NA	NA	NA	76.003	351.99	NA	NA	NA	0.268319	1	1	1	1	1	1	1	1	1	1	1	1	1	1	1	1	1	1	-1	-1	-1	-1	-1	-1	-1
Pcf11	0.0043121	-0.004696	5.549e-05	NA	NA	NA	1	-1	0	NA	NA	NA	0.0745191	0.0539046	0.291172	NA	NA	NA	76.0037	161.01	NA	NA	NA	0.548291	1	1	1	1	1	1	1	1	1	1	1	1	1	1	1	1	1	1	-1	-1	-1	-1	-1	-1	-1
Brd1	0.005794	-0.0029801	3.1314e-05	NA	NA	NA	1	-1	0	NA	NA	NA	0.0641424	0.0413622	0.408905	NA	NA	NA	76.0042	230.809	NA	NA	NA	0.606804	1	1	1	1	1	1	1	1	1	1	1	1	1	1	1	1	1	1	-1	-1	-1	-1	-1	-1	-1
Ubr5	0.0066967	-0.0010701	0.0030026	-0.0010036	NA	NA	1	-1	1	-1	NA	NA	0.0606528	0.055871	0.168975	0.120425	NA	NA	76.4676	363.999	427.61	NA	NA	0.338736	1	1	1	1	1	1	1	1	1	1	1	1	1	1	1	1	1	1	1	-1	-1	-1	-1	-1	-1
Pigc	-0.0066633	0.0029848	0.00013028	NA	NA	NA	-1	1	1	NA	NA	NA	0.061738	0.196553	0.196521	NA	NA	NA	76.8045	140.001	NA	NA	NA	0.220586	-1	-1	-1	-1	-1	-1	-1	-1	-1	-1	-1	-1	-1	-1	-1	-1	-1	-1	-1	1	1	1	1	1	1
Atxn1l	0.0049725	-0.00032034	NA	NA	NA	NA	1	-1	NA	NA	NA	NA	0.0806497	0.0745842	NA	NA	NA	NA	78.0578	NA	NA	NA	NA	0.234376	1	1	1	1	1	1	1	1	1	1	1	1	1	1	1	1	1	1	1	-1	-1	-1	-1	-1	-1
Trmt12	-0.0020418	0.0034656	-0.00039295	NA	NA	NA	-1	1	-1	NA	NA	NA	0.162305	0.0643137	0.0754239	NA	NA	NA	78.1446	183.988	NA	NA	NA	0.398471	-1	-1	-1	-1	-1	-1	-1	-1	-1	-1	-1	-1	-1	-1	-1	-1	-1	-1	-1	1	1	1	1	1	1
St6gal1	-0.005071	0.00050115	NA	NA	NA	NA	-1	1	NA	NA	NA	NA	0.0870968	0.0531855	NA	NA	NA	NA	78.1736	NA	NA	NA	NA	0.257616	-1	-1	-1	-1	-1	-1	-1	-1	-1	-1	-1	-1	-1	-1	-1	-1	-1	-1	-1	1	1	1	1	1	1
Col18a1	0.0021697	-0.00054069	0.00078559	NA	NA	NA	1	-1	1	NA	NA	NA	0.109513	0.0445574	0.121613	NA	NA	NA	78.1901	454.084	NA	NA	NA	0.319594	1	1	1	1	1	1	1	1	1	1	1	1	1	1	1	1	1	1	1	-1	-1	-1	-1	-1	-1
Scaf8	0.0037567	-0.0004025	NA	NA	NA	NA	1	-1	NA	NA	NA	NA	0.0899882	0.0508157	NA	NA	NA	NA	78.2736	NA	NA	NA	NA	0.261703	1	1	1	1	1	1	1	1	1	1	1	1	1	1	1	1	1	1	1	-1	-1	-1	-1	-1	-1
Cdc25a	0.0038422	-0.001185	0.0027624	-0.0016425	NA	NA	1	-1	1	-1	NA	NA	0.0861244	0.0719746	0.0454002	0.062947	NA	NA	78.3549	275.997	427.44	NA	NA	0.531442	1	1	1	1	1	1	1	1	1	1	1	1	1	1	1	1	1	1	1	-1	-1	-1	-1	-1	-1
Mmadhc	-0.0041188	-4.0375e-05	NA	NA	NA	NA	-1	0	NA	NA	NA	NA	0.0860199	0.32895	NA	NA	NA	NA	78.7917	NA	NA	NA	NA	0.266846	-1	-1	-1	-1	-1	-1	-1	-1	-1	-1	-1	-1	-1	-1	-1	-1	-1	-1	-1	0	0	0	0	0	0
Pcdh18	0.0067384	0.00013932	-0.0012073	7.9893e-06	NA	NA	1	0	-1	0	NA	NA	0.0492348	0.339874	0.0675367	0.495941	NA	NA	79.1222	284.007	484.025	NA	NA	0.58552	1	1	1	1	1	1	1	1	1	1	1	1	1	1	1	1	1	1	1	0	0	0	0	0	0
Papd5	0.0031626	-0.0014186	0.00114	-0.0014892	NA	NA	1	-1	1	-1	NA	NA	0.112676	0.0558759	0.107388	0.108107	NA	NA	79.4192	299.973	468	NA	NA	0.303338	1	1	1	1	1	1	1	1	1	1	1	1	1	1	1	1	1	1	1	-1	-1	-1	-1	-1	-1
Fbxo30	0.0048068	-0.00026909	NA	NA	NA	NA	1	-1	NA	NA	NA	NA	0.075959	0.0803905	NA	NA	NA	NA	80.0001	NA	NA	NA	NA	0.264146	1	1	1	1	1	1	1	1	1	1	1	1	1	1	1	1	1	1	1	-1	-1	-1	-1	-1	-1
Cs	0.0038487	-0.00037739	NA	NA	NA	NA	1	-1	NA	NA	NA	NA	0.0968807	0.0598415	NA	NA	NA	NA	80.001	NA	NA	NA	NA	0.21773	1	1	1	1	1	1	1	1	1	1	1	1	1	1	1	1	1	1	1	-1	-1	-1	-1	-1	-1
Fam84b	0.0055949	-0.00091651	0.00036889	NA	NA	NA	1	-1	0	NA	NA	NA	0.0795233	0.0550616	0.266304	NA	NA	NA	80.0067	416.06	NA	NA	NA	0.308676	1	1	1	1	1	1	1	1	1	1	1	1	1	1	1	1	1	1	1	-1	-1	-1	-1	-1	-1
Dnmt3b	0.0030159	0.00090625	-0.00086458	NA	NA	NA	1	1	-1	NA	NA	NA	0.0839854	0.0283303	0.15733	NA	NA	NA	80.0275	475.982	NA	NA	NA	0.744323	1	1	1	1	1	1	1	1	1	1	1	1	1	1	1	1	1	1	1	1	1	1	1	1	1
Gfpt1	0.0019225	-0.0012874	-3.8705e-05	NA	NA	NA	1	-1	0	NA	NA	NA	0.165367	0.0469172	0.441565	NA	NA	NA	80.6493	352	NA	NA	NA	0.511955	1	1	1	1	1	1	1	1	1	1	1	1	1	1	1	1	1	1	1	1	-1	-1	-1	-1	-1
Sult4a1	-0.0046722	0.00047347	NA	NA	NA	NA	-1	1	NA	NA	NA	NA	0.0858049	0.0559351	NA	NA	NA	NA	80.8011	NA	NA	NA	NA	0.243871	-1	-1	-1	-1	-1	-1	-1	-1	-1	-1	-1	-1	-1	-1	-1	-1	-1	-1	-1	-1	1	1	1	1	1
Lefty1	-0.0061312	-0.0028379	-0.00086576	-1.3983e-05	NA	NA	-1	-1	0	0	NA	NA	0.0187433	0.0899783	0.223127	0.370869	NA	NA	80.9146	135.306	186.332	NA	NA	0.947343	-1	-1	-1	-1	-1	-1	-1	-1	-1	-1	-1	-1	-1	-1	-1	-1	-1	-1	-1	-1	-1	-1	-1	-1	-1
Ints6	0.007502	-0.00094836	NA	NA	NA	NA	1	-1	NA	NA	NA	NA	0.0526762	0.0273213	NA	NA	NA	NA	81.5253	NA	NA	NA	NA	0.545834	1	1	1	1	1	1	1	1	1	1	1	1	1	1	1	1	1	1	1	1	-1	-1	-1	-1	-1
Ifitm2	-0.0050957	0.00013733	NA	NA	NA	NA	-1	1	NA	NA	NA	NA	0.070122	0.157883	NA	NA	NA	NA	81.7473	NA	NA	NA	NA	0.285022	-1	-1	-1	-1	-1	-1	-1	-1	-1	-1	-1	-1	-1	-1	-1	-1	-1	-1	-1	-1	1	1	1	1	1
Mthfd2	0.0084103	-0.001412	-0.00021763	NA	NA	NA	1	-1	0	NA	NA	NA	0.0487678	0.0710739	0.22219	NA	NA	NA	82.0577	295.216	NA	NA	NA	0.449589	1	1	1	1	1	1	1	1	1	1	1	1	1	1	1	1	1	1	1	1	-1	-1	-1	-1	-1
Spats2l	0.0016872	-0.006046	-0.00046612	0.0011158	-0.0008518	NA	1	-1	-1	0	0	NA	0.149686	0.0515558	0.0681995	0.334969	0.39831	NA	82.2724	156.406	514.977	560.002	NA	0.803343	1	1	1	1	1	1	1	1	1	1	1	1	1	1	1	1	1	1	1	1	-1	-1	-1	-1	-1
Kif26a	-0.002065	0.0020404	-0.0021224	0.00055244	NA	NA	-1	1	-1	0	NA	NA	0.192149	0.0627547	0.0908785	0.214739	NA	NA	82.3565	273.342	418.245	NA	NA	0.252589	-1	-1	-1	-1	-1	-1	-1	-1	-1	-1	-1	-1	-1	-1	-1	-1	-1	-1	-1	-1	1	1	1	1	1
Larp4	0.0019652	-0.00097581	0.0081047	-0.00025313	NA	NA	1	-1	0	0	NA	NA	0.139248	0.0474252	0.202634	0.232681	NA	NA	82.942	368	389.694	NA	NA	0.265496	1	1	1	1	1	1	1	1	1	1	1	1	1	1	1	1	1	1	1	1	-1	-1	-1	-1	-1
Slc38a2	0.0077846	-0.0047714	-0.00035477	NA	NA	NA	1	-1	-1	NA	NA	NA	0.0399756	0.0805798	0.0700022	NA	NA	NA	83.4782	156	NA	NA	NA	0.560211	1	1	1	1	1	1	1	1	1	1	1	1	1	1	1	1	1	1	1	1	-1	-1	-1	-1	-1
Sgk1	0.00406	-0.0026192	-0.00041396	NA	NA	NA	1	-1	-1	NA	NA	NA	0.0567473	0.0388631	0.0582038	NA	NA	NA	83.5493	228.044	NA	NA	NA	0.780562	1	1	1	1	1	1	1	1	1	1	1	1	1	1	1	1	1	1	1	1	-1	-1	-1	-1	-1
Inadl	0.0020377	-0.0022783	-0.00025102	NA	NA	NA	1	-1	-1	NA	NA	NA	0.16805	0.0687667	0.164679	NA	NA	NA	83.7441	241.969	NA	NA	NA	0.502099	1	1	1	1	1	1	1	1	1	1	1	1	1	1	1	1	1	1	1	1	1	-1	-1	-1	-1
Klf5	0.0021267	-0.0029267	-0.0002825	NA	NA	NA	1	-1	-1	NA	NA	NA	0.126902	0.0778781	0.095073	NA	NA	NA	83.9891	185.242	NA	NA	NA	0.554846	1	1	1	1	1	1	1	1	1	1	1	1	1	1	1	1	1	1	1	1	1	-1	-1	-1	-1
Zic3	0.0034657	-0.0013447	0.0011619	-0.00097716	NA	NA	1	-1	1	-1	NA	NA	0.0938106	0.0944595	0.0764404	0.164004	NA	NA	83.9934	251.637	468	NA	NA	0.240668	1	1	1	1	1	1	1	1	1	1	1	1	1	1	1	1	1	1	1	1	1	-1	-1	-1	-1
Mical2	-0.0036317	-0.00055869	NA	NA	NA	NA	-1	-1	NA	NA	NA	NA	0.123818	0.054686	NA	NA	NA	NA	83.9953	NA	NA	NA	NA	0.403497	-1	-1	-1	-1	-1	-1	-1	-1	-1	-1	-1	-1	-1	-1	-1	-1	-1	-1	-1	-1	-1	-1	-1	-1	-1
Yap1	0.0030007	-0.0010309	NA	NA	NA	NA	1	-1	NA	NA	NA	NA	0.150158	0.0306859	NA	NA	NA	NA	83.9959	NA	NA	NA	NA	0.450215	1	1	1	1	1	1	1	1	1	1	1	1	1	1	1	1	1	1	1	1	-1	-1	-1	-1	-1
Siah2	0.0024243	-0.0011904	0.00011043	NA	NA	NA	1	-1	0	NA	NA	NA	0.115053	0.0690487	0.259716	NA	NA	NA	83.9991	275.908	NA	NA	NA	0.289813	1	1	1	1	1	1	1	1	1	1	1	1	1	1	1	1	1	1	1	1	-1	-1	-1	-1	-1
Tmem186	-0.0034869	0.0052345	-0.0013448	0.00063348	NA	NA	-1	1	-1	1	NA	NA	0.127873	0.0867934	0.152526	0.121049	NA	NA	83.9991	171.998	320.003	NA	NA	0.253945	-1	-1	-1	-1	-1	-1	-1	-1	-1	-1	-1	-1	-1	-1	-1	-1	-1	-1	-1	-1	-1	1	1	1	1
Plagl2	0.004376	-0.0011525	0.00026257	-0.0036753	NA	NA	1	-1	1	0	NA	NA	0.068198	0.0864966	0.151986	0.210442	NA	NA	83.9993	253.123	560.78	NA	NA	0.253051	1	1	1	1	1	1	1	1	1	1	1	1	1	1	1	1	1	1	1	1	-1	-1	-1	-1	-1
Sema6a	0.0065096	-0.000945	NA	NA	NA	NA	1	-1	NA	NA	NA	NA	0.0397033	0.0195062	NA	NA	NA	NA	83.9999	NA	NA	NA	NA	0.695391	1	1	1	1	1	1	1	1	1	1	1	1	1	1	1	1	1	1	1	1	1	-1	-1	-1	-1
Ing1	0.0035642	-1.6549e-05	NA	NA	NA	NA	1	0	NA	NA	NA	NA	0.0886865	0.428497	NA	NA	NA	NA	84	NA	NA	NA	NA	0.203632	1	1	1	1	1	1	1	1	1	1	1	1	1	1	1	1	1	1	1	1	1	0	0	0	0
2700081O15Rik	0.0048003	-0.0018903	0.00020991	NA	NA	NA	1	-1	1	NA	NA	NA	0.0740425	0.0659254	0.177808	NA	NA	NA	84.0001	250.364	NA	NA	NA	0.311153	1	1	1	1	1	1	1	1	1	1	1	1	1	1	1	1	1	1	1	1	-1	-1	-1	-1	-1
Cd47	-0.004185	-0.00045538	NA	NA	NA	NA	-1	-1	NA	NA	NA	NA	0.0806657	0.0489501	NA	NA	NA	NA	84.0007	NA	NA	NA	NA	0.53837	-1	-1	-1	-1	-1	-1	-1	-1	-1	-1	-1	-1	-1	-1	-1	-1	-1	-1	-1	-1	-1	-1	-1	-1	-1
Itga5	-0.0027576	-0.00043103	0.005816	-0.0032109	NA	NA	-1	-1	0	-1	NA	NA	0.0922933	0.0573471	0.212024	0.147437	NA	NA	84.0018	518.139	544.869	NA	NA	0.474148	-1	-1	-1	-1	-1	-1	-1	-1	-1	-1	-1	-1	-1	-1	-1	-1	-1	-1	-1	-1	-1	-1	-1	-1	-1
Six4	0.0050535	-0.0025865	-0.00025649	NA	NA	NA	1	-1	-1	NA	NA	NA	0.0828299	0.0744643	0.157696	NA	NA	NA	84.0018	220.801	NA	NA	NA	0.406129	1	1	1	1	1	1	1	1	1	1	1	1	1	1	1	1	1	1	1	1	-1	-1	-1	-1	-1
Zfp131	0.0060043	-0.004301	-0.0002783	NA	NA	NA	1	-1	-1	NA	NA	NA	0.0546526	0.109015	0.100143	NA	NA	NA	84.0049	156.001	NA	NA	NA	0.406632	1	1	1	1	1	1	1	1	1	1	1	1	1	1	1	1	1	1	1	1	1	-1	-1	-1	-1
Cnpy2	-0.0017309	0.0016673	-4.5032e-05	NA	NA	NA	-1	1	0	NA	NA	NA	0.184003	0.0450339	0.421578	NA	NA	NA	84.0057	316.292	NA	NA	NA	0.542398	-1	-1	-1	-1	-1	-1	-1	-1	-1	-1	-1	-1	-1	-1	-1	-1	-1	-1	-1	-1	1	1	1	1	1
Mgea5	0.0023516	-0.0022726	0.0028243	-0.0010114	NA	NA	1	-1	1	-1	NA	NA	0.152519	0.0420026	0.0571962	0.142559	NA	NA	84.0168	295.795	440.002	NA	NA	0.448106	1	1	1	1	1	1	1	1	1	1	1	1	1	1	1	1	1	1	1	1	-1	-1	-1	-1	-1
Zc3h7b	0.0025064	-0.00058061	NA	NA	NA	NA	1	-1	NA	NA	NA	NA	0.120996	0.0388098	NA	NA	NA	NA	84.0996	NA	NA	NA	NA	0.333696	1	1	1	1	1	1	1	1	1	1	1	1	1	1	1	1	1	1	1	1	1	-1	-1	-1	-1
Slc39a6	0.0045936	-0.0011698	-1.2748e-05	NA	NA	NA	1	-1	0	NA	NA	NA	0.0644833	0.0367364	0.485747	NA	NA	NA	84.4428	407.968	NA	NA	NA	0.557812	1	1	1	1	1	1	1	1	1	1	1	1	1	1	1	1	1	1	1	1	1	-1	-1	-1	-1
Atp2a2	0.0057461	-0.002029	8.3992e-05	NA	NA	NA	1	-1	0	NA	NA	NA	0.0606756	0.0332489	0.387021	NA	NA	NA	84.6415	350.698	NA	NA	NA	0.63866	1	1	1	1	1	1	1	1	1	1	1	1	1	1	1	1	1	1	1	1	1	-1	-1	-1	-1
Pde4b	-0.0059966	0.0014784	-0.00012264	NA	NA	NA	-1	1	0	NA	NA	NA	0.05245	0.132238	0.221783	NA	NA	NA	84.6739	200.008	NA	NA	NA	0.308973	-1	-1	-1	-1	-1	-1	-1	-1	-1	-1	-1	-1	-1	-1	-1	-1	-1	-1	-1	-1	-1	1	1	1	1
Cdk12	0.006225	-0.00052274	NA	NA	NA	NA	1	-1	NA	NA	NA	NA	0.0672108	0.0570998	NA	NA	NA	NA	85.3721	NA	NA	NA	NA	0.306992	1	1	1	1	1	1	1	1	1	1	1	1	1	1	1	1	1	1	1	1	1	-1	-1	-1	-1
Rnf113a2	-0.0041618	0.0038424	-6.5532e-06	0.003322	NA	NA	-1	1	0	0	NA	NA	0.0721623	0.112234	0.478559	0.239374	NA	NA	85.3787	156	562.42	NA	NA	0.272652	-1	-1	-1	-1	-1	-1	-1	-1	-1	-1	-1	-1	-1	-1	-1	-1	-1	-1	-1	-1	-1	1	1	1	1
Nuak1	-0.0040619	-0.00060201	0.00014657	NA	NA	NA	-1	-1	1	NA	NA	NA	0.038866	0.106784	0.123608	NA	NA	NA	85.7246	241.31	NA	NA	NA	0.728394	-1	-1	-1	-1	-1	-1	-1	-1	-1	-1	-1	-1	-1	-1	-1	-1	-1	-1	-1	-1	-1	-1	-1	-1	-1
Rfwd3	0.0047465	0.00028013	-0.0011086	NA	NA	NA	1	0	-1	NA	NA	NA	0.0842047	0.281829	0.0564466	NA	NA	NA	85.8012	296	NA	NA	NA	0.375627	1	1	1	1	1	1	1	1	1	1	1	1	1	1	1	1	1	1	1	1	1	0	0	0	0
Smarcd2	-0.0036668	0.00053089	NA	NA	NA	NA	-1	1	NA	NA	NA	NA	0.110048	0.0556833	NA	NA	NA	NA	86.9715	NA	NA	NA	NA	0.206753	-1	-1	-1	-1	-1	-1	-1	-1	-1	-1	-1	-1	-1	-1	-1	-1	-1	-1	-1	-1	-1	1	1	1	1
Stx16	-0.0025766	0.00059128	-0.01252	NA	NA	NA	-1	1	-1	NA	NA	NA	0.120804	0.0421925	0.166551	NA	NA	NA	87.8023	576	NA	NA	NA	0.298936	-1	-1	-1	-1	-1	-1	-1	-1	-1	-1	-1	-1	-1	-1	-1	-1	-1	-1	-1	-1	-1	1	1	1	1
Wdr73	-0.0056931	0.001631	0.0003589	NA	NA	NA	-1	1	1	NA	NA	NA	0.068793	0.06592	0.154588	NA	NA	NA	87.9667	291.979	NA	NA	NA	0.432979	-1	-1	-1	-1	-1	-1	-1	-1	-1	-1	-1	-1	-1	-1	-1	-1	-1	-1	-1	-1	-1	1	1	1	1
Specc1l	0.0048552	-0.00053103	NA	NA	NA	NA	1	-1	NA	NA	NA	NA	0.0780916	0.051316	NA	NA	NA	NA	87.9984	NA	NA	NA	NA	0.288396	1	1	1	1	1	1	1	1	1	1	1	1	1	1	1	1	1	1	1	1	1	-1	-1	-1	-1
Nup98	0.0043482	-0.00056119	NA	NA	NA	NA	1	-1	NA	NA	NA	NA	0.0959574	0.0584968	NA	NA	NA	NA	88.6423	NA	NA	NA	NA	0.209579	1	1	1	1	1	1	1	1	1	1	1	1	1	1	1	1	1	1	1	1	1	1	-1	-1	-1
Mfap3l	-0.0037116	-0.0008288	-8.4251e-05	NA	NA	NA	-1	-1	0	NA	NA	NA	0.0478091	0.0853378	0.236841	NA	NA	NA	88.8575	258.243	NA	NA	NA	0.743065	-1	-1	-1	-1	-1	-1	-1	-1	-1	-1	-1	-1	-1	-1	-1	-1	-1	-1	-1	-1	-1	-1	-1	-1	-1
Epc1	0.0073425	-0.0057635	-0.00028926	NA	NA	NA	1	-1	-1	NA	NA	NA	0.0565369	0.131619	0.126495	NA	NA	NA	89.3246	152.003	NA	NA	NA	0.32042	1	1	1	1	1	1	1	1	1	1	1	1	1	1	1	1	1	1	1	1	1	1	-1	-1	-1
Rbbp6	0.0073414	-0.0038242	0.00079472	-0.0011496	NA	NA	1	-1	1	-1	NA	NA	0.0369828	0.0377472	0.122159	0.075331	NA	NA	89.6853	230.621	406.875	NA	NA	0.658842	1	1	1	1	1	1	1	1	1	1	1	1	1	1	1	1	1	1	1	1	1	1	-1	-1	-1
Rpp38	-0.0026955	0.001913	0.00021199	NA	NA	NA	-1	1	0	NA	NA	NA	0.129135	0.0693299	0.213762	NA	NA	NA	89.7586	272	NA	NA	NA	0.431133	-1	-1	-1	-1	-1	-1	-1	-1	-1	-1	-1	-1	-1	-1	-1	-1	-1	-1	-1	-1	-1	-1	1	1	1
Zfp777	0.0063829	-0.0014215	-9.3967e-05	NA	NA	NA	1	-1	0	NA	NA	NA	0.0482986	0.0437547	0.37394	NA	NA	NA	89.7887	357.936	NA	NA	NA	0.542733	1	1	1	1	1	1	1	1	1	1	1	1	1	1	1	1	1	1	1	1	1	1	-1	-1	-1
Mast3	-0.0039504	0.00010948	NA	NA	NA	NA	-1	0	NA	NA	NA	NA	0.0820388	0.201503	NA	NA	NA	NA	89.8125	NA	NA	NA	NA	0.215613	-1	-1	-1	-1	-1	-1	-1	-1	-1	-1	-1	-1	-1	-1	-1	-1	-1	-1	-1	-1	-1	-1	0	0	0
Clic4	0.001838	-0.0014699	0.00088238	NA	NA	NA	1	-1	1	NA	NA	NA	0.169065	0.0678416	0.063718	NA	NA	NA	90.4156	295.81	NA	NA	NA	0.255818	1	1	1	1	1	1	1	1	1	1	1	1	1	1	1	1	1	1	1	1	1	1	-1	-1	-1
D5Ertd579e	0.0066387	-0.0016166	0.00011225	NA	NA	NA	1	-1	0	NA	NA	NA	0.0551987	0.0566713	0.348574	NA	NA	NA	91.0598	320.028	NA	NA	NA	0.408532	1	1	1	1	1	1	1	1	1	1	1	1	1	1	1	1	1	1	1	1	1	1	-1	-1	-1
Atp2b1	-0.00046054	0.0036346	-0.0017624	-0.000401	NA	NA	0	1	-1	-1	NA	NA	0.330299	0.1035	0.05804	0.111293	NA	NA	91.115	155.995	323.923	NA	NA	0.560753	0	0	0	0	0	0	0	0	0	0	0	0	0	0	0	0	0	0	0	0	0	0	1	1	1
Zfp629	0.0043315	-0.00090872	-2.5567e-06	NA	NA	NA	1	-1	0	NA	NA	NA	0.0638403	0.0909846	0.494318	NA	NA	NA	91.958	293.432	NA	NA	NA	0.284255	1	1	1	1	1	1	1	1	1	1	1	1	1	1	1	1	1	1	1	1	1	1	-1	-1	-1
Zfp146	0.0045323	-0.00018619	NA	NA	NA	NA	1	-1	NA	NA	NA	NA	0.0686718	0.124282	NA	NA	NA	NA	91.9969	NA	NA	NA	NA	0.293084	1	1	1	1	1	1	1	1	1	1	1	1	1	1	1	1	1	1	1	1	1	1	-1	-1	-1
Herpud1	0.0060601	-0.014015	-8.5575e-06	NA	NA	NA	1	-1	0	NA	NA	NA	0.0440356	0.0765396	0.462779	NA	NA	NA	91.9984	125.811	NA	NA	NA	0.515361	1	1	1	1	1	1	1	1	1	1	1	1	1	1	1	1	1	1	1	1	1	1	-1	-1	-1
Ldlr	0.0042131	-0.0062313	0.00041405	NA	NA	NA	1	-1	1	NA	NA	NA	0.0555813	0.0335013	0.0655214	NA	NA	NA	92.3161	198.263	NA	NA	NA	0.763441	1	1	1	1	1	1	1	1	1	1	1	1	1	1	1	1	1	1	1	1	1	1	1	-1	-1
Nufip2	0.0069087	-0.0040773	-0.00055733	0.0062649	-0.0011408	NA	1	-1	0	0	-1	NA	0.0417191	0.053059	0.211648	0.237852	0.0783308	NA	92.5727	209.891	364.255	395.995	NA	0.596979	1	1	1	1	1	1	1	1	1	1	1	1	1	1	1	1	1	1	1	1	1	1	1	-1	-1
Bag5	0.0065356	-0.0022667	0.00016296	NA	NA	NA	1	-1	0	NA	NA	NA	0.0494472	0.0477074	0.263964	NA	NA	NA	92.7258	292.018	NA	NA	NA	0.493012	1	1	1	1	1	1	1	1	1	1	1	1	1	1	1	1	1	1	1	1	1	1	1	-1	-1
Irgq	-0.0034608	0.0016448	-0.00039678	NA	NA	NA	-1	1	-1	NA	NA	NA	0.074922	0.140813	0.0749134	NA	NA	NA	93.0007	191.983	NA	NA	NA	0.236502	-1	-1	-1	-1	-1	-1	-1	-1	-1	-1	-1	-1	-1	-1	-1	-1	-1	-1	-1	-1	-1	-1	-1	1	1
Bclaf1	0.0072978	-0.0017497	0.0036389	-0.00039743	NA	NA	1	-1	1	-1	NA	NA	0.0284743	0.0326085	0.0685073	0.164835	NA	NA	93.0185	323.817	404	NA	NA	0.686846	1	1	1	1	1	1	1	1	1	1	1	1	1	1	1	1	1	1	1	1	1	1	1	-1	-1
Hspa9	0.0029859	0.00015349	NA	NA	NA	NA	1	1	NA	NA	NA	NA	0.0825401	0.129463	NA	NA	NA	NA	93.2067	NA	NA	NA	NA	0.334667	1	1	1	1	1	1	1	1	1	1	1	1	1	1	1	1	1	1	1	1	1	1	1	1	1
Stau1	0.0040472	-0.00078574	NA	NA	NA	NA	1	-1	NA	NA	NA	NA	0.071637	0.0312291	NA	NA	NA	NA	93.2527	NA	NA	NA	NA	0.453152	1	1	1	1	1	1	1	1	1	1	1	1	1	1	1	1	1	1	1	1	1	1	1	-1	-1
1700017B05Rik	-0.002217	-0.010393	0.00020796	NA	NA	NA	-1	0	1	NA	NA	NA	0.135457	0.210743	0.130487	NA	NA	NA	93.4111	120.009	NA	NA	NA	0.461649	-1	-1	-1	-1	-1	-1	-1	-1	-1	-1	-1	-1	-1	-1	-1	-1	-1	-1	-1	-1	-1	-1	-1	0	0
Cep57	-0.0014225	0.00072822	NA	NA	NA	NA	-1	1	NA	NA	NA	NA	0.196852	0.036766	NA	NA	NA	NA	93.7988	NA	NA	NA	NA	0.376212	-1	-1	-1	-1	-1	-1	-1	-1	-1	-1	-1	-1	-1	-1	-1	-1	-1	-1	-1	-1	-1	-1	-1	1	1
Srek1ip1	-0.0035995	0.0011067	-3.0251e-05	NA	NA	NA	-1	1	0	NA	NA	NA	0.088754	0.079734	0.453672	NA	NA	NA	94.8314	320.001	NA	NA	NA	0.236321	-1	-1	-1	-1	-1	-1	-1	-1	-1	-1	-1	-1	-1	-1	-1	-1	-1	-1	-1	-1	-1	-1	-1	1	1
Gtpbp10	-0.0038886	0.00038065	-0.0016244	0.0031417	NA	NA	-1	1	0	1	NA	NA	0.0566085	0.0639491	0.388689	0.16155	NA	NA	95.2576	520.658	550.111	NA	NA	0.389494	-1	-1	-1	-1	-1	-1	-1	-1	-1	-1	-1	-1	-1	-1	-1	-1	-1	-1	-1	-1	-1	-1	-1	1	1
Zmym4	0.0033163	-5.0256e-05	NA	NA	NA	NA	1	0	NA	NA	NA	NA	0.079533	0.314324	NA	NA	NA	NA	95.8957	NA	NA	NA	NA	0.227522	1	1	1	1	1	1	1	1	1	1	1	1	1	1	1	1	1	1	1	1	1	1	1	1	0
Dact1	0.0066471	-0.00029668	-0.01137	-0.00041675	NA	NA	1	0	-1	-1	NA	NA	0.0332922	0.427539	0.0713072	0.0612278	NA	NA	95.9558	156.001	196.144	NA	NA	0.82026	1	1	1	1	1	1	1	1	1	1	1	1	1	1	1	1	1	1	1	1	1	1	1	0	0
Nisch	0.0034342	-0.00041528	NA	NA	NA	NA	1	-1	NA	NA	NA	NA	0.0827058	0.0621822	NA	NA	NA	NA	95.9976	NA	NA	NA	NA	0.222372	1	1	1	1	1	1	1	1	1	1	1	1	1	1	1	1	1	1	1	1	1	1	1	1	-1
Srp68	0.0028855	-0.00041002	NA	NA	NA	NA	1	-1	NA	NA	NA	NA	0.0901843	0.0580526	NA	NA	NA	NA	95.9998	NA	NA	NA	NA	0.217647	1	1	1	1	1	1	1	1	1	1	1	1	1	1	1	1	1	1	1	1	1	1	1	1	-1
Cachd1	0.0028088	0.013692	-0.00025865	-0.0016682	NA	NA	1	1	-1	-1	NA	NA	0.0632817	0.139724	0.107797	0.0683335	NA	NA	96.8034	116.964	468.026	NA	NA	0.761561	1	1	1	1	1	1	1	1	1	1	1	1	1	1	1	1	1	1	1	1	1	1	1	1	1
Pif1	-0.0043384	0.0047552	-6.0121e-05	NA	NA	NA	-1	1	0	NA	NA	NA	0.063536	0.132466	0.317775	NA	NA	NA	97.2252	155.024	NA	NA	NA	0.20903	-1	-1	-1	-1	-1	-1	-1	-1	-1	-1	-1	-1	-1	-1	-1	-1	-1	-1	-1	-1	-1	-1	-1	-1	1
Vangl1	0.0017602	-0.0016546	-0.00020446	NA	NA	NA	1	-1	-1	NA	NA	NA	0.139466	0.086639	0.172669	NA	NA	NA	97.6271	245.172	NA	NA	NA	0.381553	1	1	1	1	1	1	1	1	1	1	1	1	1	1	1	1	1	1	1	1	1	1	1	1	-1
Abhd2	0.0013984	-0.0026652	-0.00012202	NA	NA	NA	1	-1	-1	NA	NA	NA	0.12798	0.0513152	0.185979	NA	NA	NA	97.6296	222.366	NA	NA	NA	0.679017	1	1	1	1	1	1	1	1	1	1	1	1	1	1	1	1	1	1	1	1	1	1	1	1	-1
Zyx	0.0045885	-0.00095733	NA	NA	NA	NA	1	-1	NA	NA	NA	NA	0.0804283	0.0353101	NA	NA	NA	NA	97.9003	NA	NA	NA	NA	0.391484	1	1	1	1	1	1	1	1	1	1	1	1	1	1	1	1	1	1	1	1	1	1	1	1	-1
Arih1	0.0039616	-0.0012801	0.00021829	NA	NA	NA	1	-1	0	NA	NA	NA	0.0792905	0.0760267	0.244234	NA	NA	NA	98.6067	316.061	NA	NA	NA	0.234972	1	1	1	1	1	1	1	1	1	1	1	1	1	1	1	1	1	1	1	1	1	1	1	1	-1
Irs1	0.0033374	-0.001443	9.7154e-05	NA	NA	NA	1	-1	0	NA	NA	NA	0.0718883	0.0566005	0.334842	NA	NA	NA	99.9859	319.976	NA	NA	NA	0.403529	1	1	1	1	1	1	1	1	1	1	1	1	1	1	1	1	1	1	1	1	1	1	1	1	1
Cav2	-0.0030195	-0.00027868	NA	NA	NA	NA	-1	-1	NA	NA	NA	NA	0.0753555	0.0735568	NA	NA	NA	NA	99.9876	NA	NA	NA	NA	0.468242	-1	-1	-1	-1	-1	-1	-1	-1	-1	-1	-1	-1	-1	-1	-1	-1	-1	-1	-1	-1	-1	-1	-1	-1	-1
Slc20a1	-0.0041486	-0.00069997	0.0012407	-0.0019825	NA	NA	-1	-1	0	-1	NA	NA	0.0324544	0.0255409	0.219986	0.164944	NA	NA	99.9976	489.855	547.998	NA	NA	0.881906	-1	-1	-1	-1	-1	-1	-1	-1	-1	-1	-1	-1	-1	-1	-1	-1	-1	-1	-1	-1	-1	-1	-1	-1	-1
Fam84a	0.0070175	-0.0017907	-0.00026903	NA	NA	NA	1	-1	-1	NA	NA	NA	0.0304344	0.0315656	0.171121	NA	NA	NA	100	341.566	NA	NA	NA	0.740563	1	1	1	1	1	1	1	1	1	1	1	1	1	1	1	1	1	1	1	1	1	1	1	1	-1
Ndufb11	-0.0035457	0.00037364	NA	NA	NA	NA	-1	1	NA	NA	NA	NA	0.0794455	0.0731995	NA	NA	NA	NA	100	NA	NA	NA	NA	0.21129	-1	-1	-1	-1	-1	-1	-1	-1	-1	-1	-1	-1	-1	-1	-1	-1	-1	-1	-1	-1	-1	-1	-1	-1	-1
Nebl	-0.0024279	-0.00010521	NA	NA	NA	NA	-1	-1	NA	NA	NA	NA	0.0859814	0.166139	NA	NA	NA	NA	100	NA	NA	NA	NA	0.306475	-1	-1	-1	-1	-1	-1	-1	-1	-1	-1	-1	-1	-1	-1	-1	-1	-1	-1	-1	-1	-1	-1	-1	-1	-1
Tead4	-0.0042608	-0.00097784	0.00075767	NA	NA	NA	-1	-1	1	NA	NA	NA	0.0576812	0.0385605	0.171388	NA	NA	NA	100	453.807	NA	NA	NA	0.741141	-1	-1	-1	-1	-1	-1	-1	-1	-1	-1	-1	-1	-1	-1	-1	-1	-1	-1	-1	-1	-1	-1	-1	-1	-1
Rnf2	0.0031009	-0.001274	0.00051592	NA	NA	NA	1	-1	1	NA	NA	NA	0.0842722	0.0658273	0.102432	NA	NA	NA	100.007	316.038	NA	NA	NA	0.255156	1	1	1	1	1	1	1	1	1	1	1	1	1	1	1	1	1	1	1	1	1	1	1	1	-1
Kif20b	-0.0017109	0.0023715	-0.00038398	0.00060694	NA	NA	-1	1	-1	0	NA	NA	0.136705	0.0837781	0.170439	0.229955	NA	NA	100.062	223.971	468.034	NA	NA	0.284611	-1	-1	-1	-1	-1	-1	-1	-1	-1	-1	-1	-1	-1	-1	-1	-1	-1	-1	-1	-1	-1	-1	-1	-1	-1
Mettl3	-0.0011565	0.0013746	-0.00026316	NA	NA	NA	-1	1	-1	NA	NA	NA	0.171631	0.0522435	0.171054	NA	NA	NA	100.385	319.998	NA	NA	NA	0.442996	-1	-1	-1	-1	-1	-1	-1	-1	-1	-1	-1	-1	-1	-1	-1	-1	-1	-1	-1	-1	-1	-1	-1	-1	-1
Khdrbs1	0.004491	-0.00039837	NA	NA	NA	NA	1	-1	NA	NA	NA	NA	0.0536526	0.0584331	NA	NA	NA	NA	100.394	NA	NA	NA	NA	0.373342	1	1	1	1	1	1	1	1	1	1	1	1	1	1	1	1	1	1	1	1	1	1	1	1	1
Chd2	0.003636	-0.0021888	-0.00017947	NA	NA	NA	1	-1	0	NA	NA	NA	0.0781311	0.0873743	0.210767	NA	NA	NA	101.237	235.996	NA	NA	NA	0.33297	1	1	1	1	1	1	1	1	1	1	1	1	1	1	1	1	1	1	1	1	1	1	1	1	1
Srsf6	0.0048587	-0.0010831	-0.004393	-0.00016278	NA	NA	1	-1	-1	-1	NA	NA	0.0356794	0.0833387	0.135376	0.194617	NA	NA	101.779	259.999	306.703	NA	NA	0.756055	1	1	1	1	1	1	1	1	1	1	1	1	1	1	1	1	1	1	1	1	1	1	1	1	1
Smg7	0.00291	-0.0013922	0.00085033	-0.0014955	NA	NA	1	-1	1	-1	NA	NA	0.0719346	0.0740915	0.0989137	0.0943534	NA	NA	102.063	272.019	467.091	NA	NA	0.280139	1	1	1	1	1	1	1	1	1	1	1	1	1	1	1	1	1	1	1	1	1	1	1	1	1
B3gnt7	0.006116	-0.00016755	NA	NA	NA	NA	1	-1	NA	NA	NA	NA	0.0614075	0.192282	NA	NA	NA	NA	102.845	NA	NA	NA	NA	0.344259	1	1	1	1	1	1	1	1	1	1	1	1	1	1	1	1	1	1	1	1	1	1	1	1	1
Asb1	0.0037798	-0.0088341	0.00024363	NA	NA	NA	1	-1	1	NA	NA	NA	0.0743789	0.0895248	0.125732	NA	NA	NA	103.083	156	NA	NA	NA	0.393127	1	1	1	1	1	1	1	1	1	1	1	1	1	1	1	1	1	1	1	1	1	1	1	1	1
Eif3i	-0.002181	0.00060574	NA	NA	NA	NA	-1	1	NA	NA	NA	NA	0.130603	0.0478833	NA	NA	NA	NA	103.18	NA	NA	NA	NA	0.245466	-1	-1	-1	-1	-1	-1	-1	-1	-1	-1	-1	-1	-1	-1	-1	-1	-1	-1	-1	-1	-1	-1	-1	-1	-1
Foxn3	0.0049477	-0.00056274	NA	NA	NA	NA	1	-1	NA	NA	NA	NA	0.0774324	0.0662446	NA	NA	NA	NA	103.648	NA	NA	NA	NA	0.239969	1	1	1	1	1	1	1	1	1	1	1	1	1	1	1	1	1	1	1	1	1	1	1	1	1
Ddx21	0.0024882	-0.00045717	0.00040607	NA	NA	NA	1	-1	0	NA	NA	NA	0.0649361	0.0500035	0.29217	NA	NA	NA	103.744	495.799	NA	NA	NA	0.349505	1	1	1	1	1	1	1	1	1	1	1	1	1	1	1	1	1	1	1	1	1	1	1	1	1
Tfcp2l1	0.003168	-0.00070355	NA	NA	NA	NA	1	-1	NA	NA	NA	NA	0.104388	0.0501802	NA	NA	NA	NA	103.824	NA	NA	NA	NA	0.239179	1	1	1	1	1	1	1	1	1	1	1	1	1	1	1	1	1	1	1	1	1	1	1	1	1
Elf1	0.0064219	-0.0028544	-0.00033947	NA	NA	NA	1	-1	-1	NA	NA	NA	0.0310228	0.0344035	0.100182	NA	NA	NA	103.999	272.008	NA	NA	NA	0.764875	1	1	1	1	1	1	1	1	1	1	1	1	1	1	1	1	1	1	1	1	1	1	1	1	1
Stat5b	-0.0025018	-0.00031557	NA	NA	NA	NA	-1	-1	NA	NA	NA	NA	0.0944676	0.0733603	NA	NA	NA	NA	104.002	NA	NA	NA	NA	0.397689	-1	-1	-1	-1	-1	-1	-1	-1	-1	-1	-1	-1	-1	-1	-1	-1	-1	-1	-1	-1	-1	-1	-1	-1	-1
Dlg3	-0.0022196	0.00084353	NA	NA	NA	NA	-1	1	NA	NA	NA	NA	0.12843	0.0344703	NA	NA	NA	NA	104.145	NA	NA	NA	NA	0.395964	-1	-1	-1	-1	-1	-1	-1	-1	-1	-1	-1	-1	-1	-1	-1	-1	-1	-1	-1	-1	-1	-1	-1	-1	-1
Glyr1	0.0024964	0.00021362	NA	NA	NA	NA	1	1	NA	NA	NA	NA	0.0987859	0.110765	NA	NA	NA	NA	104.239	NA	NA	NA	NA	0.306748	1	1	1	1	1	1	1	1	1	1	1	1	1	1	1	1	1	1	1	1	1	1	1	1	1
Mcm2	0.0027524	0.00041114	NA	NA	NA	NA	1	1	NA	NA	NA	NA	0.0836555	0.058827	NA	NA	NA	NA	104.52	NA	NA	NA	NA	0.474936	1	1	1	1	1	1	1	1	1	1	1	1	1	1	1	1	1	1	1	1	1	1	1	1	1
Tfe3	0.0028977	-0.0015291	0.00033721	-0.0089696	NA	NA	1	-1	1	-1	NA	NA	0.0760766	0.190106	0.0978447	0.172322	NA	NA	105.018	191.965	574.034	NA	NA	0.205881	1	1	1	1	1	1	1	1	1	1	1	1	1	1	1	1	1	1	1	1	1	1	1	1	1
Prr5l	-0.0027871	0.0010231	NA	NA	NA	NA	-1	1	NA	NA	NA	NA	0.102906	0.0300675	NA	NA	NA	NA	105.375	NA	NA	NA	NA	0.468867	-1	-1	-1	-1	-1	-1	-1	-1	-1	-1	-1	-1	-1	-1	-1	-1	-1	-1	-1	-1	-1	-1	-1	-1	-1
Zfp445	0.0040789	-0.00033439	NA	NA	NA	NA	1	-1	NA	NA	NA	NA	0.0785828	0.0983161	NA	NA	NA	NA	105.65	NA	NA	NA	NA	0.205486	1	1	1	1	1	1	1	1	1	1	1	1	1	1	1	1	1	1	1	1	1	1	1	1	1
Reep4	-4.0475e-05	-0.015331	0.011194	-0.00034201	NA	NA	0	-1	1	-1	NA	NA	0.481872	0.133917	0.175004	0.0784519	NA	NA	106.092	135.391	160.011	NA	NA	0.461212	0	0	0	0	0	0	0	0	0	0	0	0	0	0	0	0	0	0	0	0	0	0	0	0	0
Zfp623	0.0042315	-0.0009946	0.0003404	NA	NA	NA	1	-1	1	NA	NA	NA	0.0538351	0.0696615	0.167913	NA	NA	NA	106.169	343.963	NA	NA	NA	0.333685	1	1	1	1	1	1	1	1	1	1	1	1	1	1	1	1	1	1	1	1	1	1	1	1	1
Acly	0.0040003	-0.0010224	0.0006201	NA	NA	NA	1	-1	1	NA	NA	NA	0.0624013	0.0843049	0.0969036	NA	NA	NA	106.35	325.733	NA	NA	NA	0.279861	1	1	1	1	1	1	1	1	1	1	1	1	1	1	1	1	1	1	1	1	1	1	1	1	1
Nefh	-3.5693e-05	0.0029784	-0.0008276	NA	NA	NA	0	1	-1	NA	NA	NA	0.482731	0.0480051	0.0422598	NA	NA	NA	106.645	244.67	NA	NA	NA	0.600375	0	0	0	0	0	0	0	0	0	0	0	0	0	0	0	0	0	0	0	0	0	0	0	0	0
Sh2d3c	-0.0034643	3.1194e-06	NA	NA	NA	NA	-1	0	NA	NA	NA	NA	0.0624049	0.486105	NA	NA	NA	NA	107.109	NA	NA	NA	NA	0.372285	-1	-1	-1	-1	-1	-1	-1	-1	-1	-1	-1	-1	-1	-1	-1	-1	-1	-1	-1	-1	-1	-1	-1	-1	-1
Zbtb40	-0.0026028	0.00077434	-0.0012347	NA	NA	NA	-1	1	-1	NA	NA	NA	0.0917835	0.0879557	0.0580652	NA	NA	NA	107.639	356	NA	NA	NA	0.302956	-1	-1	-1	-1	-1	-1	-1	-1	-1	-1	-1	-1	-1	-1	-1	-1	-1	-1	-1	-1	-1	-1	-1	-1	-1
Tle3	0.0049604	-0.0034231	0.0019163	-0.00082623	NA	NA	1	-1	1	-1	NA	NA	0.0453334	0.0500253	0.055471	0.139787	NA	NA	107.91	248.01	432.05	NA	NA	0.484687	1	1	1	1	1	1	1	1	1	1	1	1	1	1	1	1	1	1	1	1	1	1	1	1	1
Scaf4	0.0038363	-0.0038986	0.0022503	-0.0014511	NA	NA	1	-1	1	-1	NA	NA	0.0606607	0.0478354	0.0627877	0.0657562	NA	NA	107.951	240.851	399.923	NA	NA	0.475356	1	1	1	1	1	1	1	1	1	1	1	1	1	1	1	1	1	1	1	1	1	1	1	1	1
Dhx9	0.0035768	-0.00073274	NA	NA	NA	NA	1	-1	NA	NA	NA	NA	0.0697426	0.0382428	NA	NA	NA	NA	107.976	NA	NA	NA	NA	0.373927	1	1	1	1	1	1	1	1	1	1	1	1	1	1	1	1	1	1	1	1	1	1	1	1	1
Anapc4	-0.0030184	0.0007521	-0.00010688	NA	NA	NA	-1	1	0	NA	NA	NA	0.0562246	0.100669	0.254783	NA	NA	NA	107.986	291.998	NA	NA	NA	0.294597	-1	-1	-1	-1	-1	-1	-1	-1	-1	-1	-1	-1	-1	-1	-1	-1	-1	-1	-1	-1	-1	-1	-1	-1	-1
Tet3	0.0061054	-0.0019703	-0.00034168	NA	NA	NA	1	-1	-1	NA	NA	NA	0.0330782	0.0680387	0.106715	NA	NA	NA	107.988	259.927	NA	NA	NA	0.589583	1	1	1	1	1	1	1	1	1	1	1	1	1	1	1	1	1	1	1	1	1	1	1	1	1
Mrps18c	-0.0018662	0.00064012	NA	NA	NA	NA	-1	1	NA	NA	NA	NA	0.130933	0.0446686	NA	NA	NA	NA	107.995	NA	NA	NA	NA	0.279795	-1	-1	-1	-1	-1	-1	-1	-1	-1	-1	-1	-1	-1	-1	-1	-1	-1	-1	-1	-1	-1	-1	-1	-1	-1
Notch2	0.0035034	0.00013149	NA	NA	NA	NA	1	0	NA	NA	NA	NA	0.0793505	0.205515	NA	NA	NA	NA	107.997	NA	NA	NA	NA	0.297316	1	1	1	1	1	1	1	1	1	1	1	1	1	1	1	1	1	1	1	1	1	1	1	1	1
Insig1	0.0043282	-0.0059533	0.0009611	0.0072642	NA	NA	1	-1	1	1	NA	NA	0.052596	0.0371967	0.0466109	0.13914	NA	NA	107.999	224.927	563.825	NA	NA	0.68474	1	1	1	1	1	1	1	1	1	1	1	1	1	1	1	1	1	1	1	1	1	1	1	1	1
Ptbp1	0.0017071	-0.0006586	NA	NA	NA	NA	1	-1	NA	NA	NA	NA	0.171263	0.0506761	NA	NA	NA	NA	108	NA	NA	NA	NA	0.225191	1	1	1	1	1	1	1	1	1	1	1	1	1	1	1	1	1	1	1	1	1	1	1	1	1
Cdk13	0.003631	-0.0020961	-2.419e-05	NA	NA	NA	1	-1	0	NA	NA	NA	0.08081	0.0687843	0.458725	NA	NA	NA	108	282.155	NA	NA	NA	0.357438	1	1	1	1	1	1	1	1	1	1	1	1	1	1	1	1	1	1	1	1	1	1	1	1	1
Etv1	0.0035972	-0.0007102	NA	NA	NA	NA	1	-1	NA	NA	NA	NA	0.0761534	0.0434078	NA	NA	NA	NA	108	NA	NA	NA	NA	0.318596	1	1	1	1	1	1	1	1	1	1	1	1	1	1	1	1	1	1	1	1	1	1	1	1	1
Cers4	0.0021631	-0.004815	-0.00032992	NA	NA	NA	1	-1	-1	NA	NA	NA	0.124268	0.119919	0.112818	NA	NA	NA	108	179.379	NA	NA	NA	0.440245	1	1	1	1	1	1	1	1	1	1	1	1	1	1	1	1	1	1	1	1	1	1	1	1	1
Nt5dc3	0.003017	-0.0036231	-4.9912e-05	NA	NA	NA	1	-1	0	NA	NA	NA	0.0840028	0.0895567	0.377949	NA	NA	NA	108	207.982	NA	NA	NA	0.378068	1	1	1	1	1	1	1	1	1	1	1	1	1	1	1	1	1	1	1	1	1	1	1	1	1
Reep3	0.0019024	-0.00063549	NA	NA	NA	NA	1	-1	NA	NA	NA	NA	0.146748	0.0521012	NA	NA	NA	NA	108.001	NA	NA	NA	NA	0.217733	1	1	1	1	1	1	1	1	1	1	1	1	1	1	1	1	1	1	1	1	1	1	1	1	1
Dsg2	0.0013129	-0.0013397	0.0002129	NA	NA	NA	1	-1	0	NA	NA	NA	0.176018	0.0394429	0.362336	NA	NA	NA	108.001	431.972	NA	NA	NA	0.532796	1	1	1	1	1	1	1	1	1	1	1	1	1	1	1	1	1	1	1	1	1	1	1	1	1
Gja1	0.0029536	-0.0044015	0.00046269	NA	NA	NA	1	-1	1	NA	NA	NA	0.0893559	0.0560942	0.0946586	NA	NA	NA	108.002	228.021	NA	NA	NA	0.489078	1	1	1	1	1	1	1	1	1	1	1	1	1	1	1	1	1	1	1	1	1	1	1	1	1
Tcf12	0.0041552	-0.00059885	NA	NA	NA	NA	1	-1	NA	NA	NA	NA	0.0698812	0.0542065	NA	NA	NA	NA	108.004	NA	NA	NA	NA	0.280916	1	1	1	1	1	1	1	1	1	1	1	1	1	1	1	1	1	1	1	1	1	1	1	1	1
Map3k1	0.0024354	-0.0017084	0.00031932	NA	NA	NA	1	-1	1	NA	NA	NA	0.0867888	0.0669587	0.132941	NA	NA	NA	108.01	282.109	NA	NA	NA	0.3052	1	1	1	1	1	1	1	1	1	1	1	1	1	1	1	1	1	1	1	1	1	1	1	1	1
Rell1	0.00072882	-0.0020605	0.00066345	NA	NA	NA	0	-1	1	NA	NA	NA	0.274605	0.0593727	0.0816456	NA	NA	NA	108.025	291.003	NA	NA	NA	0.398121	0	0	0	0	0	0	0	0	0	0	0	0	0	0	0	0	0	0	0	0	0	0	0	0	0
Phf15	0.0014426	0.0054046	-0.0020424	-1.4719e-05	NA	NA	1	1	-1	0	NA	NA	0.11449	0.0673509	0.022276	0.487477	NA	NA	108.059	175.993	455.978	NA	NA	0.790369	1	1	1	1	1	1	1	1	1	1	1	1	1	1	1	1	1	1	1	1	1	1	1	1	1
Lrp8	0.00097958	0.0066728	-0.0034669	-0.0003684	NA	NA	1	1	-1	-1	NA	NA	0.172703	0.125746	0.0385772	0.106129	NA	NA	108.842	150.66	288.225	NA	NA	0.718716	1	1	1	1	1	1	1	1	1	1	1	1	1	1	1	1	1	1	1	1	1	1	1	1	1
Srrm2	0.0026714	-0.00052627	NA	NA	NA	NA	1	-1	NA	NA	NA	NA	0.0932552	0.0536231	NA	NA	NA	NA	109.592	NA	NA	NA	NA	0.230175	1	1	1	1	1	1	1	1	1	1	1	1	1	1	1	1	1	1	1	1	1	1	1	1	1
Abl2	0.0044515	-0.0016811	-0.00021291	NA	NA	NA	1	-1	0	NA	NA	NA	0.0627022	0.0796793	0.236534	NA	NA	NA	110.221	296.002	NA	NA	NA	0.355605	1	1	1	1	1	1	1	1	1	1	1	1	1	1	1	1	1	1	1	1	1	1	1	1	1
Acsl3	0.0026452	-0.003978	0.00016956	NA	NA	NA	1	-1	1	NA	NA	NA	0.0696945	0.0373998	0.173598	NA	NA	NA	110.275	240.688	NA	NA	NA	0.720889	1	1	1	1	1	1	1	1	1	1	1	1	1	1	1	1	1	1	1	1	1	1	1	1	1
Tmtc3	0.0034878	-0.00044462	NA	NA	NA	NA	1	-1	NA	NA	NA	NA	0.0727262	0.0636313	NA	NA	NA	NA	111.145	NA	NA	NA	NA	0.256158	1	1	1	1	1	1	1	1	1	1	1	1	1	1	1	1	1	1	1	1	1	1	1	1	1
Rc3h1	0.0034543	-0.0019094	-0.00016071	NA	NA	NA	1	-1	0	NA	NA	NA	0.0722057	0.0942178	0.232638	NA	NA	NA	111.766	247.926	NA	NA	NA	0.292002	1	1	1	1	1	1	1	1	1	1	1	1	1	1	1	1	1	1	1	1	1	1	1	1	1
Prpf39	0.00066195	-0.0014792	-4.9394e-05	NA	NA	NA	0	-1	0	NA	NA	NA	0.242951	0.0606859	0.406045	NA	NA	NA	111.991	316.036	NA	NA	NA	0.510025	0	0	0	0	0	0	0	0	0	0	0	0	0	0	0	0	0	0	0	0	0	0	0	0	0
Ptpn12	0.0010027	-0.0013602	-0.00010015	NA	NA	NA	1	-1	0	NA	NA	NA	0.159433	0.0306418	0.39114	NA	NA	NA	111.994	419.788	NA	NA	NA	0.714166	1	1	1	1	1	1	1	1	1	1	1	1	1	1	1	1	1	1	1	1	1	1	1	1	1
Atad2	0.0040017	0.00022625	NA	NA	NA	NA	1	1	NA	NA	NA	NA	0.0767405	0.143225	NA	NA	NA	NA	112	NA	NA	NA	NA	0.363303	1	1	1	1	1	1	1	1	1	1	1	1	1	1	1	1	1	1	1	1	1	1	1	1	1
Polr1a	0.0042896	-0.00068986	NA	NA	NA	NA	1	-1	NA	NA	NA	NA	0.0606573	0.0421586	NA	NA	NA	NA	112	NA	NA	NA	NA	0.378747	1	1	1	1	1	1	1	1	1	1	1	1	1	1	1	1	1	1	1	1	1	1	1	1	1
Kif2c	-0.0018549	0.0031592	-0.00091591	0.0014108	NA	NA	-1	1	-1	0	NA	NA	0.126505	0.0566833	0.0776993	0.21327	NA	NA	112	249.988	513.067	NA	NA	0.403587	-1	-1	-1	-1	-1	-1	-1	-1	-1	-1	-1	-1	-1	-1	-1	-1	-1	-1	-1	-1	-1	-1	-1	-1	-1
Pithd1	0.0013244	-0.00055351	NA	NA	NA	NA	1	-1	NA	NA	NA	NA	0.163442	0.0505143	NA	NA	NA	NA	112.085	NA	NA	NA	NA	0.232983	1	1	1	1	1	1	1	1	1	1	1	1	1	1	1	1	1	1	1	1	1	1	1	1	1
Bcl9	-0.0011683	0.00097011	-0.0016759	NA	NA	NA	0	1	-1	NA	NA	NA	0.211697	0.0644344	0.105146	NA	NA	NA	112.305	440.04	NA	NA	NA	0.205972	0	0	0	0	0	0	0	0	0	0	0	0	0	0	0	0	0	0	0	0	0	0	0	0	0
Rhob	-0.0035611	-2.7963e-06	NA	NA	NA	NA	-1	0	NA	NA	NA	NA	0.0312597	0.478643	NA	NA	NA	NA	112.318	NA	NA	NA	NA	0.696286	-1	-1	-1	-1	-1	-1	-1	-1	-1	-1	-1	-1	-1	-1	-1	-1	-1	-1	-1	-1	-1	-1	-1	-1	-1
Nfx1	0.0033631	-0.00085282	0.00014359	NA	NA	NA	1	-1	0	NA	NA	NA	0.0577143	0.0514798	0.377596	NA	NA	NA	113.016	428.066	NA	NA	NA	0.391049	1	1	1	1	1	1	1	1	1	1	1	1	1	1	1	1	1	1	1	1	1	1	1	1	1
Ankrd17	0.0023958	-0.00050296	NA	NA	NA	NA	1	-1	NA	NA	NA	NA	0.0834412	0.047889	NA	NA	NA	NA	113.308	NA	NA	NA	NA	0.275726	1	1	1	1	1	1	1	1	1	1	1	1	1	1	1	1	1	1	1	1	1	1	1	1	1
Prss23	-0.0032503	-7.9145e-05	0.00034687	NA	NA	NA	-1	0	1	NA	NA	NA	0.0375077	0.363748	0.0882481	NA	NA	NA	114.179	311.99	NA	NA	NA	0.615077	-1	-1	-1	-1	-1	-1	-1	-1	-1	-1	-1	-1	-1	-1	-1	-1	-1	-1	-1	-1	-1	-1	-1	-1	-1
Dapk3	-0.0028453	0.00011547	NA	NA	NA	NA	-1	1	NA	NA	NA	NA	0.0707817	0.185872	NA	NA	NA	NA	114.479	NA	NA	NA	NA	0.262703	-1	-1	-1	-1	-1	-1	-1	-1	-1	-1	-1	-1	-1	-1	-1	-1	-1	-1	-1	-1	-1	-1	-1	-1	-1
Impact	0.0038448	-0.00092731	NA	NA	NA	NA	1	-1	NA	NA	NA	NA	0.056256	0.0278847	NA	NA	NA	NA	114.64	NA	NA	NA	NA	0.523173	1	1	1	1	1	1	1	1	1	1	1	1	1	1	1	1	1	1	1	1	1	1	1	1	1
Trim6	-0.0028917	-0.00024042	NA	NA	NA	NA	-1	-1	NA	NA	NA	NA	0.0751373	0.10522	NA	NA	NA	NA	114.894	NA	NA	NA	NA	0.404881	-1	-1	-1	-1	-1	-1	-1	-1	-1	-1	-1	-1	-1	-1	-1	-1	-1	-1	-1	-1	-1	-1	-1	-1	-1
Ppp1r9b	-0.0011065	0.0054917	-0.00039802	NA	NA	NA	-1	1	-1	NA	NA	NA	0.1491	0.149217	0.0589866	NA	NA	NA	115.047	156	NA	NA	NA	0.230052	-1	-1	-1	-1	-1	-1	-1	-1	-1	-1	-1	-1	-1	-1	-1	-1	-1	-1	-1	-1	-1	-1	-1	-1	-1
Gulp1	0.0015936	-0.0044136	0.00076145	NA	NA	NA	1	0	1	NA	NA	NA	0.128332	0.207877	0.0376912	NA	NA	NA	115.21	156.004	NA	NA	NA	0.368752	1	1	1	1	1	1	1	1	1	1	1	1	1	1	1	1	1	1	1	1	1	1	1	1	1
Coq2	-0.0023473	0.00054919	NA	NA	NA	NA	-1	1	NA	NA	NA	NA	0.102806	0.053499	NA	NA	NA	NA	115.35	NA	NA	NA	NA	0.220478	-1	-1	-1	-1	-1	-1	-1	-1	-1	-1	-1	-1	-1	-1	-1	-1	-1	-1	-1	-1	-1	-1	-1	-1	-1
Arl4c	-0.0057716	0.00054691	NA	NA	NA	NA	-1	1	NA	NA	NA	NA	0.0346726	0.0433033	NA	NA	NA	NA	115.615	NA	NA	NA	NA	0.597379	-1	-1	-1	-1	-1	-1	-1	-1	-1	-1	-1	-1	-1	-1	-1	-1	-1	-1	-1	-1	-1	-1	-1	-1	-1
Rims2	0.00084921	-0.0024943	-0.00054564	NA	NA	NA	0	-1	-1	NA	NA	NA	0.219071	0.070777	0.0761444	NA	NA	NA	115.715	250.542	NA	NA	NA	0.651203	0	0	0	0	0	0	0	0	0	0	0	0	0	0	0	0	0	0	0	0	0	0	0	0	0
Tars	0.0033321	0.00089821	-0.0046671	-0.00030535	NA	NA	1	1	-1	0	NA	NA	0.0598426	0.073622	0.101982	0.265768	NA	NA	115.832	355.997	420.35	NA	NA	0.614846	1	1	1	1	1	1	1	1	1	1	1	1	1	1	1	1	1	1	1	1	1	1	1	1	1
Smc5	0.0031005	-0.00045011	NA	NA	NA	NA	1	-1	NA	NA	NA	NA	0.0707012	0.0580809	NA	NA	NA	NA	115.995	NA	NA	NA	NA	0.275407	1	1	1	1	1	1	1	1	1	1	1	1	1	1	1	1	1	1	1	1	1	1	1	1	1
Kpna4	0.0025893	-0.0012594	0.001239	-0.00049466	NA	NA	1	-1	0	0	NA	NA	0.0782233	0.0544369	0.217844	0.267077	NA	NA	115.995	367.983	463.171	NA	NA	0.301088	1	1	1	1	1	1	1	1	1	1	1	1	1	1	1	1	1	1	1	1	1	1	1	1	1
Klhdc7a	-0.0018319	0.00095257	NA	NA	NA	NA	-1	1	NA	NA	NA	NA	0.131624	0.0317533	NA	NA	NA	NA	115.999	NA	NA	NA	NA	0.448425	-1	-1	-1	-1	-1	-1	-1	-1	-1	-1	-1	-1	-1	-1	-1	-1	-1	-1	-1	-1	-1	-1	-1	-1	-1
Cds2	-0.0031911	0.00057289	NA	NA	NA	NA	-1	1	NA	NA	NA	NA	0.0721977	0.0481644	NA	NA	NA	NA	116	NA	NA	NA	NA	0.303025	-1	-1	-1	-1	-1	-1	-1	-1	-1	-1	-1	-1	-1	-1	-1	-1	-1	-1	-1	-1	-1	-1	-1	-1	-1
Gcdh	-0.0012963	0.00057895	NA	NA	NA	NA	-1	1	NA	NA	NA	NA	0.1661	0.0482325	NA	NA	NA	NA	116	NA	NA	NA	NA	0.248245	-1	-1	-1	-1	-1	-1	-1	-1	-1	-1	-1	-1	-1	-1	-1	-1	-1	-1	-1	-1	-1	-1	-1	-1	-1
Tnfrsf19	0.0062113	-0.00022907	NA	NA	NA	NA	1	-1	NA	NA	NA	NA	0.0336832	0.111151	NA	NA	NA	NA	116	NA	NA	NA	NA	0.616354	1	1	1	1	1	1	1	1	1	1	1	1	1	1	1	1	1	1	1	1	1	1	1	1	1
Hdac7	-0.002313	-7.5258e-05	NA	NA	NA	NA	-1	0	NA	NA	NA	NA	0.0590298	0.200505	NA	NA	NA	NA	116.611	NA	NA	NA	NA	0.429564	-1	-1	-1	-1	-1	-1	-1	-1	-1	-1	-1	-1	-1	-1	-1	-1	-1	-1	-1	-1	-1	-1	-1	-1	-1
Ctcf	0.005497	-0.0014084	-0.00024693	NA	NA	NA	1	-1	0	NA	NA	NA	0.0392315	0.0698631	0.210143	NA	NA	NA	116.994	323.105	NA	NA	NA	0.49893	1	1	1	1	1	1	1	1	1	1	1	1	1	1	1	1	1	1	1	1	1	1	1	1	1
Cltc	0.0021342	-0.00086443	NA	NA	NA	NA	1	-1	NA	NA	NA	NA	0.0876017	0.0279825	NA	NA	NA	NA	117.164	NA	NA	NA	NA	0.510369	1	1	1	1	1	1	1	1	1	1	1	1	1	1	1	1	1	1	1	1	1	1	1	1	1
Otud4	0.0021495	-0.0013444	0.010916	-0.001039	NA	NA	1	-1	1	-1	NA	NA	0.0824837	0.0459693	0.139243	0.0757497	NA	NA	117.743	368.001	393.772	NA	NA	0.358049	1	1	1	1	1	1	1	1	1	1	1	1	1	1	1	1	1	1	1	1	1	1	1	1	1
Gtf2a1	-0.0043996	0.0045478	-0.00083948	NA	NA	NA	-1	1	-1	NA	NA	NA	0.0532225	0.0837114	0.0470791	NA	NA	NA	118.365	204.992	NA	NA	NA	0.388326	-1	-1	-1	-1	-1	-1	-1	-1	-1	-1	-1	-1	-1	-1	-1	-1	-1	-1	-1	-1	-1	-1	-1	-1	-1
Trib1	-0.0037253	-3.2845e-05	NA	NA	NA	NA	-1	0	NA	NA	NA	NA	0.0456764	0.356863	NA	NA	NA	NA	118.654	NA	NA	NA	NA	0.537194	-1	-1	-1	-1	-1	-1	-1	-1	-1	-1	-1	-1	-1	-1	-1	-1	-1	-1	-1	-1	-1	-1	-1	-1	-1
Txlng	0.003757	-0.0011306	0.00089828	NA	NA	NA	1	-1	1	NA	NA	NA	0.0560316	0.0872039	0.0643804	NA	NA	NA	118.681	319.983	NA	NA	NA	0.369173	1	1	1	1	1	1	1	1	1	1	1	1	1	1	1	1	1	1	1	1	1	1	1	1	1
Zic5	-0.002278	0.0001845	NA	NA	NA	NA	-1	1	NA	NA	NA	NA	0.0781574	0.118686	NA	NA	NA	NA	118.72	NA	NA	NA	NA	0.204816	-1	-1	-1	-1	-1	-1	-1	-1	-1	-1	-1	-1	-1	-1	-1	-1	-1	-1	-1	-1	-1	-1	-1	-1	-1
Rnf216	0.0029924	-0.00056054	NA	NA	NA	NA	1	-1	NA	NA	NA	NA	0.0725405	0.0494229	NA	NA	NA	NA	118.814	NA	NA	NA	NA	0.292456	1	1	1	1	1	1	1	1	1	1	1	1	1	1	1	1	1	1	1	1	1	1	1	1	1
Clip2	-0.00027503	0.0049523	-0.00086875	0.0004018	NA	NA	0	1	-1	0	NA	NA	0.351887	0.190823	0.0534465	0.240582	NA	NA	118.847	155.999	440.896	NA	NA	0.265759	0	0	0	0	0	0	0	0	0	0	0	0	0	0	0	0	0	0	0	0	0	0	0	0	0
Picalm	0.0010192	-0.0090078	6.7885e-05	NA	NA	NA	1	-1	0	NA	NA	NA	0.184393	0.158411	0.298125	NA	NA	NA	118.95	148.001	NA	NA	NA	0.265124	1	1	1	1	1	1	1	1	1	1	1	1	1	1	1	1	1	1	1	1	1	1	1	1	1
Grb7	-0.0021283	0.00083593	NA	NA	NA	NA	-1	1	NA	NA	NA	NA	0.120394	0.040492	NA	NA	NA	NA	118.961	NA	NA	NA	NA	0.32349	-1	-1	-1	-1	-1	-1	-1	-1	-1	-1	-1	-1	-1	-1	-1	-1	-1	-1	-1	-1	-1	-1	-1	-1	-1
Trrap	0.0041872	-0.00075861	NA	NA	NA	NA	1	-1	NA	NA	NA	NA	0.0645349	0.045352	NA	NA	NA	NA	119.732	NA	NA	NA	NA	0.341202	1	1	1	1	1	1	1	1	1	1	1	1	1	1	1	1	1	1	1	1	1	1	1	1	1
Sptlc2	0.0014066	-0.0021518	-0.00020185	NA	NA	NA	1	-1	-1	NA	NA	NA	0.122057	0.115963	0.14453	NA	NA	NA	119.847	213.707	NA	NA	NA	0.340795	1	1	1	1	1	1	1	1	1	1	1	1	1	1	1	1	1	1	1	1	1	1	1	1	1
Rapgef2	0.0026317	-0.0014216	7.4624e-06	NA	NA	NA	1	-1	0	NA	NA	NA	0.0673495	0.0644473	0.485499	NA	NA	NA	119.994	315.966	NA	NA	NA	0.37667	1	1	1	1	1	1	1	1	1	1	1	1	1	1	1	1	1	1	1	1	1	1	1	1	1
Adnp2	-0.0021753	0.0034573	-0.00029457	NA	NA	NA	-1	1	-1	NA	NA	NA	0.0774177	0.0908028	0.0997993	NA	NA	NA	119.994	204.103	NA	NA	NA	0.283082	-1	-1	-1	-1	-1	-1	-1	-1	-1	-1	-1	-1	-1	-1	-1	-1	-1	-1	-1	-1	-1	-1	-1	-1	-1
Tpbg	-0.0018414	-0.0001595	NA	NA	NA	NA	-1	-1	NA	NA	NA	NA	0.112094	0.165077	NA	NA	NA	NA	119.996	NA	NA	NA	NA	0.201996	-1	-1	-1	-1	-1	-1	-1	-1	-1	-1	-1	-1	-1	-1	-1	-1	-1	-1	-1	-1	-1	-1	-1	-1	-1
Nt5c2	0.0012194	-0.00058156	NA	NA	NA	NA	1	-1	NA	NA	NA	NA	0.137109	0.0410319	NA	NA	NA	NA	119.999	NA	NA	NA	NA	0.326026	1	1	1	1	1	1	1	1	1	1	1	1	1	1	1	1	1	1	1	1	1	1	1	1	1
Scaf11	0.0031167	-0.00081772	NA	NA	NA	NA	1	-1	NA	NA	NA	NA	0.0676102	0.032959	NA	NA	NA	NA	120.001	NA	NA	NA	NA	0.435534	1	1	1	1	1	1	1	1	1	1	1	1	1	1	1	1	1	1	1	1	1	1	1	1	1
Snn	-0.002378	0.0010139	NA	NA	NA	NA	-1	1	NA	NA	NA	NA	0.0841981	0.0271377	NA	NA	NA	NA	120.002	NA	NA	NA	NA	0.529653	-1	-1	-1	-1	-1	-1	-1	-1	-1	-1	-1	-1	-1	-1	-1	-1	-1	-1	-1	-1	-1	-1	-1	-1	-1
Lpin1	-0.0037734	0.00017792	NA	NA	NA	NA	-1	1	NA	NA	NA	NA	0.0645349	0.168845	NA	NA	NA	NA	120.293	NA	NA	NA	NA	0.285839	-1	-1	-1	-1	-1	-1	-1	-1	-1	-1	-1	-1	-1	-1	-1	-1	-1	-1	-1	-1	-1	-1	-1	-1	-1
Stk40	0.00064531	-0.001834	-1.6249e-05	NA	NA	NA	0	-1	0	NA	NA	NA	0.260244	0.0314227	0.479185	NA	NA	NA	120.304	337.819	NA	NA	NA	0.659814	0	0	0	0	0	0	0	0	0	0	0	0	0	0	0	0	0	0	0	0	0	0	0	0	0
Hmgcr	0.0030675	-0.0055091	0.00059047	0.0025197	NA	NA	1	-1	1	1	NA	NA	0.0559936	0.0450637	0.0734534	0.168349	NA	NA	120.559	222.194	536.024	NA	NA	0.647883	1	1	1	1	1	1	1	1	1	1	1	1	1	1	1	1	1	1	1	1	1	1	1	1	1
Hmox1	0.0061706	-0.0064335	-0.0022798	4.2428e-06	NA	NA	1	-1	-1	0	NA	NA	0.0145918	0.0201422	0.0945576	0.481079	NA	NA	122.04	223.36	288	NA	NA	0.949089	1	1	1	1	1	1	1	1	1	1	1	1	1	1	1	1	1	1	1	1	1	1	1	1	1
Nup50	0.0034539	-0.00031905	NA	NA	NA	NA	1	-1	NA	NA	NA	NA	0.0684044	0.0979673	NA	NA	NA	NA	122.532	NA	NA	NA	NA	0.252491	1	1	1	1	1	1	1	1	1	1	1	1	1	1	1	1	1	1	1	1	1	1	1	1	1
Chka	0.0013556	-0.0061481	0.00020128	NA	NA	NA	1	-1	1	NA	NA	NA	0.154512	0.111121	0.166377	NA	NA	NA	122.621	180.521	NA	NA	NA	0.334239	1	1	1	1	1	1	1	1	1	1	1	1	1	1	1	1	1	1	1	1	1	1	1	1	1
Mcl1	0.0010261	-0.0043003	0.00033147	-0.00051281	0.0073996	NA	1	-1	1	0	1	NA	0.154998	0.100654	0.154304	0.284051	0.192467	NA	123.301	189.13	457.041	572.116	NA	0.329525	1	1	1	1	1	1	1	1	1	1	1	1	1	1	1	1	1	1	1	1	1	1	1	1	1
Zc3h7a	-0.0013791	-0.00014827	NA	NA	NA	NA	-1	-1	NA	NA	NA	NA	0.10458	0.135452	NA	NA	NA	NA	123.983	NA	NA	NA	NA	0.247127	-1	-1	-1	-1	-1	-1	-1	-1	-1	-1	-1	-1	-1	-1	-1	-1	-1	-1	-1	-1	-1	-1	-1	-1	-1
Recql5	-0.0021269	0.002732	3.1459e-05	NA	NA	NA	-1	1	0	NA	NA	NA	0.0992781	0.0940502	0.43269	NA	NA	NA	123.986	243.065	NA	NA	NA	0.335168	-1	-1	-1	-1	-1	-1	-1	-1	-1	-1	-1	-1	-1	-1	-1	-1	-1	-1	-1	-1	-1	-1	-1	-1	-1
Qsox2	-0.0022357	0.00022055	NA	NA	NA	NA	-1	1	NA	NA	NA	NA	0.0700977	0.0943073	NA	NA	NA	NA	123.999	NA	NA	NA	NA	0.248191	-1	-1	-1	-1	-1	-1	-1	-1	-1	-1	-1	-1	-1	-1	-1	-1	-1	-1	-1	-1	-1	-1	-1	-1	-1
Nek1	-0.0022249	9.5749e-05	NA	NA	NA	NA	-1	1	NA	NA	NA	NA	0.0541992	0.165155	NA	NA	NA	NA	124	NA	NA	NA	NA	0.369453	-1	-1	-1	-1	-1	-1	-1	-1	-1	-1	-1	-1	-1	-1	-1	-1	-1	-1	-1	-1	-1	-1	-1	-1	-1
Smad5	-0.0031865	-0.00018871	NA	NA	NA	NA	-1	-1	NA	NA	NA	NA	0.0617759	0.133668	NA	NA	NA	NA	124	NA	NA	NA	NA	0.459179	-1	-1	-1	-1	-1	-1	-1	-1	-1	-1	-1	-1	-1	-1	-1	-1	-1	-1	-1	-1	-1	-1	-1	-1	-1
Hmmr	-0.0019863	0.00053457	NA	NA	NA	NA	-1	1	NA	NA	NA	NA	0.0933163	0.0505971	NA	NA	NA	NA	124	NA	NA	NA	NA	0.245736	-1	-1	-1	-1	-1	-1	-1	-1	-1	-1	-1	-1	-1	-1	-1	-1	-1	-1	-1	-1	-1	-1	-1	-1	-1
Rest	-0.0016628	-0.0004138	NA	NA	NA	NA	-1	-1	NA	NA	NA	NA	0.0912104	0.0502785	NA	NA	NA	NA	124	NA	NA	NA	NA	0.513386	-1	-1	-1	-1	-1	-1	-1	-1	-1	-1	-1	-1	-1	-1	-1	-1	-1	-1	-1	-1	-1	-1	-1	-1	-1
Sqstm1	0.0012133	-0.0014103	-0.00044299	0.00082947	NA	NA	1	-1	-1	0	NA	NA	0.106819	0.0624763	0.0985845	0.409949	NA	NA	124	299.286	565.844	NA	NA	0.625354	1	1	1	1	1	1	1	1	1	1	1	1	1	1	1	1	1	1	1	1	1	1	1	1	1
Chek2	-0.0014757	0.0010344	NA	NA	NA	NA	-1	1	NA	NA	NA	NA	0.154083	0.0320117	NA	NA	NA	NA	124.002	NA	NA	NA	NA	0.456819	-1	-1	-1	-1	-1	-1	-1	-1	-1	-1	-1	-1	-1	-1	-1	-1	-1	-1	-1	-1	-1	-1	-1	-1	-1
Cdkn2b	0.00089977	-0.0015976	-0.00026869	NA	NA	NA	1	-1	-1	NA	NA	NA	0.159139	0.0569351	0.144585	NA	NA	NA	124.005	302.14	NA	NA	NA	0.607466	1	1	1	1	1	1	1	1	1	1	1	1	1	1	1	1	1	1	1	1	1	1	1	1	1
Plec	-0.00059287	0.005975	-0.002235	-0.00027997	NA	NA	-1	1	-1	-1	NA	NA	0.197518	0.163097	0.0498838	0.117959	NA	NA	124.005	154.49	294.94	NA	NA	0.656925	-1	-1	-1	-1	-1	-1	-1	-1	-1	-1	-1	-1	-1	-1	-1	-1	-1	-1	-1	-1	-1	-1	-1	-1	-1
Hspa1b	0.007018	-0.0068085	-4.5959e-06	NA	NA	NA	1	-1	0	NA	NA	NA	0.021456	0.0316752	0.484844	NA	NA	NA	124.167	230.302	NA	NA	NA	0.821564	1	1	1	1	1	1	1	1	1	1	1	1	1	1	1	1	1	1	1	1	1	1	1	1	1
Kctd18	-0.0016942	0.0098512	-0.0014113	-0.00018153	NA	NA	-1	1	-1	0	NA	NA	0.0950042	0.165406	0.0651038	0.249175	NA	NA	124.834	156.001	342.664	NA	NA	0.382141	-1	-1	-1	-1	-1	-1	-1	-1	-1	-1	-1	-1	-1	-1	-1	-1	-1	-1	-1	-1	-1	-1	-1	-1	-1
Tspyl4	-0.00041586	0.0018186	-4.5633e-05	0.0043012	NA	NA	0	1	0	1	NA	NA	0.282983	0.0869437	0.425873	0.0656106	NA	NA	125.152	255.902	516.019	NA	NA	0.59659	0	0	0	0	0	0	0	0	0	0	0	0	0	0	0	0	0	0	0	0	0	0	0	0	0
Rnf145	-0.00093136	0.001362	-0.0027165	NA	NA	NA	-1	1	-1	NA	NA	NA	0.18072	0.0274034	0.124287	NA	NA	NA	125.533	516	NA	NA	NA	0.631381	-1	-1	-1	-1	-1	-1	-1	-1	-1	-1	-1	-1	-1	-1	-1	-1	-1	-1	-1	-1	-1	-1	-1	-1	-1
Ccdc90b	-0.0015491	0.0015034	-7.6876e-05	NA	NA	NA	-1	1	0	NA	NA	NA	0.116904	0.101642	0.345892	NA	NA	NA	125.81	274.666	NA	NA	NA	0.203159	-1	-1	-1	-1	-1	-1	-1	-1	-1	-1	-1	-1	-1	-1	-1	-1	-1	-1	-1	-1	-1	-1	-1	-1	-1
Cntrob	-0.0027964	0.0020569	6.5796e-05	NA	NA	NA	-1	1	0	NA	NA	NA	0.079304	0.0860018	0.38713	NA	NA	NA	126.607	278.967	NA	NA	NA	0.305279	-1	-1	-1	-1	-1	-1	-1	-1	-1	-1	-1	-1	-1	-1	-1	-1	-1	-1	-1	-1	-1	-1	-1	-1	-1
Pmvk	-0.0020244	9.7832e-05	0.0087591	NA	NA	NA	-1	0	1	NA	NA	NA	0.0881837	0.242829	0.132774	NA	NA	NA	126.904	568	NA	NA	NA	0.236441	-1	-1	-1	-1	-1	-1	-1	-1	-1	-1	-1	-1	-1	-1	-1	-1	-1	-1	-1	-1	-1	-1	-1	-1	-1
Sall4	0.0023448	-0.00038605	NA	NA	NA	NA	1	-1	NA	NA	NA	NA	0.0530179	0.0461294	NA	NA	NA	NA	126.945	NA	NA	NA	NA	0.392094	1	1	1	1	1	1	1	1	1	1	1	1	1	1	1	1	1	1	1	1	1	1	1	1	1
Jun	0.0026452	-0.0078307	0.00046878	NA	NA	NA	1	-1	1	NA	NA	NA	0.0669656	0.0935561	0.0634635	NA	NA	NA	127.666	177.935	NA	NA	NA	0.360329	1	1	1	1	1	1	1	1	1	1	1	1	1	1	1	1	1	1	1	1	1	1	1	1	1
Nacc1	0.0022203	-0.00069322	0.0065381	-0.001409	NA	NA	1	-1	1	-1	NA	NA	0.10006	0.127766	0.148809	0.101683	NA	NA	127.795	374.819	423.705	NA	NA	0.227969	1	1	1	1	1	1	1	1	1	1	1	1	1	1	1	1	1	1	1	1	1	1	1	1	1
Phf3	0.0023506	-0.00085707	0.0072148	-0.00099352	NA	NA	1	-1	1	-1	NA	NA	0.0820326	0.0892973	0.167245	0.0995576	NA	NA	127.932	368.082	400.068	NA	NA	0.211646	1	1	1	1	1	1	1	1	1	1	1	1	1	1	1	1	1	1	1	1	1	1	1	1	1
Zscan21	0.0033496	-0.00078966	0.0013357	NA	NA	NA	1	-1	1	NA	NA	NA	0.068881	0.0929245	0.088636	NA	NA	NA	127.941	403.979	NA	NA	NA	0.27607	1	1	1	1	1	1	1	1	1	1	1	1	1	1	1	1	1	1	1	1	1	1	1	1	1
Znrf3	0.0038809	-0.012839	2.5237e-05	NA	NA	NA	1	0	0	NA	NA	NA	0.0531037	0.22976	0.42543	NA	NA	NA	127.992	152.8	NA	NA	NA	0.212016	1	1	1	1	1	1	1	1	1	1	1	1	1	1	1	1	1	1	1	1	1	1	1	1	1
Mier3	0.003132	-0.0022059	-8.7636e-05	NA	NA	NA	1	-1	0	NA	NA	NA	0.0475842	0.0734234	0.289907	NA	NA	NA	127.995	259.439	NA	NA	NA	0.449161	1	1	1	1	1	1	1	1	1	1	1	1	1	1	1	1	1	1	1	1	1	1	1	1	1
Igsf8	-0.0020667	0.00046284	NA	NA	NA	NA	-1	1	NA	NA	NA	NA	0.0837889	0.0574485	NA	NA	NA	NA	127.997	NA	NA	NA	NA	0.224457	-1	-1	-1	-1	-1	-1	-1	-1	-1	-1	-1	-1	-1	-1	-1	-1	-1	-1	-1	-1	-1	-1	-1	-1	-1
Bcar1	-0.0037335	0.00020835	0.0014526	NA	NA	NA	-1	1	1	NA	NA	NA	0.038823	0.150931	0.100399	NA	NA	NA	127.999	476.004	NA	NA	NA	0.580044	-1	-1	-1	-1	-1	-1	-1	-1	-1	-1	-1	-1	-1	-1	-1	-1	-1	-1	-1	-1	-1	-1	-1	-1	-1
Raph1	0.0019231	-0.00057244	NA	NA	NA	NA	1	-1	NA	NA	NA	NA	0.0847433	0.0439389	NA	NA	NA	NA	127.999	NA	NA	NA	NA	0.302829	1	1	1	1	1	1	1	1	1	1	1	1	1	1	1	1	1	1	1	1	1	1	1	1	1
Idi1	0.0013477	-0.0029313	0.00019443	0.0016093	NA	NA	1	-1	0	1	NA	NA	0.120225	0.0967294	0.301457	0.0756085	NA	NA	128	227.78	432.155	NA	NA	0.396782	1	1	1	1	1	1	1	1	1	1	1	1	1	1	1	1	1	1	1	1	1	1	1	1	1
Xbp1	-0.0027489	-0.00011271	NA	NA	NA	NA	-1	-1	NA	NA	NA	NA	0.0457384	0.156389	NA	NA	NA	NA	128	NA	NA	NA	NA	0.559539	-1	-1	-1	-1	-1	-1	-1	-1	-1	-1	-1	-1	-1	-1	-1	-1	-1	-1	-1	-1	-1	-1	-1	-1	-1
Msantd3	-0.0022273	0.00070609	NA	NA	NA	NA	-1	1	NA	NA	NA	NA	0.0751704	0.0344002	NA	NA	NA	NA	128	NA	NA	NA	NA	0.409542	-1	-1	-1	-1	-1	-1	-1	-1	-1	-1	-1	-1	-1	-1	-1	-1	-1	-1	-1	-1	-1	-1	-1	-1	-1
Dars	-0.0018067	0.00061543	NA	NA	NA	NA	-1	1	NA	NA	NA	NA	0.10704	0.0463568	NA	NA	NA	NA	128	NA	NA	NA	NA	0.267302	-1	-1	-1	-1	-1	-1	-1	-1	-1	-1	-1	-1	-1	-1	-1	-1	-1	-1	-1	-1	-1	-1	-1	-1	-1
Zcchc8	0.0028569	9.7957e-05	NA	NA	NA	NA	1	0	NA	NA	NA	NA	0.0674367	0.242041	NA	NA	NA	NA	128	NA	NA	NA	NA	0.351535	1	1	1	1	1	1	1	1	1	1	1	1	1	1	1	1	1	1	1	1	1	1	1	1	1
Mllt1	0.0025103	0.00017151	-0.0063941	NA	NA	NA	1	1	-1	NA	NA	NA	0.0835375	0.192026	0.180096	NA	NA	NA	128.001	560.709	NA	NA	NA	0.287936	1	1	1	1	1	1	1	1	1	1	1	1	1	1	1	1	1	1	1	1	1	1	1	1	1
Tgoln1	0.0036082	-0.0016116	0.00020764	NA	NA	NA	1	-1	0	NA	NA	NA	0.0465237	0.0581061	0.210238	NA	NA	NA	128.001	316.374	NA	NA	NA	0.4205	1	1	1	1	1	1	1	1	1	1	1	1	1	1	1	1	1	1	1	1	1	1	1	1	1
Hspb8	-0.0016991	-0.00026522	NA	NA	NA	NA	-1	-1	NA	NA	NA	NA	0.0983102	0.0956748	NA	NA	NA	NA	128.002	NA	NA	NA	NA	0.324451	-1	-1	-1	-1	-1	-1	-1	-1	-1	-1	-1	-1	-1	-1	-1	-1	-1	-1	-1	-1	-1	-1	-1	-1	-1
Nrip1	0.0028928	-0.0091987	-0.00012366	NA	NA	NA	1	-1	-1	NA	NA	NA	0.0569462	0.175501	0.184298	NA	NA	NA	128.005	153.751	NA	NA	NA	0.253703	1	1	1	1	1	1	1	1	1	1	1	1	1	1	1	1	1	1	1	1	1	1	1	1	1
Naa30	0.0039643	-0.0045032	-0.00010026	NA	NA	NA	1	-1	0	NA	NA	NA	0.0531582	0.11244	0.290723	NA	NA	NA	128.009	207.804	NA	NA	NA	0.339983	1	1	1	1	1	1	1	1	1	1	1	1	1	1	1	1	1	1	1	1	1	1	1	1	1
Sacm1l	0.0011693	-0.0015292	0.0003136	NA	NA	NA	1	-1	0	NA	NA	NA	0.187914	0.0691816	0.238352	NA	NA	NA	128.071	355.78	NA	NA	NA	0.306289	1	1	1	1	1	1	1	1	1	1	1	1	1	1	1	1	1	1	1	1	1	1	1	1	1
Gon4l	-0.00035827	0.0072828	-0.00016409	NA	NA	NA	0	0	-1	NA	NA	NA	0.28328	0.257806	0.130908	NA	NA	NA	128.105	155.995	NA	NA	NA	0.283485	0	0	0	0	0	0	0	0	0	0	0	0	0	0	0	0	0	0	0	0	0	0	0	0	0
Bcl2	-0.0027475	-0.00037526	0.0019224	-3.9442e-05	NA	NA	-1	-1	0	0	NA	NA	0.0722396	0.171246	0.326009	0.470429	NA	NA	128.172	387.961	430.842	NA	NA	0.369023	-1	-1	-1	-1	-1	-1	-1	-1	-1	-1	-1	-1	-1	-1	-1	-1	-1	-1	-1	-1	-1	-1	-1	-1	-1
Zfhx2	-0.0011572	0.0035367	-0.00088761	NA	NA	NA	-1	1	-1	NA	NA	NA	0.187855	0.0604717	0.0714772	NA	NA	NA	128.356	278.044	NA	NA	NA	0.45653	-1	-1	-1	-1	-1	-1	-1	-1	-1	-1	-1	-1	-1	-1	-1	-1	-1	-1	-1	-1	-1	-1	-1	-1	-1
Pawr	-0.0029966	-0.00078199	0.00069052	NA	NA	NA	-1	-1	1	NA	NA	NA	0.0349984	0.080056	0.0481233	NA	NA	NA	128.606	315.998	NA	NA	NA	0.754844	-1	-1	-1	-1	-1	-1	-1	-1	-1	-1	-1	-1	-1	-1	-1	-1	-1	-1	-1	-1	-1	-1	-1	-1	-1
Larp4b	0.0019012	-0.0020392	0.0039396	-0.00060147	NA	NA	1	-1	1	-1	NA	NA	0.0900353	0.0398576	0.136821	0.160474	NA	NA	128.646	355.877	416.115	NA	NA	0.463785	1	1	1	1	1	1	1	1	1	1	1	1	1	1	1	1	1	1	1	1	1	1	1	1	1
Map2k6	-0.00077029	0.0025989	9.5737e-05	NA	NA	NA	-1	1	0	NA	NA	NA	0.184069	0.0411527	0.31951	NA	NA	NA	128.746	303.999	NA	NA	NA	0.736474	-1	-1	-1	-1	-1	-1	-1	-1	-1	-1	-1	-1	-1	-1	-1	-1	-1	-1	-1	-1	-1	-1	-1	-1	-1
Brd2	0.0041858	-0.0047763	9.9494e-05	NA	NA	NA	1	-1	1	NA	NA	NA	0.0244092	0.0305567	0.196874	NA	NA	NA	129.12	238.852	NA	NA	NA	0.821066	1	1	1	1	1	1	1	1	1	1	1	1	1	1	1	1	1	1	1	1	1	1	1	1	1
Atp5sl	-0.0025759	0.0026227	0.00035053	NA	NA	NA	-1	1	1	NA	NA	NA	0.0989554	0.142095	0.150488	NA	NA	NA	129.367	235.988	NA	NA	NA	0.255266	-1	-1	-1	-1	-1	-1	-1	-1	-1	-1	-1	-1	-1	-1	-1	-1	-1	-1	-1	-1	-1	-1	-1	-1	-1
Nhsl2	-0.0015205	0.0039023	-0.00033408	NA	NA	NA	-1	1	-1	NA	NA	NA	0.13302	0.111943	0.122427	NA	NA	NA	129.747	215.357	NA	NA	NA	0.249353	-1	-1	-1	-1	-1	-1	-1	-1	-1	-1	-1	-1	-1	-1	-1	-1	-1	-1	-1	-1	-1	-1	-1	-1	-1
Luzp1	0.0031793	-0.0021225	0.00015492	NA	NA	NA	1	-1	0	NA	NA	NA	0.0505716	0.0783686	0.214938	NA	NA	NA	129.748	262.275	NA	NA	NA	0.340597	1	1	1	1	1	1	1	1	1	1	1	1	1	1	1	1	1	1	1	1	1	1	1	1	1
Hsph1	0.0035928	-9.8942e-05	NA	NA	NA	NA	1	-1	NA	NA	NA	NA	0.0356491	0.176493	NA	NA	NA	NA	130.6	NA	NA	NA	NA	0.612085	1	1	1	1	1	1	1	1	1	1	1	1	1	1	1	1	1	1	1	1	1	1	1	1	1
Zfp518a	-0.0012418	0.0039538	-0.00044479	NA	NA	NA	-1	1	-1	NA	NA	NA	0.129853	0.0577433	0.0839487	NA	NA	NA	130.62	242.826	NA	NA	NA	0.562238	-1	-1	-1	-1	-1	-1	-1	-1	-1	-1	-1	-1	-1	-1	-1	-1	-1	-1	-1	-1	-1	-1	-1	-1	-1
Fignl1	-0.0025226	0.0048731	-0.00073395	NA	NA	NA	-1	1	-1	NA	NA	NA	0.057969	0.0552072	0.041382	NA	NA	NA	130.981	222.261	NA	NA	NA	0.531221	-1	-1	-1	-1	-1	-1	-1	-1	-1	-1	-1	-1	-1	-1	-1	-1	-1	-1	-1	-1	-1	-1	-1	-1	-1
Zfp143	-0.0051759	0.0037417	-1.1153e-05	NA	NA	NA	-1	1	0	NA	NA	NA	0.036863	0.0859111	0.471973	NA	NA	NA	130.984	225.211	NA	NA	NA	0.439051	-1	-1	-1	-1	-1	-1	-1	-1	-1	-1	-1	-1	-1	-1	-1	-1	-1	-1	-1	-1	-1	-1	-1	-1	-1
Cbwd1	-0.0018234	0.00038737	NA	NA	NA	NA	-1	1	NA	NA	NA	NA	0.0761623	0.0548755	NA	NA	NA	NA	131.125	NA	NA	NA	NA	0.255717	-1	-1	-1	-1	-1	-1	-1	-1	-1	-1	-1	-1	-1	-1	-1	-1	-1	-1	-1	-1	-1	-1	-1	-1	-1
Naa20	-0.0039166	0.00057432	NA	NA	NA	NA	-1	1	NA	NA	NA	NA	0.0417468	0.043154	NA	NA	NA	NA	131.498	NA	NA	NA	NA	0.495394	-1	-1	-1	-1	-1	-1	-1	-1	-1	-1	-1	-1	-1	-1	-1	-1	-1	-1	-1	-1	-1	-1	-1	-1	-1
Thrap3	0.00415	-0.0029705	0.00021867	NA	NA	NA	1	-1	1	NA	NA	NA	0.046312	0.0859066	0.177193	NA	NA	NA	131.717	239.991	NA	NA	NA	0.338142	1	1	1	1	1	1	1	1	1	1	1	1	1	1	1	1	1	1	1	1	1	1	1	1	1
Secisbp2	-0.0016344	0.0011322	-0.00072931	NA	NA	NA	-1	1	-1	NA	NA	NA	0.0978943	0.0618174	0.0924392	NA	NA	NA	131.726	364.002	NA	NA	NA	0.255307	-1	-1	-1	-1	-1	-1	-1	-1	-1	-1	-1	-1	-1	-1	-1	-1	-1	-1	-1	-1	-1	-1	-1	-1	-1
Ralgps2	0.0028938	-0.00045652	NA	NA	NA	NA	1	-1	NA	NA	NA	NA	0.0489113	0.0470418	NA	NA	NA	NA	131.842	NA	NA	NA	NA	0.42123	1	1	1	1	1	1	1	1	1	1	1	1	1	1	1	1	1	1	1	1	1	1	1	1	1
Atrx	0.0020407	-0.00062952	NA	NA	NA	NA	1	-1	NA	NA	NA	NA	0.0954326	0.048003	NA	NA	NA	NA	132.325	NA	NA	NA	NA	0.260891	1	1	1	1	1	1	1	1	1	1	1	1	1	1	1	1	1	1	1	1	1	1	1	1	1
Arhgef26	0.004355	-0.010265	0.00046052	0.0028217	NA	NA	1	0	1	1	NA	NA	0.0366102	0.223804	0.0688736	0.182681	NA	NA	132.465	154.7	544.179	NA	NA	0.56887	1	1	1	1	1	1	1	1	1	1	1	1	1	1	1	1	1	1	1	1	1	1	1	1	1
Spred1	0.002149	-0.0003468	NA	NA	NA	NA	1	-1	NA	NA	NA	NA	0.0644602	0.0606687	NA	NA	NA	NA	132.862	NA	NA	NA	NA	0.293411	1	1	1	1	1	1	1	1	1	1	1	1	1	1	1	1	1	1	1	1	1	1	1	1	1
Ahdc1	-0.00012439	0.0097601	-0.0020903	-0.00017286	NA	NA	0	1	-1	-1	NA	NA	0.399577	0.15027	0.085884	0.154574	NA	NA	132.916	155.995	258.238	NA	NA	0.340605	0	0	0	0	0	0	0	0	0	0	0	0	0	0	0	0	0	0	0	0	0	0	0	0	0
Map2k1	-0.0013277	-0.00027356	0.0062731	-0.0013177	NA	NA	-1	-1	1	-1	NA	NA	0.109163	0.151577	0.14789	0.112841	NA	NA	132.92	429.634	467.999	NA	NA	0.303317	-1	-1	-1	-1	-1	-1	-1	-1	-1	-1	-1	-1	-1	-1	-1	-1	-1	-1	-1	-1	-1	-1	-1	-1	-1
Pycr2	-0.0034544	-4.0087e-05	NA	NA	NA	NA	-1	0	NA	NA	NA	NA	0.0280489	0.272774	NA	NA	NA	NA	133.56	NA	NA	NA	NA	0.766636	-1	-1	-1	-1	-1	-1	-1	-1	-1	-1	-1	-1	-1	-1	-1	-1	-1	-1	-1	-1	-1	-1	-1	-1	-1
Lss	0.0022138	-0.0021928	-9.1705e-05	0.0018417	-0.0025965	NA	1	-1	0	1	0	NA	0.0683509	0.0755169	0.39435	0.108725	0.319397	NA	133.919	260.054	460.017	571.94	NA	0.387455	1	1	1	1	1	1	1	1	1	1	1	1	1	1	1	1	1	1	1	1	1	1	1	1	1
Zfp239	-0.0014097	0.0031143	-0.00050179	NA	NA	NA	-1	1	-1	NA	NA	NA	0.144341	0.0875618	0.0961148	NA	NA	NA	133.957	247.977	NA	NA	NA	0.272441	-1	-1	-1	-1	-1	-1	-1	-1	-1	-1	-1	-1	-1	-1	-1	-1	-1	-1	-1	-1	-1	-1	-1	-1	-1
Synj2	-0.0032562	4.8202e-05	NA	NA	NA	NA	-1	0	NA	NA	NA	NA	0.0486532	0.320211	NA	NA	NA	NA	134.428	NA	NA	NA	NA	0.489056	-1	-1	-1	-1	-1	-1	-1	-1	-1	-1	-1	-1	-1	-1	-1	-1	-1	-1	-1	-1	-1	-1	-1	-1	-1
Smarcc1	0.0032087	-0.0010812	0.0058395	-0.00045684	NA	NA	1	-1	0	-1	NA	NA	0.0499615	0.0632805	0.23305	0.164236	NA	NA	134.981	364	394.765	NA	NA	0.370777	1	1	1	1	1	1	1	1	1	1	1	1	1	1	1	1	1	1	1	1	1	1	1	1	1
Erc2	0.00068252	-0.0023924	0.00036694	NA	NA	NA	0	-1	1	NA	NA	NA	0.242223	0.0520556	0.163288	NA	NA	NA	135.158	320.003	NA	NA	NA	0.538563	0	0	0	0	0	0	0	0	0	0	0	0	0	0	0	0	0	0	0	0	0	0	0	0	0
Parp1	0.002799	0.00018146	NA	NA	NA	NA	1	1	NA	NA	NA	NA	0.0744438	0.161821	NA	NA	NA	NA	135.362	NA	NA	NA	NA	0.373498	1	1	1	1	1	1	1	1	1	1	1	1	1	1	1	1	1	1	1	1	1	1	1	1	1
Vcp	0.0031288	-0.00043056	-0.0017921	NA	NA	NA	1	-1	-1	NA	NA	NA	0.0455266	0.14403	0.0310711	NA	NA	NA	135.868	356	NA	NA	NA	0.715758	1	1	1	1	1	1	1	1	1	1	1	1	1	1	1	1	1	1	1	1	1	1	1	1	1
Dnaja1	0.0030107	-0.00026159	NA	NA	NA	NA	1	-1	NA	NA	NA	NA	0.0611593	0.104187	NA	NA	NA	NA	135.924	NA	NA	NA	NA	0.324908	1	1	1	1	1	1	1	1	1	1	1	1	1	1	1	1	1	1	1	1	1	1	1	1	1
Vcpip1	0.0029462	-0.0012878	0.00012975	NA	NA	NA	1	-1	0	NA	NA	NA	0.0717306	0.0704396	0.363401	NA	NA	NA	135.963	363.975	NA	NA	NA	0.280882	1	1	1	1	1	1	1	1	1	1	1	1	1	1	1	1	1	1	1	1	1	1	1	1	1
Mtss1l	0.0023123	-0.00029895	NA	NA	NA	NA	1	-1	NA	NA	NA	NA	0.0756967	0.0935455	NA	NA	NA	NA	135.985	NA	NA	NA	NA	0.2089	1	1	1	1	1	1	1	1	1	1	1	1	1	1	1	1	1	1	1	1	1	1	1	1	1
Ripk1	0.0031237	-0.0007555	NA	NA	NA	NA	1	-1	NA	NA	NA	NA	0.0547074	0.0345057	NA	NA	NA	NA	135.994	NA	NA	NA	NA	0.453416	1	1	1	1	1	1	1	1	1	1	1	1	1	1	1	1	1	1	1	1	1	1	1	1	1
Grsf1	0.0032511	-0.0023096	-0.00041413	NA	NA	NA	1	-1	-1	NA	NA	NA	0.0440992	0.035051	0.123298	NA	NA	NA	136	337.342	NA	NA	NA	0.737596	1	1	1	1	1	1	1	1	1	1	1	1	1	1	1	1	1	1	1	1	1	1	1	1	1
Tdp2	-0.0015333	0.00072861	NA	NA	NA	NA	-1	1	NA	NA	NA	NA	0.118479	0.0394541	NA	NA	NA	NA	136	NA	NA	NA	NA	0.334985	-1	-1	-1	-1	-1	-1	-1	-1	-1	-1	-1	-1	-1	-1	-1	-1	-1	-1	-1	-1	-1	-1	-1	-1	-1
Zfp866	0.0025861	-0.00013088	NA	NA	NA	NA	1	0	NA	NA	NA	NA	0.0722057	0.202006	NA	NA	NA	NA	136.003	NA	NA	NA	NA	0.250468	1	1	1	1	1	1	1	1	1	1	1	1	1	1	1	1	1	1	1	1	1	1	1	1	1
Ubqln1	-0.0013419	-0.00015915	NA	NA	NA	NA	-1	-1	NA	NA	NA	NA	0.114388	0.150448	NA	NA	NA	NA	136.004	NA	NA	NA	NA	0.217601	-1	-1	-1	-1	-1	-1	-1	-1	-1	-1	-1	-1	-1	-1	-1	-1	-1	-1	-1	-1	-1	-1	-1	-1	-1
Dcaf10	-0.0022059	-0.00018274	NA	NA	NA	NA	-1	-1	NA	NA	NA	NA	0.0810779	0.141569	NA	NA	NA	NA	136.009	NA	NA	NA	NA	0.355688	-1	-1	-1	-1	-1	-1	-1	-1	-1	-1	-1	-1	-1	-1	-1	-1	-1	-1	-1	-1	-1	-1	-1	-1	-1
Tagln2	-0.0027348	-0.0009759	-0.00021521	NA	NA	NA	-1	-1	0	NA	NA	NA	0.038133	0.0341509	0.268466	NA	NA	NA	136.174	427.972	NA	NA	NA	0.867849	-1	-1	-1	-1	-1	-1	-1	-1	-1	-1	-1	-1	-1	-1	-1	-1	-1	-1	-1	-1	-1	-1	-1	-1	-1
Dynll2	0.0028686	-0.0011966	0.005161	-0.0010202	NA	NA	1	-1	1	-1	NA	NA	0.0596056	0.0733055	0.134268	0.0939639	NA	NA	136.99	348.099	399.992	NA	NA	0.329971	1	1	1	1	1	1	1	1	1	1	1	1	1	1	1	1	1	1	1	1	1	1	1	1	1
Cyc1	-0.0011102	0.00058783	NA	NA	NA	NA	-1	1	NA	NA	NA	NA	0.136435	0.044061	NA	NA	NA	NA	137.394	NA	NA	NA	NA	0.290938	-1	-1	-1	-1	-1	-1	-1	-1	-1	-1	-1	-1	-1	-1	-1	-1	-1	-1	-1	-1	-1	-1	-1	-1	-1
Fnbp4	0.001779	-0.0018976	0.0024306	-0.00069101	NA	NA	1	-1	1	-1	NA	NA	0.0750451	0.0558613	0.082244	0.108015	NA	NA	137.666	297.096	404.01	NA	NA	0.334956	1	1	1	1	1	1	1	1	1	1	1	1	1	1	1	1	1	1	1	1	1	1	1	1	1
Egfr	-0.0029901	-3.6469e-05	NA	NA	NA	NA	-1	0	NA	NA	NA	NA	0.0606174	0.381099	NA	NA	NA	NA	138.707	NA	NA	NA	NA	0.403466	-1	-1	-1	-1	-1	-1	-1	-1	-1	-1	-1	-1	-1	-1	-1	-1	-1	-1	-1	-1	-1	-1	-1	-1	-1
Sh3bp5	-0.003407	-5.2984e-05	NA	NA	NA	NA	-1	0	NA	NA	NA	NA	0.0512734	0.329648	NA	NA	NA	NA	139.14	NA	NA	NA	NA	0.496018	-1	-1	-1	-1	-1	-1	-1	-1	-1	-1	-1	-1	-1	-1	-1	-1	-1	-1	-1	-1	-1	-1	-1	-1	-1
Ccdc160	-0.00065469	0.0044382	0.00063472	NA	NA	NA	0	1	1	NA	NA	NA	0.261904	0.094842	0.0765287	NA	NA	NA	139.385	227.966	NA	NA	NA	0.630638	0	0	0	0	0	0	0	0	0	0	0	0	0	0	0	0	0	0	0	0	0	0	0	0	0
Eif4g3	0.0012085	-0.0012706	0.0021113	-0.001337	NA	NA	1	-1	1	-1	NA	NA	0.131429	0.0881837	0.162237	0.0666093	NA	NA	139.768	315.946	396.006	NA	NA	0.271446	1	1	1	1	1	1	1	1	1	1	1	1	1	1	1	1	1	1	1	1	1	1	1	1	1
Cyp51	0.0013817	-0.0037603	0.00068911	0.0080607	NA	NA	1	-1	1	1	NA	NA	0.117183	0.0599529	0.0672794	0.198263	NA	NA	139.826	248.428	572.012	NA	NA	0.466316	1	1	1	1	1	1	1	1	1	1	1	1	1	1	1	1	1	1	1	1	1	1	1	1	1
Tecr	-0.0018697	0.0016967	-0.010009	0.0029857	-0.005559	NA	-1	1	-1	1	-1	NA	0.121985	0.0645414	0.141569	0.0846861	0.127301	NA	139.994	364.446	403.997	536.01	NA	0.243987	-1	-1	-1	-1	-1	-1	-1	-1	-1	-1	-1	-1	-1	-1	-1	-1	-1	-1	-1	-1	-1	-1	-1	-1	-1
Lasp1	0.00030636	-0.0016299	-0.00024278	NA	NA	NA	0	-1	0	NA	NA	NA	0.304199	0.048184	0.200903	NA	NA	NA	139.995	345.21	NA	NA	NA	0.668638	0	0	0	0	0	0	0	0	0	0	0	0	0	0	0	0	0	0	0	0	0	0	0	0	0
Hspa8	0.0009546	-0.0032498	-0.00010924	NA	NA	NA	1	-1	0	NA	NA	NA	0.150633	0.0794572	0.252949	NA	NA	NA	139.995	234.133	NA	NA	NA	0.521722	1	1	1	1	1	1	1	1	1	1	1	1	1	1	1	1	1	1	1	1	1	1	1	1	1
Cars	0.001455	-0.00020138	NA	NA	NA	NA	1	-1	NA	NA	NA	NA	0.0729917	0.0896083	NA	NA	NA	NA	139.995	NA	NA	NA	NA	0.219207	1	1	1	1	1	1	1	1	1	1	1	1	1	1	1	1	1	1	1	1	1	1	1	1	1
Perp	-0.0018417	-0.00053985	0.0019844	NA	NA	NA	-1	-1	0	NA	NA	NA	0.0617605	0.0390462	0.297436	NA	NA	NA	139.997	566.242	NA	NA	NA	0.698318	-1	-1	-1	-1	-1	-1	-1	-1	-1	-1	-1	-1	-1	-1	-1	-1	-1	-1	-1	-1	-1	-1	-1	-1	-1
Col12a1	0.0025731	-0.0010457	NA	NA	NA	NA	1	-1	NA	NA	NA	NA	0.0964509	0.0417468	NA	NA	NA	NA	139.998	NA	NA	NA	NA	0.316748	1	1	1	1	1	1	1	1	1	1	1	1	1	1	1	1	1	1	1	1	1	1	1	1	1
Yars	0.0011417	-4.1403e-05	0.0053244	NA	NA	NA	1	0	1	NA	NA	NA	0.0925333	0.323395	0.14738	NA	NA	NA	139.999	566.376	NA	NA	NA	0.233373	1	1	1	1	1	1	1	1	1	1	1	1	1	1	1	1	1	1	1	1	1	1	1	1	1
Lactb2	-0.0024173	0.0005198	NA	NA	NA	NA	-1	1	NA	NA	NA	NA	0.0694386	0.0524911	NA	NA	NA	NA	139.999	NA	NA	NA	NA	0.292841	-1	-1	-1	-1	-1	-1	-1	-1	-1	-1	-1	-1	-1	-1	-1	-1	-1	-1	-1	-1	-1	-1	-1	-1	-1
Scd2	0.0036672	-0.0035805	0.00015498	NA	NA	NA	1	-1	1	NA	NA	NA	0.0321632	0.0488443	0.174761	NA	NA	NA	140	248.543	NA	NA	NA	0.598163	1	1	1	1	1	1	1	1	1	1	1	1	1	1	1	1	1	1	1	1	1	1	1	1	1
Bcl9l	0.0025445	-0.00083403	NA	NA	NA	NA	1	-1	NA	NA	NA	NA	0.0749879	0.039764	NA	NA	NA	NA	140	NA	NA	NA	NA	0.350916	1	1	1	1	1	1	1	1	1	1	1	1	1	1	1	1	1	1	1	1	1	1	1	1	1
Capns1	-0.0022833	-0.00048315	NA	NA	NA	NA	-1	-1	NA	NA	NA	NA	0.0680831	0.0522699	NA	NA	NA	NA	140	NA	NA	NA	NA	0.588061	-1	-1	-1	-1	-1	-1	-1	-1	-1	-1	-1	-1	-1	-1	-1	-1	-1	-1	-1	-1	-1	-1	-1	-1	-1
Hbp1	-0.001802	0.0015814	-0.00022501	NA	NA	NA	-1	1	0	NA	NA	NA	0.0886938	0.0674352	0.208018	NA	NA	NA	140.001	319.969	NA	NA	NA	0.313131	-1	-1	-1	-1	-1	-1	-1	-1	-1	-1	-1	-1	-1	-1	-1	-1	-1	-1	-1	-1	-1	-1	-1	-1	-1
Ankrd10	0.0036249	-0.0065875	0.0002662	NA	NA	NA	1	-1	1	NA	NA	NA	0.0422019	0.0583155	0.123062	NA	NA	NA	140.002	218.975	NA	NA	NA	0.575133	1	1	1	1	1	1	1	1	1	1	1	1	1	1	1	1	1	1	1	1	1	1	1	1	1
Rere	0.0014828	-0.0016823	0.0014444	-0.00163	NA	NA	1	-1	1	-1	NA	NA	0.0989971	0.073145	0.102296	0.0800856	NA	NA	140.011	301.631	440.874	NA	NA	0.298197	1	1	1	1	1	1	1	1	1	1	1	1	1	1	1	1	1	1	1	1	1	1	1	1	1
Pgm1	-0.0024652	-0.00013625	0.00082446	NA	NA	NA	-1	-1	1	NA	NA	NA	0.0389345	0.182728	0.125704	NA	NA	NA	140.013	468.941	NA	NA	NA	0.632795	-1	-1	-1	-1	-1	-1	-1	-1	-1	-1	-1	-1	-1	-1	-1	-1	-1	-1	-1	-1	-1	-1	-1	-1	-1
Aplp2	0.0026043	-0.0017764	0.00041472	NA	NA	NA	1	-1	1	NA	NA	NA	0.0668077	0.0635773	0.147584	NA	NA	NA	140.022	327.995	NA	NA	NA	0.313163	1	1	1	1	1	1	1	1	1	1	1	1	1	1	1	1	1	1	1	1	1	1	1	1	1
Ppm1b	0.0013355	-0.0014464	0.014537	-0.00088901	0.0041522	NA	1	-1	1	-1	1	NA	0.124167	0.0553631	0.123942	0.162153	0.135729	NA	140.147	364.17	392.106	540.143	NA	0.437419	1	1	1	1	1	1	1	1	1	1	1	1	1	1	1	1	1	1	1	1	1	1	1	1	1
Gyltl1b	-0.0028241	0.00098783	NA	NA	NA	NA	-1	1	NA	NA	NA	NA	0.0897017	0.0448769	NA	NA	NA	NA	140.554	NA	NA	NA	NA	0.290212	-1	-1	-1	-1	-1	-1	-1	-1	-1	-1	-1	-1	-1	-1	-1	-1	-1	-1	-1	-1	-1	-1	-1	-1	-1
Mrpl42	-0.0020592	0.0010506	-0.00023942	NA	NA	NA	-1	1	0	NA	NA	NA	0.0741695	0.0744267	0.236884	NA	NA	NA	140.778	364.004	NA	NA	NA	0.249404	-1	-1	-1	-1	-1	-1	-1	-1	-1	-1	-1	-1	-1	-1	-1	-1	-1	-1	-1	-1	-1	-1	-1	-1	-1
2019-09-11	0.0021444	-0.0024097	-0.0001448	NA	NA	NA	1	-1	0	NA	NA	NA	0.074212	0.0383846	0.306722	NA	NA	NA	141.318	348.064	NA	NA	NA	0.682982	1	1	1	1	1	1	1	1	1	1	1	1	1	1	1	1	1	1	1	1	1	1	1	1	1
Cdon	-0.0015842	0.0016181	0.00011968	NA	NA	NA	-1	1	0	NA	NA	NA	0.110665	0.0907046	0.317604	NA	NA	NA	141.995	304.008	NA	NA	NA	0.297489	-1	-1	-1	-1	-1	-1	-1	-1	-1	-1	-1	-1	-1	-1	-1	-1	-1	-1	-1	-1	-1	-1	-1	-1	-1
Ppat	0.002507	-0.00075734	0.0087176	-0.0011651	0.0040548	NA	1	-1	1	-1	1	NA	0.0592187	0.0958313	0.175877	0.108005	0.152627	NA	142.965	363.992	395.266	549.898	NA	0.437983	1	1	1	1	1	1	1	1	1	1	1	1	1	1	1	1	1	1	1	1	1	1	1	1	1
Fam64a	-0.0038117	0.001261	3.6913e-05	NA	NA	NA	-1	1	0	NA	NA	NA	0.0436325	0.0953549	0.435791	NA	NA	NA	143.561	315.999	NA	NA	NA	0.408109	-1	-1	-1	-1	-1	-1	-1	-1	-1	-1	-1	-1	-1	-1	-1	-1	-1	-1	-1	-1	-1	-1	-1	-1	-1
Kdr	0.0043297	-0.0030922	-0.00013485	NA	NA	NA	1	-1	0	NA	NA	NA	0.0380459	0.0288997	0.327017	NA	NA	NA	143.817	351.657	NA	NA	NA	0.751407	1	1	1	1	1	1	1	1	1	1	1	1	1	1	1	1	1	1	1	1	1	1	1	1	1
Btg3	-0.0023093	0.00010909	NA	NA	NA	NA	-1	0	NA	NA	NA	NA	0.0659698	0.207525	NA	NA	NA	NA	143.986	NA	NA	NA	NA	0.307762	-1	-1	-1	-1	-1	-1	-1	-1	-1	-1	-1	-1	-1	-1	-1	-1	-1	-1	-1	-1	-1	-1	-1	-1	-1
Por	0.0010445	-0.00076814	NA	NA	NA	NA	1	-1	NA	NA	NA	NA	0.146811	0.0389142	NA	NA	NA	NA	144	NA	NA	NA	NA	0.362477	1	1	1	1	1	1	1	1	1	1	1	1	1	1	1	1	1	1	1	1	1	1	1	1	1
Birc6	0.0022053	-0.00086757	NA	NA	NA	NA	1	-1	NA	NA	NA	NA	0.0848846	0.0377259	NA	NA	NA	NA	144	NA	NA	NA	NA	0.362501	1	1	1	1	1	1	1	1	1	1	1	1	1	1	1	1	1	1	1	1	1	1	1	1	1
Sptan1	0.0033076	-0.0021483	-0.00032374	NA	NA	NA	1	-1	0	NA	NA	NA	0.0483766	0.0411152	0.202533	NA	NA	NA	144.001	363.991	NA	NA	NA	0.638586	1	1	1	1	1	1	1	1	1	1	1	1	1	1	1	1	1	1	1	1	1	1	1	1	1
Galnt1	0.00091351	-0.0019555	0.00051146	NA	NA	NA	1	-1	0	NA	NA	NA	0.176071	0.0257242	0.335912	NA	NA	NA	144.003	487.977	NA	NA	NA	0.732349	1	1	1	1	1	1	1	1	1	1	1	1	1	1	1	1	1	1	1	1	1	1	1	1	1
Usp9x	0.0028493	-0.00072248	NA	NA	NA	NA	1	-1	NA	NA	NA	NA	0.0755574	0.0546721	NA	NA	NA	NA	144.006	NA	NA	NA	NA	0.254467	1	1	1	1	1	1	1	1	1	1	1	1	1	1	1	1	1	1	1	1	1	1	1	1	1
Hcfc1	0.002729	-0.001099	0.0033991	-0.0012674	NA	NA	1	-1	1	-1	NA	NA	0.0610527	0.080488	0.183936	0.0961176	NA	NA	144.01	368.001	423.881	NA	NA	0.275776	1	1	1	1	1	1	1	1	1	1	1	1	1	1	1	1	1	1	1	1	1	1	1	1	1
Utrn	0.0022331	-0.0023541	-0.00039944	NA	NA	NA	1	-1	-1	NA	NA	NA	0.085184	0.0612406	0.165941	NA	NA	NA	144.076	319.995	NA	NA	NA	0.522388	1	1	1	1	1	1	1	1	1	1	1	1	1	1	1	1	1	1	1	1	1	1	1	1	1
Tfip11	0.0023981	-0.00023663	NA	NA	NA	NA	1	-1	NA	NA	NA	NA	0.0580746	0.104305	NA	NA	NA	NA	144.722	NA	NA	NA	NA	0.320633	1	1	1	1	1	1	1	1	1	1	1	1	1	1	1	1	1	1	1	1	1	1	1	1	1
Gas6	-0.0016468	-0.00045105	NA	NA	NA	NA	-1	-1	NA	NA	NA	NA	0.073347	0.0491714	NA	NA	NA	NA	144.854	NA	NA	NA	NA	0.576982	-1	-1	-1	-1	-1	-1	-1	-1	-1	-1	-1	-1	-1	-1	-1	-1	-1	-1	-1	-1	-1	-1	-1	-1	-1
Mif	-0.002365	0.00075598	-0.0028583	NA	NA	NA	-1	1	-1	NA	NA	NA	0.0654377	0.048845	0.15733	NA	NA	NA	144.887	535.138	NA	NA	NA	0.318644	-1	-1	-1	-1	-1	-1	-1	-1	-1	-1	-1	-1	-1	-1	-1	-1	-1	-1	-1	-1	-1	-1	-1	-1	-1
Cct2	-0.0008671	0.0010831	-0.0051441	0.00056027	NA	NA	-1	1	-1	1	NA	NA	0.14612	0.0763738	0.0883914	0.150587	NA	NA	145.793	346.648	408.55	NA	NA	0.354304	-1	-1	-1	-1	-1	-1	-1	-1	-1	-1	-1	-1	-1	-1	-1	-1	-1	-1	-1	-1	-1	-1	-1	-1	-1
Srrm1	0.0023644	-0.0007729	NA	NA	NA	NA	1	-1	NA	NA	NA	NA	0.0865104	0.0489464	NA	NA	NA	NA	145.95	NA	NA	NA	NA	0.263525	1	1	1	1	1	1	1	1	1	1	1	1	1	1	1	1	1	1	1	1	1	1	1	1	1
Brwd1	0.0033844	-0.0020372	-0.00054582	NA	NA	NA	1	-1	-1	NA	NA	NA	0.0457469	0.0567103	0.103234	NA	NA	NA	146.002	319.967	NA	NA	NA	0.583965	1	1	1	1	1	1	1	1	1	1	1	1	1	1	1	1	1	1	1	1	1	1	1	1	1
Prelid1	-0.0013579	0.00060008	NA	NA	NA	NA	-1	1	NA	NA	NA	NA	0.127118	0.0547233	NA	NA	NA	NA	146.259	NA	NA	NA	NA	0.204665	-1	-1	-1	-1	-1	-1	-1	-1	-1	-1	-1	-1	-1	-1	-1	-1	-1	-1	-1	-1	-1	-1	-1	-1	-1
Rpl15	-0.0016996	0.00069805	NA	NA	NA	NA	-1	1	NA	NA	NA	NA	0.0815106	0.0367288	NA	NA	NA	NA	146.617	NA	NA	NA	NA	0.378111	-1	-1	-1	-1	-1	-1	-1	-1	-1	-1	-1	-1	-1	-1	-1	-1	-1	-1	-1	-1	-1	-1	-1	-1	-1
Tcerg1	0.0024452	-0.0033041	0.00059672	-0.00077608	NA	NA	1	-1	1	-1	NA	NA	0.0498381	0.0681233	0.147973	0.105607	NA	NA	146.67	239.989	411.918	NA	NA	0.416996	1	1	1	1	1	1	1	1	1	1	1	1	1	1	1	1	1	1	1	1	1	1	1	1	1
Aars	0.0043147	-0.00053956	NA	NA	NA	NA	1	-1	NA	NA	NA	NA	0.0371224	0.053701	NA	NA	NA	NA	146.712	NA	NA	NA	NA	0.548216	1	1	1	1	1	1	1	1	1	1	1	1	1	1	1	1	1	1	1	1	1	1	1	1	1
Plaa	0.0013601	-0.00055074	NA	NA	NA	NA	1	-1	NA	NA	NA	NA	0.0996904	0.0459633	NA	NA	NA	NA	147.203	NA	NA	NA	NA	0.274834	1	1	1	1	1	1	1	1	1	1	1	1	1	1	1	1	1	1	1	1	1	1	1	1	1
Lbr	-0.0020765	-0.00015522	NA	NA	NA	NA	-1	-1	NA	NA	NA	NA	0.0596089	0.137465	NA	NA	NA	NA	147.649	NA	NA	NA	NA	0.477148	-1	-1	-1	-1	-1	-1	-1	-1	-1	-1	-1	-1	-1	-1	-1	-1	-1	-1	-1	-1	-1	-1	-1	-1	-1
Steap2	-0.0033683	-0.00043642	NA	NA	NA	NA	-1	-1	NA	NA	NA	NA	0.0383713	0.0566613	NA	NA	NA	NA	148	NA	NA	NA	NA	0.727563	-1	-1	-1	-1	-1	-1	-1	-1	-1	-1	-1	-1	-1	-1	-1	-1	-1	-1	-1	-1	-1	-1	-1	-1	-1
Cxxc1	0.0018155	-2.1747e-05	NA	NA	NA	NA	1	0	NA	NA	NA	NA	0.0755064	0.415311	NA	NA	NA	NA	148	NA	NA	NA	NA	0.272736	1	1	1	1	1	1	1	1	1	1	1	1	1	1	1	1	1	1	1	1	1	1	1	1	1
Polr2a	0.0041893	-0.00066932	NA	NA	NA	NA	1	-1	NA	NA	NA	NA	0.0513152	0.0615694	NA	NA	NA	NA	148	NA	NA	NA	NA	0.367696	1	1	1	1	1	1	1	1	1	1	1	1	1	1	1	1	1	1	1	1	1	1	1	1	1
Arf3	0.0021576	-0.00069268	NA	NA	NA	NA	1	-1	NA	NA	NA	NA	0.0537783	0.032433	NA	NA	NA	NA	148.001	NA	NA	NA	NA	0.468961	1	1	1	1	1	1	1	1	1	1	1	1	1	1	1	1	1	1	1	1	1	1	1	1	1
Hexim1	0.0029229	-0.0011741	0.00044027	NA	NA	NA	1	-1	0	NA	NA	NA	0.0414737	0.0341214	0.230709	NA	NA	NA	148.001	451.347	NA	NA	NA	0.573559	1	1	1	1	1	1	1	1	1	1	1	1	1	1	1	1	1	1	1	1	1	1	1	1	1
Pafah1b3	-0.00048018	0.0009558	NA	NA	NA	NA	0	1	NA	NA	NA	NA	0.279182	0.0368401	NA	NA	NA	NA	148.001	NA	NA	NA	NA	0.430261	0	0	0	0	0	0	0	0	0	0	0	0	0	0	0	0	0	0	0	0	0	0	0	0	0
Ddb1	-0.001295	0.0019294	-0.0022021	0.0013159	NA	NA	-1	1	-1	1	NA	NA	0.124337	0.0700977	0.156702	0.0878634	NA	NA	148.039	319.947	408.03	NA	NA	0.318304	-1	-1	-1	-1	-1	-1	-1	-1	-1	-1	-1	-1	-1	-1	-1	-1	-1	-1	-1	-1	-1	-1	-1	-1	-1
Prpf4b	0.0026152	-0.0012403	0.0065267	-0.00038035	NA	NA	1	-1	1	0	NA	NA	0.0554099	0.0669143	0.197916	0.208207	NA	NA	148.041	364.003	397.316	NA	NA	0.317005	1	1	1	1	1	1	1	1	1	1	1	1	1	1	1	1	1	1	1	1	1	1	1	1	1
Nuf2	-0.0009825	0.0022612	-0.00059285	0.00090241	NA	NA	-1	1	-1	1	NA	NA	0.126214	0.0870504	0.133004	0.163742	NA	NA	149.684	259.997	468.091	NA	NA	0.251012	-1	-1	-1	-1	-1	-1	-1	-1	-1	-1	-1	-1	-1	-1	-1	-1	-1	-1	-1	-1	-1	-1	-1	-1	-1
Igsf3	-0.0029156	-8.7889e-06	NA	NA	NA	NA	-1	0	NA	NA	NA	NA	0.0594626	0.47368	NA	NA	NA	NA	150.066	NA	NA	NA	NA	0.387865	-1	-1	-1	-1	-1	-1	-1	-1	-1	-1	-1	-1	-1	-1	-1	-1	-1	-1	-1	-1	-1	-1	-1	-1	-1
Cers6	-0.0013409	-6.6301e-05	NA	NA	NA	NA	-1	0	NA	NA	NA	NA	0.091768	0.272752	NA	NA	NA	NA	150.162	NA	NA	NA	NA	0.232781	-1	-1	-1	-1	-1	-1	-1	-1	-1	-1	-1	-1	-1	-1	-1	-1	-1	-1	-1	-1	-1	-1	-1	-1	-1
Ubap2	0.0026299	-0.001536	-0.00010233	NA	NA	NA	1	-1	0	NA	NA	NA	0.0647771	0.0949216	0.351824	NA	NA	NA	150.212	316.084	NA	NA	NA	0.277253	1	1	1	1	1	1	1	1	1	1	1	1	1	1	1	1	1	1	1	1	1	1	1	1	1
Supt16	0.0017811	-0.00029353	NA	NA	NA	NA	1	-1	NA	NA	NA	NA	0.0603981	0.0702255	NA	NA	NA	NA	150.402	NA	NA	NA	NA	0.300301	1	1	1	1	1	1	1	1	1	1	1	1	1	1	1	1	1	1	1	1	1	1	1	1	1
Ddx42	0.0025401	-0.0011934	0.0068669	-0.00093688	NA	NA	1	-1	0	-1	NA	NA	0.0551665	0.067236	0.21605	0.0903937	NA	NA	150.738	363.991	392.658	NA	NA	0.322147	1	1	1	1	1	1	1	1	1	1	1	1	1	1	1	1	1	1	1	1	1	1	1	1	1
Ubr4	0.0027133	-0.0015395	-0.00062462	NA	NA	NA	1	-1	-1	NA	NA	NA	0.0636074	0.0644859	0.133309	NA	NA	NA	151.817	363.956	NA	NA	NA	0.470644	1	1	1	1	1	1	1	1	1	1	1	1	1	1	1	1	1	1	1	1	1	1	1	1	1
Hmgcs1	0.0017832	-0.0038347	0.0022467	0.00044305	NA	NA	1	-1	1	0	NA	NA	0.0833792	0.0454098	0.0733852	0.228419	NA	NA	151.858	286.069	424.103	NA	NA	0.494573	1	1	1	1	1	1	1	1	1	1	1	1	1	1	1	1	1	1	1	1	1	1	1	1	1
Scarb1	-0.001751	-0.0002677	NA	NA	NA	NA	-1	-1	NA	NA	NA	NA	0.0948283	0.117398	NA	NA	NA	NA	151.995	NA	NA	NA	NA	0.317304	-1	-1	-1	-1	-1	-1	-1	-1	-1	-1	-1	-1	-1	-1	-1	-1	-1	-1	-1	-1	-1	-1	-1	-1	-1
Camsap2	0.0020336	-0.0018717	0.00019955	NA	NA	NA	1	-1	0	NA	NA	NA	0.0933589	0.0860698	0.289335	NA	NA	NA	151.999	325.212	NA	NA	NA	0.229029	1	1	1	1	1	1	1	1	1	1	1	1	1	1	1	1	1	1	1	1	1	1	1	1	1
Rsbn1	0.00076166	-0.0021167	0.0022471	-0.00067107	NA	NA	0	-1	1	0	NA	NA	0.200815	0.101551	0.072903	0.228433	NA	NA	152	284.887	447.129	NA	NA	0.248209	0	0	0	0	0	0	0	0	0	0	0	0	0	0	0	0	0	0	0	0	0	0	0	0	0
Ociad1	-0.0018536	0.00014431	NA	NA	NA	NA	-1	1	NA	NA	NA	NA	0.0691639	0.166528	NA	NA	NA	NA	152	NA	NA	NA	NA	0.247063	-1	-1	-1	-1	-1	-1	-1	-1	-1	-1	-1	-1	-1	-1	-1	-1	-1	-1	-1	-1	-1	-1	-1	-1	-1
Fgfbp3	0.0010925	-0.0014429	0.0012219	NA	NA	NA	1	-1	1	NA	NA	NA	0.14403	0.113792	0.0475701	NA	NA	NA	152.001	299.427	NA	NA	NA	0.288876	1	1	1	1	1	1	1	1	1	1	1	1	1	1	1	1	1	1	1	1	1	1	1	1	1
St5	-0.0016345	0.0013222	-0.0084329	0.0016054	NA	NA	-1	1	0	1	NA	NA	0.108629	0.0563151	0.225612	0.116867	NA	NA	152.007	423.461	455.573	NA	NA	0.246471	-1	-1	-1	-1	-1	-1	-1	-1	-1	-1	-1	-1	-1	-1	-1	-1	-1	-1	-1	-1	-1	-1	-1	-1	-1
Acot9	-0.0020077	-0.00026598	NA	NA	NA	NA	-1	-1	NA	NA	NA	NA	0.0547662	0.082984	NA	NA	NA	NA	152.039	NA	NA	NA	NA	0.55723	-1	-1	-1	-1	-1	-1	-1	-1	-1	-1	-1	-1	-1	-1	-1	-1	-1	-1	-1	-1	-1	-1	-1	-1	-1
Igf2bp2	0.0021435	-0.0014205	0.0059404	-0.00030559	NA	NA	1	-1	0	0	NA	NA	0.0593584	0.0553736	0.230499	0.22403	NA	NA	152.133	368	395.998	NA	NA	0.293062	1	1	1	1	1	1	1	1	1	1	1	1	1	1	1	1	1	1	1	1	1	1	1	1	1
Prrc2c	0.0015101	-0.0012733	0.0051411	-0.0010409	NA	NA	1	-1	0	-1	NA	NA	0.0955716	0.0662881	0.209617	0.0909998	NA	NA	152.147	364.274	402.356	NA	NA	0.237775	1	1	1	1	1	1	1	1	1	1	1	1	1	1	1	1	1	1	1	1	1	1	1	1	1
Dars2	-0.0015807	0.0024882	-0.0022655	0.00053315	NA	NA	-1	1	-1	1	NA	NA	0.0720788	0.0420247	0.120633	0.138872	NA	NA	152.278	320.004	400.072	NA	NA	0.527904	-1	-1	-1	-1	-1	-1	-1	-1	-1	-1	-1	-1	-1	-1	-1	-1	-1	-1	-1	-1	-1	-1	-1	-1	-1
Eno1	-0.001314	0.0012842	-0.01037	0.00091283	NA	NA	-1	1	-1	1	NA	NA	0.0972797	0.0609153	0.152465	0.0928744	NA	NA	152.429	367.993	397.137	NA	NA	0.273529	-1	-1	-1	-1	-1	-1	-1	-1	-1	-1	-1	-1	-1	-1	-1	-1	-1	-1	-1	-1	-1	-1	-1	-1	-1
Nfxl1	0.00070467	-0.0014173	-7.2714e-05	NA	NA	NA	1	-1	0	NA	NA	NA	0.150415	0.0696615	0.353825	NA	NA	NA	152.55	320	NA	NA	NA	0.452744	1	1	1	1	1	1	1	1	1	1	1	1	1	1	1	1	1	1	1	1	1	1	1	1	1
Btaf1	0.0033586	-0.0019525	0.00016142	NA	NA	NA	1	-1	0	NA	NA	NA	0.0606722	0.0870109	0.328633	NA	NA	NA	153.053	324.363	NA	NA	NA	0.263406	1	1	1	1	1	1	1	1	1	1	1	1	1	1	1	1	1	1	1	1	1	1	1	1	1
Maged2	-0.0010124	0.0017431	-0.0053806	0.00060937	NA	NA	-1	1	-1	1	NA	NA	0.129076	0.0660778	0.0587187	0.157179	NA	NA	153.263	326.019	415.022	NA	NA	0.544173	-1	-1	-1	-1	-1	-1	-1	-1	-1	-1	-1	-1	-1	-1	-1	-1	-1	-1	-1	-1	-1	-1	-1	-1	-1
Ube3a	0.0030831	-0.0029526	-0.0001483	NA	NA	NA	1	-1	0	NA	NA	NA	0.0484189	0.137465	0.22498	NA	NA	NA	153.298	228.004	NA	NA	NA	0.296532	1	1	1	1	1	1	1	1	1	1	1	1	1	1	1	1	1	1	1	1	1	1	1	1	1
Sfxn1	-0.001046	0.00050917	NA	NA	NA	NA	-1	1	NA	NA	NA	NA	0.0964028	0.0413254	NA	NA	NA	NA	153.516	NA	NA	NA	NA	0.323973	-1	-1	-1	-1	-1	-1	-1	-1	-1	-1	-1	-1	-1	-1	-1	-1	-1	-1	-1	-1	-1	-1	-1	-1	-1
Cct4	-0.001362	0.00088892	-0.0076255	0.00047002	NA	NA	-1	1	-1	1	NA	NA	0.0705425	0.0668326	0.153342	0.126233	NA	NA	153.57	365.539	394.203	NA	NA	0.336469	-1	-1	-1	-1	-1	-1	-1	-1	-1	-1	-1	-1	-1	-1	-1	-1	-1	-1	-1	-1	-1	-1	-1	-1	-1
Stxbp1	-0.0023605	5.466e-05	-0.0023245	8.9731e-05	0.00024357	NA	-1	0	0	0	0	NA	0.0614989	0.484803	0.271083	0.407632	0.411966	NA	154.059	238.084	286.158	498.916	NA	0.490455	-1	-1	-1	-1	-1	-1	-1	-1	-1	-1	-1	-1	-1	-1	-1	-1	-1	-1	-1	-1	-1	-1	-1	-1	-1
Gdf11	0.0033615	-0.0017679	0.0092718	-0.00037032	NA	NA	1	-1	1	-1	NA	NA	0.0462692	0.0711004	0.192138	0.187167	NA	NA	154.317	330.709	356	NA	NA	0.384045	1	1	1	1	1	1	1	1	1	1	1	1	1	1	1	1	1	1	1	1	1	1	1	1	1
Crispld1	-0.0021589	0.00036434	NA	NA	NA	NA	-1	1	NA	NA	NA	NA	0.0737157	0.0881385	NA	NA	NA	NA	154.411	NA	NA	NA	NA	0.213741	-1	-1	-1	-1	-1	-1	-1	-1	-1	-1	-1	-1	-1	-1	-1	-1	-1	-1	-1	-1	-1	-1	-1	-1	-1
Cpsf6	0.0031166	-0.0017267	0.010408	-0.00089204	NA	NA	1	-1	1	-1	NA	NA	0.0390534	0.0422699	0.142363	0.0883531	NA	NA	154.638	368.001	399.022	NA	NA	0.517751	1	1	1	1	1	1	1	1	1	1	1	1	1	1	1	1	1	1	1	1	1	1	1	1	1
Gnb2l1	-0.0022033	0.0017865	-0.0082092	0.00112	NA	NA	-1	1	0	1	NA	NA	0.074078	0.0568215	0.219831	0.0924914	NA	NA	154.79	363.999	392.008	NA	NA	0.309806	-1	-1	-1	-1	-1	-1	-1	-1	-1	-1	-1	-1	-1	-1	-1	-1	-1	-1	-1	-1	-1	-1	-1	-1	-1
Jarid2	0.0015074	-0.0011254	0.0011685	-0.00059851	NA	NA	1	-1	1	-1	NA	NA	0.0579679	0.0845477	0.0815679	0.138538	NA	NA	154.96	297.952	443.754	NA	NA	0.344111	1	1	1	1	1	1	1	1	1	1	1	1	1	1	1	1	1	1	1	1	1	1	1	1	1
Tmem57	0.0029962	-0.0065231	-0.00040498	NA	NA	NA	1	-1	-1	NA	NA	NA	0.0384895	0.0792866	0.0698118	NA	NA	NA	155.79	212.001	NA	NA	NA	0.647872	1	1	1	1	1	1	1	1	1	1	1	1	1	1	1	1	1	1	1	1	1	1	1	1	1
Nsd1	0.002134	-0.00095651	NA	NA	NA	NA	1	-1	NA	NA	NA	NA	0.0733536	0.0337587	NA	NA	NA	NA	155.829	NA	NA	NA	NA	0.42242	1	1	1	1	1	1	1	1	1	1	1	1	1	1	1	1	1	1	1	1	1	1	1	1	1
Zc3h11a	0.0018838	-0.0070704	0.00046223	NA	NA	NA	1	-1	1	NA	NA	NA	0.0840635	0.111992	0.0836963	NA	NA	NA	155.944	206.657	NA	NA	NA	0.261019	1	1	1	1	1	1	1	1	1	1	1	1	1	1	1	1	1	1	1	1	1	1	1	1	1
Atxn7	0.0014567	-0.0022402	-0.00026884	NA	NA	NA	1	-1	-1	NA	NA	NA	0.102169	0.110584	0.170829	NA	NA	NA	155.972	271.622	NA	NA	NA	0.345933	1	1	1	1	1	1	1	1	1	1	1	1	1	1	1	1	1	1	1	1	1	1	1	1	1
Acad8	-0.0015192	0.0018548	0.00010908	NA	NA	NA	-1	1	0	NA	NA	NA	0.098777	0.109997	0.321009	NA	NA	NA	155.973	284.178	NA	NA	NA	0.242984	-1	-1	-1	-1	-1	-1	-1	-1	-1	-1	-1	-1	-1	-1	-1	-1	-1	-1	-1	-1	-1	-1	-1	-1	-1
S100a11	-0.0024661	0.00051507	-0.00058553	NA	NA	NA	-1	1	-1	NA	NA	NA	0.0487685	0.182793	0.0826072	NA	NA	NA	155.974	324.018	NA	NA	NA	0.488543	-1	-1	-1	-1	-1	-1	-1	-1	-1	-1	-1	-1	-1	-1	-1	-1	-1	-1	-1	-1	-1	-1	-1	-1	-1
Gpi1	-0.00012578	0.0013066	-0.0026642	0.00090037	-0.0077631	NA	0	1	-1	1	-1	NA	0.394014	0.0848117	0.107783	0.117398	0.130063	NA	155.975	319.971	401.328	566.734	NA	0.249093	0	0	0	0	0	0	0	0	0	0	0	0	0	0	0	0	0	0	0	0	0	0	0	0	0
Rsc1a1	0.0025009	-0.0015841	-2.0457e-05	NA	NA	NA	1	-1	0	NA	NA	NA	0.0475475	0.0702973	0.459527	NA	NA	NA	155.98	320.166	NA	NA	NA	0.400829	1	1	1	1	1	1	1	1	1	1	1	1	1	1	1	1	1	1	1	1	1	1	1	1	1
Prkca	-0.0012723	0.0034783	-0.00075811	NA	NA	NA	-1	1	-1	NA	NA	NA	0.123942	0.129843	0.0580819	NA	NA	NA	155.982	231.627	NA	NA	NA	0.20147	-1	-1	-1	-1	-1	-1	-1	-1	-1	-1	-1	-1	-1	-1	-1	-1	-1	-1	-1	-1	-1	-1	-1	-1	-1
Slc6a6	0.0014317	-0.0012076	0.0057839	-0.00064259	NA	NA	1	-1	1	-1	NA	NA	0.0813639	0.0601511	0.191423	0.117002	NA	NA	155.988	364.423	397.753	NA	NA	0.236495	1	1	1	1	1	1	1	1	1	1	1	1	1	1	1	1	1	1	1	1	1	1	1	1	1
Rnf11	-0.0018363	6.9265e-05	NA	NA	NA	NA	-1	0	NA	NA	NA	NA	0.0814087	0.311656	NA	NA	NA	NA	155.989	NA	NA	NA	NA	0.204533	-1	-1	-1	-1	-1	-1	-1	-1	-1	-1	-1	-1	-1	-1	-1	-1	-1	-1	-1	-1	-1	-1	-1	-1	-1
Dclk1	0.00080961	-0.002918	-0.0009591	NA	NA	NA	1	-1	-1	NA	NA	NA	0.156602	0.0611837	0.0516811	NA	NA	NA	155.989	290.084	NA	NA	NA	0.770131	1	1	1	1	1	1	1	1	1	1	1	1	1	1	1	1	1	1	1	1	1	1	1	1	1
Atp6v1c1	-0.0014162	0.001131	-0.0031989	0.00034372	NA	NA	-1	1	-1	0	NA	NA	0.0794106	0.0842853	0.121058	0.20406	NA	NA	155.996	332.855	403.999	NA	NA	0.287354	-1	-1	-1	-1	-1	-1	-1	-1	-1	-1	-1	-1	-1	-1	-1	-1	-1	-1	-1	-1	-1	-1	-1	-1	-1
Spen	0.0029166	-0.003609	-0.00013073	NA	NA	NA	1	-1	0	NA	NA	NA	0.0530801	0.110728	0.253537	NA	NA	NA	155.996	234.729	NA	NA	NA	0.318385	1	1	1	1	1	1	1	1	1	1	1	1	1	1	1	1	1	1	1	1	1	1	1	1	1
Dtx4	-0.0030159	0.0047742	0.00094021	-0.0024396	NA	NA	-1	0	1	0	NA	NA	0.0483292	0.292198	0.043986	0.290237	NA	NA	155.996	185.653	559.998	NA	NA	0.4751	-1	-1	-1	-1	-1	-1	-1	-1	-1	-1	-1	-1	-1	-1	-1	-1	-1	-1	-1	-1	-1	-1	-1	-1	-1
Rarg	0.00023615	0.0082646	1.9669e-05	NA	NA	NA	0	1	0	NA	NA	NA	0.35287	0.149856	0.443259	NA	NA	NA	155.997	188.435	NA	NA	NA	0.484757	0	0	0	0	0	0	0	0	0	0	0	0	0	0	0	0	0	0	0	0	0	0	0	0	0
Ptpn11	0.0018683	-0.0026367	1.7853e-05	NA	NA	NA	1	-1	0	NA	NA	NA	0.0650264	0.0777793	0.452395	NA	NA	NA	155.997	261.045	NA	NA	NA	0.376216	1	1	1	1	1	1	1	1	1	1	1	1	1	1	1	1	1	1	1	1	1	1	1	1	1
Cdk6	0.0013205	-0.0017474	-0.00015204	NA	NA	NA	1	-1	0	NA	NA	NA	0.0959714	0.0991913	0.243454	NA	NA	NA	155.997	284.65	NA	NA	NA	0.317919	1	1	1	1	1	1	1	1	1	1	1	1	1	1	1	1	1	1	1	1	1	1	1	1	1
Nif3l1	-0.0012176	0.0016579	0.00011512	NA	NA	NA	-1	1	0	NA	NA	NA	0.104299	0.132368	0.274412	NA	NA	NA	155.998	265.616	NA	NA	NA	0.209941	-1	-1	-1	-1	-1	-1	-1	-1	-1	-1	-1	-1	-1	-1	-1	-1	-1	-1	-1	-1	-1	-1	-1	-1	-1
Camsap1	0.0011394	-0.0022925	-5.1766e-05	NA	NA	NA	1	-1	0	NA	NA	NA	0.0855663	0.0915626	0.333484	NA	NA	NA	155.998	244.452	NA	NA	NA	0.368262	1	1	1	1	1	1	1	1	1	1	1	1	1	1	1	1	1	1	1	1	1	1	1	1	1
Pmaip1	0.00069155	-0.001864	0.00013897	NA	NA	NA	1	-1	1	NA	NA	NA	0.137593	0.0900576	0.195006	NA	NA	NA	155.998	262.479	NA	NA	NA	0.311717	1	1	1	1	1	1	1	1	1	1	1	1	1	1	1	1	1	1	1	1	1	1	1	1	1
Fasn	0.0022967	-0.0019379	-0.00036963	NA	NA	NA	1	-1	-1	NA	NA	NA	0.0376141	0.110843	0.0677434	NA	NA	NA	155.998	241.957	NA	NA	NA	0.521408	1	1	1	1	1	1	1	1	1	1	1	1	1	1	1	1	1	1	1	1	1	1	1	1	1
Col1a2	0.00072913	-0.00072539	-0.00017998	NA	NA	NA	1	-1	0	NA	NA	NA	0.112972	0.0739546	0.209343	NA	NA	NA	155.999	362.064	NA	NA	NA	0.38224	1	1	1	1	1	1	1	1	1	1	1	1	1	1	1	1	1	1	1	1	1	1	1	1	1
Rcc2	0.0012215	0.00018554	-0.00021004	NA	NA	NA	1	0	0	NA	NA	NA	0.0782798	0.262322	0.201203	NA	NA	NA	155.999	356.275	NA	NA	NA	0.30744	1	1	1	1	1	1	1	1	1	1	1	1	1	1	1	1	1	1	1	1	1	1	1	1	1
Rprd2	0.00071558	-0.00049481	NA	NA	NA	NA	1	-1	NA	NA	NA	NA	0.167334	0.0567183	NA	NA	NA	NA	155.999	NA	NA	NA	NA	0.201198	1	1	1	1	1	1	1	1	1	1	1	1	1	1	1	1	1	1	1	1	1	1	1	1	1
Tpm1	0.00016571	-0.0016878	-0.00019705	-0.00055138	0.0030507	NA	0	-1	0	0	1	NA	0.304366	0.0416031	0.242208	0.381008	0.173564	NA	155.999	321.368	515.835	562.048	NA	0.782022	0	0	0	0	0	0	0	0	0	0	0	0	0	0	0	0	0	0	0	0	0	0	0	0	0
Tnks1bp1	0.0022471	-0.0013415	-0.00017331	NA	NA	NA	1	-1	0	NA	NA	NA	0.0395829	0.0542394	0.205296	NA	NA	NA	155.999	337.438	NA	NA	NA	0.556049	1	1	1	1	1	1	1	1	1	1	1	1	1	1	1	1	1	1	1	1	1	1	1	1	1
Stk17b	-0.0023099	-0.00028274	NA	NA	NA	NA	-1	-1	NA	NA	NA	NA	0.0662527	0.10743	NA	NA	NA	NA	155.999	NA	NA	NA	NA	0.459638	-1	-1	-1	-1	-1	-1	-1	-1	-1	-1	-1	-1	-1	-1	-1	-1	-1	-1	-1	-1	-1	-1	-1	-1	-1
Arcn1	0.0014487	-0.0017175	0.00031902	NA	NA	NA	1	-1	1	NA	NA	NA	0.0852285	0.0635999	0.149765	NA	NA	NA	155.999	323.983	NA	NA	NA	0.34905	1	1	1	1	1	1	1	1	1	1	1	1	1	1	1	1	1	1	1	1	1	1	1	1	1
Mat2a	0.0029802	-0.0017326	0.00022702	NA	NA	NA	1	-1	0	NA	NA	NA	0.0462512	0.0770264	0.214715	NA	NA	NA	155.999	316.04	NA	NA	NA	0.351772	1	1	1	1	1	1	1	1	1	1	1	1	1	1	1	1	1	1	1	1	1	1	1	1	1
Kdm2a	0.0024588	-0.0062895	0.00013533	NA	NA	NA	1	-1	1	NA	NA	NA	0.0463548	0.155117	0.183132	NA	NA	NA	155.999	195.441	NA	NA	NA	0.277813	1	1	1	1	1	1	1	1	1	1	1	1	1	1	1	1	1	1	1	1	1	1	1	1	1
Zfp106	0.0012415	-0.0016317	0.00045022	-0.00055281	NA	NA	1	-1	1	-1	NA	NA	0.0684044	0.0600938	0.199318	0.129398	NA	NA	155.999	295.653	428.632	NA	NA	0.454399	1	1	1	1	1	1	1	1	1	1	1	1	1	1	1	1	1	1	1	1	1	1	1	1	1
Spry4	0.001158	-0.0037148	-2.6202e-05	NA	NA	NA	1	-1	0	NA	NA	NA	0.0675706	0.0982602	0.378766	NA	NA	NA	155.999	215.457	NA	NA	NA	0.485759	1	1	1	1	1	1	1	1	1	1	1	1	1	1	1	1	1	1	1	1	1	1	1	1	1
Soga1	0.0020698	-0.001351	-0.00010585	NA	NA	NA	1	-1	0	NA	NA	NA	0.0580432	0.06415	0.341427	NA	NA	NA	155.999	355.069	NA	NA	NA	0.416483	1	1	1	1	1	1	1	1	1	1	1	1	1	1	1	1	1	1	1	1	1	1	1	1	1
Cdca7	-0.00089144	0.0018683	1.6883e-05	NA	NA	NA	-1	1	0	NA	NA	NA	0.133938	0.0867449	0.462961	NA	NA	NA	155.999	288.728	NA	NA	NA	0.365373	-1	-1	-1	-1	-1	-1	-1	-1	-1	-1	-1	-1	-1	-1	-1	-1	-1	-1	-1	-1	-1	-1	-1	-1	-1
Gsk3b	0.0015927	-0.0014029	0.002701	-0.00085176	NA	NA	1	-1	1	-1	NA	NA	0.0671396	0.0537684	0.145083	0.103888	NA	NA	155.999	357.882	421.514	NA	NA	0.341217	1	1	1	1	1	1	1	1	1	1	1	1	1	1	1	1	1	1	1	1	1	1	1	1	1
Enah	0.0018156	-0.0010529	0.0067013	-2.7858e-05	NA	NA	1	-1	0	0	NA	NA	0.0633078	0.071933	0.202533	0.463878	NA	NA	155.999	364.969	395.528	NA	NA	0.338099	1	1	1	1	1	1	1	1	1	1	1	1	1	1	1	1	1	1	1	1	1	1	1	1	1
Naa40	0.0015358	3.8326e-05	NA	NA	NA	NA	1	0	NA	NA	NA	NA	0.0895077	0.372143	NA	NA	NA	NA	155.999	NA	NA	NA	NA	0.225278	1	1	1	1	1	1	1	1	1	1	1	1	1	1	1	1	1	1	1	1	1	1	1	1	1
Son	0.00098927	-0.00069988	NA	NA	NA	NA	1	-1	NA	NA	NA	NA	0.0991973	0.0293948	NA	NA	NA	NA	155.999	NA	NA	NA	NA	0.4967	1	1	1	1	1	1	1	1	1	1	1	1	1	1	1	1	1	1	1	1	1	1	1	1	1
Plcl2	-6.1005e-05	0.002936	-0.0019524	0.00025966	NA	NA	0	1	-1	0	NA	NA	0.45648	0.0843747	0.0546451	0.331712	NA	NA	155.999	258.196	440.022	NA	NA	0.392453	0	0	0	0	0	0	0	0	0	0	0	0	0	0	0	0	0	0	0	0	0	0	0	0	0
Iffo2	0.00020493	-0.0036336	8.372e-05	NA	NA	NA	0	-1	0	NA	NA	NA	0.289581	0.095753	0.221993	NA	NA	NA	155.999	216.419	NA	NA	NA	0.549773	0	0	0	0	0	0	0	0	0	0	0	0	0	0	0	0	0	0	0	0	0	0	0	0	0
Vim	-2.7749e-06	-0.0008913	-0.0022517	-0.00019357	NA	NA	0	-1	-1	0	NA	NA	0.496647	0.0670323	0.0873392	0.304798	NA	NA	155.999	352.641	441.6	NA	NA	0.814953	0	0	0	0	0	0	0	0	0	0	0	0	0	0	0	0	0	0	0	0	0	0	0	0	0
Fubp3	0.0010268	-0.0012544	0.0097428	-0.00048827	NA	NA	1	-1	1	-1	NA	NA	0.0903637	0.0465872	0.148925	0.116129	NA	NA	156	365.291	388.145	NA	NA	0.330752	1	1	1	1	1	1	1	1	1	1	1	1	1	1	1	1	1	1	1	1	1	1	1	1	1
Apeh	-0.0015719	0.00095871	NA	NA	NA	NA	-1	1	NA	NA	NA	NA	0.106153	0.0366093	NA	NA	NA	NA	156	NA	NA	NA	NA	0.380603	-1	-1	-1	-1	-1	-1	-1	-1	-1	-1	-1	-1	-1	-1	-1	-1	-1	-1	-1	-1	-1	-1	-1	-1	-1
Ank3	-0.00086707	0.001068	NA	NA	NA	NA	-1	1	NA	NA	NA	NA	0.136237	0.0239347	NA	NA	NA	NA	156	NA	NA	NA	NA	0.624727	-1	-1	-1	-1	-1	-1	-1	-1	-1	-1	-1	-1	-1	-1	-1	-1	-1	-1	-1	-1	-1	-1	-1	-1	-1
Col4a2	0.00090343	-0.00091161	-4.9513e-05	NA	NA	NA	1	-1	0	NA	NA	NA	0.0916806	0.0659725	0.379881	NA	NA	NA	156	345.083	NA	NA	NA	0.39168	1	1	1	1	1	1	1	1	1	1	1	1	1	1	1	1	1	1	1	1	1	1	1	1	1
Tsen2	-0.0016626	0.0015237	-0.00024439	NA	NA	NA	-1	1	0	NA	NA	NA	0.0819499	0.0581312	0.251648	NA	NA	NA	156	370.57	NA	NA	NA	0.380671	-1	-1	-1	-1	-1	-1	-1	-1	-1	-1	-1	-1	-1	-1	-1	-1	-1	-1	-1	-1	-1	-1	-1	-1	-1
Melk	-0.0012293	0.0017196	-0.0035145	0.0014233	NA	NA	-1	1	-1	1	NA	NA	0.112979	0.059694	0.155768	0.070658	NA	NA	156	346.106	405.645	NA	NA	0.37854	-1	-1	-1	-1	-1	-1	-1	-1	-1	-1	-1	-1	-1	-1	-1	-1	-1	-1	-1	-1	-1	-1	-1	-1	-1
Ppp2r5a	-0.0034571	-0.00056788	0.00062891	NA	NA	NA	-1	-1	0	NA	NA	NA	0.0300732	0.0598593	0.214108	NA	NA	NA	156	480.001	NA	NA	NA	0.817224	-1	-1	-1	-1	-1	-1	-1	-1	-1	-1	-1	-1	-1	-1	-1	-1	-1	-1	-1	-1	-1	-1	-1	-1	-1
Srsf5	0.0020229	-0.0073614	-0.00032608	0.0060602	-0.00037038	NA	1	-1	0	1	-1	NA	0.0459515	0.0573246	0.236243	0.151304	0.149922	NA	156	209.824	363.994	392.237	NA	0.674294	1	1	1	1	1	1	1	1	1	1	1	1	1	1	1	1	1	1	1	1	1	1	1	1	1
Nomo1	0.0011908	-0.00045955	NA	NA	NA	NA	1	-1	NA	NA	NA	NA	0.0733619	0.0391652	NA	NA	NA	NA	156	NA	NA	NA	NA	0.358907	1	1	1	1	1	1	1	1	1	1	1	1	1	1	1	1	1	1	1	1	1	1	1	1	1
Canx	0.0012478	-0.0024826	-9.1973e-05	NA	NA	NA	1	-1	0	NA	NA	NA	0.0725145	0.147209	0.221901	NA	NA	NA	156	217.065	NA	NA	NA	0.249587	1	1	1	1	1	1	1	1	1	1	1	1	1	1	1	1	1	1	1	1	1	1	1	1	1
Txnip	0.0016196	-9.1361e-05	NA	NA	NA	NA	1	-1	NA	NA	NA	NA	0.059294	0.198046	NA	NA	NA	NA	156	NA	NA	NA	NA	0.326166	1	1	1	1	1	1	1	1	1	1	1	1	1	1	1	1	1	1	1	1	1	1	1	1	1
Trim35	0.0014628	-0.0033542	-0.00013221	NA	NA	NA	1	0	-1	NA	NA	NA	0.0616141	0.212854	0.154595	NA	NA	NA	156	193.975	NA	NA	NA	0.215086	1	1	1	1	1	1	1	1	1	1	1	1	1	1	1	1	1	1	1	1	1	1	1	1	1
Fundc2	-0.0012407	0.00040053	NA	NA	NA	NA	-1	1	NA	NA	NA	NA	0.0827121	0.0556968	NA	NA	NA	NA	156	NA	NA	NA	NA	0.231767	-1	-1	-1	-1	-1	-1	-1	-1	-1	-1	-1	-1	-1	-1	-1	-1	-1	-1	-1	-1	-1	-1	-1	-1	-1
Nek6	-0.0033176	0.00018424	NA	NA	NA	NA	-1	1	NA	NA	NA	NA	0.0431574	0.147488	NA	NA	NA	NA	156	NA	NA	NA	NA	0.506659	-1	-1	-1	-1	-1	-1	-1	-1	-1	-1	-1	-1	-1	-1	-1	-1	-1	-1	-1	-1	-1	-1	-1	-1	-1
Eif4h	0.0016449	-0.00016057	0.0023516	NA	NA	NA	1	-1	0	NA	NA	NA	0.0772151	0.167518	0.341241	NA	NA	NA	156	568.071	NA	NA	NA	0.206052	1	1	1	1	1	1	1	1	1	1	1	1	1	1	1	1	1	1	1	1	1	1	1	1	1
Agfg1	-0.0011642	-9.6589e-05	NA	NA	NA	NA	-1	0	NA	NA	NA	NA	0.100507	0.223365	NA	NA	NA	NA	156	NA	NA	NA	NA	0.209029	-1	-1	-1	-1	-1	-1	-1	-1	-1	-1	-1	-1	-1	-1	-1	-1	-1	-1	-1	-1	-1	-1	-1	-1	-1
Psma1	-0.0010464	0.0015684	-0.0062635	0.00044008	NA	NA	-1	1	-1	1	NA	NA	0.121449	0.0551551	0.117056	0.188468	NA	NA	156	356.194	405.685	NA	NA	0.311423	-1	-1	-1	-1	-1	-1	-1	-1	-1	-1	-1	-1	-1	-1	-1	-1	-1	-1	-1	-1	-1	-1	-1	-1	-1
Sqle	-0.00012293	-0.0048897	0.00097828	0.008004	NA	NA	0	-1	1	1	NA	NA	0.40844	0.0896058	0.0394658	0.188855	NA	NA	156	222.54	572.018	NA	NA	0.531573	0	0	0	0	0	0	0	0	0	0	0	0	0	0	0	0	0	0	0	0	0	0	0	0	0
Strn	0.0013593	-0.00060271	NA	NA	NA	NA	1	-1	NA	NA	NA	NA	0.10952	0.0518564	NA	NA	NA	NA	156	NA	NA	NA	NA	0.227884	1	1	1	1	1	1	1	1	1	1	1	1	1	1	1	1	1	1	1	1	1	1	1	1	1
Chd4	0.0028445	-0.00060688	NA	NA	NA	NA	1	-1	NA	NA	NA	NA	0.0382753	0.0385076	NA	NA	NA	NA	156	NA	NA	NA	NA	0.521711	1	1	1	1	1	1	1	1	1	1	1	1	1	1	1	1	1	1	1	1	1	1	1	1	1
Mad2l1	-0.00066037	0.00044742	NA	NA	NA	NA	-1	1	NA	NA	NA	NA	0.159911	0.0520269	NA	NA	NA	NA	156	NA	NA	NA	NA	0.227734	-1	-1	-1	-1	-1	-1	-1	-1	-1	-1	-1	-1	-1	-1	-1	-1	-1	-1	-1	-1	-1	-1	-1	-1	-1
Sbno1	0.0020014	-0.0029919	0.00022994	NA	NA	NA	1	-1	1	NA	NA	NA	0.0544102	0.0950482	0.123603	NA	NA	NA	156	232.855	NA	NA	NA	0.278215	1	1	1	1	1	1	1	1	1	1	1	1	1	1	1	1	1	1	1	1	1	1	1	1	1
Eif2b3	-0.0014204	2.0736e-05	NA	NA	NA	NA	-1	0	NA	NA	NA	NA	0.0849753	0.418302	NA	NA	NA	NA	156	NA	NA	NA	NA	0.217429	-1	-1	-1	-1	-1	-1	-1	-1	-1	-1	-1	-1	-1	-1	-1	-1	-1	-1	-1	-1	-1	-1	-1	-1	-1
Nnat	-0.00050507	0.0010626	NA	NA	NA	NA	0	1	NA	NA	NA	NA	0.253548	0.0330898	NA	NA	NA	NA	156	NA	NA	NA	NA	0.489662	0	0	0	0	0	0	0	0	0	0	0	0	0	0	0	0	0	0	0	0	0	0	0	0	0
Arid1b	0.0014988	-0.00066152	NA	NA	NA	NA	1	-1	NA	NA	NA	NA	0.0942883	0.0444745	NA	NA	NA	NA	156	NA	NA	NA	NA	0.291353	1	1	1	1	1	1	1	1	1	1	1	1	1	1	1	1	1	1	1	1	1	1	1	1	1
Pvrl1	0.0011844	-0.00054079	NA	NA	NA	NA	1	-1	NA	NA	NA	NA	0.0984575	0.0474694	NA	NA	NA	NA	156	NA	NA	NA	NA	0.267757	1	1	1	1	1	1	1	1	1	1	1	1	1	1	1	1	1	1	1	1	1	1	1	1	1
Trmt1l	-0.00046145	0.002707	-0.0005405	NA	NA	NA	0	1	-1	NA	NA	NA	0.253571	0.0860176	0.0908911	NA	NA	NA	156	273.6	NA	NA	NA	0.337603	0	0	0	0	0	0	0	0	0	0	0	0	0	0	0	0	0	0	0	0	0	0	0	0	0
Fam53c	0.0016694	-0.0017615	0.00016691	NA	NA	NA	1	-1	1	NA	NA	NA	0.0527065	0.123471	0.144929	NA	NA	NA	156	242.455	NA	NA	NA	0.249208	1	1	1	1	1	1	1	1	1	1	1	1	1	1	1	1	1	1	1	1	1	1	1	1	1
Pnpt1	-0.0026405	0.0013511	0.0001852	NA	NA	NA	-1	1	1	NA	NA	NA	0.0479456	0.197292	0.182231	NA	NA	NA	156	247.987	NA	NA	NA	0.312434	-1	-1	-1	-1	-1	-1	-1	-1	-1	-1	-1	-1	-1	-1	-1	-1	-1	-1	-1	-1	-1	-1	-1	-1	-1
Nefl	0.00085396	-0.0014603	-0.00023786	NA	NA	NA	1	-1	-1	NA	NA	NA	0.0843332	0.0360183	0.135822	NA	NA	NA	156	347.13	NA	NA	NA	0.764177	1	1	1	1	1	1	1	1	1	1	1	1	1	1	1	1	1	1	1	1	1	1	1	1	1
Acsl4	0.0010607	-0.00086994	0.00063852	NA	NA	NA	1	-1	1	NA	NA	NA	0.106153	0.161505	0.060598	NA	NA	NA	156	283.326	NA	NA	NA	0.250595	1	1	1	1	1	1	1	1	1	1	1	1	1	1	1	1	1	1	1	1	1	1	1	1	1
Htr7	0.0010761	-0.0004512	NA	NA	NA	NA	1	-1	NA	NA	NA	NA	0.0944813	0.0494404	NA	NA	NA	NA	156	NA	NA	NA	NA	0.254402	1	1	1	1	1	1	1	1	1	1	1	1	1	1	1	1	1	1	1	1	1	1	1	1	1
Cyb5b	0.0009953	-0.0022558	0.0012168	NA	NA	NA	1	-1	1	NA	NA	NA	0.138975	0.0915985	0.0421231	NA	NA	NA	156	280.06	NA	NA	NA	0.335473	1	1	1	1	1	1	1	1	1	1	1	1	1	1	1	1	1	1	1	1	1	1	1	1	1
Adrm1	0.0011702	-0.0038496	-0.00045117	NA	NA	NA	1	-1	-1	NA	NA	NA	0.104835	0.160399	0.0716386	NA	NA	NA	156	208.286	NA	NA	NA	0.453972	1	1	1	1	1	1	1	1	1	1	1	1	1	1	1	1	1	1	1	1	1	1	1	1	1
Fam168b	0.0017648	-0.0027681	7.6375e-05	NA	NA	NA	1	-1	0	NA	NA	NA	0.0519436	0.100839	0.250545	NA	NA	NA	156	224.123	NA	NA	NA	0.289461	1	1	1	1	1	1	1	1	1	1	1	1	1	1	1	1	1	1	1	1	1	1	1	1	1
Tmem201	0.0010194	-0.0030992	0.0010061	-0.0022693	NA	NA	1	-1	1	-1	NA	NA	0.136931	0.0757957	0.0845608	0.109836	NA	NA	156.001	264.819	493.055	NA	NA	0.324853	1	1	1	1	1	1	1	1	1	1	1	1	1	1	1	1	1	1	1	1	1	1	1	1	1
Rbfox2	0.0017579	-0.0021197	0.00010575	NA	NA	NA	1	-1	0	NA	NA	NA	0.0862291	0.0633066	0.344722	NA	NA	NA	156.001	319.999	NA	NA	NA	0.395076	1	1	1	1	1	1	1	1	1	1	1	1	1	1	1	1	1	1	1	1	1	1	1	1	1
Nfe2l1	0.0014669	-0.0080443	-9.8709e-05	NA	NA	NA	1	0	0	NA	NA	NA	0.073183	0.200804	0.216868	NA	NA	NA	156.001	180.094	NA	NA	NA	0.248988	1	1	1	1	1	1	1	1	1	1	1	1	1	1	1	1	1	1	1	1	1	1	1	1	1
Trim28	0.0019154	-0.00019158	NA	NA	NA	NA	1	-1	NA	NA	NA	NA	0.0496669	0.10364	NA	NA	NA	NA	156.001	NA	NA	NA	NA	0.387087	1	1	1	1	1	1	1	1	1	1	1	1	1	1	1	1	1	1	1	1	1	1	1	1	1
Prr12	0.0016723	-0.00067999	NA	NA	NA	NA	1	-1	NA	NA	NA	NA	0.0808321	0.0410936	NA	NA	NA	NA	156.001	NA	NA	NA	NA	0.331774	1	1	1	1	1	1	1	1	1	1	1	1	1	1	1	1	1	1	1	1	1	1	1	1	1
Dnajb1	0.0020644	-0.0088255	0.00024148	NA	NA	NA	1	-1	1	NA	NA	NA	0.044015	0.0895175	0.0851306	NA	NA	NA	156.001	190.696	NA	NA	NA	0.45108	1	1	1	1	1	1	1	1	1	1	1	1	1	1	1	1	1	1	1	1	1	1	1	1	1
Kdm2b	0.0016802	-0.00068202	0.00066403	NA	NA	NA	1	-1	1	NA	NA	NA	0.0579366	0.0980374	0.0759821	NA	NA	NA	156.001	358.05	NA	NA	NA	0.324891	1	1	1	1	1	1	1	1	1	1	1	1	1	1	1	1	1	1	1	1	1	1	1	1	1
Atp5c1	-0.00087902	0.00061505	0.00019846	NA	NA	NA	-1	1	1	NA	NA	NA	0.101311	0.133262	0.176767	NA	NA	NA	156.001	323.171	NA	NA	NA	0.210299	-1	-1	-1	-1	-1	-1	-1	-1	-1	-1	-1	-1	-1	-1	-1	-1	-1	-1	-1	-1	-1	-1	-1	-1	-1
Cdc26	-0.002009	0.0018568	-0.00029735	NA	NA	NA	-1	1	-1	NA	NA	NA	0.0729868	0.0716973	0.179022	NA	NA	NA	156.001	319.967	NA	NA	NA	0.29538	-1	-1	-1	-1	-1	-1	-1	-1	-1	-1	-1	-1	-1	-1	-1	-1	-1	-1	-1	-1	-1	-1	-1	-1	-1
Ccnd1	0.0013971	-0.0013671	0.00026937	NA	NA	NA	1	-1	1	NA	NA	NA	0.0741797	0.0832067	0.133214	NA	NA	NA	156.001	297.912	NA	NA	NA	0.229418	1	1	1	1	1	1	1	1	1	1	1	1	1	1	1	1	1	1	1	1	1	1	1	1	1
Hyou1	0.0014905	-0.0066629	-0.00051431	0.000679	NA	NA	1	-1	-1	0	NA	NA	0.0599317	0.194491	0.0615635	0.200593	NA	NA	156.001	178.592	488.815	NA	NA	0.486724	1	1	1	1	1	1	1	1	1	1	1	1	1	1	1	1	1	1	1	1	1	1	1	1	1
Edem3	0.0020286	-0.0011906	-2.8728e-05	NA	NA	NA	1	-1	0	NA	NA	NA	0.0662799	0.0715562	0.45876	NA	NA	NA	156.001	363.996	NA	NA	NA	0.328041	1	1	1	1	1	1	1	1	1	1	1	1	1	1	1	1	1	1	1	1	1	1	1	1	1
Uhrf1	0.0021315	0.00065219	NA	NA	NA	NA	1	1	NA	NA	NA	NA	0.063713	0.0426681	NA	NA	NA	NA	156.001	NA	NA	NA	NA	0.652076	1	1	1	1	1	1	1	1	1	1	1	1	1	1	1	1	1	1	1	1	1	1	1	1	1
Keap1	0.00074159	-0.00046123	NA	NA	NA	NA	1	-1	NA	NA	NA	NA	0.127965	0.0439751	NA	NA	NA	NA	156.001	NA	NA	NA	NA	0.295088	1	1	1	1	1	1	1	1	1	1	1	1	1	1	1	1	1	1	1	1	1	1	1	1	1
Prrc2b	0.00037768	-0.0021395	-4.9335e-05	NA	NA	NA	0	-1	0	NA	NA	NA	0.244603	0.100121	0.36358	NA	NA	NA	156.001	255.695	NA	NA	NA	0.423585	0	0	0	0	0	0	0	0	0	0	0	0	0	0	0	0	0	0	0	0	0	0	0	0	0
Mafg	0.00062872	-0.0034886	-8.6867e-05	NA	NA	NA	1	-1	0	NA	NA	NA	0.135762	0.125831	0.215412	NA	NA	NA	156.001	205.556	NA	NA	NA	0.40741	1	1	1	1	1	1	1	1	1	1	1	1	1	1	1	1	1	1	1	1	1	1	1	1	1
Soga2	0.0012847	-0.0016711	-0.0002051	-0.0012797	NA	NA	1	-1	-1	0	NA	NA	0.0658165	0.129224	0.127089	0.343604	NA	NA	156.002	234.847	565.391	NA	NA	0.349099	1	1	1	1	1	1	1	1	1	1	1	1	1	1	1	1	1	1	1	1	1	1	1	1	1
Ier2	0.00061876	-0.013784	0.00021116	NA	NA	NA	1	-1	1	NA	NA	NA	0.170331	0.131224	0.116536	NA	NA	NA	156.002	177.191	NA	NA	NA	0.446321	1	1	1	1	1	1	1	1	1	1	1	1	1	1	1	1	1	1	1	1	1	1	1	1	1
Lrp6	0.0011974	-0.0027626	-0.00016189	NA	NA	NA	1	-1	-1	NA	NA	NA	0.0851684	0.132727	0.152215	NA	NA	NA	156.002	216.416	NA	NA	NA	0.303914	1	1	1	1	1	1	1	1	1	1	1	1	1	1	1	1	1	1	1	1	1	1	1	1	1
Zbed4	0.0016474	-0.0020452	1.3807e-05	NA	NA	NA	1	-1	0	NA	NA	NA	0.0930618	0.0865884	0.475039	NA	NA	NA	156.003	291.997	NA	NA	NA	0.283623	1	1	1	1	1	1	1	1	1	1	1	1	1	1	1	1	1	1	1	1	1	1	1	1	1
Ak4	0.00172	-0.0011689	0.0022964	2.9408e-05	NA	NA	1	-1	1	0	NA	NA	0.0740966	0.0882815	0.0722895	0.481356	NA	NA	156.003	328.217	467.987	NA	NA	0.509136	1	1	1	1	1	1	1	1	1	1	1	1	1	1	1	1	1	1	1	1	1	1	1	1	1
Mybbp1a	0.0018127	-0.00046187	NA	NA	NA	NA	1	-1	NA	NA	NA	NA	0.0655853	0.0526201	NA	NA	NA	NA	156.004	NA	NA	NA	NA	0.298375	1	1	1	1	1	1	1	1	1	1	1	1	1	1	1	1	1	1	1	1	1	1	1	1	1
2019-09-15	-0.0012319	0.00085615	NA	NA	NA	NA	-1	1	NA	NA	NA	NA	0.112421	0.0360874	NA	NA	NA	NA	156.005	NA	NA	NA	NA	0.398293	-1	-1	-1	-1	-1	-1	-1	-1	-1	-1	-1	-1	-1	-1	-1	-1	-1	-1	-1	-1	-1	-1	-1	-1	-1
Mlh3	-0.0024994	0.0046448	-0.0021956	0.0004358	NA	NA	-1	1	-1	1	NA	NA	0.0627315	0.0774398	0.0885639	0.180527	NA	NA	156.005	243.049	375.646	NA	NA	0.29318	-1	-1	-1	-1	-1	-1	-1	-1	-1	-1	-1	-1	-1	-1	-1	-1	-1	-1	-1	-1	-1	-1	-1	-1	-1
Nup35	-0.0018648	0.0018797	-0.012622	0.0005927	NA	NA	-1	1	-1	1	NA	NA	0.0866896	0.0524517	0.189654	0.163357	NA	NA	156.006	368.001	392.064	NA	NA	0.262128	-1	-1	-1	-1	-1	-1	-1	-1	-1	-1	-1	-1	-1	-1	-1	-1	-1	-1	-1	-1	-1	-1	-1	-1	-1
Trip12	0.0018349	-0.0011724	NA	NA	NA	NA	1	-1	NA	NA	NA	NA	0.0777123	0.0265793	NA	NA	NA	NA	156.006	NA	NA	NA	NA	0.551275	1	1	1	1	1	1	1	1	1	1	1	1	1	1	1	1	1	1	1	1	1	1	1	1	1
Atl2	-0.0013446	-0.00025744	0.00044699	NA	NA	NA	-1	0	1	NA	NA	NA	0.0679571	0.228213	0.0977167	NA	NA	NA	156.011	345.029	NA	NA	NA	0.363804	-1	-1	-1	-1	-1	-1	-1	-1	-1	-1	-1	-1	-1	-1	-1	-1	-1	-1	-1	-1	-1	-1	-1	-1	-1
Kpna1	0.001006	-0.0013878	-7.8461e-05	NA	NA	NA	1	-1	0	NA	NA	NA	0.132858	0.0472456	0.424654	NA	NA	NA	156.012	411.773	NA	NA	NA	0.524222	1	1	1	1	1	1	1	1	1	1	1	1	1	1	1	1	1	1	1	1	1	1	1	1	1
Dnajc30	-0.00033378	0.0033141	-0.00083781	NA	NA	NA	0	1	-1	NA	NA	NA	0.340569	0.113629	0.0663834	NA	NA	NA	156.015	248.017	NA	NA	NA	0.222954	0	0	0	0	0	0	0	0	0	0	0	0	0	0	0	0	0	0	0	0	0	0	0	0	0
Orc4	-0.0019463	0.0019392	-0.00013406	NA	NA	NA	-1	1	0	NA	NA	NA	0.065877	0.102851	0.253918	NA	NA	NA	156.017	272.384	NA	NA	NA	0.220679	-1	-1	-1	-1	-1	-1	-1	-1	-1	-1	-1	-1	-1	-1	-1	-1	-1	-1	-1	-1	-1	-1	-1	-1	-1
Pik3r1	0.0010929	-0.0010215	-2.8862e-05	NA	NA	NA	1	-1	0	NA	NA	NA	0.107836	0.0791649	0.451645	NA	NA	NA	156.022	352.554	NA	NA	NA	0.279324	1	1	1	1	1	1	1	1	1	1	1	1	1	1	1	1	1	1	1	1	1	1	1	1	1
Hif1a	0.0018855	-0.0016383	-0.00026204	NA	NA	NA	1	-1	0	NA	NA	NA	0.0785297	0.0790667	0.202735	NA	NA	NA	156.022	323.705	NA	NA	NA	0.37884	1	1	1	1	1	1	1	1	1	1	1	1	1	1	1	1	1	1	1	1	1	1	1	1	1
Xrcc5	-0.00078015	0.0017829	9.7219e-05	NA	NA	NA	-1	1	0	NA	NA	NA	0.151785	0.0694371	0.332828	NA	NA	NA	156.043	320	NA	NA	NA	0.491235	-1	-1	-1	-1	-1	-1	-1	-1	-1	-1	-1	-1	-1	-1	-1	-1	-1	-1	-1	-1	-1	-1	-1	-1	-1
Btg2	0.0013175	-0.0012788	0.00067284	NA	NA	NA	1	-1	1	NA	NA	NA	0.102957	0.154373	0.0653199	NA	NA	NA	156.051	271.163	NA	NA	NA	0.212924	1	1	1	1	1	1	1	1	1	1	1	1	1	1	1	1	1	1	1	1	1	1	1	1	1
Sf1	0.0016548	-0.0030756	0.0020093	-0.0016884	NA	NA	1	-1	1	-1	NA	NA	0.0911164	0.0825297	0.0770556	0.0790167	NA	NA	156.09	271.991	423.998	NA	NA	0.288113	1	1	1	1	1	1	1	1	1	1	1	1	1	1	1	1	1	1	1	1	1	1	1	1	1
Tkt	-0.0015258	0.0013335	-0.0098764	0.0013672	NA	NA	-1	1	-1	1	NA	NA	0.0992511	0.0761659	0.137298	0.079689	NA	NA	156.109	367.116	404.006	NA	NA	0.255782	-1	-1	-1	-1	-1	-1	-1	-1	-1	-1	-1	-1	-1	-1	-1	-1	-1	-1	-1	-1	-1	-1	-1	-1	-1
Ube2e1	-0.00052513	0.0012512	-0.00025226	NA	NA	NA	0	1	-1	NA	NA	NA	0.21143	0.0922439	0.183784	NA	NA	NA	156.157	319.656	NA	NA	NA	0.22413	0	0	0	0	0	0	0	0	0	0	0	0	0	0	0	0	0	0	0	0	0	0	0	0	0
Mkrn1	0.0029539	-0.0032568	0.00054073	0.0078832	NA	NA	1	-1	1	1	NA	NA	0.0438403	0.187265	0.0701875	0.165799	NA	NA	156.544	211.986	570.532	NA	NA	0.513535	1	1	1	1	1	1	1	1	1	1	1	1	1	1	1	1	1	1	1	1	1	1	1	1	1
Gatad2a	0.0016218	-0.0039355	2.3054e-05	NA	NA	NA	1	-1	0	NA	NA	NA	0.0898299	0.0786513	0.449756	NA	NA	NA	156.597	255.998	NA	NA	NA	0.478882	1	1	1	1	1	1	1	1	1	1	1	1	1	1	1	1	1	1	1	1	1	1	1	1	1
Wwtr1	0.0022328	-0.0038678	0.00072381	NA	NA	NA	1	-1	1	NA	NA	NA	0.0723251	0.0484226	0.0850373	NA	NA	NA	157.004	299.976	NA	NA	NA	0.519055	1	1	1	1	1	1	1	1	1	1	1	1	1	1	1	1	1	1	1	1	1	1	1	1	1
Ormdl2	-0.0020106	0.0017618	-0.00031962	NA	NA	NA	-1	1	0	NA	NA	NA	0.0901072	0.0875336	0.220608	NA	NA	NA	157.21	335.988	NA	NA	NA	0.206475	-1	-1	-1	-1	-1	-1	-1	-1	-1	-1	-1	-1	-1	-1	-1	-1	-1	-1	-1	-1	-1	-1	-1	-1	-1
Ptpn6	-0.0015346	0.0017792	-0.00085743	NA	NA	NA	-1	1	-1	NA	NA	NA	0.0909366	0.101916	0.0598704	NA	NA	NA	157.224	287.998	NA	NA	NA	0.235623	-1	-1	-1	-1	-1	-1	-1	-1	-1	-1	-1	-1	-1	-1	-1	-1	-1	-1	-1	-1	-1	-1	-1	-1	-1
Rps5	-0.0016203	0.0015515	-0.011063	0.00082481	NA	NA	-1	1	-1	1	NA	NA	0.0909694	0.0619957	0.167824	0.120451	NA	NA	157.964	368.008	396.304	NA	NA	0.239214	-1	-1	-1	-1	-1	-1	-1	-1	-1	-1	-1	-1	-1	-1	-1	-1	-1	-1	-1	-1	-1	-1	-1	-1	-1
Abcc5	0.0020602	-0.0016376	7.7512e-05	NA	NA	NA	1	-1	0	NA	NA	NA	0.0693433	0.0912969	0.371951	NA	NA	NA	158.065	311.996	NA	NA	NA	0.251547	1	1	1	1	1	1	1	1	1	1	1	1	1	1	1	1	1	1	1	1	1	1	1	1	1
Maf	0.0022469	-0.0032608	0.00019854	NA	NA	NA	1	-1	1	NA	NA	NA	0.0588292	0.0845257	0.183851	NA	NA	NA	158.412	255.999	NA	NA	NA	0.331082	1	1	1	1	1	1	1	1	1	1	1	1	1	1	1	1	1	1	1	1	1	1	1	1	1
Cyp20a1	-0.0014721	0.00025504	NA	NA	NA	NA	-1	1	NA	NA	NA	NA	0.07538	0.0924888	NA	NA	NA	NA	158.605	NA	NA	NA	NA	0.202822	-1	-1	-1	-1	-1	-1	-1	-1	-1	-1	-1	-1	-1	-1	-1	-1	-1	-1	-1	-1	-1	-1	-1	-1	-1
Hspa14	4.7552e-05	0.0015856	-0.0037341	0.0018102	NA	NA	0	1	-1	1	NA	NA	0.461483	0.0514748	0.134082	0.0597084	NA	NA	158.888	365.759	427.997	NA	NA	0.552428	0	0	0	0	0	0	0	0	0	0	0	0	0	0	0	0	0	0	0	0	0	0	0	0	0
Flnc	0.0010559	-0.0013243	0.00016137	NA	NA	NA	1	-1	0	NA	NA	NA	0.100969	0.0316438	0.389032	NA	NA	NA	159.993	467.847	NA	NA	NA	0.65822	1	1	1	1	1	1	1	1	1	1	1	1	1	1	1	1	1	1	1	1	1	1	1	1	1
Lgalsl	-0.002775	0.00035667	NA	NA	NA	NA	-1	1	NA	NA	NA	NA	0.0507683	0.0835439	NA	NA	NA	NA	159.999	NA	NA	NA	NA	0.383808	-1	-1	-1	-1	-1	-1	-1	-1	-1	-1	-1	-1	-1	-1	-1	-1	-1	-1	-1	-1	-1	-1	-1	-1	-1
Eml1	-1.7097e-05	0.0012925	NA	NA	NA	NA	0	1	NA	NA	NA	NA	0.486609	0.0214387	NA	NA	NA	NA	159.999	NA	NA	NA	NA	0.723665	0	0	0	0	0	0	0	0	0	0	0	0	0	0	0	0	0	0	0	0	0	0	0	0	0
Kdm3b	0.0014783	-3.6498e-05	NA	NA	NA	NA	1	0	NA	NA	NA	NA	0.0831493	0.370673	NA	NA	NA	NA	160	NA	NA	NA	NA	0.217376	1	1	1	1	1	1	1	1	1	1	1	1	1	1	1	1	1	1	1	1	1	1	1	1	1
Brpf3	0.0038136	-0.0019729	-0.00034645	NA	NA	NA	1	-1	-1	NA	NA	NA	0.0391715	0.0583769	0.199045	NA	NA	NA	160.013	353.07	NA	NA	NA	0.530061	1	1	1	1	1	1	1	1	1	1	1	1	1	1	1	1	1	1	1	1	1	1	1	1	1
Wdr1	0.00098541	-0.002012	0.00033945	NA	NA	NA	1	-1	1	NA	NA	NA	0.102918	0.077331	0.102337	NA	NA	NA	160.021	279.985	NA	NA	NA	0.309809	1	1	1	1	1	1	1	1	1	1	1	1	1	1	1	1	1	1	1	1	1	1	1	1	1
Ttbk2	0.0020094	-0.0027919	-0.00019	NA	NA	NA	1	-1	0	NA	NA	NA	0.0732723	0.0659456	0.248259	NA	NA	NA	160.441	299.998	NA	NA	NA	0.49679	1	1	1	1	1	1	1	1	1	1	1	1	1	1	1	1	1	1	1	1	1	1	1	1	1
Bend4	0.00022079	-0.0027137	-0.00032681	NA	NA	NA	0	-1	-1	NA	NA	NA	0.302054	0.065536	0.0996662	NA	NA	NA	160.562	271.927	NA	NA	NA	0.736847	0	0	0	0	0	0	0	0	0	0	0	0	0	0	0	0	0	0	0	0	0	0	0	0	0
Asnsd1	-0.0012289	0.0016361	-0.00063289	NA	NA	NA	-1	1	-1	NA	NA	NA	0.101339	0.0816395	0.0860358	NA	NA	NA	161.436	318.842	NA	NA	NA	0.217573	-1	-1	-1	-1	-1	-1	-1	-1	-1	-1	-1	-1	-1	-1	-1	-1	-1	-1	-1	-1	-1	-1	-1	-1	-1
Hmha1	-0.0034244	0.0015043	-0.00033817	NA	NA	NA	-1	1	0	NA	NA	NA	0.0408231	0.0634348	0.208101	NA	NA	NA	161.493	367.996	NA	NA	NA	0.429504	-1	-1	-1	-1	-1	-1	-1	-1	-1	-1	-1	-1	-1	-1	-1	-1	-1	-1	-1	-1	-1	-1	-1	-1	-1
Cand1	0.0013422	-0.00075674	NA	NA	NA	NA	1	-1	NA	NA	NA	NA	0.110732	0.0460029	NA	NA	NA	NA	162.182	NA	NA	NA	NA	0.278213	1	1	1	1	1	1	1	1	1	1	1	1	1	1	1	1	1	1	1	1	1	1	1	1	1
Mrpl40	-0.00099989	0.0012601	-0.002162	0.014884	NA	NA	-1	1	-1	1	NA	NA	0.136517	0.0417359	0.164726	0.129873	NA	NA	162.264	487.955	575.547	NA	NA	0.45893	-1	-1	-1	-1	-1	-1	-1	-1	-1	-1	-1	-1	-1	-1	-1	-1	-1	-1	-1	-1	-1	-1	-1	-1	-1
Pdzd2	-0.003507	0.00064178	-0.0083428	0.00044688	NA	NA	-1	0	0	1	NA	NA	0.0443544	0.249618	0.301294	0.141557	NA	NA	162.768	295.998	316.978	NA	NA	0.543796	-1	-1	-1	-1	-1	-1	-1	-1	-1	-1	-1	-1	-1	-1	-1	-1	-1	-1	-1	-1	-1	-1	-1	-1	-1
Fras1	0.00044316	0.0019241	-0.00078756	NA	NA	NA	0	1	-1	NA	NA	NA	0.220077	0.0266637	0.149035	NA	NA	NA	162.852	439.999	NA	NA	NA	0.792504	0	0	0	0	0	0	0	0	0	0	0	0	0	0	0	0	0	0	0	0	0	0	0	0	0
Zfyve16	-0.00044538	0.0057167	-0.0008911	NA	NA	NA	0	1	-1	NA	NA	NA	0.269228	0.143835	0.0485883	NA	NA	NA	163.407	214.954	NA	NA	NA	0.267722	0	0	0	0	0	0	0	0	0	0	0	0	0	0	0	0	0	0	0	0	0	0	0	0	0
Pea15a	-0.0016852	-6.9508e-05	NA	NA	NA	NA	-1	0	NA	NA	NA	NA	0.075459	0.294269	NA	NA	NA	NA	163.978	NA	NA	NA	NA	0.304268	-1	-1	-1	-1	-1	-1	-1	-1	-1	-1	-1	-1	-1	-1	-1	-1	-1	-1	-1	-1	-1	-1	-1	-1	-1
Sall1	0.0023466	-0.0025801	-0.0003634	NA	NA	NA	1	-1	-1	NA	NA	NA	0.0523858	0.0807599	0.122235	NA	NA	NA	163.996	283.831	NA	NA	NA	0.49704	1	1	1	1	1	1	1	1	1	1	1	1	1	1	1	1	1	1	1	1	1	1	1	1	1
Banp	0.0023645	-0.00022112	NA	NA	NA	NA	1	-1	NA	NA	NA	NA	0.0724821	0.16267	NA	NA	NA	NA	164.001	NA	NA	NA	NA	0.233718	1	1	1	1	1	1	1	1	1	1	1	1	1	1	1	1	1	1	1	1	1	1	1	1	1
Mcc	0.0013369	-0.0068709	-0.00059771	NA	NA	NA	1	0	-1	NA	NA	NA	0.0864553	0.250303	0.0509447	NA	NA	NA	164.002	189.774	NA	NA	NA	0.479118	1	1	1	1	1	1	1	1	1	1	1	1	1	1	1	1	1	1	1	1	1	1	1	1	1
Polr2j	-0.0013478	0.00071747	-0.0055285	NA	NA	NA	-1	1	-1	NA	NA	NA	0.106098	0.0568797	0.138781	NA	NA	NA	164.015	550.508	NA	NA	NA	0.21392	-1	-1	-1	-1	-1	-1	-1	-1	-1	-1	-1	-1	-1	-1	-1	-1	-1	-1	-1	-1	-1	-1	-1	-1	-1
Ldhb	-0.00082538	0.0013867	0.00014167	NA	NA	NA	-1	1	0	NA	NA	NA	0.147019	0.0724156	0.328995	NA	NA	NA	164.592	363.92	NA	NA	NA	0.406013	-1	-1	-1	-1	-1	-1	-1	-1	-1	-1	-1	-1	-1	-1	-1	-1	-1	-1	-1	-1	-1	-1	-1	-1	-1
Stc2	-0.0015138	-0.00050064	0.00087408	-0.0049558	NA	NA	-1	-1	1	0	NA	NA	0.0739327	0.195312	0.0744728	0.25869	NA	NA	165.068	332.442	572.003	NA	NA	0.35819	-1	-1	-1	-1	-1	-1	-1	-1	-1	-1	-1	-1	-1	-1	-1	-1	-1	-1	-1	-1	-1	-1	-1	-1	-1
Fam136a	-0.0014152	0.0034636	0.00029575	NA	NA	NA	-1	1	1	NA	NA	NA	0.104563	0.110554	0.158288	NA	NA	NA	165.224	255.999	NA	NA	NA	0.414375	-1	-1	-1	-1	-1	-1	-1	-1	-1	-1	-1	-1	-1	-1	-1	-1	-1	-1	-1	-1	-1	-1	-1	-1	-1
Id2	0.002943	-0.0016879	0.0047561	-0.00030291	NA	NA	1	-1	0	0	NA	NA	0.0538576	0.0822918	0.233292	0.26929	NA	NA	165.628	345.226	387.999	NA	NA	0.285433	1	1	1	1	1	1	1	1	1	1	1	1	1	1	1	1	1	1	1	1	1	1	1	1	1
Psmd8	-0.00091757	0.0014465	-0.0061267	0.001147	NA	NA	-1	1	-1	1	NA	NA	0.137053	0.0672234	0.133256	0.0995636	NA	NA	166.271	370.854	419.993	NA	NA	0.225695	-1	-1	-1	-1	-1	-1	-1	-1	-1	-1	-1	-1	-1	-1	-1	-1	-1	-1	-1	-1	-1	-1	-1	-1	-1
Rbm14	0.0029729	-0.00085914	NA	NA	NA	NA	1	-1	NA	NA	NA	NA	0.0498885	0.0412402	NA	NA	NA	NA	167.133	NA	NA	NA	NA	0.417145	1	1	1	1	1	1	1	1	1	1	1	1	1	1	1	1	1	1	1	1	1	1	1	1	1
Adsl	-0.0013899	0.0019356	-5.6027e-05	NA	NA	NA	-1	1	0	NA	NA	NA	0.119242	0.0994613	0.42866	NA	NA	NA	167.609	320	NA	NA	NA	0.22577	-1	-1	-1	-1	-1	-1	-1	-1	-1	-1	-1	-1	-1	-1	-1	-1	-1	-1	-1	-1	-1	-1	-1	-1	-1
Ivns1abp	-2.1131e-05	0.0018034	-0.00030279	NA	NA	NA	0	1	0	NA	NA	NA	0.47429	0.0261823	0.212304	NA	NA	NA	168.229	417.657	NA	NA	NA	0.821728	0	0	0	0	0	0	0	0	0	0	0	0	0	0	0	0	0	0	0	0	0	0	0	0	0
Cbr4	-0.00087192	0.0029963	-0.0003891	NA	NA	NA	-1	1	-1	NA	NA	NA	0.145188	0.103721	0.121088	NA	NA	NA	168.922	263.998	NA	NA	NA	0.238079	-1	-1	-1	-1	-1	-1	-1	-1	-1	-1	-1	-1	-1	-1	-1	-1	-1	-1	-1	-1	-1	-1	-1	-1	-1
Ppp4c	-0.0010019	0.0012795	-0.0057475	0.00052468	NA	NA	-1	1	0	1	NA	NA	0.0958733	0.0601735	0.218879	0.136716	NA	NA	169.069	367.977	396.176	NA	NA	0.245049	-1	-1	-1	-1	-1	-1	-1	-1	-1	-1	-1	-1	-1	-1	-1	-1	-1	-1	-1	-1	-1	-1	-1	-1	-1
Litaf	-0.0015382	6.2134e-05	NA	NA	NA	NA	-1	0	NA	NA	NA	NA	0.0570522	0.26859	NA	NA	NA	NA	169.244	NA	NA	NA	NA	0.357401	-1	-1	-1	-1	-1	-1	-1	-1	-1	-1	-1	-1	-1	-1	-1	-1	-1	-1	-1	-1	-1	-1	-1	-1	-1
Lefty2	-0.003029	-0.00033304	NA	NA	NA	NA	-1	-1	NA	NA	NA	NA	0.018707	0.0424396	NA	NA	NA	NA	169.611	NA	NA	NA	NA	0.902399	-1	-1	-1	-1	-1	-1	-1	-1	-1	-1	-1	-1	-1	-1	-1	-1	-1	-1	-1	-1	-1	-1	-1	-1	-1
Peg10	0.0021986	1.4357e-05	-0.0012604	NA	NA	NA	1	0	-1	NA	NA	NA	0.0381039	0.46212	0.0931438	NA	NA	NA	169.67	468	NA	NA	NA	0.592118	1	1	1	1	1	1	1	1	1	1	1	1	1	1	1	1	1	1	1	1	1	1	1	1	1
Ddx17	0.0018717	-0.0031015	0.00049129	NA	NA	NA	1	-1	1	NA	NA	NA	0.0786609	0.0616177	0.131752	NA	NA	NA	170.003	314.43	NA	NA	NA	0.410321	1	1	1	1	1	1	1	1	1	1	1	1	1	1	1	1	1	1	1	1	1	1	1	1	1
Mplkip	-0.00079993	0.00083431	-0.0091902	NA	NA	NA	-1	1	-1	NA	NA	NA	0.172601	0.0517036	0.183339	NA	NA	NA	170.355	568	NA	NA	NA	0.250389	-1	-1	-1	-1	-1	-1	-1	-1	-1	-1	-1	-1	-1	-1	-1	-1	-1	-1	-1	-1	-1	-1	-1	-1	-1
Gapdh	-0.00045415	0.001945	-0.0090768	0.0017329	-0.0062755	NA	0	1	-1	1	-1	NA	0.21902	0.0491398	0.128239	0.0778333	0.135985	NA	170.804	367.994	401.622	557.212	NA	0.447843	0	0	0	0	0	0	0	0	0	0	0	0	0	0	0	0	0	0	0	0	0	0	0	0	0
Nfya	0.0023062	-0.0016564	0.00031448	NA	NA	NA	1	-1	0	NA	NA	NA	0.0566853	0.0677989	0.20951	NA	NA	NA	170.986	356.011	NA	NA	NA	0.320481	1	1	1	1	1	1	1	1	1	1	1	1	1	1	1	1	1	1	1	1	1	1	1	1	1
Kpna2	-0.0004381	0.0012623	-0.0037165	0.00054158	NA	NA	-1	1	-1	1	NA	NA	0.193335	0.0614754	0.130862	0.155839	NA	NA	171.546	366.627	420.279	NA	NA	0.261263	-1	-1	-1	-1	-1	-1	-1	-1	-1	-1	-1	-1	-1	-1	-1	-1	-1	-1	-1	-1	-1	-1	-1	-1	-1
Tmppe	0.0023454	-0.0006715	NA	NA	NA	NA	1	-1	NA	NA	NA	NA	0.0541298	0.0474919	NA	NA	NA	NA	171.582	NA	NA	NA	NA	0.364684	1	1	1	1	1	1	1	1	1	1	1	1	1	1	1	1	1	1	1	1	1	1	1	1	1
Aff1	0.001049	-0.0092887	-0.00023069	NA	NA	NA	1	-1	-1	NA	NA	NA	0.0999661	0.195196	0.121923	NA	NA	NA	171.743	196	NA	NA	NA	0.402323	1	1	1	1	1	1	1	1	1	1	1	1	1	1	1	1	1	1	1	1	1	1	1	1	1
Pck2	0.00052734	0.0022577	-0.00046209	NA	NA	NA	0	1	-1	NA	NA	NA	0.241167	0.0877854	0.155944	NA	NA	NA	171.928	322.252	NA	NA	NA	0.429685	0	0	0	0	0	0	0	0	0	0	0	0	0	0	0	0	0	0	0	0	0	0	0	0	0
Plat	0.0016507	0.00041152	0.0046481	NA	NA	NA	1	1	1	NA	NA	NA	0.0610631	0.0777923	0.101699	NA	NA	NA	171.934	540.976	NA	NA	NA	0.662462	1	1	1	1	1	1	1	1	1	1	1	1	1	1	1	1	1	1	1	1	1	1	1	1	1
Stx6	-0.0019773	0.0018533	-0.0061811	0.0010703	NA	NA	-1	1	-1	1	NA	NA	0.0638163	0.0833238	0.188676	0.0672822	NA	NA	171.95	319.958	356.001	NA	NA	0.289011	-1	-1	-1	-1	-1	-1	-1	-1	-1	-1	-1	-1	-1	-1	-1	-1	-1	-1	-1	-1	-1	-1	-1	-1	-1
Aurkb	-0.00091591	0.0024378	-0.00094667	0.0011585	NA	NA	-1	1	-1	1	NA	NA	0.128873	0.0876441	0.145213	0.13586	NA	NA	171.997	295.905	453.718	NA	NA	0.292659	-1	-1	-1	-1	-1	-1	-1	-1	-1	-1	-1	-1	-1	-1	-1	-1	-1	-1	-1	-1	-1	-1	-1	-1	-1
Kdm1a	-0.0020383	0.00059665	NA	NA	NA	NA	-1	1	NA	NA	NA	NA	0.0668229	0.0574413	NA	NA	NA	NA	172	NA	NA	NA	NA	0.271451	-1	-1	-1	-1	-1	-1	-1	-1	-1	-1	-1	-1	-1	-1	-1	-1	-1	-1	-1	-1	-1	-1	-1	-1	-1
Pcgf5	-0.0013327	-0.00024337	NA	NA	NA	NA	-1	-1	NA	NA	NA	NA	0.0871457	0.117097	NA	NA	NA	NA	172	NA	NA	NA	NA	0.341791	-1	-1	-1	-1	-1	-1	-1	-1	-1	-1	-1	-1	-1	-1	-1	-1	-1	-1	-1	-1	-1	-1	-1	-1	-1
Gli3	0.0017573	-0.00068935	NA	NA	NA	NA	1	-1	NA	NA	NA	NA	0.0689515	0.0444671	NA	NA	NA	NA	172	NA	NA	NA	NA	0.322162	1	1	1	1	1	1	1	1	1	1	1	1	1	1	1	1	1	1	1	1	1	1	1	1	1
Zfand1	-0.0013596	0.0010251	NA	NA	NA	NA	-1	1	NA	NA	NA	NA	0.126414	0.0463133	NA	NA	NA	NA	172	NA	NA	NA	NA	0.285615	-1	-1	-1	-1	-1	-1	-1	-1	-1	-1	-1	-1	-1	-1	-1	-1	-1	-1	-1	-1	-1	-1	-1	-1	-1
Ip6k2	-0.0026167	0.0003823	NA	NA	NA	NA	-1	1	NA	NA	NA	NA	0.0613351	0.102813	NA	NA	NA	NA	172	NA	NA	NA	NA	0.284571	-1	-1	-1	-1	-1	-1	-1	-1	-1	-1	-1	-1	-1	-1	-1	-1	-1	-1	-1	-1	-1	-1	-1	-1	-1
Amot	0.001013	-0.0010363	NA	NA	NA	NA	1	-1	NA	NA	NA	NA	0.138227	0.0360146	NA	NA	NA	NA	172	NA	NA	NA	NA	0.410739	1	1	1	1	1	1	1	1	1	1	1	1	1	1	1	1	1	1	1	1	1	1	1	1	1
B3galt6	0.0018673	-0.00034121	NA	NA	NA	NA	1	-1	NA	NA	NA	NA	0.0636212	0.0862724	NA	NA	NA	NA	172	NA	NA	NA	NA	0.264563	1	1	1	1	1	1	1	1	1	1	1	1	1	1	1	1	1	1	1	1	1	1	1	1	1
Zfc3h1	0.0024336	-0.0034411	0.0024885	-0.0006143	NA	NA	1	-1	1	0	NA	NA	0.0545941	0.0592274	0.0683567	0.215387	NA	NA	172.044	298.274	440.009	NA	NA	0.390458	1	1	1	1	1	1	1	1	1	1	1	1	1	1	1	1	1	1	1	1	1	1	1	1	1
Nit1	-0.00059057	0.0025881	-0.008406	0.00010232	NA	NA	0	1	0	0	NA	NA	0.215912	0.0535686	0.200042	0.411507	NA	NA	172.072	357.708	390.059	NA	NA	0.350472	0	0	0	0	0	0	0	0	0	0	0	0	0	0	0	0	0	0	0	0	0	0	0	0	0
Zfp28	0.0022552	-0.0017299	0.00045057	NA	NA	NA	1	-1	0	NA	NA	NA	0.0773568	0.0672486	0.238323	NA	NA	NA	172.12	395.019	NA	NA	NA	0.276267	1	1	1	1	1	1	1	1	1	1	1	1	1	1	1	1	1	1	1	1	1	1	1	1	1
Otud6b	0.0029295	-0.0019709	0.016035	-0.0017259	0.0048975	NA	1	-1	1	-1	1	NA	0.0422755	0.0542541	0.0966412	0.0879913	0.145734	NA	172.4	367.992	396.334	547.994	NA	0.524991	1	1	1	1	1	1	1	1	1	1	1	1	1	1	1	1	1	1	1	1	1	1	1	1	1
Pgap1	0.0025155	-0.0018245	0.00038312	NA	NA	NA	1	0	1	NA	NA	NA	0.033533	0.233079	0.0694133	NA	NA	NA	172.448	227.996	NA	NA	NA	0.622027	1	1	1	1	1	1	1	1	1	1	1	1	1	1	1	1	1	1	1	1	1	1	1	1	1
Srf	-0.00093957	0.00060866	NA	NA	NA	NA	-1	1	NA	NA	NA	NA	0.127431	0.0542403	NA	NA	NA	NA	172.502	NA	NA	NA	NA	0.218097	-1	-1	-1	-1	-1	-1	-1	-1	-1	-1	-1	-1	-1	-1	-1	-1	-1	-1	-1	-1	-1	-1	-1	-1	-1
Ogt	0.0025903	-0.00055849	NA	NA	NA	NA	1	-1	NA	NA	NA	NA	0.03342	0.040755	NA	NA	NA	NA	172.995	NA	NA	NA	NA	0.568806	1	1	1	1	1	1	1	1	1	1	1	1	1	1	1	1	1	1	1	1	1	1	1	1	1
Kcns3	-0.0010288	-0.00012827	NA	NA	NA	NA	-1	-1	NA	NA	NA	NA	0.0910125	0.1769	NA	NA	NA	NA	173.691	NA	NA	NA	NA	0.2653	-1	-1	-1	-1	-1	-1	-1	-1	-1	-1	-1	-1	-1	-1	-1	-1	-1	-1	-1	-1	-1	-1	-1	-1	-1
Schip1	-0.0031209	0.00010162	0.0083874	NA	NA	NA	-1	0	1	NA	NA	NA	0.0300902	0.225168	0.161182	NA	NA	NA	174.761	573.388	NA	NA	NA	0.686571	-1	-1	-1	-1	-1	-1	-1	-1	-1	-1	-1	-1	-1	-1	-1	-1	-1	-1	-1	-1	-1	-1	-1	-1	-1
Rbm33	0.0025478	-0.0018633	0.010066	-0.00097458	NA	NA	1	-1	0	-1	NA	NA	0.0567874	0.0650303	0.23458	0.111645	NA	NA	174.876	368.043	396.014	NA	NA	0.289678	1	1	1	1	1	1	1	1	1	1	1	1	1	1	1	1	1	1	1	1	1	1	1	1	1
Usp31	0.00067044	-0.0023455	0.0020398	-0.00061314	NA	NA	1	-1	1	-1	NA	NA	0.164027	0.0677349	0.110636	0.185284	NA	NA	175.243	315.958	429.653	NA	NA	0.27709	1	1	1	1	1	1	1	1	1	1	1	1	1	1	1	1	1	1	1	1	1	1	1	1	1
Sgms1	-0.001965	0.00019234	NA	NA	NA	NA	-1	1	NA	NA	NA	NA	0.0677278	0.17445	NA	NA	NA	NA	175.994	NA	NA	NA	NA	0.242811	-1	-1	-1	-1	-1	-1	-1	-1	-1	-1	-1	-1	-1	-1	-1	-1	-1	-1	-1	-1	-1	-1	-1	-1	-1
Slc2a3	0.00067258	-0.0010143	0.0012461	NA	NA	NA	1	-1	1	NA	NA	NA	0.155994	0.174779	0.0420699	NA	NA	NA	175.995	300.612	NA	NA	NA	0.39266	1	1	1	1	1	1	1	1	1	1	1	1	1	1	1	1	1	1	1	1	1	1	1	1	1
Adcy3	0.001751	-0.0013155	0.00060522	NA	NA	NA	1	-1	0	NA	NA	NA	0.0784708	0.0536822	0.268285	NA	NA	NA	176	468.014	NA	NA	NA	0.351136	1	1	1	1	1	1	1	1	1	1	1	1	1	1	1	1	1	1	1	1	1	1	1	1	1
Mdk	-0.00059434	0.0012906	NA	NA	NA	NA	0	1	NA	NA	NA	NA	0.209844	0.0313118	NA	NA	NA	NA	176	NA	NA	NA	NA	0.524791	0	0	0	0	0	0	0	0	0	0	0	0	0	0	0	0	0	0	0	0	0	0	0	0	0
Cmtm4	0.0012647	-0.0026832	0.00032302	NA	NA	NA	1	-1	1	NA	NA	NA	0.0956162	0.101127	0.149837	NA	NA	NA	176.012	283.675	NA	NA	NA	0.239585	1	1	1	1	1	1	1	1	1	1	1	1	1	1	1	1	1	1	1	1	1	1	1	1	1
Tbc1d20	0.0012506	-0.0028009	2.4384e-05	NA	NA	NA	1	-1	0	NA	NA	NA	0.0747252	0.125996	0.429938	NA	NA	NA	176.024	248.086	NA	NA	NA	0.234825	1	1	1	1	1	1	1	1	1	1	1	1	1	1	1	1	1	1	1	1	1	1	1	1	1
Snx1	-0.00015452	0.0021682	-0.0020389	0.0014719	NA	NA	0	1	-1	1	NA	NA	0.356241	0.0664353	0.0767877	0.0930089	NA	NA	176.709	320.002	455.528	NA	NA	0.406366	0	0	0	0	0	0	0	0	0	0	0	0	0	0	0	0	0	0	0	0	0	0	0	0	0
Tmem63a	-0.0031757	-0.00012434	NA	NA	NA	NA	-1	-1	NA	NA	NA	NA	0.0231259	0.15115	NA	NA	NA	NA	176.78	NA	NA	NA	NA	0.817612	-1	-1	-1	-1	-1	-1	-1	-1	-1	-1	-1	-1	-1	-1	-1	-1	-1	-1	-1	-1	-1	-1	-1	-1	-1
Usp34	0.0013634	-0.0010475	NA	NA	NA	NA	1	-1	NA	NA	NA	NA	0.113819	0.0425598	NA	NA	NA	NA	177.642	NA	NA	NA	NA	0.322308	1	1	1	1	1	1	1	1	1	1	1	1	1	1	1	1	1	1	1	1	1	1	1	1	1
Slc12a2	0.0016615	-0.0024751	-0.00070504	NA	NA	NA	1	-1	-1	NA	NA	NA	0.0783044	0.0903188	0.0848912	NA	NA	NA	179.39	299.827	NA	NA	NA	0.507084	1	1	1	1	1	1	1	1	1	1	1	1	1	1	1	1	1	1	1	1	1	1	1	1	1
Pik3r3	0.0039229	0.0002388	-0.0050059	-0.00010605	NA	NA	1	0	-1	0	NA	NA	0.0239096	0.418865	0.0855708	0.308318	NA	NA	179.956	259.976	326.562	NA	NA	0.744987	1	1	1	1	1	1	1	1	1	1	1	1	1	1	1	1	1	1	1	1	1	1	1	1	1
Stat3	-0.0019637	-0.00016637	NA	NA	NA	NA	-1	-1	NA	NA	NA	NA	0.0584617	0.180352	NA	NA	NA	NA	179.979	NA	NA	NA	NA	0.432796	-1	-1	-1	-1	-1	-1	-1	-1	-1	-1	-1	-1	-1	-1	-1	-1	-1	-1	-1	-1	-1	-1	-1	-1	-1
Nrp2	0.0041934	-0.0025372	-0.0011871	NA	NA	NA	1	-1	-1	NA	NA	NA	0.0236736	0.0412376	0.0539671	NA	NA	NA	180	356.244	NA	NA	NA	0.790623	1	1	1	1	1	1	1	1	1	1	1	1	1	1	1	1	1	1	1	1	1	1	1	1	1
Atp11a	0.001647	-4.1466e-05	NA	NA	NA	NA	1	0	NA	NA	NA	NA	0.0652275	0.374116	NA	NA	NA	NA	180.003	NA	NA	NA	NA	0.296521	1	1	1	1	1	1	1	1	1	1	1	1	1	1	1	1	1	1	1	1	1	1	1	1	1
Ralgapa1	0.0009177	-0.00064695	-0.0077587	NA	NA	NA	1	-1	0	NA	NA	NA	0.142089	0.0678587	0.279625	NA	NA	NA	180.008	578.758	NA	NA	NA	0.201874	1	1	1	1	1	1	1	1	1	1	1	1	1	1	1	1	1	1	1	1	1	1	1	1	1
Hmbs	-0.00082585	0.0015186	-0.0055892	0.00059933	NA	NA	-1	1	-1	1	NA	NA	0.111409	0.0658944	0.176776	0.126082	NA	NA	180.017	355.993	394.443	NA	NA	0.220175	-1	-1	-1	-1	-1	-1	-1	-1	-1	-1	-1	-1	-1	-1	-1	-1	-1	-1	-1	-1	-1	-1	-1	-1	-1
Ccrn4l	-0.0019671	0.00015204	NA	NA	NA	NA	-1	1	NA	NA	NA	NA	0.0416762	0.146139	NA	NA	NA	NA	180.295	NA	NA	NA	NA	0.485559	-1	-1	-1	-1	-1	-1	-1	-1	-1	-1	-1	-1	-1	-1	-1	-1	-1	-1	-1	-1	-1	-1	-1	-1	-1
Mapk12	-0.0010076	0.001273	-0.0068209	0.00142	-0.0023361	NA	-1	1	-1	1	-1	NA	0.0943263	0.0747303	0.152357	0.111121	0.167534	NA	180.784	364.001	403.31	533.472	NA	0.218416	-1	-1	-1	-1	-1	-1	-1	-1	-1	-1	-1	-1	-1	-1	-1	-1	-1	-1	-1	-1	-1	-1	-1	-1	-1
Pik3ip1	-0.0017415	-0.00012616	NA	NA	NA	NA	-1	-1	NA	NA	NA	NA	0.0478198	0.173495	NA	NA	NA	NA	180.885	NA	NA	NA	NA	0.529561	-1	-1	-1	-1	-1	-1	-1	-1	-1	-1	-1	-1	-1	-1	-1	-1	-1	-1	-1	-1	-1	-1	-1	-1	-1
Erf	0.0019441	-0.0039336	0.0002032	NA	NA	NA	1	-1	0	NA	NA	NA	0.0629741	0.112741	0.204425	NA	NA	NA	181.017	256.009	NA	NA	NA	0.235336	1	1	1	1	1	1	1	1	1	1	1	1	1	1	1	1	1	1	1	1	1	1	1	1	1
Spred2	0.0021184	-0.003684	-8.1002e-06	NA	NA	NA	1	-1	0	NA	NA	NA	0.0625029	0.12844	0.484324	NA	NA	NA	181.098	259.858	NA	NA	NA	0.247829	1	1	1	1	1	1	1	1	1	1	1	1	1	1	1	1	1	1	1	1	1	1	1	1	1
Ssu72	-0.0014204	0.00042995	NA	NA	NA	NA	-1	1	NA	NA	NA	NA	0.0748235	0.0718325	NA	NA	NA	NA	181.651	NA	NA	NA	NA	0.204508	-1	-1	-1	-1	-1	-1	-1	-1	-1	-1	-1	-1	-1	-1	-1	-1	-1	-1	-1	-1	-1	-1	-1	-1	-1
Klhdc2	-0.00074115	0.00067698	NA	NA	NA	NA	-1	1	NA	NA	NA	NA	0.126576	0.0422231	NA	NA	NA	NA	183.565	NA	NA	NA	NA	0.329471	-1	-1	-1	-1	-1	-1	-1	-1	-1	-1	-1	-1	-1	-1	-1	-1	-1	-1	-1	-1	-1	-1	-1	-1	-1
Flna	0.0020863	-0.0012898	0.0016513	NA	NA	NA	1	-1	1	NA	NA	NA	0.0704764	0.0773955	0.0893706	NA	NA	NA	183.984	419.182	NA	NA	NA	0.239993	1	1	1	1	1	1	1	1	1	1	1	1	1	1	1	1	1	1	1	1	1	1	1	1	1
Acaca	0.0022268	-0.0011804	0.00060901	NA	NA	NA	1	-1	0	NA	NA	NA	0.0648709	0.0895837	0.207701	NA	NA	NA	184.031	416.004	NA	NA	NA	0.211934	1	1	1	1	1	1	1	1	1	1	1	1	1	1	1	1	1	1	1	1	1	1	1	1	1
Tnfrsf12a	-0.0017169	-0.00011351	NA	NA	NA	NA	-1	-1	NA	NA	NA	NA	0.0353116	0.150765	NA	NA	NA	NA	185.236	NA	NA	NA	NA	0.669957	-1	-1	-1	-1	-1	-1	-1	-1	-1	-1	-1	-1	-1	-1	-1	-1	-1	-1	-1	-1	-1	-1	-1	-1	-1
Uhrf2	0.0023087	0.00063232	-0.00082338	NA	NA	NA	1	1	-1	NA	NA	NA	0.0452617	0.114933	0.126767	NA	NA	NA	185.277	416.008	NA	NA	NA	0.61307	1	1	1	1	1	1	1	1	1	1	1	1	1	1	1	1	1	1	1	1	1	1	1	1	1
Gan	0.0020866	-0.0012289	0.00063225	NA	NA	NA	1	-1	0	NA	NA	NA	0.0579199	0.0558671	0.250111	NA	NA	NA	185.498	460.04	NA	NA	NA	0.338173	1	1	1	1	1	1	1	1	1	1	1	1	1	1	1	1	1	1	1	1	1	1	1	1	1
Prnp	-0.0019534	-0.00011057	-0.0086485	NA	NA	NA	-1	0	0	NA	NA	NA	0.0612814	0.269898	0.289193	NA	NA	NA	185.536	579.999	NA	NA	NA	0.401568	-1	-1	-1	-1	-1	-1	-1	-1	-1	-1	-1	-1	-1	-1	-1	-1	-1	-1	-1	-1	-1	-1	-1	-1	-1
Gpx1	-0.0016015	0.0015188	-0.010109	0.00056682	NA	NA	-1	1	-1	1	NA	NA	0.0687565	0.0763666	0.173214	0.155824	NA	NA	185.606	366.348	395.994	NA	NA	0.294256	-1	-1	-1	-1	-1	-1	-1	-1	-1	-1	-1	-1	-1	-1	-1	-1	-1	-1	-1	-1	-1	-1	-1	-1	-1
Ranbp2	0.0026944	-0.0019652	-0.00018706	NA	NA	NA	1	-1	0	NA	NA	NA	0.0402952	0.0642407	0.279191	NA	NA	NA	186.979	356.002	NA	NA	NA	0.489527	1	1	1	1	1	1	1	1	1	1	1	1	1	1	1	1	1	1	1	1	1	1	1	1	1
Atp5l	-0.0013365	0.001317	-0.0014511	NA	NA	NA	-1	1	-1	NA	NA	NA	0.105179	0.0566374	0.182868	NA	NA	NA	187.539	484.005	NA	NA	NA	0.277202	-1	-1	-1	-1	-1	-1	-1	-1	-1	-1	-1	-1	-1	-1	-1	-1	-1	-1	-1	-1	-1	-1	-1	-1	-1
Slc25a20	-0.00136	-0.00014337	NA	NA	NA	NA	-1	-1	NA	NA	NA	NA	0.0531283	0.144042	NA	NA	NA	NA	187.601	NA	NA	NA	NA	0.50525	-1	-1	-1	-1	-1	-1	-1	-1	-1	-1	-1	-1	-1	-1	-1	-1	-1	-1	-1	-1	-1	-1	-1	-1	-1
Rif1	0.0016942	-0.0002851	NA	NA	NA	NA	1	-1	NA	NA	NA	NA	0.0655121	0.114874	NA	NA	NA	NA	187.936	NA	NA	NA	NA	0.246623	1	1	1	1	1	1	1	1	1	1	1	1	1	1	1	1	1	1	1	1	1	1	1	1	1
Col4a3bp	0.0012333	-0.0025999	4.2567e-05	NA	NA	NA	1	-1	0	NA	NA	NA	0.104477	0.121613	0.435125	NA	NA	NA	187.998	292.504	NA	NA	NA	0.209657	1	1	1	1	1	1	1	1	1	1	1	1	1	1	1	1	1	1	1	1	1	1	1	1	1
Akap13	0.0020562	-0.00071356	NA	NA	NA	NA	1	-1	NA	NA	NA	NA	0.0636526	0.0585841	NA	NA	NA	NA	187.999	NA	NA	NA	NA	0.269086	1	1	1	1	1	1	1	1	1	1	1	1	1	1	1	1	1	1	1	1	1	1	1	1	1
Spire1	-0.0015885	-1.4564e-05	NA	NA	NA	NA	-1	0	NA	NA	NA	NA	0.0815351	0.465176	NA	NA	NA	NA	187.999	NA	NA	NA	NA	0.220409	-1	-1	-1	-1	-1	-1	-1	-1	-1	-1	-1	-1	-1	-1	-1	-1	-1	-1	-1	-1	-1	-1	-1	-1	-1
Cdk4	-0.00061134	0.0030284	-0.0086988	0.0014314	NA	NA	-1	1	-1	1	NA	NA	0.165792	0.0387802	0.123539	0.0724043	NA	NA	188	367.981	406.496	NA	NA	0.609846	-1	-1	-1	-1	-1	-1	-1	-1	-1	-1	-1	-1	-1	-1	-1	-1	-1	-1	-1	-1	-1	-1	-1	-1	-1
Cpt1a	-0.0026932	-0.0014624	-8.0814e-05	NA	NA	NA	-1	-1	0	NA	NA	NA	0.0367064	0.0683856	0.390869	NA	NA	NA	188.005	368.185	NA	NA	NA	0.816496	-1	-1	-1	-1	-1	-1	-1	-1	-1	-1	-1	-1	-1	-1	-1	-1	-1	-1	-1	-1	-1	-1	-1	-1	-1
Me1	0.0009655	-0.0012369	NA	NA	NA	NA	1	-1	NA	NA	NA	NA	0.0819954	0.0208348	NA	NA	NA	NA	188.007	NA	NA	NA	NA	0.697709	1	1	1	1	1	1	1	1	1	1	1	1	1	1	1	1	1	1	1	1	1	1	1	1	1
Aimp2	-0.00084385	0.0015082	4.6759e-05	NA	NA	NA	-1	1	0	NA	NA	NA	0.121093	0.113384	0.425006	NA	NA	NA	188.027	328.001	NA	NA	NA	0.235549	-1	-1	-1	-1	-1	-1	-1	-1	-1	-1	-1	-1	-1	-1	-1	-1	-1	-1	-1	-1	-1	-1	-1	-1	-1
Caprin1	0.0027225	-0.0023622	6.5387e-05	NA	NA	NA	1	-1	0	NA	NA	NA	0.0464913	0.0912689	0.410451	NA	NA	NA	188.041	319.998	NA	NA	NA	0.332995	1	1	1	1	1	1	1	1	1	1	1	1	1	1	1	1	1	1	1	1	1	1	1	1	1
Ajuba	-0.002198	0.000822	NA	NA	NA	NA	-1	1	NA	NA	NA	NA	0.044506	0.0379988	NA	NA	NA	NA	189.312	NA	NA	NA	NA	0.456813	-1	-1	-1	-1	-1	-1	-1	-1	-1	-1	-1	-1	-1	-1	-1	-1	-1	-1	-1	-1	-1	-1	-1	-1	-1
Rnf144a	-0.0004544	0.0010013	NA	NA	NA	NA	0	1	NA	NA	NA	NA	0.23652	0.0420501	NA	NA	NA	NA	189.59	NA	NA	NA	NA	0.375571	0	0	0	0	0	0	0	0	0	0	0	0	0	0	0	0	0	0	0	0	0	0	0	0	0
Slc2a1	-5.4244e-05	0.0010496	NA	NA	NA	NA	0	1	NA	NA	NA	NA	0.444978	0.0299434	NA	NA	NA	NA	189.777	NA	NA	NA	NA	0.588941	0	0	0	0	0	0	0	0	0	0	0	0	0	0	0	0	0	0	0	0	0	0	0	0	0
Kdm4a	0.0010446	-0.00044073	NA	NA	NA	NA	1	-1	NA	NA	NA	NA	0.067752	0.0515145	NA	NA	NA	NA	191.493	NA	NA	NA	NA	0.282429	1	1	1	1	1	1	1	1	1	1	1	1	1	1	1	1	1	1	1	1	1	1	1	1	1
Clip1	0.0010562	-0.0018443	0.00021199	NA	NA	NA	1	-1	0	NA	NA	NA	0.098694	0.0696015	0.266344	NA	NA	NA	191.61	356.008	NA	NA	NA	0.345982	1	1	1	1	1	1	1	1	1	1	1	1	1	1	1	1	1	1	1	1	1	1	1	1	1
Lgr4	-0.0024055	0.00034859	NA	NA	NA	NA	-1	1	NA	NA	NA	NA	0.028561	0.0621858	NA	NA	NA	NA	191.663	NA	NA	NA	NA	0.654101	-1	-1	-1	-1	-1	-1	-1	-1	-1	-1	-1	-1	-1	-1	-1	-1	-1	-1	-1	-1	-1	-1	-1	-1	-1
Rnf187	-0.00068705	0.0013532	-0.00058266	NA	NA	NA	-1	1	0	NA	NA	NA	0.149758	0.0435003	0.297278	NA	NA	NA	191.994	484.003	NA	NA	NA	0.482842	-1	-1	-1	-1	-1	-1	-1	-1	-1	-1	-1	-1	-1	-1	-1	-1	-1	-1	-1	-1	-1	-1	-1	-1	-1
Cstf3	-0.0010534	0.0011255	-0.001102	NA	NA	NA	-1	1	-1	NA	NA	NA	0.102162	0.0674845	0.121879	NA	NA	NA	191.999	431.979	NA	NA	NA	0.205079	-1	-1	-1	-1	-1	-1	-1	-1	-1	-1	-1	-1	-1	-1	-1	-1	-1	-1	-1	-1	-1	-1	-1	-1	-1
Gprasp1	0.0018367	-0.00048771	NA	NA	NA	NA	1	-1	NA	NA	NA	NA	0.049477	0.0591784	NA	NA	NA	NA	192	NA	NA	NA	NA	0.367689	1	1	1	1	1	1	1	1	1	1	1	1	1	1	1	1	1	1	1	1	1	1	1	1	1
Cnn2	-0.0018077	-1.0245e-05	NA	NA	NA	NA	-1	0	NA	NA	NA	NA	0.0603505	0.470591	NA	NA	NA	NA	192	NA	NA	NA	NA	0.363264	-1	-1	-1	-1	-1	-1	-1	-1	-1	-1	-1	-1	-1	-1	-1	-1	-1	-1	-1	-1	-1	-1	-1	-1	-1
Nrk	0.0024075	-0.00071304	NA	NA	NA	NA	1	-1	NA	NA	NA	NA	0.064781	0.0727262	NA	NA	NA	NA	192	NA	NA	NA	NA	0.239036	1	1	1	1	1	1	1	1	1	1	1	1	1	1	1	1	1	1	1	1	1	1	1	1	1
Zmym3	-0.00037609	0.0041078	-0.00014581	NA	NA	NA	0	1	0	NA	NA	NA	0.272051	0.135843	0.285912	NA	NA	NA	192.007	260.32	NA	NA	NA	0.272992	0	0	0	0	0	0	0	0	0	0	0	0	0	0	0	0	0	0	0	0	0	0	0	0	0
Plrg1	-0.00025463	0.0013379	-0.00040148	NA	NA	NA	0	1	-1	NA	NA	NA	0.266443	0.0854698	0.138594	NA	NA	NA	192.488	348.6	NA	NA	NA	0.269451	0	0	0	0	0	0	0	0	0	0	0	0	0	0	0	0	0	0	0	0	0	0	0	0	0
Nodal	-0.0038912	-6.0909e-05	-0.00030543	NA	NA	NA	-1	0	-1	NA	NA	NA	0.0167836	0.410163	0.16743	NA	NA	NA	193.565	383.997	NA	NA	NA	0.890177	-1	-1	-1	-1	-1	-1	-1	-1	-1	-1	-1	-1	-1	-1	-1	-1	-1	-1	-1	-1	-1	-1	-1	-1	-1
Zmynd11	0.0012274	-0.0039105	5.5915e-05	NA	NA	NA	1	-1	0	NA	NA	NA	0.0800146	0.116875	0.371795	NA	NA	NA	194.747	259.6	NA	NA	NA	0.27432	1	1	1	1	1	1	1	1	1	1	1	1	1	1	1	1	1	1	1	1	1	1	1	1	1
Adam22	0.00036521	0.0064696	-0.00050368	NA	NA	NA	0	1	-1	NA	NA	NA	0.266805	0.123425	0.102816	NA	NA	NA	195.393	247.997	NA	NA	NA	0.432051	0	0	0	0	0	0	0	0	0	0	0	0	0	0	0	0	0	0	0	0	0	0	0	0	0
Cic	0.0016519	-0.00060217	NA	NA	NA	NA	1	-1	NA	NA	NA	NA	0.0760284	0.0698163	NA	NA	NA	NA	196	NA	NA	NA	NA	0.202805	1	1	1	1	1	1	1	1	1	1	1	1	1	1	1	1	1	1	1	1	1	1	1	1	1
Ppcs	0.0013086	-0.00073984	NA	NA	NA	NA	1	-1	NA	NA	NA	NA	0.0817646	0.0489665	NA	NA	NA	NA	196	NA	NA	NA	NA	0.271023	1	1	1	1	1	1	1	1	1	1	1	1	1	1	1	1	1	1	1	1	1	1	1	1	1
Sf3b3	0.0024999	-0.00087027	NA	NA	NA	NA	1	-1	NA	NA	NA	NA	0.0346253	0.0347333	NA	NA	NA	NA	196.005	NA	NA	NA	NA	0.551521	1	1	1	1	1	1	1	1	1	1	1	1	1	1	1	1	1	1	1	1	1	1	1	1	1
Zdhhc9	-0.00099802	0.00012132	NA	NA	NA	NA	-1	1	NA	NA	NA	NA	0.0703722	0.182493	NA	NA	NA	NA	196.25	NA	NA	NA	NA	0.218685	-1	-1	-1	-1	-1	-1	-1	-1	-1	-1	-1	-1	-1	-1	-1	-1	-1	-1	-1	-1	-1	-1	-1	-1	-1
Cav1	-0.0019869	-0.00029979	NA	NA	NA	NA	-1	-1	NA	NA	NA	NA	0.0441314	0.0994372	NA	NA	NA	NA	196.619	NA	NA	NA	NA	0.6093	-1	-1	-1	-1	-1	-1	-1	-1	-1	-1	-1	-1	-1	-1	-1	-1	-1	-1	-1	-1	-1	-1	-1	-1	-1
Lsm5	-0.00068592	0.0007457	NA	NA	NA	NA	-1	1	NA	NA	NA	NA	0.164136	0.0573256	NA	NA	NA	NA	198.327	NA	NA	NA	NA	0.210527	-1	-1	-1	-1	-1	-1	-1	-1	-1	-1	-1	-1	-1	-1	-1	-1	-1	-1	-1	-1	-1	-1	-1	-1	-1
Tomm5	-0.0010237	0.00056232	0.0011646	NA	NA	NA	-1	1	1	NA	NA	NA	0.0993471	0.163881	0.0884129	NA	NA	NA	198.774	404.039	NA	NA	NA	0.306895	-1	-1	-1	-1	-1	-1	-1	-1	-1	-1	-1	-1	-1	-1	-1	-1	-1	-1	-1	-1	-1	-1	-1	-1	-1
Limk2	-0.0022874	-0.00015672	NA	NA	NA	NA	-1	-1	NA	NA	NA	NA	0.0370128	0.170929	NA	NA	NA	NA	198.807	NA	NA	NA	NA	0.644039	-1	-1	-1	-1	-1	-1	-1	-1	-1	-1	-1	-1	-1	-1	-1	-1	-1	-1	-1	-1	-1	-1	-1	-1	-1
Zscan10	0.0021114	-0.0010275	NA	NA	NA	NA	1	-1	NA	NA	NA	NA	0.0459166	0.0330614	NA	NA	NA	NA	199.569	NA	NA	NA	NA	0.487012	1	1	1	1	1	1	1	1	1	1	1	1	1	1	1	1	1	1	1	1	1	1	1	1	1
Armcx4	0.0015409	-0.00046827	NA	NA	NA	NA	1	-1	NA	NA	NA	NA	0.0669226	0.0765486	NA	NA	NA	NA	199.61	NA	NA	NA	NA	0.23011	1	1	1	1	1	1	1	1	1	1	1	1	1	1	1	1	1	1	1	1	1	1	1	1	1
Kif1a	0.0017173	-0.0023233	-0.00064583	NA	NA	NA	1	-1	-1	NA	NA	NA	0.0646163	0.0661875	0.122329	NA	NA	NA	199.982	359.08	NA	NA	NA	0.541682	1	1	1	1	1	1	1	1	1	1	1	1	1	1	1	1	1	1	1	1	1	1	1	1	1
Ubqln2	0.00092976	-0.00082552	NA	NA	NA	NA	1	-1	NA	NA	NA	NA	0.124935	0.0536903	NA	NA	NA	NA	200	NA	NA	NA	NA	0.232826	1	1	1	1	1	1	1	1	1	1	1	1	1	1	1	1	1	1	1	1	1	1	1	1	1
Numa1	0.0015183	-0.00051772	NA	NA	NA	NA	1	-1	NA	NA	NA	NA	0.0680573	0.0727344	NA	NA	NA	NA	200.582	NA	NA	NA	NA	0.221466	1	1	1	1	1	1	1	1	1	1	1	1	1	1	1	1	1	1	1	1	1	1	1	1	1
Zbtb7b	0.00084631	-0.0015704	0.00088306	NA	NA	NA	1	-1	1	NA	NA	NA	0.135555	0.0598093	0.186027	NA	NA	NA	200.871	443.349	NA	NA	NA	0.326494	1	1	1	1	1	1	1	1	1	1	1	1	1	1	1	1	1	1	1	1	1	1	1	1	1
Urb1	0.00094141	-0.00091221	NA	NA	NA	NA	1	-1	NA	NA	NA	NA	0.13692	0.0545071	NA	NA	NA	NA	202.102	NA	NA	NA	NA	0.226375	1	1	1	1	1	1	1	1	1	1	1	1	1	1	1	1	1	1	1	1	1	1	1	1	1
Prmt1	-0.00011208	0.0022027	-0.0085653	0.0010606	NA	NA	0	1	0	1	NA	NA	0.385864	0.0567894	0.228048	0.0852731	NA	NA	203.232	367.998	393.736	NA	NA	0.490571	0	0	0	0	0	0	0	0	0	0	0	0	0	0	0	0	0	0	0	0	0	0	0	0	0
Mapk4	0.0018692	-0.000517	NA	NA	NA	NA	1	-1	NA	NA	NA	NA	0.0565379	0.0740865	NA	NA	NA	NA	203.691	NA	NA	NA	NA	0.29424	1	1	1	1	1	1	1	1	1	1	1	1	1	1	1	1	1	1	1	1	1	1	1	1	1
Pdlim5	0.00030402	-0.0027105	0.00027659	NA	NA	NA	0	-1	1	NA	NA	NA	0.246179	0.081309	0.191128	NA	NA	NA	203.998	320.172	NA	NA	NA	0.450145	0	0	0	0	0	0	0	0	0	0	0	0	0	0	0	0	0	0	0	0	0	0	0	0	0
Mtmr14	-0.00029906	0.00076878	NA	NA	NA	NA	0	1	NA	NA	NA	NA	0.252112	0.0475503	NA	NA	NA	NA	203.999	NA	NA	NA	NA	0.328125	0	0	0	0	0	0	0	0	0	0	0	0	0	0	0	0	0	0	0	0	0	0	0	0	0
Atm	0.0019944	-0.00039652	NA	NA	NA	NA	1	-1	NA	NA	NA	NA	0.0621751	0.115584	NA	NA	NA	NA	204	NA	NA	NA	NA	0.247028	1	1	1	1	1	1	1	1	1	1	1	1	1	1	1	1	1	1	1	1	1	1	1	1	1
Shisa5	-0.0023041	-0.00049232	NA	NA	NA	NA	-1	-1	NA	NA	NA	NA	0.0336244	0.0570725	NA	NA	NA	NA	204.001	NA	NA	NA	NA	0.76428	-1	-1	-1	-1	-1	-1	-1	-1	-1	-1	-1	-1	-1	-1	-1	-1	-1	-1	-1	-1	-1	-1	-1	-1	-1
Paip2	-0.0010856	0.0012549	-0.0010023	NA	NA	NA	-1	1	0	NA	NA	NA	0.0911012	0.0488554	0.223074	NA	NA	NA	204.007	493.76	NA	NA	NA	0.374443	-1	-1	-1	-1	-1	-1	-1	-1	-1	-1	-1	-1	-1	-1	-1	-1	-1	-1	-1	-1	-1	-1	-1	-1	-1
Wbp11	0.0007248	-0.0011778	0.01408	-0.00099504	NA	NA	1	-1	1	-1	NA	NA	0.147577	0.123494	0.181654	0.108451	NA	NA	204.024	371.288	396.01	NA	NA	0.209673	1	1	1	1	1	1	1	1	1	1	1	1	1	1	1	1	1	1	1	1	1	1	1	1	1
Ipo8	0.0018285	-0.0016719	0.00050086	NA	NA	NA	1	-1	1	NA	NA	NA	0.0590428	0.135046	0.127775	NA	NA	NA	204.033	320.099	NA	NA	NA	0.231575	1	1	1	1	1	1	1	1	1	1	1	1	1	1	1	1	1	1	1	1	1	1	1	1	1
Brd8	-0.00058871	0.0018744	-0.00019858	NA	NA	NA	-1	1	0	NA	NA	NA	0.149035	0.0818016	0.271807	NA	NA	NA	205.495	353.055	NA	NA	NA	0.342247	-1	-1	-1	-1	-1	-1	-1	-1	-1	-1	-1	-1	-1	-1	-1	-1	-1	-1	-1	-1	-1	-1	-1	-1	-1
Bri3bp	-0.00075451	0.00076788	NA	NA	NA	NA	-1	1	NA	NA	NA	NA	0.115332	0.0449644	NA	NA	NA	NA	205.557	NA	NA	NA	NA	0.309805	-1	-1	-1	-1	-1	-1	-1	-1	-1	-1	-1	-1	-1	-1	-1	-1	-1	-1	-1	-1	-1	-1	-1	-1	-1
Fam169a	0.0021642	-0.0031511	-1.8708e-05	NA	NA	NA	1	-1	0	NA	NA	NA	0.0436503	0.0744523	0.468193	NA	NA	NA	205.897	316	NA	NA	NA	0.437338	1	1	1	1	1	1	1	1	1	1	1	1	1	1	1	1	1	1	1	1	1	1	1	1	1
Mrpl43	-0.0013155	0.0025117	-0.0093069	0.00090577	NA	NA	-1	1	-1	1	NA	NA	0.0880435	0.0661523	0.186874	0.131907	NA	NA	206.128	370.993	399.996	NA	NA	0.247693	-1	-1	-1	-1	-1	-1	-1	-1	-1	-1	-1	-1	-1	-1	-1	-1	-1	-1	-1	-1	-1	-1	-1	-1	-1
Eea1	0.0014906	-0.0028117	-8.8591e-05	NA	NA	NA	1	-1	0	NA	NA	NA	0.0700082	0.0876841	0.374352	NA	NA	NA	206.734	320.007	NA	NA	NA	0.358161	1	1	1	1	1	1	1	1	1	1	1	1	1	1	1	1	1	1	1	1	1	1	1	1	1
Arid1a	0.0017066	-0.0043195	0.0004226	-0.0021324	NA	NA	1	-1	0	-1	NA	NA	0.0583981	0.168228	0.206684	0.0928271	NA	NA	207.342	260	468.954	NA	NA	0.288115	1	1	1	1	1	1	1	1	1	1	1	1	1	1	1	1	1	1	1	1	1	1	1	1	1
Xpo1	0.00094037	0.00017422	NA	NA	NA	NA	1	1	NA	NA	NA	NA	0.0745276	0.145417	NA	NA	NA	NA	207.991	NA	NA	NA	NA	0.360296	1	1	1	1	1	1	1	1	1	1	1	1	1	1	1	1	1	1	1	1	1	1	1	1	1
Csnk1e	-0.0012894	0.00023045	NA	NA	NA	NA	-1	1	NA	NA	NA	NA	0.0676796	0.137548	NA	NA	NA	NA	208	NA	NA	NA	NA	0.227886	-1	-1	-1	-1	-1	-1	-1	-1	-1	-1	-1	-1	-1	-1	-1	-1	-1	-1	-1	-1	-1	-1	-1	-1	-1
Sgpl1	0.00024216	-0.00097556	NA	NA	NA	NA	0	-1	NA	NA	NA	NA	0.30681	0.0450922	NA	NA	NA	NA	208	NA	NA	NA	NA	0.369665	0	0	0	0	0	0	0	0	0	0	0	0	0	0	0	0	0	0	0	0	0	0	0	0	0
Pofut1	0.0014624	-0.00020572	NA	NA	NA	NA	1	-1	NA	NA	NA	NA	0.0495511	0.12818	NA	NA	NA	NA	208.002	NA	NA	NA	NA	0.378336	1	1	1	1	1	1	1	1	1	1	1	1	1	1	1	1	1	1	1	1	1	1	1	1	1
Kcmf1	-0.0012094	-0.00024968	NA	NA	NA	NA	-1	-1	NA	NA	NA	NA	0.0627852	0.117307	NA	NA	NA	NA	211.463	NA	NA	NA	NA	0.453986	-1	-1	-1	-1	-1	-1	-1	-1	-1	-1	-1	-1	-1	-1	-1	-1	-1	-1	-1	-1	-1	-1	-1	-1	-1
Mlf2	-0.00074682	0.00090141	NA	NA	NA	NA	-1	1	NA	NA	NA	NA	0.142089	0.0521155	NA	NA	NA	NA	211.989	NA	NA	NA	NA	0.255394	-1	-1	-1	-1	-1	-1	-1	-1	-1	-1	-1	-1	-1	-1	-1	-1	-1	-1	-1	-1	-1	-1	-1	-1	-1
Slc1a3	0.0020718	0.00024446	NA	NA	NA	NA	1	1	NA	NA	NA	NA	0.0459475	0.150938	NA	NA	NA	NA	212	NA	NA	NA	NA	0.546809	1	1	1	1	1	1	1	1	1	1	1	1	1	1	1	1	1	1	1	1	1	1	1	1	1
Sema3a	0.0022317	-0.00074716	NA	NA	NA	NA	1	-1	NA	NA	NA	NA	0.041176	0.0489509	NA	NA	NA	NA	212.002	NA	NA	NA	NA	0.447981	1	1	1	1	1	1	1	1	1	1	1	1	1	1	1	1	1	1	1	1	1	1	1	1	1
Pdpr	0.0020675	-0.0020192	0.00050519	NA	NA	NA	1	-1	1	NA	NA	NA	0.0592863	0.10778	0.181292	NA	NA	NA	212.955	356.035	NA	NA	NA	0.211659	1	1	1	1	1	1	1	1	1	1	1	1	1	1	1	1	1	1	1	1	1	1	1	1	1
Cmpk1	-0.00042226	0.00084677	0.015128	NA	NA	NA	0	1	1	NA	NA	NA	0.204871	0.0553631	0.134653	NA	NA	NA	213.716	572	NA	NA	NA	0.436869	0	0	0	0	0	0	0	0	0	0	0	0	0	0	0	0	0	0	0	0	0	0	0	0	0
Rras2	-0.0017211	0.00022541	NA	NA	NA	NA	-1	1	NA	NA	NA	NA	0.0359389	0.110194	NA	NA	NA	NA	213.994	NA	NA	NA	NA	0.538383	-1	-1	-1	-1	-1	-1	-1	-1	-1	-1	-1	-1	-1	-1	-1	-1	-1	-1	-1	-1	-1	-1	-1	-1	-1
St6galnac6	-0.00058029	0.00090615	NA	NA	NA	NA	-1	1	NA	NA	NA	NA	0.15004	0.0430235	NA	NA	NA	NA	214.218	NA	NA	NA	NA	0.34926	-1	-1	-1	-1	-1	-1	-1	-1	-1	-1	-1	-1	-1	-1	-1	-1	-1	-1	-1	-1	-1	-1	-1	-1	-1
Anxa3	-0.0021926	-0.00074698	0.00023074	NA	NA	NA	-1	-1	0	NA	NA	NA	0.025908	0.0670017	0.297136	NA	NA	NA	215.989	444.467	NA	NA	NA	0.847451	-1	-1	-1	-1	-1	-1	-1	-1	-1	-1	-1	-1	-1	-1	-1	-1	-1	-1	-1	-1	-1	-1	-1	-1	-1
Plekhb2	-0.0011175	1.764e-05	NA	NA	NA	NA	-1	0	NA	NA	NA	NA	0.0611407	0.441273	NA	NA	NA	NA	215.995	NA	NA	NA	NA	0.320312	-1	-1	-1	-1	-1	-1	-1	-1	-1	-1	-1	-1	-1	-1	-1	-1	-1	-1	-1	-1	-1	-1	-1	-1	-1
Kctd6	-0.0015384	-0.00016366	NA	NA	NA	NA	-1	-1	NA	NA	NA	NA	0.0542999	0.195322	NA	NA	NA	NA	216	NA	NA	NA	NA	0.44904	-1	-1	-1	-1	-1	-1	-1	-1	-1	-1	-1	-1	-1	-1	-1	-1	-1	-1	-1	-1	-1	-1	-1	-1	-1
Nexn	-0.001634	0.00026741	NA	NA	NA	NA	-1	1	NA	NA	NA	NA	0.0478504	0.121825	NA	NA	NA	NA	216.009	NA	NA	NA	NA	0.373231	-1	-1	-1	-1	-1	-1	-1	-1	-1	-1	-1	-1	-1	-1	-1	-1	-1	-1	-1	-1	-1	-1	-1	-1	-1
Cmip	-0.00099123	3.0983e-05	NA	NA	NA	NA	-1	0	NA	NA	NA	NA	0.0734301	0.405486	NA	NA	NA	NA	218.17	NA	NA	NA	NA	0.239067	-1	-1	-1	-1	-1	-1	-1	-1	-1	-1	-1	-1	-1	-1	-1	-1	-1	-1	-1	-1	-1	-1	-1	-1	-1
Igfbp2	-0.0014686	-0.00016283	NA	NA	NA	NA	-1	-1	NA	NA	NA	NA	0.04913	0.174433	NA	NA	NA	NA	218.242	NA	NA	NA	NA	0.509272	-1	-1	-1	-1	-1	-1	-1	-1	-1	-1	-1	-1	-1	-1	-1	-1	-1	-1	-1	-1	-1	-1	-1	-1	-1
Mfap1a	0.0021455	-0.00069083	NA	NA	NA	NA	1	-1	NA	NA	NA	NA	0.0428491	0.0575976	NA	NA	NA	NA	219.185	NA	NA	NA	NA	0.415976	1	1	1	1	1	1	1	1	1	1	1	1	1	1	1	1	1	1	1	1	1	1	1	1	1
Icmt	0.0017412	-0.0030392	-0.00010613	NA	NA	NA	1	-1	0	NA	NA	NA	0.0544093	0.0841221	0.355775	NA	NA	NA	219.273	331.993	NA	NA	NA	0.402982	1	1	1	1	1	1	1	1	1	1	1	1	1	1	1	1	1	1	1	1	1	1	1	1	1
Pik3cb	-0.0016699	0.00012456	NA	NA	NA	NA	-1	0	NA	NA	NA	NA	0.0447422	0.219586	NA	NA	NA	NA	219.957	NA	NA	NA	NA	0.45753	-1	-1	-1	-1	-1	-1	-1	-1	-1	-1	-1	-1	-1	-1	-1	-1	-1	-1	-1	-1	-1	-1	-1	-1	-1
Snrpd2	-0.00079347	0.0010577	NA	NA	NA	NA	-1	1	NA	NA	NA	NA	0.135609	0.0467953	NA	NA	NA	NA	219.995	NA	NA	NA	NA	0.299616	-1	-1	-1	-1	-1	-1	-1	-1	-1	-1	-1	-1	-1	-1	-1	-1	-1	-1	-1	-1	-1	-1	-1	-1	-1
Cecr2	0.0015384	0.00013385	NA	NA	NA	NA	1	0	NA	NA	NA	NA	0.0552889	0.229192	NA	NA	NA	NA	219.996	NA	NA	NA	NA	0.438163	1	1	1	1	1	1	1	1	1	1	1	1	1	1	1	1	1	1	1	1	1	1	1	1	1
Amt	0.0019009	0.00016142	NA	NA	NA	NA	1	0	NA	NA	NA	NA	0.0549205	0.238721	NA	NA	NA	NA	220.006	NA	NA	NA	NA	0.426712	1	1	1	1	1	1	1	1	1	1	1	1	1	1	1	1	1	1	1	1	1	1	1	1	1
Galnt7	0.0012334	-0.00076586	NA	NA	NA	NA	1	-1	NA	NA	NA	NA	0.069028	0.0508326	NA	NA	NA	NA	220.016	NA	NA	NA	NA	0.281201	1	1	1	1	1	1	1	1	1	1	1	1	1	1	1	1	1	1	1	1	1	1	1	1	1
Klhl7	-8.8841e-05	0.00093841	NA	NA	NA	NA	0	1	NA	NA	NA	NA	0.394179	0.0394162	NA	NA	NA	NA	220.147	NA	NA	NA	NA	0.462302	0	0	0	0	0	0	0	0	0	0	0	0	0	0	0	0	0	0	0	0	0	0	0	0	0
Shb	-0.0016647	-3.8747e-05	NA	NA	NA	NA	-1	0	NA	NA	NA	NA	0.0389246	0.369287	NA	NA	NA	NA	220.403	NA	NA	NA	NA	0.582557	-1	-1	-1	-1	-1	-1	-1	-1	-1	-1	-1	-1	-1	-1	-1	-1	-1	-1	-1	-1	-1	-1	-1	-1	-1
Mdc1	0.00094523	-0.0006746	0.01025	-0.0010144	NA	NA	1	-1	1	-1	NA	NA	0.0778333	0.182774	0.185911	0.081173	NA	NA	220.455	368.498	395.72	NA	NA	0.397376	1	1	1	1	1	1	1	1	1	1	1	1	1	1	1	1	1	1	1	1	1	1	1	1	1
Exoc8	0.0016694	-0.0015159	3.4474e-05	NA	NA	NA	1	-1	0	NA	NA	NA	0.0413259	0.0689368	0.454059	NA	NA	NA	220.716	387.715	NA	NA	NA	0.420208	1	1	1	1	1	1	1	1	1	1	1	1	1	1	1	1	1	1	1	1	1	1	1	1	1
Plekhg2	-0.0015035	1.3516e-05	NA	NA	NA	NA	-1	0	NA	NA	NA	NA	0.060187	0.467175	NA	NA	NA	NA	221.658	NA	NA	NA	NA	0.334234	-1	-1	-1	-1	-1	-1	-1	-1	-1	-1	-1	-1	-1	-1	-1	-1	-1	-1	-1	-1	-1	-1	-1	-1	-1
Irf2bp2	-0.0015612	1.1314e-05	NA	NA	NA	NA	-1	0	NA	NA	NA	NA	0.0543908	0.470632	NA	NA	NA	NA	222.284	NA	NA	NA	NA	0.386289	-1	-1	-1	-1	-1	-1	-1	-1	-1	-1	-1	-1	-1	-1	-1	-1	-1	-1	-1	-1	-1	-1	-1	-1	-1
Hp1bp3	0.0016771	-0.0067696	-6.9566e-05	NA	NA	NA	1	-1	0	NA	NA	NA	0.0526952	0.181709	0.359621	NA	NA	NA	222.697	255.999	NA	NA	NA	0.228053	1	1	1	1	1	1	1	1	1	1	1	1	1	1	1	1	1	1	1	1	1	1	1	1	1
Dusp6	-0.001441	-0.00016207	0.0011116	NA	NA	NA	-1	0	1	NA	NA	NA	0.0333322	0.200571	0.125314	NA	NA	NA	223.101	491.748	NA	NA	NA	0.665945	-1	-1	-1	-1	-1	-1	-1	-1	-1	-1	-1	-1	-1	-1	-1	-1	-1	-1	-1	-1	-1	-1	-1	-1	-1
Ccdc88a	0.00083346	-0.00078999	NA	NA	NA	NA	1	-1	NA	NA	NA	NA	0.096855	0.047513	NA	NA	NA	NA	223.255	NA	NA	NA	NA	0.28473	1	1	1	1	1	1	1	1	1	1	1	1	1	1	1	1	1	1	1	1	1	1	1	1	1
Prdx4	-0.00040234	0.00067286	NA	NA	NA	NA	-1	1	NA	NA	NA	NA	0.187147	0.0569724	NA	NA	NA	NA	224	NA	NA	NA	NA	0.227767	-1	-1	-1	-1	-1	-1	-1	-1	-1	-1	-1	-1	-1	-1	-1	-1	-1	-1	-1	-1	-1	-1	-1	-1	-1
Chordc1	0.0014223	-0.001891	-8.194e-05	NA	NA	NA	1	-1	0	NA	NA	NA	0.055979	0.126576	0.366828	NA	NA	NA	224	326.021	NA	NA	NA	0.249788	1	1	1	1	1	1	1	1	1	1	1	1	1	1	1	1	1	1	1	1	1	1	1	1	1
St14	-0.0013474	9.6837e-05	NA	NA	NA	NA	-1	0	NA	NA	NA	NA	0.0652723	0.299331	NA	NA	NA	NA	224.004	NA	NA	NA	NA	0.264307	-1	-1	-1	-1	-1	-1	-1	-1	-1	-1	-1	-1	-1	-1	-1	-1	-1	-1	-1	-1	-1	-1	-1	-1	-1
Sall2	0.0020301	-0.005292	0.00018127	NA	NA	NA	1	-1	0	NA	NA	NA	0.0421059	0.154338	0.226763	NA	NA	NA	225.389	275.706	NA	NA	NA	0.305001	1	1	1	1	1	1	1	1	1	1	1	1	1	1	1	1	1	1	1	1	1	1	1	1	1
Dgcr8	0.0033356	-0.0036122	-0.00089469	NA	NA	NA	1	-1	-1	NA	NA	NA	0.0268161	0.0880197	0.0721864	NA	NA	NA	225.558	321.805	NA	NA	NA	0.631958	1	1	1	1	1	1	1	1	1	1	1	1	1	1	1	1	1	1	1	1	1	1	1	1	1
Igdcc3	0.0021816	-0.00010275	NA	NA	NA	NA	1	0	NA	NA	NA	NA	0.0312169	0.248275	NA	NA	NA	NA	226.412	NA	NA	NA	NA	0.64468	1	1	1	1	1	1	1	1	1	1	1	1	1	1	1	1	1	1	1	1	1	1	1	1	1
Fhl2	-0.0018641	-0.0002136	0.00029915	NA	NA	NA	-1	0	0	NA	NA	NA	0.0306153	0.225936	0.278519	NA	NA	NA	227.936	455.992	NA	NA	NA	0.710241	-1	-1	-1	-1	-1	-1	-1	-1	-1	-1	-1	-1	-1	-1	-1	-1	-1	-1	-1	-1	-1	-1	-1	-1	-1
Ell2	-0.002938	-0.00015454	NA	NA	NA	NA	-1	-1	NA	NA	NA	NA	0.0234369	0.192797	NA	NA	NA	NA	228.002	NA	NA	NA	NA	0.794178	-1	-1	-1	-1	-1	-1	-1	-1	-1	-1	-1	-1	-1	-1	-1	-1	-1	-1	-1	-1	-1	-1	-1	-1	-1
Psat1	0.0014635	0.00043244	NA	NA	NA	NA	1	1	NA	NA	NA	NA	0.0519503	0.0889449	NA	NA	NA	NA	232.001	NA	NA	NA	NA	0.557577	1	1	1	1	1	1	1	1	1	1	1	1	1	1	1	1	1	1	1	1	1	1	1	1	1
Maff	-0.0014325	0.00010097	0.00067491	NA	NA	NA	-1	0	0	NA	NA	NA	0.0399736	0.335291	0.200781	NA	NA	NA	235.468	480.004	NA	NA	NA	0.499081	-1	-1	-1	-1	-1	-1	-1	-1	-1	-1	-1	-1	-1	-1	-1	-1	-1	-1	-1	-1	-1	-1	-1	-1	-1
Senp6	-0.0010382	-6.7046e-05	NA	NA	NA	NA	-1	0	NA	NA	NA	NA	0.065552	0.333642	NA	NA	NA	NA	235.958	NA	NA	NA	NA	0.317063	-1	-1	-1	-1	-1	-1	-1	-1	-1	-1	-1	-1	-1	-1	-1	-1	-1	-1	-1	-1	-1	-1	-1	-1	-1
Pkd1	0.0006169	-0.00087739	NA	NA	NA	NA	1	-1	NA	NA	NA	NA	0.144702	0.0557393	NA	NA	NA	NA	235.999	NA	NA	NA	NA	0.229851	1	1	1	1	1	1	1	1	1	1	1	1	1	1	1	1	1	1	1	1	1	1	1	1	1
Arrdc4	0.0018612	-0.00037295	NA	NA	NA	NA	1	-1	NA	NA	NA	NA	0.0357149	0.0932818	NA	NA	NA	NA	236	NA	NA	NA	NA	0.510013	1	1	1	1	1	1	1	1	1	1	1	1	1	1	1	1	1	1	1	1	1	1	1	1	1
Mt2	0.0026501	-0.0011398	NA	NA	NA	NA	1	-1	NA	NA	NA	NA	0.035026	0.0418538	NA	NA	NA	NA	236	NA	NA	NA	NA	0.518058	1	1	1	1	1	1	1	1	1	1	1	1	1	1	1	1	1	1	1	1	1	1	1	1	1
Klf13	-0.0015168	0.0012169	-0.0019283	NA	NA	NA	-1	1	-1	NA	NA	NA	0.0542257	0.0712585	0.10935	NA	NA	NA	236.001	471.968	NA	NA	NA	0.286659	-1	-1	-1	-1	-1	-1	-1	-1	-1	-1	-1	-1	-1	-1	-1	-1	-1	-1	-1	-1	-1	-1	-1	-1	-1
Phlda1	-0.00089891	-3.4115e-05	NA	NA	NA	NA	-1	0	NA	NA	NA	NA	0.0512293	0.369223	NA	NA	NA	NA	236.001	NA	NA	NA	NA	0.42555	-1	-1	-1	-1	-1	-1	-1	-1	-1	-1	-1	-1	-1	-1	-1	-1	-1	-1	-1	-1	-1	-1	-1	-1	-1
Erp44	-0.00090018	1.8917e-05	NA	NA	NA	NA	-1	0	NA	NA	NA	NA	0.0793272	0.451403	NA	NA	NA	NA	236.481	NA	NA	NA	NA	0.204363	-1	-1	-1	-1	-1	-1	-1	-1	-1	-1	-1	-1	-1	-1	-1	-1	-1	-1	-1	-1	-1	-1	-1	-1	-1
Prrc1	-0.0016853	-0.00014688	NA	NA	NA	NA	-1	0	NA	NA	NA	NA	0.0424273	0.219676	NA	NA	NA	NA	237.309	NA	NA	NA	NA	0.551058	-1	-1	-1	-1	-1	-1	-1	-1	-1	-1	-1	-1	-1	-1	-1	-1	-1	-1	-1	-1	-1	-1	-1	-1	-1
Cdc34	-0.00078729	0.0033155	-0.011537	0.00088397	NA	NA	-1	1	-1	1	NA	NA	0.0992751	0.0614227	0.161115	0.109188	NA	NA	237.399	368.005	395.514	NA	NA	0.331725	-1	-1	-1	-1	-1	-1	-1	-1	-1	-1	-1	-1	-1	-1	-1	-1	-1	-1	-1	-1	-1	-1	-1	-1	-1
Zdhhc18	-0.0018925	-0.00010076	NA	NA	NA	NA	-1	0	NA	NA	NA	NA	0.0420871	0.295988	NA	NA	NA	NA	238.718	NA	NA	NA	NA	0.541507	-1	-1	-1	-1	-1	-1	-1	-1	-1	-1	-1	-1	-1	-1	-1	-1	-1	-1	-1	-1	-1	-1	-1	-1	-1
Xiap	0.00097989	-0.0029696	0.0047071	-0.00055356	NA	NA	1	-1	1	-1	NA	NA	0.0802635	0.072944	0.158396	0.196329	NA	NA	239.77	364.661	416.195	NA	NA	0.237307	1	1	1	1	1	1	1	1	1	1	1	1	1	1	1	1	1	1	1	1	1	1	1	1	1
Prmt6	0.0013114	-0.00036427	NA	NA	NA	NA	1	-1	NA	NA	NA	NA	0.0493233	0.0969751	NA	NA	NA	NA	240	NA	NA	NA	NA	0.330862	1	1	1	1	1	1	1	1	1	1	1	1	1	1	1	1	1	1	1	1	1	1	1	1	1
Pold1	0.00014241	0.0022251	-0.0067345	0.00083348	NA	NA	0	1	-1	1	NA	NA	0.310807	0.0721896	0.157215	0.105928	NA	NA	240.001	368.089	407.413	NA	NA	0.360172	0	0	0	0	0	0	0	0	0	0	0	0	0	0	0	0	0	0	0	0	0	0	0	0	0
Eif3d	-0.00043078	0.0023281	-0.013424	0.00075944	NA	NA	-1	1	-1	1	NA	NA	0.155965	0.0841829	0.110297	0.120499	NA	NA	240.05	368.024	396.983	NA	NA	0.280543	-1	-1	-1	-1	-1	-1	-1	-1	-1	-1	-1	-1	-1	-1	-1	-1	-1	-1	-1	-1	-1	-1	-1	-1	-1
Man2a1	0.0019223	-0.0034897	-0.00046359	NA	NA	NA	1	-1	-1	NA	NA	NA	0.0423577	0.118572	0.134718	NA	NA	NA	240.209	319.999	NA	NA	NA	0.412034	1	1	1	1	1	1	1	1	1	1	1	1	1	1	1	1	1	1	1	1	1	1	1	1	1
Psme1	-0.00086021	-9.5357e-05	NA	NA	NA	NA	-1	0	NA	NA	NA	NA	0.0665133	0.260704	NA	NA	NA	NA	240.696	NA	NA	NA	NA	0.330024	-1	-1	-1	-1	-1	-1	-1	-1	-1	-1	-1	-1	-1	-1	-1	-1	-1	-1	-1	-1	-1	-1	-1	-1	-1
Fabp7	-0.0011165	0.0021351	-0.00064364	NA	NA	NA	-1	1	0	NA	NA	NA	0.0766191	0.042821	0.290619	NA	NA	NA	241.549	479.817	NA	NA	NA	0.52662	-1	-1	-1	-1	-1	-1	-1	-1	-1	-1	-1	-1	-1	-1	-1	-1	-1	-1	-1	-1	-1	-1	-1	-1	-1
Tpd52l2	-0.00040133	0.00082217	NA	NA	NA	NA	-1	1	NA	NA	NA	NA	0.185853	0.0567934	NA	NA	NA	NA	242.192	NA	NA	NA	NA	0.240828	-1	-1	-1	-1	-1	-1	-1	-1	-1	-1	-1	-1	-1	-1	-1	-1	-1	-1	-1	-1	-1	-1	-1	-1	-1
Slc29a1	0.0019874	-0.00054325	NA	NA	NA	NA	1	-1	NA	NA	NA	NA	0.0404312	0.0813395	NA	NA	NA	NA	242.257	NA	NA	NA	NA	0.435935	1	1	1	1	1	1	1	1	1	1	1	1	1	1	1	1	1	1	1	1	1	1	1	1	1
Rhoc	-0.0011685	-7.2997e-05	0.00083021	NA	NA	NA	-1	0	0	NA	NA	NA	0.044739	0.327972	0.338896	NA	NA	NA	242.402	544.105	NA	NA	NA	0.49837	-1	-1	-1	-1	-1	-1	-1	-1	-1	-1	-1	-1	-1	-1	-1	-1	-1	-1	-1	-1	-1	-1	-1	-1	-1
Ndufs6	-0.0009319	0.0015496	-0.00071919	NA	NA	NA	-1	1	-1	NA	NA	NA	0.0869229	0.0706148	0.199395	NA	NA	NA	242.867	444.559	NA	NA	NA	0.261642	-1	-1	-1	-1	-1	-1	-1	-1	-1	-1	-1	-1	-1	-1	-1	-1	-1	-1	-1	-1	-1	-1	-1	-1	-1
Phb	0.00018	0.0029408	-0.01781	0.0019918	NA	NA	0	1	-1	1	NA	NA	0.295679	0.0703508	0.132383	0.0472679	NA	NA	242.981	367.998	391.786	NA	NA	0.48439	0	0	0	0	0	0	0	0	0	0	0	0	0	0	0	0	0	0	0	0	0	0	0	0	0
Szt2	0.0016915	-0.00049971	NA	NA	NA	NA	1	-1	NA	NA	NA	NA	0.0554605	0.102362	NA	NA	NA	NA	243.622	NA	NA	NA	NA	0.284623	1	1	1	1	1	1	1	1	1	1	1	1	1	1	1	1	1	1	1	1	1	1	1	1	1
Ngfrap1	-0.00039345	0.00074467	NA	NA	NA	NA	-1	1	NA	NA	NA	NA	0.165752	0.055614	NA	NA	NA	NA	243.987	NA	NA	NA	NA	0.24934	-1	-1	-1	-1	-1	-1	-1	-1	-1	-1	-1	-1	-1	-1	-1	-1	-1	-1	-1	-1	-1	-1	-1	-1	-1
Myo1e	-0.0012861	-0.0001685	0.00085902	NA	NA	NA	-1	0	0	NA	NA	NA	0.06115	0.330264	0.225168	NA	NA	NA	243.992	478.755	NA	NA	NA	0.333582	-1	-1	-1	-1	-1	-1	-1	-1	-1	-1	-1	-1	-1	-1	-1	-1	-1	-1	-1	-1	-1	-1	-1	-1	-1
Stard4	-0.0017523	0.00092834	NA	NA	NA	NA	-1	1	NA	NA	NA	NA	0.0525143	0.0553679	NA	NA	NA	NA	243.998	NA	NA	NA	NA	0.325035	-1	-1	-1	-1	-1	-1	-1	-1	-1	-1	-1	-1	-1	-1	-1	-1	-1	-1	-1	-1	-1	-1	-1	-1	-1
Zmym1	0.0010109	-0.00015767	NA	NA	NA	NA	1	0	NA	NA	NA	NA	0.0656052	0.204733	NA	NA	NA	NA	244	NA	NA	NA	NA	0.243179	1	1	1	1	1	1	1	1	1	1	1	1	1	1	1	1	1	1	1	1	1	1	1	1	1
Rtn4	-0.0010838	0.00014507	NA	NA	NA	NA	-1	1	NA	NA	NA	NA	0.0382131	0.148583	NA	NA	NA	NA	244.001	NA	NA	NA	NA	0.509706	-1	-1	-1	-1	-1	-1	-1	-1	-1	-1	-1	-1	-1	-1	-1	-1	-1	-1	-1	-1	-1	-1	-1	-1	-1
Fzd5	-0.0012135	9.2892e-05	NA	NA	NA	NA	-1	0	NA	NA	NA	NA	0.0665887	0.323576	NA	NA	NA	NA	244.023	NA	NA	NA	NA	0.251405	-1	-1	-1	-1	-1	-1	-1	-1	-1	-1	-1	-1	-1	-1	-1	-1	-1	-1	-1	-1	-1	-1	-1	-1	-1
Gbe1	0.0012102	-0.00055674	NA	NA	NA	NA	1	-1	NA	NA	NA	NA	0.0634186	0.0796773	NA	NA	NA	NA	245.028	NA	NA	NA	NA	0.223546	1	1	1	1	1	1	1	1	1	1	1	1	1	1	1	1	1	1	1	1	1	1	1	1	1
Mpzl1	-0.0014885	0.00094122	NA	NA	NA	NA	-1	1	NA	NA	NA	NA	0.0526055	0.0485266	NA	NA	NA	NA	245.279	NA	NA	NA	NA	0.344871	-1	-1	-1	-1	-1	-1	-1	-1	-1	-1	-1	-1	-1	-1	-1	-1	-1	-1	-1	-1	-1	-1	-1	-1	-1
Pcyt1b	0.0013107	-0.00029265	NA	NA	NA	NA	1	-1	NA	NA	NA	NA	0.0623928	0.152141	NA	NA	NA	NA	245.671	NA	NA	NA	NA	0.241917	1	1	1	1	1	1	1	1	1	1	1	1	1	1	1	1	1	1	1	1	1	1	1	1	1
Mars	0.001438	-1.322e-05	0.010273	NA	NA	NA	1	0	1	NA	NA	NA	0.0453	0.470522	0.11071	NA	NA	NA	246.49	565.494	NA	NA	NA	0.546798	1	1	1	1	1	1	1	1	1	1	1	1	1	1	1	1	1	1	1	1	1	1	1	1	1
Wsb1	-0.0017327	0.001238	3.553e-05	NA	NA	NA	-1	1	0	NA	NA	NA	0.0387014	0.11676	0.458115	NA	NA	NA	247.287	388.031	NA	NA	NA	0.398161	-1	-1	-1	-1	-1	-1	-1	-1	-1	-1	-1	-1	-1	-1	-1	-1	-1	-1	-1	-1	-1	-1	-1	-1	-1
Morf4l1	-0.00034646	0.00094833	0.011014	NA	NA	NA	-1	1	0	NA	NA	NA	0.19755	0.0535891	0.205365	NA	NA	NA	247.993	575.996	NA	NA	NA	0.392698	-1	-1	-1	-1	-1	-1	-1	-1	-1	-1	-1	-1	-1	-1	-1	-1	-1	-1	-1	-1	-1	-1	-1	-1	-1
Bhlhe40	-0.0013023	-1.8407e-05	NA	NA	NA	NA	-1	0	NA	NA	NA	NA	0.0336414	0.431188	NA	NA	NA	NA	247.995	NA	NA	NA	NA	0.621382	-1	-1	-1	-1	-1	-1	-1	-1	-1	-1	-1	-1	-1	-1	-1	-1	-1	-1	-1	-1	-1	-1	-1	-1	-1
Slc25a17	-0.0014044	0.0012983	NA	NA	NA	NA	-1	1	NA	NA	NA	NA	0.0649963	0.0429969	NA	NA	NA	NA	248.004	NA	NA	NA	NA	0.352181	-1	-1	-1	-1	-1	-1	-1	-1	-1	-1	-1	-1	-1	-1	-1	-1	-1	-1	-1	-1	-1	-1	-1	-1	-1
Serf2	-0.0014222	0.0016693	-0.0023572	NA	NA	NA	-1	1	-1	NA	NA	NA	0.0731995	0.0616648	0.190247	NA	NA	NA	248.005	512.116	NA	NA	NA	0.266869	-1	-1	-1	-1	-1	-1	-1	-1	-1	-1	-1	-1	-1	-1	-1	-1	-1	-1	-1	-1	-1	-1	-1	-1	-1
Rb1cc1	0.0009874	-0.0030663	0.00041348	NA	NA	NA	1	-1	0	NA	NA	NA	0.0986733	0.100981	0.222796	NA	NA	NA	249.03	363.997	NA	NA	NA	0.236046	1	1	1	1	1	1	1	1	1	1	1	1	1	1	1	1	1	1	1	1	1	1	1	1	1
Spry2	-0.00088735	5.8832e-06	NA	NA	NA	NA	-1	0	NA	NA	NA	NA	0.0564307	0.480608	NA	NA	NA	NA	251.96	NA	NA	NA	NA	0.360528	-1	-1	-1	-1	-1	-1	-1	-1	-1	-1	-1	-1	-1	-1	-1	-1	-1	-1	-1	-1	-1	-1	-1	-1	-1
Ift140	0.0012543	9.8061e-05	NA	NA	NA	NA	1	0	NA	NA	NA	NA	0.0541937	0.301405	NA	NA	NA	NA	251.999	NA	NA	NA	NA	0.405475	1	1	1	1	1	1	1	1	1	1	1	1	1	1	1	1	1	1	1	1	1	1	1	1	1
Ror1	0.0021622	0.00022451	NA	NA	NA	NA	1	1	NA	NA	NA	NA	0.03416	0.184689	NA	NA	NA	NA	252.002	NA	NA	NA	NA	0.649522	1	1	1	1	1	1	1	1	1	1	1	1	1	1	1	1	1	1	1	1	1	1	1	1	1
Dock11	0.0019217	-0.0026131	-0.00066103	NA	NA	NA	1	-1	-1	NA	NA	NA	0.0398288	0.103073	0.121621	NA	NA	NA	252.188	364.004	NA	NA	NA	0.463574	1	1	1	1	1	1	1	1	1	1	1	1	1	1	1	1	1	1	1	1	1	1	1	1	1
Fstl1	-0.00059641	0.0013802	0.005361	NA	NA	NA	-1	1	1	NA	NA	NA	0.0850684	0.0315189	0.0917629	NA	NA	NA	253.465	543.967	NA	NA	NA	0.744052	-1	-1	-1	-1	-1	-1	-1	-1	-1	-1	-1	-1	-1	-1	-1	-1	-1	-1	-1	-1	-1	-1	-1	-1	-1
Rnaseh2c	-0.00055341	0.0010316	NA	NA	NA	NA	-1	1	NA	NA	NA	NA	0.139225	0.0500308	NA	NA	NA	NA	255.29	NA	NA	NA	NA	0.287772	-1	-1	-1	-1	-1	-1	-1	-1	-1	-1	-1	-1	-1	-1	-1	-1	-1	-1	-1	-1	-1	-1	-1	-1	-1
Ppp1r14b	-0.0010194	0.001543	-0.0011094	NA	NA	NA	-1	1	0	NA	NA	NA	0.0843922	0.0668949	0.227568	NA	NA	NA	255.976	484.016	NA	NA	NA	0.250032	-1	-1	-1	-1	-1	-1	-1	-1	-1	-1	-1	-1	-1	-1	-1	-1	-1	-1	-1	-1	-1	-1	-1	-1	-1
Dlat	-0.00059487	0.00083908	NA	NA	NA	NA	-1	1	NA	NA	NA	NA	0.11685	0.0542889	NA	NA	NA	NA	255.998	NA	NA	NA	NA	0.241715	-1	-1	-1	-1	-1	-1	-1	-1	-1	-1	-1	-1	-1	-1	-1	-1	-1	-1	-1	-1	-1	-1	-1	-1	-1
Nanog	-0.0019367	-7.4269e-05	NA	NA	NA	NA	-1	0	NA	NA	NA	NA	0.0282675	0.309537	NA	NA	NA	NA	255.998	NA	NA	NA	NA	0.71538	-1	-1	-1	-1	-1	-1	-1	-1	-1	-1	-1	-1	-1	-1	-1	-1	-1	-1	-1	-1	-1	-1	-1	-1	-1
Slc7a3	-0.00073398	0.00076936	NA	NA	NA	NA	-1	1	NA	NA	NA	NA	0.0724383	0.0459357	NA	NA	NA	NA	255.998	NA	NA	NA	NA	0.32118	-1	-1	-1	-1	-1	-1	-1	-1	-1	-1	-1	-1	-1	-1	-1	-1	-1	-1	-1	-1	-1	-1	-1	-1	-1
Anxa5	-0.00093341	-0.0016813	0.0022176	NA	NA	NA	-1	-1	0	NA	NA	NA	0.0455822	0.0213154	0.207408	NA	NA	NA	256.024	553.029	NA	NA	NA	0.890281	-1	-1	-1	-1	-1	-1	-1	-1	-1	-1	-1	-1	-1	-1	-1	-1	-1	-1	-1	-1	-1	-1	-1	-1	-1
Ptpn21	-0.0012281	6.5083e-05	NA	NA	NA	NA	-1	0	NA	NA	NA	NA	0.0499903	0.350188	NA	NA	NA	NA	256.516	NA	NA	NA	NA	0.390574	-1	-1	-1	-1	-1	-1	-1	-1	-1	-1	-1	-1	-1	-1	-1	-1	-1	-1	-1	-1	-1	-1	-1	-1	-1
Amotl1	-0.0012193	0.00025079	NA	NA	NA	NA	-1	1	NA	NA	NA	NA	0.0441874	0.133747	NA	NA	NA	NA	257.282	NA	NA	NA	NA	0.402847	-1	-1	-1	-1	-1	-1	-1	-1	-1	-1	-1	-1	-1	-1	-1	-1	-1	-1	-1	-1	-1	-1	-1	-1	-1
Api5	0.0013038	-0.0026892	5.5061e-05	NA	NA	NA	1	-1	0	NA	NA	NA	0.0506138	0.0997569	0.425	NA	NA	NA	258.154	356	NA	NA	NA	0.313281	1	1	1	1	1	1	1	1	1	1	1	1	1	1	1	1	1	1	1	1	1	1	1	1	1
Gabpb1	-0.0014898	0.00081832	2.2299e-05	NA	NA	NA	-1	1	0	NA	NA	NA	0.0349116	0.120481	0.475669	NA	NA	NA	258.249	419.998	NA	NA	NA	0.463323	-1	-1	-1	-1	-1	-1	-1	-1	-1	-1	-1	-1	-1	-1	-1	-1	-1	-1	-1	-1	-1	-1	-1	-1	-1
Rbm5	0.001407	-0.00040537	NA	NA	NA	NA	1	-1	NA	NA	NA	NA	0.0476068	0.105472	NA	NA	NA	NA	258.533	NA	NA	NA	NA	0.350911	1	1	1	1	1	1	1	1	1	1	1	1	1	1	1	1	1	1	1	1	1	1	1	1	1
Exosc5	-0.00017612	0.0033821	-0.0089034	0.0013983	NA	NA	0	1	-1	1	NA	NA	0.305797	0.0858953	0.159808	0.0835996	NA	NA	259.478	363.999	400.345	NA	NA	0.294058	0	0	0	0	0	0	0	0	0	0	0	0	0	0	0	0	0	0	0	0	0	0	0	0	0
Wdr18	-4.4161e-05	0.0037713	-0.0068181	0.00075144	NA	NA	0	1	-1	1	NA	NA	0.439319	0.0854586	0.145554	0.138526	NA	NA	259.987	358.821	403.997	NA	NA	0.314033	0	0	0	0	0	0	0	0	0	0	0	0	0	0	0	0	0	0	0	0	0	0	0	0	0
Rprd1a	-0.00093114	0.00099822	NA	NA	NA	NA	-1	1	NA	NA	NA	NA	0.0839638	0.0522708	NA	NA	NA	NA	259.992	NA	NA	NA	NA	0.25899	-1	-1	-1	-1	-1	-1	-1	-1	-1	-1	-1	-1	-1	-1	-1	-1	-1	-1	-1	-1	-1	-1	-1	-1	-1
Pgam1	-0.00046373	0.001276	NA	NA	NA	NA	-1	1	NA	NA	NA	NA	0.144506	0.0369636	NA	NA	NA	NA	259.996	NA	NA	NA	NA	0.45414	-1	-1	-1	-1	-1	-1	-1	-1	-1	-1	-1	-1	-1	-1	-1	-1	-1	-1	-1	-1	-1	-1	-1	-1	-1
Pafah1b1	0.0002133	-0.00065457	NA	NA	NA	NA	0	-1	NA	NA	NA	NA	0.235692	0.0615741	NA	NA	NA	NA	259.999	NA	NA	NA	NA	0.224107	0	0	0	0	0	0	0	0	0	0	0	0	0	0	0	0	0	0	0	0	0	0	0	0	0
Palld	-0.0010565	-5.7479e-05	NA	NA	NA	NA	-1	0	NA	NA	NA	NA	0.0707244	0.392348	NA	NA	NA	NA	259.999	NA	NA	NA	NA	0.26556	-1	-1	-1	-1	-1	-1	-1	-1	-1	-1	-1	-1	-1	-1	-1	-1	-1	-1	-1	-1	-1	-1	-1	-1	-1
Steap3	-0.00041829	0.0012526	NA	NA	NA	NA	0	1	NA	NA	NA	NA	0.20455	0.0518739	NA	NA	NA	NA	260	NA	NA	NA	NA	0.293986	0	0	0	0	0	0	0	0	0	0	0	0	0	0	0	0	0	0	0	0	0	0	0	0	0
Rbm26	0.0007645	-0.00013663	NA	NA	NA	NA	1	0	NA	NA	NA	NA	0.0673285	0.219135	NA	NA	NA	NA	260	NA	NA	NA	NA	0.217824	1	1	1	1	1	1	1	1	1	1	1	1	1	1	1	1	1	1	1	1	1	1	1	1	1
Pfkl	-0.00024088	0.0012224	NA	NA	NA	NA	0	1	NA	NA	NA	NA	0.23179	0.0366274	NA	NA	NA	NA	260	NA	NA	NA	NA	0.488043	0	0	0	0	0	0	0	0	0	0	0	0	0	0	0	0	0	0	0	0	0	0	0	0	0
Phtf1	0.0013262	-0.00057158	NA	NA	NA	NA	1	-1	NA	NA	NA	NA	0.0530468	0.0799851	NA	NA	NA	NA	260	NA	NA	NA	NA	0.292554	1	1	1	1	1	1	1	1	1	1	1	1	1	1	1	1	1	1	1	1	1	1	1	1	1
Alcam	0.0018574	-0.00081722	NA	NA	NA	NA	1	-1	NA	NA	NA	NA	0.0372213	0.0575543	NA	NA	NA	NA	260	NA	NA	NA	NA	0.453696	1	1	1	1	1	1	1	1	1	1	1	1	1	1	1	1	1	1	1	1	1	1	1	1	1
Krt19	-0.00094272	-0.00012381	NA	NA	NA	NA	-1	0	NA	NA	NA	NA	0.0491835	0.210875	NA	NA	NA	NA	260	NA	NA	NA	NA	0.483837	-1	-1	-1	-1	-1	-1	-1	-1	-1	-1	-1	-1	-1	-1	-1	-1	-1	-1	-1	-1	-1	-1	-1	-1	-1
Zyg11b	0.00084947	-0.0030263	0.00039034	NA	NA	NA	1	-1	0	NA	NA	NA	0.097618	0.115328	0.213405	NA	NA	NA	260.002	363.948	NA	NA	NA	0.224142	1	1	1	1	1	1	1	1	1	1	1	1	1	1	1	1	1	1	1	1	1	1	1	1	1
Ar	0.0021544	-0.0036282	-0.00063337	NA	NA	NA	1	-1	-1	NA	NA	NA	0.0266126	0.104259	0.082647	NA	NA	NA	260.021	331.675	NA	NA	NA	0.603489	1	1	1	1	1	1	1	1	1	1	1	1	1	1	1	1	1	1	1	1	1	1	1	1	1
Tjp1	-0.001466	6.9266e-05	NA	NA	NA	NA	-1	0	NA	NA	NA	NA	0.0505628	0.365828	NA	NA	NA	NA	260.032	NA	NA	NA	NA	0.395929	-1	-1	-1	-1	-1	-1	-1	-1	-1	-1	-1	-1	-1	-1	-1	-1	-1	-1	-1	-1	-1	-1	-1	-1	-1
Hnrnpr	0.00090176	-0.0028957	0.0050831	-0.0001865	NA	NA	1	-1	1	0	NA	NA	0.0655959	0.0949849	0.15548	0.304409	NA	NA	260.061	351.427	395.918	NA	NA	0.230415	1	1	1	1	1	1	1	1	1	1	1	1	1	1	1	1	1	1	1	1	1	1	1	1	1
Ptk2	0.00045773	-0.0041835	-0.00030217	NA	NA	NA	1	-1	-1	NA	NA	NA	0.134156	0.147603	0.173701	NA	NA	NA	260.25	316	NA	NA	NA	0.422447	1	1	1	1	1	1	1	1	1	1	1	1	1	1	1	1	1	1	1	1	1	1	1	1	1
Cinp	-0.00057266	0.00082968	NA	NA	NA	NA	-1	1	NA	NA	NA	NA	0.0987592	0.0478661	NA	NA	NA	NA	262.376	NA	NA	NA	NA	0.299663	-1	-1	-1	-1	-1	-1	-1	-1	-1	-1	-1	-1	-1	-1	-1	-1	-1	-1	-1	-1	-1	-1	-1	-1	-1
Polr2e	-0.00019415	0.0030183	-0.012938	0.00082793	NA	NA	0	1	0	1	NA	NA	0.256893	0.0839638	0.207256	0.101796	NA	NA	262.791	364.251	387.652	NA	NA	0.226192	0	0	0	0	0	0	0	0	0	0	0	0	0	0	0	0	0	0	0	0	0	0	0	0	0
Zfp318	0.00094332	-0.0049102	7.8404e-06	NA	NA	NA	1	-1	0	NA	NA	NA	0.0773439	0.14386	0.488068	NA	NA	NA	263.895	316.555	NA	NA	NA	0.240991	1	1	1	1	1	1	1	1	1	1	1	1	1	1	1	1	1	1	1	1	1	1	1	1	1
Zfp110	0.0009239	-0.00021559	NA	NA	NA	NA	1	-1	NA	NA	NA	NA	0.0511485	0.146314	NA	NA	NA	NA	263.983	NA	NA	NA	NA	0.321338	1	1	1	1	1	1	1	1	1	1	1	1	1	1	1	1	1	1	1	1	1	1	1	1	1
Ugt8a	0.0014163	-0.0051096	-0.0002425	NA	NA	NA	1	-1	0	NA	NA	NA	0.0500339	0.136716	0.226913	NA	NA	NA	263.999	320.002	NA	NA	NA	0.348929	1	1	1	1	1	1	1	1	1	1	1	1	1	1	1	1	1	1	1	1	1	1	1	1	1
Kras	-0.0011348	0.00015319	NA	NA	NA	NA	-1	1	NA	NA	NA	NA	0.0357756	0.165508	NA	NA	NA	NA	264.001	NA	NA	NA	NA	0.540332	-1	-1	-1	-1	-1	-1	-1	-1	-1	-1	-1	-1	-1	-1	-1	-1	-1	-1	-1	-1	-1	-1	-1	-1	-1
Kif13a	-0.0011303	-8.8804e-05	NA	NA	NA	NA	-1	0	NA	NA	NA	NA	0.0572156	0.326404	NA	NA	NA	NA	264.007	NA	NA	NA	NA	0.37018	-1	-1	-1	-1	-1	-1	-1	-1	-1	-1	-1	-1	-1	-1	-1	-1	-1	-1	-1	-1	-1	-1	-1	-1	-1
Akap2	-0.0013658	0.0006441	NA	NA	NA	NA	-1	1	NA	NA	NA	NA	0.0516105	0.0742222	NA	NA	NA	NA	264.052	NA	NA	NA	NA	0.303503	-1	-1	-1	-1	-1	-1	-1	-1	-1	-1	-1	-1	-1	-1	-1	-1	-1	-1	-1	-1	-1	-1	-1	-1	-1
Jmjd1c	-0.0011249	-2.7894e-05	NA	NA	NA	NA	-1	0	NA	NA	NA	NA	0.0607798	0.443311	NA	NA	NA	NA	264.261	NA	NA	NA	NA	0.32141	-1	-1	-1	-1	-1	-1	-1	-1	-1	-1	-1	-1	-1	-1	-1	-1	-1	-1	-1	-1	-1	-1	-1	-1	-1
Xpo6	0.000469	-0.00089877	NA	NA	NA	NA	1	-1	NA	NA	NA	NA	0.145964	0.057791	NA	NA	NA	NA	265.771	NA	NA	NA	NA	0.232205	1	1	1	1	1	1	1	1	1	1	1	1	1	1	1	1	1	1	1	1	1	1	1	1	1
Pspc1	0.00074596	-0.00045495	NA	NA	NA	NA	1	-1	NA	NA	NA	NA	0.0632681	0.0735785	NA	NA	NA	NA	265.803	NA	NA	NA	NA	0.225473	1	1	1	1	1	1	1	1	1	1	1	1	1	1	1	1	1	1	1	1	1	1	1	1	1
Cnn3	-0.0010748	0.00036003	NA	NA	NA	NA	-1	1	NA	NA	NA	NA	0.0440295	0.0916575	NA	NA	NA	NA	267.844	NA	NA	NA	NA	0.384144	-1	-1	-1	-1	-1	-1	-1	-1	-1	-1	-1	-1	-1	-1	-1	-1	-1	-1	-1	-1	-1	-1	-1	-1	-1
Rab11fip1	-0.00017215	0.001221	-0.0078105	NA	NA	NA	0	1	-1	NA	NA	NA	0.257026	0.0389948	0.162244	NA	NA	NA	267.989	570.45	NA	NA	NA	0.496152	0	0	0	0	0	0	0	0	0	0	0	0	0	0	0	0	0	0	0	0	0	0	0	0	0
Ddah1	-0.0009904	0.00047288	NA	NA	NA	NA	-1	1	NA	NA	NA	NA	0.0610423	0.093234	NA	NA	NA	NA	271.166	NA	NA	NA	NA	0.227396	-1	-1	-1	-1	-1	-1	-1	-1	-1	-1	-1	-1	-1	-1	-1	-1	-1	-1	-1	-1	-1	-1	-1	-1	-1
Eif4g2	0.0014262	-0.0022144	0.00036757	NA	NA	NA	1	-1	0	NA	NA	NA	0.0561255	0.0881052	0.287044	NA	NA	NA	271.826	415.985	NA	NA	NA	0.265588	1	1	1	1	1	1	1	1	1	1	1	1	1	1	1	1	1	1	1	1	1	1	1	1	1
Akap8l	-0.00094175	0.0013051	-0.00065185	NA	NA	NA	-1	1	-1	NA	NA	NA	0.0581155	0.0877076	0.165234	NA	NA	NA	271.845	431.902	NA	NA	NA	0.230746	-1	-1	-1	-1	-1	-1	-1	-1	-1	-1	-1	-1	-1	-1	-1	-1	-1	-1	-1	-1	-1	-1	-1	-1	-1
Ssr3	-0.0010461	0.00039786	NA	NA	NA	NA	-1	1	NA	NA	NA	NA	0.0559955	0.110183	NA	NA	NA	NA	271.999	NA	NA	NA	NA	0.258535	-1	-1	-1	-1	-1	-1	-1	-1	-1	-1	-1	-1	-1	-1	-1	-1	-1	-1	-1	-1	-1	-1	-1	-1	-1
Echdc1	0.00084084	-0.00087052	NA	NA	NA	NA	1	-1	NA	NA	NA	NA	0.0852352	0.0617735	NA	NA	NA	NA	272.001	NA	NA	NA	NA	0.205545	1	1	1	1	1	1	1	1	1	1	1	1	1	1	1	1	1	1	1	1	1	1	1	1	1
Rnf168	0.00092915	8.0678e-05	NA	NA	NA	NA	1	0	NA	NA	NA	NA	0.0637067	0.333384	NA	NA	NA	NA	272.007	NA	NA	NA	NA	0.326299	1	1	1	1	1	1	1	1	1	1	1	1	1	1	1	1	1	1	1	1	1	1	1	1	1
Dpf1	0.0010195	-0.00017176	NA	NA	NA	NA	1	0	NA	NA	NA	NA	0.0576481	0.222164	NA	NA	NA	NA	272.028	NA	NA	NA	NA	0.283066	1	1	1	1	1	1	1	1	1	1	1	1	1	1	1	1	1	1	1	1	1	1	1	1	1
Nrarp	-0.00093188	0.00034066	NA	NA	NA	NA	-1	1	NA	NA	NA	NA	0.0633762	0.12818	NA	NA	NA	NA	272.037	NA	NA	NA	NA	0.211333	-1	-1	-1	-1	-1	-1	-1	-1	-1	-1	-1	-1	-1	-1	-1	-1	-1	-1	-1	-1	-1	-1	-1	-1	-1
Gbp4	-0.0018744	-0.00015572	NA	NA	NA	NA	-1	0	NA	NA	NA	NA	0.0453719	0.295143	NA	NA	NA	NA	275.423	NA	NA	NA	NA	0.491442	-1	-1	-1	-1	-1	-1	-1	-1	-1	-1	-1	-1	-1	-1	-1	-1	-1	-1	-1	-1	-1	-1	-1	-1	-1
Brca2	0.0013065	-0.00036756	NA	NA	NA	NA	1	-1	NA	NA	NA	NA	0.0605058	0.154588	NA	NA	NA	NA	275.997	NA	NA	NA	NA	0.247811	1	1	1	1	1	1	1	1	1	1	1	1	1	1	1	1	1	1	1	1	1	1	1	1	1
Rcor3	-0.00082247	0.00013229	NA	NA	NA	NA	-1	0	NA	NA	NA	NA	0.0648136	0.254822	NA	NA	NA	NA	276	NA	NA	NA	NA	0.235745	-1	-1	-1	-1	-1	-1	-1	-1	-1	-1	-1	-1	-1	-1	-1	-1	-1	-1	-1	-1	-1	-1	-1	-1	-1
Ska3	0.00091882	-9.3407e-05	NA	NA	NA	NA	1	0	NA	NA	NA	NA	0.074343	0.33903	NA	NA	NA	NA	276	NA	NA	NA	NA	0.204931	1	1	1	1	1	1	1	1	1	1	1	1	1	1	1	1	1	1	1	1	1	1	1	1	1
Pdpn	1.9164e-05	0.0011667	0.0003236	NA	NA	NA	0	1	0	NA	NA	NA	0.459549	0.0741034	0.309235	NA	NA	NA	276.01	472	NA	NA	NA	0.511484	0	0	0	0	0	0	0	0	0	0	0	0	0	0	0	0	0	0	0	0	0	0	0	0	0
Dut	1.4135e-05	0.0012617	NA	NA	NA	NA	0	1	NA	NA	NA	NA	0.482517	0.0496507	NA	NA	NA	NA	276.011	NA	NA	NA	NA	0.384004	0	0	0	0	0	0	0	0	0	0	0	0	0	0	0	0	0	0	0	0	0	0	0	0	0
Tex15	0.0020111	-0.00018132	NA	NA	NA	NA	1	0	NA	NA	NA	NA	0.0378993	0.260075	NA	NA	NA	NA	276.123	NA	NA	NA	NA	0.512581	1	1	1	1	1	1	1	1	1	1	1	1	1	1	1	1	1	1	1	1	1	1	1	1	1
Ak2	-0.00030973	0.0017546	-0.00081947	NA	NA	NA	-1	1	0	NA	NA	NA	0.182812	0.0616035	0.226261	NA	NA	NA	276.534	479.993	NA	NA	NA	0.426501	-1	-1	-1	-1	-1	-1	-1	-1	-1	-1	-1	-1	-1	-1	-1	-1	-1	-1	-1	-1	-1	-1	-1	-1	-1
Efna5	-0.0010902	-7.061e-05	NA	NA	NA	NA	-1	0	NA	NA	NA	NA	0.0512874	0.35336	NA	NA	NA	NA	276.571	NA	NA	NA	NA	0.412952	-1	-1	-1	-1	-1	-1	-1	-1	-1	-1	-1	-1	-1	-1	-1	-1	-1	-1	-1	-1	-1	-1	-1	-1	-1
Podxl	-0.0014556	0.0014308	NA	NA	NA	NA	-1	1	NA	NA	NA	NA	0.0575914	0.0472157	NA	NA	NA	NA	276.744	NA	NA	NA	NA	0.335535	-1	-1	-1	-1	-1	-1	-1	-1	-1	-1	-1	-1	-1	-1	-1	-1	-1	-1	-1	-1	-1	-1	-1	-1	-1
Mipol1	-0.0014699	0.00081178	NA	NA	NA	NA	-1	1	NA	NA	NA	NA	0.0410382	0.0593027	NA	NA	NA	NA	276.773	NA	NA	NA	NA	0.399666	-1	-1	-1	-1	-1	-1	-1	-1	-1	-1	-1	-1	-1	-1	-1	-1	-1	-1	-1	-1	-1	-1	-1	-1	-1
C2cd3	0.0012071	-0.00046022	NA	NA	NA	NA	1	-1	NA	NA	NA	NA	0.0555256	0.117291	NA	NA	NA	NA	279.851	NA	NA	NA	NA	0.2607	1	1	1	1	1	1	1	1	1	1	1	1	1	1	1	1	1	1	1	1	1	1	1	1	1
Gal	-0.0016204	-0.00045034	NA	NA	NA	NA	-1	-1	NA	NA	NA	NA	0.0274222	0.0778389	NA	NA	NA	NA	279.956	NA	NA	NA	NA	0.780819	-1	-1	-1	-1	-1	-1	-1	-1	-1	-1	-1	-1	-1	-1	-1	-1	-1	-1	-1	-1	-1	-1	-1	-1	-1
Errfi1	-0.00085943	0.00011345	NA	NA	NA	NA	-1	0	NA	NA	NA	NA	0.0427473	0.225168	NA	NA	NA	NA	279.991	NA	NA	NA	NA	0.436122	-1	-1	-1	-1	-1	-1	-1	-1	-1	-1	-1	-1	-1	-1	-1	-1	-1	-1	-1	-1	-1	-1	-1	-1	-1
Mmp15	0.0012083	-0.00020599	NA	NA	NA	NA	1	0	NA	NA	NA	NA	0.0636803	0.242678	NA	NA	NA	NA	279.997	NA	NA	NA	NA	0.248649	1	1	1	1	1	1	1	1	1	1	1	1	1	1	1	1	1	1	1	1	1	1	1	1	1
Hip1	0.0010151	-6.2159e-05	NA	NA	NA	NA	1	0	NA	NA	NA	NA	0.0590493	0.381477	NA	NA	NA	NA	280	NA	NA	NA	NA	0.300367	1	1	1	1	1	1	1	1	1	1	1	1	1	1	1	1	1	1	1	1	1	1	1	1	1
Fzd7	-0.00040513	0.0016757	NA	NA	NA	NA	-1	1	NA	NA	NA	NA	0.143388	0.0297981	NA	NA	NA	NA	280.001	NA	NA	NA	NA	0.586919	-1	-1	-1	-1	-1	-1	-1	-1	-1	-1	-1	-1	-1	-1	-1	-1	-1	-1	-1	-1	-1	-1	-1	-1	-1
Wdr6	0.0017834	-0.0013226	0.00082189	NA	NA	NA	1	-1	1	NA	NA	NA	0.0318712	0.0980608	0.158876	NA	NA	NA	280.228	440.01	NA	NA	NA	0.502987	1	1	1	1	1	1	1	1	1	1	1	1	1	1	1	1	1	1	1	1	1	1	1	1	1
Atf3	-0.0016499	0.00048232	NA	NA	NA	NA	-1	1	NA	NA	NA	NA	0.0406076	0.111833	NA	NA	NA	NA	280.466	NA	NA	NA	NA	0.422236	-1	-1	-1	-1	-1	-1	-1	-1	-1	-1	-1	-1	-1	-1	-1	-1	-1	-1	-1	-1	-1	-1	-1	-1	-1
Actb	-0.0008786	0.00023894	NA	NA	NA	NA	-1	1	NA	NA	NA	NA	0.0588346	0.165941	NA	NA	NA	NA	280.994	NA	NA	NA	NA	0.254285	-1	-1	-1	-1	-1	-1	-1	-1	-1	-1	-1	-1	-1	-1	-1	-1	-1	-1	-1	-1	-1	-1	-1	-1	-1
Klf6	-0.0011337	0.00027958	NA	NA	NA	NA	-1	1	NA	NA	NA	NA	0.0393289	0.126753	NA	NA	NA	NA	282.554	NA	NA	NA	NA	0.454128	-1	-1	-1	-1	-1	-1	-1	-1	-1	-1	-1	-1	-1	-1	-1	-1	-1	-1	-1	-1	-1	-1	-1	-1	-1
Eif1b	-0.00047379	0.0020392	0.00016042	NA	NA	NA	-1	1	0	NA	NA	NA	0.120773	0.125332	0.336785	NA	NA	NA	283.119	387.998	NA	NA	NA	0.276644	-1	-1	-1	-1	-1	-1	-1	-1	-1	-1	-1	-1	-1	-1	-1	-1	-1	-1	-1	-1	-1	-1	-1	-1	-1
Timeless	0.00095888	-0.00016524	NA	NA	NA	NA	1	0	NA	NA	NA	NA	0.0543945	0.221744	NA	NA	NA	NA	283.297	NA	NA	NA	NA	0.31478	1	1	1	1	1	1	1	1	1	1	1	1	1	1	1	1	1	1	1	1	1	1	1	1	1
Rsrc2	0.00089436	-0.0004064	NA	NA	NA	NA	1	-1	NA	NA	NA	NA	0.0571698	0.102544	NA	NA	NA	NA	284	NA	NA	NA	NA	0.251345	1	1	1	1	1	1	1	1	1	1	1	1	1	1	1	1	1	1	1	1	1	1	1	1	1
Vcan	0.0017399	-0.0056301	-0.00064769	NA	NA	NA	1	0	-1	NA	NA	NA	0.0362527	0.274857	0.0946504	NA	NA	NA	285.329	315.836	NA	NA	NA	0.393528	1	1	1	1	1	1	1	1	1	1	1	1	1	1	1	1	1	1	1	1	1	1	1	1	1
Spcs2	-0.00086948	0.00041969	NA	NA	NA	NA	-1	1	NA	NA	NA	NA	0.0567083	0.0997902	NA	NA	NA	NA	285.576	NA	NA	NA	NA	0.248001	-1	-1	-1	-1	-1	-1	-1	-1	-1	-1	-1	-1	-1	-1	-1	-1	-1	-1	-1	-1	-1	-1	-1	-1	-1
Robo1	0.0016314	-0.00078152	NA	NA	NA	NA	1	-1	NA	NA	NA	NA	0.0398412	0.0714347	NA	NA	NA	NA	287.648	NA	NA	NA	NA	0.415659	1	1	1	1	1	1	1	1	1	1	1	1	1	1	1	1	1	1	1	1	1	1	1	1	1
Utp18	-0.00055833	0.0010926	NA	NA	NA	NA	-1	1	NA	NA	NA	NA	0.119837	0.0575039	NA	NA	NA	NA	287.994	NA	NA	NA	NA	0.239767	-1	-1	-1	-1	-1	-1	-1	-1	-1	-1	-1	-1	-1	-1	-1	-1	-1	-1	-1	-1	-1	-1	-1	-1	-1
Lancl2	0.0010654	-0.002132	4.5225e-05	NA	NA	NA	1	-1	0	NA	NA	NA	0.0530616	0.187668	0.437966	NA	NA	NA	287.999	355.988	NA	NA	NA	0.211646	1	1	1	1	1	1	1	1	1	1	1	1	1	1	1	1	1	1	1	1	1	1	1	1	1
Calm1	0.00038659	-0.0012178	0.0011522	NA	NA	NA	1	-1	1	NA	NA	NA	0.109629	0.0704687	0.12602	NA	NA	NA	288	475.852	NA	NA	NA	0.263259	1	1	1	1	1	1	1	1	1	1	1	1	1	1	1	1	1	1	1	1	1	1	1	1	1
Chd8	0.00088907	-0.00068856	NA	NA	NA	NA	1	-1	NA	NA	NA	NA	0.0617156	0.0717179	NA	NA	NA	NA	288.004	NA	NA	NA	NA	0.229287	1	1	1	1	1	1	1	1	1	1	1	1	1	1	1	1	1	1	1	1	1	1	1	1	1
Clgn	0.0014655	-0.00023106	NA	NA	NA	NA	1	0	NA	NA	NA	NA	0.0548905	0.249793	NA	NA	NA	NA	289.172	NA	NA	NA	NA	0.308569	1	1	1	1	1	1	1	1	1	1	1	1	1	1	1	1	1	1	1	1	1	1	1	1	1
Camk2d	-0.0016372	-0.00027321	NA	NA	NA	NA	-1	-1	NA	NA	NA	NA	0.0293272	0.147717	NA	NA	NA	NA	290.853	NA	NA	NA	NA	0.714939	-1	-1	-1	-1	-1	-1	-1	-1	-1	-1	-1	-1	-1	-1	-1	-1	-1	-1	-1	-1	-1	-1	-1	-1	-1
Epha1	0.0012324	-0.0017427	NA	NA	NA	NA	1	-1	NA	NA	NA	NA	0.0452815	0.0290655	NA	NA	NA	NA	291.061	NA	NA	NA	NA	0.558741	1	1	1	1	1	1	1	1	1	1	1	1	1	1	1	1	1	1	1	1	1	1	1	1	1
Hmgn1	-0.00037617	0.0004479	0.012467	-0.00089488	NA	NA	-1	0	1	-1	NA	NA	0.159176	0.382235	0.161753	0.130725	NA	NA	291.319	381.619	410.29	NA	NA	0.421603	-1	-1	-1	-1	-1	-1	-1	-1	-1	-1	-1	-1	-1	-1	-1	-1	-1	-1	-1	-1	-1	-1	-1	-1	-1
Csnk2a1	-0.00093542	0.00022702	NA	NA	NA	NA	-1	1	NA	NA	NA	NA	0.0606516	0.198317	NA	NA	NA	NA	292.001	NA	NA	NA	NA	0.252917	-1	-1	-1	-1	-1	-1	-1	-1	-1	-1	-1	-1	-1	-1	-1	-1	-1	-1	-1	-1	-1	-1	-1	-1	-1
Gls	-0.0013803	0.00084611	NA	NA	NA	NA	-1	1	NA	NA	NA	NA	0.0453545	0.0689559	NA	NA	NA	NA	292.006	NA	NA	NA	NA	0.341048	-1	-1	-1	-1	-1	-1	-1	-1	-1	-1	-1	-1	-1	-1	-1	-1	-1	-1	-1	-1	-1	-1	-1	-1	-1
Sumo2	-0.00015942	0.0019519	-0.00049474	NA	NA	NA	0	1	0	NA	NA	NA	0.271698	0.070122	0.279621	NA	NA	NA	295.377	464.654	NA	NA	NA	0.438457	0	0	0	0	0	0	0	0	0	0	0	0	0	0	0	0	0	0	0	0	0	0	0	0	0
Creb3l2	-0.00097213	-1.3976e-05	NA	NA	NA	NA	-1	0	NA	NA	NA	NA	0.0639314	0.476143	NA	NA	NA	NA	295.968	NA	NA	NA	NA	0.288714	-1	-1	-1	-1	-1	-1	-1	-1	-1	-1	-1	-1	-1	-1	-1	-1	-1	-1	-1	-1	-1	-1	-1	-1	-1
Lhfp	-0.0016099	0.00018468	NA	NA	NA	NA	-1	0	NA	NA	NA	NA	0.0296652	0.208124	NA	NA	NA	NA	296.003	NA	NA	NA	NA	0.632328	-1	-1	-1	-1	-1	-1	-1	-1	-1	-1	-1	-1	-1	-1	-1	-1	-1	-1	-1	-1	-1	-1	-1	-1	-1
Trim12c	-0.0021226	0.001933	-0.00035701	NA	NA	NA	-1	0	-1	NA	NA	NA	0.0240993	0.237866	0.17497	NA	NA	NA	296.01	356.451	NA	NA	NA	0.688888	-1	-1	-1	-1	-1	-1	-1	-1	-1	-1	-1	-1	-1	-1	-1	-1	-1	-1	-1	-1	-1	-1	-1	-1	-1
Ilf3	0.00027739	0.0039356	0.00067083	NA	NA	NA	1	1	1	NA	NA	NA	0.158556	0.128288	0.0943752	NA	NA	NA	297.091	356	NA	NA	NA	0.700128	1	1	1	1	1	1	1	1	1	1	1	1	1	1	1	1	1	1	1	1	1	1	1	1	1
Abcb6	0.0018798	-0.0027355	-0.00035774	NA	NA	NA	1	-1	0	NA	NA	NA	0.0298678	0.0720932	0.269338	NA	NA	NA	297.97	423.999	NA	NA	NA	0.541311	1	1	1	1	1	1	1	1	1	1	1	1	1	1	1	1	1	1	1	1	1	1	1	1	1
Lpp	-0.00091966	-0.00022672	NA	NA	NA	NA	-1	-1	NA	NA	NA	NA	0.0406783	0.155228	NA	NA	NA	NA	300	NA	NA	NA	NA	0.571757	-1	-1	-1	-1	-1	-1	-1	-1	-1	-1	-1	-1	-1	-1	-1	-1	-1	-1	-1	-1	-1	-1	-1	-1	-1
Leng8	-0.00034554	0.00097275	-0.012595	NA	NA	NA	-1	1	-1	NA	NA	NA	0.137677	0.0641067	0.0958061	NA	NA	NA	300	566.504	NA	NA	NA	0.252588	-1	-1	-1	-1	-1	-1	-1	-1	-1	-1	-1	-1	-1	-1	-1	-1	-1	-1	-1	-1	-1	-1	-1	-1	-1
Ano6	3.4668e-05	-0.0008502	NA	NA	NA	NA	0	-1	NA	NA	NA	NA	0.435256	0.06319	NA	NA	NA	NA	300	NA	NA	NA	NA	0.277336	0	0	0	0	0	0	0	0	0	0	0	0	0	0	0	0	0	0	0	0	0	0	0	0	0
Sephs2	0.000767	-0.00095989	0.0058778	NA	NA	NA	1	-1	1	NA	NA	NA	0.0618731	0.0652077	0.108415	NA	NA	NA	300	550.898	NA	NA	NA	0.266762	1	1	1	1	1	1	1	1	1	1	1	1	1	1	1	1	1	1	1	1	1	1	1	1	1
Pard6g	-3.0523e-05	0.00096172	NA	NA	NA	NA	0	1	NA	NA	NA	NA	0.439233	0.0527065	NA	NA	NA	NA	300	NA	NA	NA	NA	0.363709	0	0	0	0	0	0	0	0	0	0	0	0	0	0	0	0	0	0	0	0	0	0	0	0	0
Trerf1	0.0016426	-0.00098882	NA	NA	NA	NA	1	-1	NA	NA	NA	NA	0.0354259	0.0594307	NA	NA	NA	NA	301.35	NA	NA	NA	NA	0.461269	1	1	1	1	1	1	1	1	1	1	1	1	1	1	1	1	1	1	1	1	1	1	1	1	1
Ung	2.6291e-05	0.0016775	-0.0017094	NA	NA	NA	0	1	-1	NA	NA	NA	0.445577	0.0698178	0.102996	NA	NA	NA	301.381	473.09	NA	NA	NA	0.391982	0	0	0	0	0	0	0	0	0	0	0	0	0	0	0	0	0	0	0	0	0	0	0	0	0
Morc2a	0.0018515	-6.5208e-05	-0.0020429	NA	NA	NA	1	0	-1	NA	NA	NA	0.022877	0.443213	0.0742562	NA	NA	NA	307.025	467.997	NA	NA	NA	0.733453	1	1	1	1	1	1	1	1	1	1	1	1	1	1	1	1	1	1	1	1	1	1	1	1	1
Atp6v1h	0.00058638	-0.003162	0.00050039	NA	NA	NA	1	-1	0	NA	NA	NA	0.101205	0.0904112	0.218558	NA	NA	NA	307.986	411.99	NA	NA	NA	0.29812	1	1	1	1	1	1	1	1	1	1	1	1	1	1	1	1	1	1	1	1	1	1	1	1	1
Rbm4	0.0012223	6.1572e-05	NA	NA	NA	NA	1	0	NA	NA	NA	NA	0.0556689	0.419357	NA	NA	NA	NA	307.999	NA	NA	NA	NA	0.347239	1	1	1	1	1	1	1	1	1	1	1	1	1	1	1	1	1	1	1	1	1	1	1	1	1
Tulp4	-0.00075726	5.1712e-05	NA	NA	NA	NA	-1	0	NA	NA	NA	NA	0.0585798	0.401326	NA	NA	NA	NA	311.327	NA	NA	NA	NA	0.291661	-1	-1	-1	-1	-1	-1	-1	-1	-1	-1	-1	-1	-1	-1	-1	-1	-1	-1	-1	-1	-1	-1	-1	-1	-1
Rbms1	-0.001343	0.00012602	NA	NA	NA	NA	-1	0	NA	NA	NA	NA	0.0373893	0.300909	NA	NA	NA	NA	311.339	NA	NA	NA	NA	0.516471	-1	-1	-1	-1	-1	-1	-1	-1	-1	-1	-1	-1	-1	-1	-1	-1	-1	-1	-1	-1	-1	-1	-1	-1	-1
Smndc1	-0.0008009	0.0017657	-0.0001997	NA	NA	NA	-1	1	0	NA	NA	NA	0.0475489	0.0924862	0.309035	NA	NA	NA	311.498	424.004	NA	NA	NA	0.30961	-1	-1	-1	-1	-1	-1	-1	-1	-1	-1	-1	-1	-1	-1	-1	-1	-1	-1	-1	-1	-1	-1	-1	-1	-1
Lipg	-0.0013633	0.00087203	NA	NA	NA	NA	-1	1	NA	NA	NA	NA	0.0613783	0.103212	NA	NA	NA	NA	311.755	NA	NA	NA	NA	0.210898	-1	-1	-1	-1	-1	-1	-1	-1	-1	-1	-1	-1	-1	-1	-1	-1	-1	-1	-1	-1	-1	-1	-1	-1	-1
Jakmip2	0.0016284	5.9794e-05	NA	NA	NA	NA	1	0	NA	NA	NA	NA	0.0368329	0.414343	NA	NA	NA	NA	311.999	NA	NA	NA	NA	0.550669	1	1	1	1	1	1	1	1	1	1	1	1	1	1	1	1	1	1	1	1	1	1	1	1	1
Mcmbp	0.00098379	-0.00052615	NA	NA	NA	NA	1	-1	NA	NA	NA	NA	0.0474329	0.0954215	NA	NA	NA	NA	312	NA	NA	NA	NA	0.322033	1	1	1	1	1	1	1	1	1	1	1	1	1	1	1	1	1	1	1	1	1	1	1	1	1
Snx30	-0.0012285	0.00037932	NA	NA	NA	NA	-1	1	NA	NA	NA	NA	0.0460723	0.157789	NA	NA	NA	NA	312.885	NA	NA	NA	NA	0.356545	-1	-1	-1	-1	-1	-1	-1	-1	-1	-1	-1	-1	-1	-1	-1	-1	-1	-1	-1	-1	-1	-1	-1	-1	-1
Srpk2	-0.0010074	0.00014099	NA	NA	NA	NA	-1	0	NA	NA	NA	NA	0.035928	0.238087	NA	NA	NA	NA	312.927	NA	NA	NA	NA	0.51905	-1	-1	-1	-1	-1	-1	-1	-1	-1	-1	-1	-1	-1	-1	-1	-1	-1	-1	-1	-1	-1	-1	-1	-1	-1
Stat1	-0.0017365	-6.1926e-05	NA	NA	NA	NA	-1	0	NA	NA	NA	NA	0.0261909	0.385103	NA	NA	NA	NA	313.203	NA	NA	NA	NA	0.712097	-1	-1	-1	-1	-1	-1	-1	-1	-1	-1	-1	-1	-1	-1	-1	-1	-1	-1	-1	-1	-1	-1	-1	-1	-1
Ppp1r16b	-0.0005045	0.003619	-0.00016251	NA	NA	NA	-1	1	0	NA	NA	NA	0.116434	0.134562	0.362313	NA	NA	NA	314.224	387.997	NA	NA	NA	0.229534	-1	-1	-1	-1	-1	-1	-1	-1	-1	-1	-1	-1	-1	-1	-1	-1	-1	-1	-1	-1	-1	-1	-1	-1	-1
Nedd9	-0.00019522	0.001166	NA	NA	NA	NA	0	1	NA	NA	NA	NA	0.259931	0.0641016	NA	NA	NA	NA	315.997	NA	NA	NA	NA	0.237191	0	0	0	0	0	0	0	0	0	0	0	0	0	0	0	0	0	0	0	0	0	0	0	0	0
Wnk1	-0.0013162	-0.00045525	NA	NA	NA	NA	-1	-1	NA	NA	NA	NA	0.0366543	0.120712	NA	NA	NA	NA	315.999	NA	NA	NA	NA	0.632489	-1	-1	-1	-1	-1	-1	-1	-1	-1	-1	-1	-1	-1	-1	-1	-1	-1	-1	-1	-1	-1	-1	-1	-1	-1
Rbpj	-0.0016678	0.00045478	NA	NA	NA	NA	-1	1	NA	NA	NA	NA	0.0242459	0.0987533	NA	NA	NA	NA	316	NA	NA	NA	NA	0.687316	-1	-1	-1	-1	-1	-1	-1	-1	-1	-1	-1	-1	-1	-1	-1	-1	-1	-1	-1	-1	-1	-1	-1	-1	-1
Nsmce4a	0.0010637	3.5241e-05	NA	NA	NA	NA	1	0	NA	NA	NA	NA	0.0565707	0.45112	NA	NA	NA	NA	316	NA	NA	NA	NA	0.330797	1	1	1	1	1	1	1	1	1	1	1	1	1	1	1	1	1	1	1	1	1	1	1	1	1
Mcm5	0.00067379	0.00014483	NA	NA	NA	NA	1	0	NA	NA	NA	NA	0.0476896	0.221809	NA	NA	NA	NA	316	NA	NA	NA	NA	0.46409	1	1	1	1	1	1	1	1	1	1	1	1	1	1	1	1	1	1	1	1	1	1	1	1	1
Mbtd1	-7.4306e-05	0.00086079	NA	NA	NA	NA	0	1	NA	NA	NA	NA	0.32834	0.0541873	NA	NA	NA	NA	316	NA	NA	NA	NA	0.340338	0	0	0	0	0	0	0	0	0	0	0	0	0	0	0	0	0	0	0	0	0	0	0	0	0
Sh3glb1	-0.0014307	-0.00046901	NA	NA	NA	NA	-1	-1	NA	NA	NA	NA	0.0374199	0.124582	NA	NA	NA	NA	316.001	NA	NA	NA	NA	0.626883	-1	-1	-1	-1	-1	-1	-1	-1	-1	-1	-1	-1	-1	-1	-1	-1	-1	-1	-1	-1	-1	-1	-1	-1	-1
Nudcd3	-0.0009059	0.00056078	NA	NA	NA	NA	-1	1	NA	NA	NA	NA	0.0444844	0.0841851	NA	NA	NA	NA	316.004	NA	NA	NA	NA	0.338563	-1	-1	-1	-1	-1	-1	-1	-1	-1	-1	-1	-1	-1	-1	-1	-1	-1	-1	-1	-1	-1	-1	-1	-1	-1
Ociad2	-0.0014422	-0.00046083	NA	NA	NA	NA	-1	-1	NA	NA	NA	NA	0.0260945	0.0946531	NA	NA	NA	NA	319.193	NA	NA	NA	NA	0.771815	-1	-1	-1	-1	-1	-1	-1	-1	-1	-1	-1	-1	-1	-1	-1	-1	-1	-1	-1	-1	-1	-1	-1	-1	-1
Fhdc1	0.00028505	0.0016508	NA	NA	NA	NA	1	1	NA	NA	NA	NA	0.178923	0.0410303	NA	NA	NA	NA	319.998	NA	NA	NA	NA	0.561939	1	1	1	1	1	1	1	1	1	1	1	1	1	1	1	1	1	1	1	1	1	1	1	1	1
Alpl	0.00069868	0.0092087	-0.0047965	0.0010128	NA	NA	1	1	-1	1	NA	NA	0.063385	0.145864	0.123013	0.0951917	NA	NA	320	356.001	408	NA	NA	0.650368	1	1	1	1	1	1	1	1	1	1	1	1	1	1	1	1	1	1	1	1	1	1	1	1	1
Sipa1l2	-0.0016022	-0.00022075	NA	NA	NA	NA	-1	-1	NA	NA	NA	NA	0.0205196	0.167518	NA	NA	NA	NA	320	NA	NA	NA	NA	0.814206	-1	-1	-1	-1	-1	-1	-1	-1	-1	-1	-1	-1	-1	-1	-1	-1	-1	-1	-1	-1	-1	-1	-1	-1	-1
Cdk17	-0.0012035	0.00080072	NA	NA	NA	NA	-1	1	NA	NA	NA	NA	0.0461958	0.0815025	NA	NA	NA	NA	320.001	NA	NA	NA	NA	0.327204	-1	-1	-1	-1	-1	-1	-1	-1	-1	-1	-1	-1	-1	-1	-1	-1	-1	-1	-1	-1	-1	-1	-1	-1	-1
Zfp365	-0.0011283	0.00055285	NA	NA	NA	NA	-1	1	NA	NA	NA	NA	0.0551608	0.132737	NA	NA	NA	NA	320.395	NA	NA	NA	NA	0.251314	-1	-1	-1	-1	-1	-1	-1	-1	-1	-1	-1	-1	-1	-1	-1	-1	-1	-1	-1	-1	-1	-1	-1	-1	-1
Ptprz1	0.0016934	-7.5381e-05	NA	NA	NA	NA	1	0	NA	NA	NA	NA	0.0339491	0.397015	NA	NA	NA	NA	320.756	NA	NA	NA	NA	0.568223	1	1	1	1	1	1	1	1	1	1	1	1	1	1	1	1	1	1	1	1	1	1	1	1	1
Wnt3	-0.00094821	-0.00025883	NA	NA	NA	NA	-1	-1	NA	NA	NA	NA	0.0387755	0.16155	NA	NA	NA	NA	321.031	NA	NA	NA	NA	0.582917	-1	-1	-1	-1	-1	-1	-1	-1	-1	-1	-1	-1	-1	-1	-1	-1	-1	-1	-1	-1	-1	-1	-1	-1	-1
Cdkn1b	-6.7749e-06	0.0014316	NA	NA	NA	NA	0	1	NA	NA	NA	NA	0.485439	0.0405819	NA	NA	NA	NA	321.48	NA	NA	NA	NA	0.511237	0	0	0	0	0	0	0	0	0	0	0	0	0	0	0	0	0	0	0	0	0	0	0	0	0
Adm	-0.00022656	0.0019814	-0.0096343	NA	NA	NA	-1	1	-1	NA	NA	NA	0.188656	0.0365725	0.150171	NA	NA	NA	323.622	567.998	NA	NA	NA	0.550104	-1	-1	-1	-1	-1	-1	-1	-1	-1	-1	-1	-1	-1	-1	-1	-1	-1	-1	-1	-1	-1	-1	-1	-1	-1
Jph1	-0.0011592	0.00070773	NA	NA	NA	NA	-1	1	NA	NA	NA	NA	0.0548418	0.108132	NA	NA	NA	NA	323.993	NA	NA	NA	NA	0.252324	-1	-1	-1	-1	-1	-1	-1	-1	-1	-1	-1	-1	-1	-1	-1	-1	-1	-1	-1	-1	-1	-1	-1	-1	-1
Gfm2	0.0011066	-4.1912e-06	NA	NA	NA	NA	1	0	NA	NA	NA	NA	0.0477528	0.493819	NA	NA	NA	NA	324.405	NA	NA	NA	NA	0.401159	1	1	1	1	1	1	1	1	1	1	1	1	1	1	1	1	1	1	1	1	1	1	1	1	1
Card10	-0.0018059	0.00040997	NA	NA	NA	NA	-1	1	NA	NA	NA	NA	0.0257491	0.137431	NA	NA	NA	NA	325.672	NA	NA	NA	NA	0.662746	-1	-1	-1	-1	-1	-1	-1	-1	-1	-1	-1	-1	-1	-1	-1	-1	-1	-1	-1	-1	-1	-1	-1	-1	-1
Etnk1	-0.0013045	0.00013755	NA	NA	NA	NA	-1	0	NA	NA	NA	NA	0.033277	0.295477	NA	NA	NA	NA	327.875	NA	NA	NA	NA	0.559448	-1	-1	-1	-1	-1	-1	-1	-1	-1	-1	-1	-1	-1	-1	-1	-1	-1	-1	-1	-1	-1	-1	-1	-1	-1
Ube2k	-0.001132	0.0029458	-0.0006939	NA	NA	NA	-1	1	-1	NA	NA	NA	0.0494747	0.108622	0.187265	NA	NA	NA	327.974	423.994	NA	NA	NA	0.257262	-1	-1	-1	-1	-1	-1	-1	-1	-1	-1	-1	-1	-1	-1	-1	-1	-1	-1	-1	-1	-1	-1	-1	-1	-1
Sox21	0.0002875	0.00095783	NA	NA	NA	NA	1	1	NA	NA	NA	NA	0.131096	0.055472	NA	NA	NA	NA	330.726	NA	NA	NA	NA	0.47115	1	1	1	1	1	1	1	1	1	1	1	1	1	1	1	1	1	1	1	1	1	1	1	1	1
Tcf7l1	-0.0011568	-2.0019e-05	NA	NA	NA	NA	-1	0	NA	NA	NA	NA	0.0376646	0.466964	NA	NA	NA	NA	333.132	NA	NA	NA	NA	0.524747	-1	-1	-1	-1	-1	-1	-1	-1	-1	-1	-1	-1	-1	-1	-1	-1	-1	-1	-1	-1	-1	-1	-1	-1	-1
Trim59	0.00084976	-0.0025206	0.00050513	NA	NA	NA	1	-1	1	NA	NA	NA	0.0529488	0.145665	0.198871	NA	NA	NA	335.994	415.996	NA	NA	NA	0.210368	1	1	1	1	1	1	1	1	1	1	1	1	1	1	1	1	1	1	1	1	1	1	1	1	1
Mcm6	0.0014117	-1.971e-05	NA	NA	NA	NA	1	0	NA	NA	NA	NA	0.0278069	0.466618	NA	NA	NA	NA	340.346	NA	NA	NA	NA	0.661157	1	1	1	1	1	1	1	1	1	1	1	1	1	1	1	1	1	1	1	1	1	1	1	1	1
Dcun1d5	-0.00037878	0.0029484	-0.0004514	0.0039277	NA	NA	-1	1	0	0	NA	NA	0.0961458	0.116381	0.246615	0.205919	NA	NA	340.561	419.998	559.998	NA	NA	0.327417	-1	-1	-1	-1	-1	-1	-1	-1	-1	-1	-1	-1	-1	-1	-1	-1	-1	-1	-1	-1	-1	-1	-1	-1	-1
Zc3hav1	-0.0016405	-0.00027449	NA	NA	NA	NA	-1	-1	NA	NA	NA	NA	0.020554	0.168568	NA	NA	NA	NA	342.361	NA	NA	NA	NA	0.809878	-1	-1	-1	-1	-1	-1	-1	-1	-1	-1	-1	-1	-1	-1	-1	-1	-1	-1	-1	-1	-1	-1	-1	-1	-1
Herc3	-0.001292	0.00050568	NA	NA	NA	NA	-1	1	NA	NA	NA	NA	0.0398367	0.14936	NA	NA	NA	NA	347.339	NA	NA	NA	NA	0.418715	-1	-1	-1	-1	-1	-1	-1	-1	-1	-1	-1	-1	-1	-1	-1	-1	-1	-1	-1	-1	-1	-1	-1	-1	-1
Cnot6l	-0.00083965	0.00023	NA	NA	NA	NA	-1	0	NA	NA	NA	NA	0.0508479	0.238072	NA	NA	NA	NA	348.046	NA	NA	NA	NA	0.318767	-1	-1	-1	-1	-1	-1	-1	-1	-1	-1	-1	-1	-1	-1	-1	-1	-1	-1	-1	-1	-1	-1	-1	-1	-1
Sf3a1	0.00018882	0.0027452	-0.0014483	NA	NA	NA	1	1	-1	NA	NA	NA	0.180554	0.139972	0.0724983	NA	NA	NA	349.813	423.999	NA	NA	NA	0.279562	1	1	1	1	1	1	1	1	1	1	1	1	1	1	1	1	1	1	1	1	1	1	1	1	1
Ankrd28	-0.0009323	0.0010684	NA	NA	NA	NA	-1	1	NA	NA	NA	NA	0.0413494	0.0589315	NA	NA	NA	NA	351.136	NA	NA	NA	NA	0.375368	-1	-1	-1	-1	-1	-1	-1	-1	-1	-1	-1	-1	-1	-1	-1	-1	-1	-1	-1	-1	-1	-1	-1	-1	-1
Pias3	0.00074099	-0.00051469	NA	NA	NA	NA	1	-1	NA	NA	NA	NA	0.055976	0.126643	NA	NA	NA	NA	351.999	NA	NA	NA	NA	0.235812	1	1	1	1	1	1	1	1	1	1	1	1	1	1	1	1	1	1	1	1	1	1	1	1	1
Setx	-0.0012371	-0.00033889	NA	NA	NA	NA	-1	-1	NA	NA	NA	NA	0.0351331	0.192786	NA	NA	NA	NA	351.999	NA	NA	NA	NA	0.597724	-1	-1	-1	-1	-1	-1	-1	-1	-1	-1	-1	-1	-1	-1	-1	-1	-1	-1	-1	-1	-1	-1	-1	-1	-1
Mcm3	0.00067949	-0.00024273	NA	NA	NA	NA	1	-1	NA	NA	NA	NA	0.0432957	0.184746	NA	NA	NA	NA	354.201	NA	NA	NA	NA	0.378883	1	1	1	1	1	1	1	1	1	1	1	1	1	1	1	1	1	1	1	1	1	1	1	1	1
Slc7a6	-0.0011599	0.00070659	NA	NA	NA	NA	-1	1	NA	NA	NA	NA	0.0436372	0.117701	NA	NA	NA	NA	355.387	NA	NA	NA	NA	0.348901	-1	-1	-1	-1	-1	-1	-1	-1	-1	-1	-1	-1	-1	-1	-1	-1	-1	-1	-1	-1	-1	-1	-1	-1	-1
Ppfibp1	-0.0014055	7.6157e-07	NA	NA	NA	NA	-1	0	NA	NA	NA	NA	0.0339466	0.499097	NA	NA	NA	NA	355.996	NA	NA	NA	NA	0.558531	-1	-1	-1	-1	-1	-1	-1	-1	-1	-1	-1	-1	-1	-1	-1	-1	-1	-1	-1	-1	-1	-1	-1	-1	-1
Git1	-0.0011558	0.00019812	NA	NA	NA	NA	-1	0	NA	NA	NA	NA	0.0353906	0.273758	NA	NA	NA	NA	355.996	NA	NA	NA	NA	0.506243	-1	-1	-1	-1	-1	-1	-1	-1	-1	-1	-1	-1	-1	-1	-1	-1	-1	-1	-1	-1	-1	-1	-1	-1	-1
Rfxank	0.00072824	-0.00037292	NA	NA	NA	NA	1	-1	NA	NA	NA	NA	0.0539997	0.165516	NA	NA	NA	NA	356	NA	NA	NA	NA	0.262788	1	1	1	1	1	1	1	1	1	1	1	1	1	1	1	1	1	1	1	1	1	1	1	1	1
Ipo11	-1.6412e-05	0.0010234	NA	NA	NA	NA	0	1	NA	NA	NA	NA	0.460576	0.0690782	NA	NA	NA	NA	356	NA	NA	NA	NA	0.256668	0	0	0	0	0	0	0	0	0	0	0	0	0	0	0	0	0	0	0	0	0	0	0	0	0
Flt1	-0.0020955	-0.0003021	NA	NA	NA	NA	-1	0	NA	NA	NA	NA	0.0190434	0.203017	NA	NA	NA	NA	356	NA	NA	NA	NA	0.820298	-1	-1	-1	-1	-1	-1	-1	-1	-1	-1	-1	-1	-1	-1	-1	-1	-1	-1	-1	-1	-1	-1	-1	-1	-1
Pdha1	-0.00078359	0.00010454	NA	NA	NA	NA	-1	0	NA	NA	NA	NA	0.0583082	0.373231	NA	NA	NA	NA	356	NA	NA	NA	NA	0.276658	-1	-1	-1	-1	-1	-1	-1	-1	-1	-1	-1	-1	-1	-1	-1	-1	-1	-1	-1	-1	-1	-1	-1	-1	-1
Sdad1	-0.00047047	0.0046935	3.0886e-05	NA	NA	NA	-1	0	0	NA	NA	NA	0.0870179	0.206092	0.468407	NA	NA	NA	356.001	399.498	NA	NA	NA	0.210115	-1	-1	-1	-1	-1	-1	-1	-1	-1	-1	-1	-1	-1	-1	-1	-1	-1	-1	-1	-1	-1	-1	-1	-1	-1
Mettl16	0.000629	-0.0015932	NA	NA	NA	NA	1	-1	NA	NA	NA	NA	0.0854721	0.058518	NA	NA	NA	NA	356.006	NA	NA	NA	NA	0.248428	1	1	1	1	1	1	1	1	1	1	1	1	1	1	1	1	1	1	1	1	1	1	1	1	1
Flnb	-0.0017888	-0.00015711	NA	NA	NA	NA	-1	0	NA	NA	NA	NA	0.0223447	0.305529	NA	NA	NA	NA	356.502	NA	NA	NA	NA	0.760462	-1	-1	-1	-1	-1	-1	-1	-1	-1	-1	-1	-1	-1	-1	-1	-1	-1	-1	-1	-1	-1	-1	-1	-1	-1
Cdc6	0.00051877	-0.00020387	NA	NA	NA	NA	1	0	NA	NA	NA	NA	0.0515566	0.203119	NA	NA	NA	NA	357.086	NA	NA	NA	NA	0.289967	1	1	1	1	1	1	1	1	1	1	1	1	1	1	1	1	1	1	1	1	1	1	1	1	1
Shmt2	0.00096815	-0.0054735	0.00096082	NA	NA	NA	1	0	1	NA	NA	NA	0.0563013	0.202129	0.131147	NA	NA	NA	360.015	401.133	NA	NA	NA	0.202911	1	1	1	1	1	1	1	1	1	1	1	1	1	1	1	1	1	1	1	1	1	1	1	1	1
Tra2a	-0.00023758	0.0059247	-0.0021846	NA	NA	NA	-1	1	-1	NA	NA	NA	0.180407	0.126686	0.0615036	NA	NA	NA	362.796	415.975	NA	NA	NA	0.214547	-1	-1	-1	-1	-1	-1	-1	-1	-1	-1	-1	-1	-1	-1	-1	-1	-1	-1	-1	-1	-1	-1	-1	-1	-1
Crim1	-0.0010795	0.00059703	NA	NA	NA	NA	-1	1	NA	NA	NA	NA	0.0427068	0.135598	NA	NA	NA	NA	363.987	NA	NA	NA	NA	0.365032	-1	-1	-1	-1	-1	-1	-1	-1	-1	-1	-1	-1	-1	-1	-1	-1	-1	-1	-1	-1	-1	-1	-1	-1	-1
Slc4a7	-0.0011009	0.0059926	-0.00049178	NA	NA	NA	-1	0	-1	NA	NA	NA	0.037283	0.254963	0.17682	NA	NA	NA	363.999	395.932	NA	NA	NA	0.355731	-1	-1	-1	-1	-1	-1	-1	-1	-1	-1	-1	-1	-1	-1	-1	-1	-1	-1	-1	-1	-1	-1	-1	-1	-1
Tufm	0.00061133	-0.00046134	NA	NA	NA	NA	1	-1	NA	NA	NA	NA	0.0567944	0.133088	NA	NA	NA	NA	364	NA	NA	NA	NA	0.226054	1	1	1	1	1	1	1	1	1	1	1	1	1	1	1	1	1	1	1	1	1	1	1	1	1
Tmeff1	-0.0003523	0.0078028	0.00066084	NA	NA	NA	-1	1	1	NA	NA	NA	0.101333	0.109509	0.140006	NA	NA	NA	364.001	412.004	NA	NA	NA	0.688523	-1	-1	-1	-1	-1	-1	-1	-1	-1	-1	-1	-1	-1	-1	-1	-1	-1	-1	-1	-1	-1	-1	-1	-1	-1
Rad54l	0.0010992	1.1577e-05	NA	NA	NA	NA	1	0	NA	NA	NA	NA	0.0382598	0.485081	NA	NA	NA	NA	364.001	NA	NA	NA	NA	0.503049	1	1	1	1	1	1	1	1	1	1	1	1	1	1	1	1	1	1	1	1	1	1	1	1	1
Lphn2	-0.0010358	0.00085654	-0.0063893	NA	NA	NA	-1	1	0	NA	NA	NA	0.0467196	0.12159	0.268745	NA	NA	NA	364.006	575.125	NA	NA	NA	0.302151	-1	-1	-1	-1	-1	-1	-1	-1	-1	-1	-1	-1	-1	-1	-1	-1	-1	-1	-1	-1	-1	-1	-1	-1	-1
Pgd	0.00083661	-0.0080602	0.00084506	NA	NA	NA	1	-1	1	NA	NA	NA	0.0572267	0.135734	0.142948	NA	NA	NA	364.726	407.984	NA	NA	NA	0.258879	1	1	1	1	1	1	1	1	1	1	1	1	1	1	1	1	1	1	1	1	1	1	1	1	1
Tubb4b	0.00015315	-0.0088858	7.3409e-05	NA	NA	NA	0	-1	0	NA	NA	NA	0.200682	0.172094	0.413471	NA	NA	NA	365.045	395.245	NA	NA	NA	0.480718	0	0	0	0	0	0	0	0	0	0	0	0	0	0	0	0	0	0	0	0	0	0	0	0	0
Srsf10	7.7989e-05	0.011478	-0.0018242	NA	NA	NA	0	1	-1	NA	NA	NA	0.336979	0.166543	0.0564377	NA	NA	NA	366.331	392.282	NA	NA	NA	0.28319	0	0	0	0	0	0	0	0	0	0	0	0	0	0	0	0	0	0	0	0	0	0	0	0	0
Rnf44	-0.00057304	0.015824	-0.00087042	NA	NA	NA	-1	1	-1	NA	NA	NA	0.0695102	0.181617	0.0998811	NA	NA	NA	366.696	387.397	NA	NA	NA	0.292993	-1	-1	-1	-1	-1	-1	-1	-1	-1	-1	-1	-1	-1	-1	-1	-1	-1	-1	-1	-1	-1	-1	-1	-1	-1
Polr3d	-0.00082223	0.0096116	-0.0034635	0.0017799	NA	NA	-1	1	-1	1	NA	NA	0.0462272	0.123285	0.0924209	0.130028	NA	NA	367.322	404	490.381	NA	NA	0.315463	-1	-1	-1	-1	-1	-1	-1	-1	-1	-1	-1	-1	-1	-1	-1	-1	-1	-1	-1	-1	-1	-1	-1	-1	-1
Hspg2	-0.0011507	0.00018118	NA	NA	NA	NA	-1	0	NA	NA	NA	NA	0.0384197	0.318353	NA	NA	NA	NA	368	NA	NA	NA	NA	0.462209	-1	-1	-1	-1	-1	-1	-1	-1	-1	-1	-1	-1	-1	-1	-1	-1	-1	-1	-1	-1	-1	-1	-1	-1	-1
Vcl	-0.0012005	0.00091449	NA	NA	NA	NA	-1	1	NA	NA	NA	NA	0.0433057	0.11095	NA	NA	NA	NA	368.001	NA	NA	NA	NA	0.334583	-1	-1	-1	-1	-1	-1	-1	-1	-1	-1	-1	-1	-1	-1	-1	-1	-1	-1	-1	-1	-1	-1	-1	-1	-1
Psmd7	0.00022029	-0.0028799	0.00028222	NA	NA	NA	1	-1	0	NA	NA	NA	0.173795	0.137907	0.35011	NA	NA	NA	368.019	449.802	NA	NA	NA	0.228484	1	1	1	1	1	1	1	1	1	1	1	1	1	1	1	1	1	1	1	1	1	1	1	1	1
Slc27a3	0.00063225	-0.0094078	0.0001361	NA	NA	NA	1	0	0	NA	NA	NA	0.0469942	0.216931	0.322699	NA	NA	NA	371.56	388.556	NA	NA	NA	0.241808	1	1	1	1	1	1	1	1	1	1	1	1	1	1	1	1	1	1	1	1	1	1	1	1	1
Hdac1	0.00069834	-0.0029161	0.0019302	NA	NA	NA	1	0	1	NA	NA	NA	0.0527238	0.207232	0.0577081	NA	NA	NA	372.038	420.419	NA	NA	NA	0.455162	1	1	1	1	1	1	1	1	1	1	1	1	1	1	1	1	1	1	1	1	1	1	1	1	1
Gpc4	-0.0015917	0.00047752	NA	NA	NA	NA	-1	1	NA	NA	NA	NA	0.0211247	0.139197	NA	NA	NA	NA	373.569	NA	NA	NA	NA	0.729157	-1	-1	-1	-1	-1	-1	-1	-1	-1	-1	-1	-1	-1	-1	-1	-1	-1	-1	-1	-1	-1	-1	-1	-1	-1
Srebf2	-0.00074379	0.00028757	NA	NA	NA	NA	-1	1	NA	NA	NA	NA	0.0390315	0.194869	NA	NA	NA	NA	377.781	NA	NA	NA	NA	0.422798	-1	-1	-1	-1	-1	-1	-1	-1	-1	-1	-1	-1	-1	-1	-1	-1	-1	-1	-1	-1	-1	-1	-1	-1	-1
Nfic	-0.00072796	8.2255e-06	NA	NA	NA	NA	-1	0	NA	NA	NA	NA	0.0422175	0.487768	NA	NA	NA	NA	377.948	NA	NA	NA	NA	0.436028	-1	-1	-1	-1	-1	-1	-1	-1	-1	-1	-1	-1	-1	-1	-1	-1	-1	-1	-1	-1	-1	-1	-1	-1	-1
Zranb2	-4.1684e-05	0.0099572	-0.00013784	NA	NA	NA	0	1	0	NA	NA	NA	0.372907	0.17858	0.344784	NA	NA	NA	379.034	400.305	NA	NA	NA	0.409198	0	0	0	0	0	0	0	0	0	0	0	0	0	0	0	0	0	0	0	0	0	0	0	0	0
Sae1	0.00090275	-0.0023057	0.0019149	NA	NA	NA	1	-1	1	NA	NA	NA	0.0356396	0.154768	0.0755873	NA	NA	NA	380.556	460.014	NA	NA	NA	0.477578	1	1	1	1	1	1	1	1	1	1	1	1	1	1	1	1	1	1	1	1	1	1	1	1	1
Actg1	-2.2505e-05	-0.016709	0.001185	NA	NA	NA	0	-1	1	NA	NA	NA	0.441353	0.175527	0.0846333	NA	NA	NA	383.224	401.943	NA	NA	NA	0.367542	0	0	0	0	0	0	0	0	0	0	0	0	0	0	0	0	0	0	0	0	0	0	0	0	0
Ndufab1	0.00016904	0.0034279	-0.0015898	NA	NA	NA	0	1	-1	NA	NA	NA	0.210683	0.137576	0.115116	NA	NA	NA	383.642	456	NA	NA	NA	0.249095	0	0	0	0	0	0	0	0	0	0	0	0	0	0	0	0	0	0	0	0	0	0	0	0	0
Mfge8	-0.00083463	-0.0075627	0.00048254	NA	NA	NA	-1	0	0	NA	NA	NA	0.0455401	0.218853	0.204368	NA	NA	NA	384.015	414.982	NA	NA	NA	0.646727	-1	-1	-1	-1	-1	-1	-1	-1	-1	-1	-1	-1	-1	-1	-1	-1	-1	-1	-1	-1	-1	-1	-1	-1	-1
Itpr3	-0.0013795	-0.00024654	NA	NA	NA	NA	-1	0	NA	NA	NA	NA	0.0235321	0.249412	NA	NA	NA	NA	384.882	NA	NA	NA	NA	0.73617	-1	-1	-1	-1	-1	-1	-1	-1	-1	-1	-1	-1	-1	-1	-1	-1	-1	-1	-1	-1	-1	-1	-1	-1	-1
Llgl2	-0.00086789	0.00054401	NA	NA	NA	NA	-1	1	NA	NA	NA	NA	0.0471983	0.178166	NA	NA	NA	NA	394.817	NA	NA	NA	NA	0.307169	-1	-1	-1	-1	-1	-1	-1	-1	-1	-1	-1	-1	-1	-1	-1	-1	-1	-1	-1	-1	-1	-1	-1	-1	-1
Shc1	-0.00090408	0.00012362	NA	NA	NA	NA	-1	0	NA	NA	NA	NA	0.0241121	0.322222	NA	NA	NA	NA	401.043	NA	NA	NA	NA	0.682216	-1	-1	-1	-1	-1	-1	-1	-1	-1	-1	-1	-1	-1	-1	-1	-1	-1	-1	-1	-1	-1	-1	-1	-1	-1
Rps6ka6	0.00027386	0.0012732	NA	NA	NA	NA	1	1	NA	NA	NA	NA	0.104219	0.0724707	NA	NA	NA	NA	412	NA	NA	NA	NA	0.418658	1	1	1	1	1	1	1	1	1	1	1	1	1	1	1	1	1	1	1	1	1	1	1	1	1
Ankrd35	0.0011286	-0.00043359	NA	NA	NA	NA	1	0	NA	NA	NA	NA	0.0368435	0.243454	NA	NA	NA	NA	412	NA	NA	NA	NA	0.448792	1	1	1	1	1	1	1	1	1	1	1	1	1	1	1	1	1	1	1	1	1	1	1	1	1
Ssrp1	0.00057493	-0.00036773	NA	NA	NA	NA	1	0	NA	NA	NA	NA	0.0516961	0.217172	NA	NA	NA	NA	412.003	NA	NA	NA	NA	0.266669	1	1	1	1	1	1	1	1	1	1	1	1	1	1	1	1	1	1	1	1	1	1	1	1	1
Magi1	0.00057053	-0.0005559	NA	NA	NA	NA	1	-1	NA	NA	NA	NA	0.0515558	0.162138	NA	NA	NA	NA	412.009	NA	NA	NA	NA	0.244489	1	1	1	1	1	1	1	1	1	1	1	1	1	1	1	1	1	1	1	1	1	1	1	1	1
Nfasc	-0.001055	1.9192e-05	NA	NA	NA	NA	-1	0	NA	NA	NA	NA	0.0312536	0.483228	NA	NA	NA	NA	419.879	NA	NA	NA	NA	0.566096	-1	-1	-1	-1	-1	-1	-1	-1	-1	-1	-1	-1	-1	-1	-1	-1	-1	-1	-1	-1	-1	-1	-1	-1	-1
Pdlim7	-0.0011446	0.00010844	NA	NA	NA	NA	-1	0	NA	NA	NA	NA	0.0324323	0.417656	NA	NA	NA	NA	420	NA	NA	NA	NA	0.539715	-1	-1	-1	-1	-1	-1	-1	-1	-1	-1	-1	-1	-1	-1	-1	-1	-1	-1	-1	-1	-1	-1	-1	-1	-1
Myl9	-1.4303e-05	0.001504	NA	NA	NA	NA	0	1	NA	NA	NA	NA	0.457349	0.0770922	NA	NA	NA	NA	420	NA	NA	NA	NA	0.242364	0	0	0	0	0	0	0	0	0	0	0	0	0	0	0	0	0	0	0	0	0	0	0	0	0
Fam83g	-0.00074212	0.00090123	NA	NA	NA	NA	-1	1	NA	NA	NA	NA	0.0478247	0.137098	NA	NA	NA	NA	421.594	NA	NA	NA	NA	0.268766	-1	-1	-1	-1	-1	-1	-1	-1	-1	-1	-1	-1	-1	-1	-1	-1	-1	-1	-1	-1	-1	-1	-1	-1	-1
Peg3	0.0010986	-0.00097157	NA	NA	NA	NA	1	-1	NA	NA	NA	NA	0.019554	0.0798809	NA	NA	NA	NA	424	NA	NA	NA	NA	0.715653	1	1	1	1	1	1	1	1	1	1	1	1	1	1	1	1	1	1	1	1	1	1	1	1	1
Ifi35	-0.0011586	7.0842e-05	NA	NA	NA	NA	-1	0	NA	NA	NA	NA	0.0263184	0.44635	NA	NA	NA	NA	432.251	NA	NA	NA	NA	0.632081	-1	-1	-1	-1	-1	-1	-1	-1	-1	-1	-1	-1	-1	-1	-1	-1	-1	-1	-1	-1	-1	-1	-1	-1	-1
Anxa2	-0.0007638	0.00015572	NA	NA	NA	NA	-1	0	NA	NA	NA	NA	0.0277779	0.358122	NA	NA	NA	NA	440.009	NA	NA	NA	NA	0.589682	-1	-1	-1	-1	-1	-1	-1	-1	-1	-1	-1	-1	-1	-1	-1	-1	-1	-1	-1	-1	-1	-1	-1	-1	-1
Tet1	-0.00011189	-0.0013504	NA	NA	NA	NA	-1	-1	NA	NA	NA	NA	0.189044	0.0847918	NA	NA	NA	NA	443.989	NA	NA	NA	NA	0.300818	-1	-1	-1	-1	-1	-1	-1	-1	-1	-1	-1	-1	-1	-1	-1	-1	-1	-1	-1	-1	-1	-1	-1	-1	-1
Myo1c	-0.0011553	0.0010495	NA	NA	NA	NA	-1	1	NA	NA	NA	NA	0.0230573	0.140348	NA	NA	NA	NA	456	NA	NA	NA	NA	0.637257	-1	-1	-1	-1	-1	-1	-1	-1	-1	-1	-1	-1	-1	-1	-1	-1	-1	-1	-1	-1	-1	-1	-1	-1	-1
Elk3	-0.0012552	0.0001319	NA	NA	NA	NA	-1	0	NA	NA	NA	NA	0.0201767	0.407609	NA	NA	NA	NA	456.005	NA	NA	NA	NA	0.741769	-1	-1	-1	-1	-1	-1	-1	-1	-1	-1	-1	-1	-1	-1	-1	-1	-1	-1	-1	-1	-1	-1	-1	-1	-1
Matn2	0.00043446	0.0018073	NA	NA	NA	NA	1	1	NA	NA	NA	NA	0.0621751	0.0871922	NA	NA	NA	NA	456.015	NA	NA	NA	NA	0.487624	1	1	1	1	1	1	1	1	1	1	1	1	1	1	1	1	1	1	1	1	1	1	1	1	1
Pvrl2	0.00023597	0.0024467	NA	NA	NA	NA	1	1	NA	NA	NA	NA	0.124324	0.073347	NA	NA	NA	NA	456.016	NA	NA	NA	NA	0.418874	1	1	1	1	1	1	1	1	1	1	1	1	1	1	1	1	1	1	1	1	1	1	1	1	1
Furin	-0.00087091	4.5398e-05	NA	NA	NA	NA	-1	0	NA	NA	NA	NA	0.0241907	0.463278	NA	NA	NA	NA	458.262	NA	NA	NA	NA	0.66451	-1	-1	-1	-1	-1	-1	-1	-1	-1	-1	-1	-1	-1	-1	-1	-1	-1	-1	-1	-1	-1	-1	-1	-1	-1
Cald1	-0.00060083	0.0007548	NA	NA	NA	NA	-1	1	NA	NA	NA	NA	0.0379182	0.163189	NA	NA	NA	NA	459.994	NA	NA	NA	NA	0.378484	-1	-1	-1	-1	-1	-1	-1	-1	-1	-1	-1	-1	-1	-1	-1	-1	-1	-1	-1	-1	-1	-1	-1	-1	-1
Mcm4	0.0010028	-0.00090494	NA	NA	NA	NA	1	-1	NA	NA	NA	NA	0.0217933	0.14241	NA	NA	NA	NA	461.804	NA	NA	NA	NA	0.665073	1	1	1	1	1	1	1	1	1	1	1	1	1	1	1	1	1	1	1	1	1	1	1	1	1
Ahnak	-0.0012932	0.00018961	NA	NA	NA	NA	-1	0	NA	NA	NA	NA	0.0199145	0.387018	NA	NA	NA	NA	463.654	NA	NA	NA	NA	0.74006	-1	-1	-1	-1	-1	-1	-1	-1	-1	-1	-1	-1	-1	-1	-1	-1	-1	-1	-1	-1	-1	-1	-1	-1	-1
Tfrc	0.00086894	-0.00056421	NA	NA	NA	NA	1	0	NA	NA	NA	NA	0.0238025	0.200428	NA	NA	NA	NA	467.983	NA	NA	NA	NA	0.643959	1	1	1	1	1	1	1	1	1	1	1	1	1	1	1	1	1	1	1	1	1	1	1	1	1
Pja1	0.00015591	0.0021484	NA	NA	NA	NA	1	1	NA	NA	NA	NA	0.185351	0.0932844	NA	NA	NA	NA	468	NA	NA	NA	NA	0.258125	1	1	1	1	1	1	1	1	1	1	1	1	1	1	1	1	1	1	1	1	1	1	1	1	1
Actn4	-0.00094261	0.0010149	NA	NA	NA	NA	-1	1	NA	NA	NA	NA	0.0329853	0.183528	NA	NA	NA	NA	468	NA	NA	NA	NA	0.454442	-1	-1	-1	-1	-1	-1	-1	-1	-1	-1	-1	-1	-1	-1	-1	-1	-1	-1	-1	-1	-1	-1	-1	-1	-1
Pbx1	0.00081929	-0.00059879	NA	NA	NA	NA	1	-1	NA	NA	NA	NA	0.0224771	0.183813	NA	NA	NA	NA	468.001	NA	NA	NA	NA	0.660301	1	1	1	1	1	1	1	1	1	1	1	1	1	1	1	1	1	1	1	1	1	1	1	1	1
Cdc42se1	-0.00063276	0.0009934	NA	NA	NA	NA	-1	1	NA	NA	NA	NA	0.0434284	0.17876	NA	NA	NA	NA	472	NA	NA	NA	NA	0.303405	-1	-1	-1	-1	-1	-1	-1	-1	-1	-1	-1	-1	-1	-1	-1	-1	-1	-1	-1	-1	-1	-1	-1	-1	-1
Fdps	-0.0006714	0.0010961	NA	NA	NA	NA	-1	1	NA	NA	NA	NA	0.0413142	0.166163	NA	NA	NA	NA	475.991	NA	NA	NA	NA	0.330329	-1	-1	-1	-1	-1	-1	-1	-1	-1	-1	-1	-1	-1	-1	-1	-1	-1	-1	-1	-1	-1	-1	-1	-1	-1
Krt8	-0.0014166	0.0001146	NA	NA	NA	NA	-1	0	NA	NA	NA	NA	0.0131719	0.426337	NA	NA	NA	NA	479.966	NA	NA	NA	NA	0.863452	-1	-1	-1	-1	-1	-1	-1	-1	-1	-1	-1	-1	-1	-1	-1	-1	-1	-1	-1	-1	-1	-1	-1	-1	-1
Actn1	-0.001465	0.00036796	NA	NA	NA	NA	-1	0	NA	NA	NA	NA	0.0191223	0.351491	NA	NA	NA	NA	482.794	NA	NA	NA	NA	0.744834	-1	-1	-1	-1	-1	-1	-1	-1	-1	-1	-1	-1	-1	-1	-1	-1	-1	-1	-1	-1	-1	-1	-1	-1	-1
Anln	-0.00065616	0.0016763	NA	NA	NA	NA	-1	1	NA	NA	NA	NA	0.0441582	0.155263	NA	NA	NA	NA	489.896	NA	NA	NA	NA	0.28024	-1	-1	-1	-1	-1	-1	-1	-1	-1	-1	-1	-1	-1	-1	-1	-1	-1	-1	-1	-1	-1	-1	-1	-1	-1
Gprc5b	0.0005567	-0.0017771	NA	NA	NA	NA	1	-1	NA	NA	NA	NA	0.0411416	0.12841	NA	NA	NA	NA	498.718	NA	NA	NA	NA	0.312241	1	1	1	1	1	1	1	1	1	1	1	1	1	1	1	1	1	1	1	1	1	1	1	1	1
Frat2	0.00064781	-0.001399	NA	NA	NA	NA	1	-1	NA	NA	NA	NA	0.0339939	0.188517	NA	NA	NA	NA	516	NA	NA	NA	NA	0.421936	1	1	1	1	1	1	1	1	1	1	1	1	1	1	1	1	1	1	1	1	1	1	1	1	1
Rgma	0.0013349	-0.0054886	NA	NA	NA	NA	1	-1	NA	NA	NA	NA	0.0167158	0.103416	NA	NA	NA	NA	540	NA	NA	NA	NA	0.735006	1	1	1	1	1	1	1	1	1	1	1	1	1	1	1	1	1	1	1	1	1	1	1	1	1
Fryl	-0.00027962	-0.0045405	NA	NA	NA	NA	-1	-1	NA	NA	NA	NA	0.0941231	0.146127	NA	NA	NA	NA	540.188	NA	NA	NA	NA	0.221574	-1	-1	-1	-1	-1	-1	-1	-1	-1	-1	-1	-1	-1	-1	-1	-1	-1	-1	-1	-1	-1	-1	-1	-1	-1
Nub1	-0.00080442	0.0035709	NA	NA	NA	NA	-1	1	NA	NA	NA	NA	0.0221599	0.172119	NA	NA	NA	NA	554.207	NA	NA	NA	NA	0.611256	-1	-1	-1	-1	-1	-1	-1	-1	-1	-1	-1	-1	-1	-1	-1	-1	-1	-1	-1	-1	-1	-1	-1	-1	-1
Idh1	0.00012419	0.0083505	NA	NA	NA	NA	1	1	NA	NA	NA	NA	0.154338	0.105891	NA	NA	NA	NA	558.994	NA	NA	NA	NA	0.216488	1	1	1	1	1	1	1	1	1	1	1	1	1	1	1	1	1	1	1	1	1	1	1	1	1
Ptch1	0.00085788	-0.0088391	NA	NA	NA	NA	1	-1	NA	NA	NA	NA	0.0276144	0.130573	NA	NA	NA	NA	561.86	NA	NA	NA	NA	0.486823	1	1	1	1	1	1	1	1	1	1	1	1	1	1	1	1	1	1	1	1	1	1	1	1	1
Rpl7l1	0.00039517	0.0096035	NA	NA	NA	NA	1	1	NA	NA	NA	NA	0.0571983	0.160615	NA	NA	NA	NA	568	NA	NA	NA	NA	0.305528	1	1	1	1	1	1	1	1	1	1	1	1	1	1	1	1	1	1	1	1	1	1	1	1	1
Elp3	0.00034782	0.011932	NA	NA	NA	NA	1	1	NA	NA	NA	NA	0.0609418	0.10583	NA	NA	NA	NA	568	NA	NA	NA	NA	0.345477	1	1	1	1	1	1	1	1	1	1	1	1	1	1	1	1	1	1	1	1	1	1	1	1	1
Tmem132a	0.0005237	-0.0081516	NA	NA	NA	NA	1	-1	NA	NA	NA	NA	0.0375743	0.163204	NA	NA	NA	NA	571.736	NA	NA	NA	NA	0.333169	1	1	1	1	1	1	1	1	1	1	1	1	1	1	1	1	1	1	1	1	1	1	1	1	1
Ect2	0.00046434	0.012296	NA	NA	NA	NA	1	1	NA	NA	NA	NA	0.0487434	0.155979	NA	NA	NA	NA	572.415	NA	NA	NA	NA	0.354905	1	1	1	1	1	1	1	1	1	1	1	1	1	1	1	1	1	1	1	1	1	1	1	1	1
Celsr2	0.00048189	-0.015592	NA	NA	NA	NA	1	-1	NA	NA	NA	NA	0.0475362	0.158687	NA	NA	NA	NA	575.968	NA	NA	NA	NA	0.243324	1	1	1	1	1	1	1	1	1	1	1	1	1	1	1	1	1	1	1	1	1	1	1	1	1
4933434E20Rik	0.000335284	NA	NA	NA	NA	NA	1	NA	NA	NA	NA	NA	4.47217e-09	NA	NA	NA	NA	NA	NA	NA	NA	NA	NA	0.209004	1	1	1	1	1	1	1	1	1	1	1	1	1	1	1	1	1	1	1	1	1	1	1	1	1
A830018L16Rik	0.000599753	NA	NA	NA	NA	NA	1	NA	NA	NA	NA	NA	5.28077e-10	NA	NA	NA	NA	NA	NA	NA	NA	NA	NA	0.23178	1	1	1	1	1	1	1	1	1	1	1	1	1	1	1	1	1	1	1	1	1	1	1	1	1
Actl6a	0.000469327	NA	NA	NA	NA	NA	1	NA	NA	NA	NA	NA	7.29884e-09	NA	NA	NA	NA	NA	NA	NA	NA	NA	NA	0.203697	1	1	1	1	1	1	1	1	1	1	1	1	1	1	1	1	1	1	1	1	1	1	1	1	1
Adar	-0.000706931	NA	NA	NA	NA	NA	-1	NA	NA	NA	NA	NA	1.0891e-16	NA	NA	NA	NA	NA	NA	NA	NA	NA	NA	0.378597	-1	-1	-1	-1	-1	-1	-1	-1	-1	-1	-1	-1	-1	-1	-1	-1	-1	-1	-1	-1	-1	-1	-1	-1	-1
Add3	0.000666102	NA	NA	NA	NA	NA	1	NA	NA	NA	NA	NA	1.33277e-28	NA	NA	NA	NA	NA	NA	NA	NA	NA	NA	0.575396	1	1	1	1	1	1	1	1	1	1	1	1	1	1	1	1	1	1	1	1	1	1	1	1	1
Adh5	0.000451756	NA	NA	NA	NA	NA	1	NA	NA	NA	NA	NA	2.66083e-12	NA	NA	NA	NA	NA	NA	NA	NA	NA	NA	0.285606	1	1	1	1	1	1	1	1	1	1	1	1	1	1	1	1	1	1	1	1	1	1	1	1	1
Afap1	-0.000571574	NA	NA	NA	NA	NA	-1	NA	NA	NA	NA	NA	6.3313e-13	NA	NA	NA	NA	NA	NA	NA	NA	NA	NA	0.299589	-1	-1	-1	-1	-1	-1	-1	-1	-1	-1	-1	-1	-1	-1	-1	-1	-1	-1	-1	-1	-1	-1	-1	-1	-1
Ahcy	0.000552385	NA	NA	NA	NA	NA	1	NA	NA	NA	NA	NA	4.13873e-13	NA	NA	NA	NA	NA	NA	NA	NA	NA	NA	0.303679	1	1	1	1	1	1	1	1	1	1	1	1	1	1	1	1	1	1	1	1	1	1	1	1	1
Aldh7a1	0.000519535	NA	NA	NA	NA	NA	1	NA	NA	NA	NA	NA	1.40893e-15	NA	NA	NA	NA	NA	NA	NA	NA	NA	NA	0.356204	1	1	1	1	1	1	1	1	1	1	1	1	1	1	1	1	1	1	1	1	1	1	1	1	1
Alms1	0.000431064	NA	NA	NA	NA	NA	1	NA	NA	NA	NA	NA	2.70835e-09	NA	NA	NA	NA	NA	NA	NA	NA	NA	NA	0.214405	1	1	1	1	1	1	1	1	1	1	1	1	1	1	1	1	1	1	1	1	1	1	1	1	1
Anxa7	-0.000326701	NA	NA	NA	NA	NA	-1	NA	NA	NA	NA	NA	2.30555e-12	NA	NA	NA	NA	NA	NA	NA	NA	NA	NA	0.287014	-1	-1	-1	-1	-1	-1	-1	-1	-1	-1	-1	-1	-1	-1	-1	-1	-1	-1	-1	-1	-1	-1	-1	-1	-1
Ap2b1	-0.000597542	NA	NA	NA	NA	NA	-1	NA	NA	NA	NA	NA	1.39544e-12	NA	NA	NA	NA	NA	NA	NA	NA	NA	NA	0.291925	-1	-1	-1	-1	-1	-1	-1	-1	-1	-1	-1	-1	-1	-1	-1	-1	-1	-1	-1	-1	-1	-1	-1	-1	-1
Apex1	0.000843494	NA	NA	NA	NA	NA	1	NA	NA	NA	NA	NA	1.01296e-27	NA	NA	NA	NA	NA	NA	NA	NA	NA	NA	0.563242	1	1	1	1	1	1	1	1	1	1	1	1	1	1	1	1	1	1	1	1	1	1	1	1	1
Apoe	0.000618583	NA	NA	NA	NA	NA	1	NA	NA	NA	NA	NA	2.41846e-20	NA	NA	NA	NA	NA	NA	NA	NA	NA	NA	0.446962	1	1	1	1	1	1	1	1	1	1	1	1	1	1	1	1	1	1	1	1	1	1	1	1	1
Arf4	-0.0003121	NA	NA	NA	NA	NA	-1	NA	NA	NA	NA	NA	2.99253e-10	NA	NA	NA	NA	NA	NA	NA	NA	NA	NA	0.237734	-1	-1	-1	-1	-1	-1	-1	-1	-1	-1	-1	-1	-1	-1	-1	-1	-1	-1	-1	-1	-1	-1	-1	-1	-1
Arfgef1	-0.00054795	NA	NA	NA	NA	NA	-1	NA	NA	NA	NA	NA	1.00741e-11	NA	NA	NA	NA	NA	NA	NA	NA	NA	NA	0.272404	-1	-1	-1	-1	-1	-1	-1	-1	-1	-1	-1	-1	-1	-1	-1	-1	-1	-1	-1	-1	-1	-1	-1	-1	-1
Arid2	-0.000535425	NA	NA	NA	NA	NA	-1	NA	NA	NA	NA	NA	7.9949e-14	NA	NA	NA	NA	NA	NA	NA	NA	NA	NA	0.319285	-1	-1	-1	-1	-1	-1	-1	-1	-1	-1	-1	-1	-1	-1	-1	-1	-1	-1	-1	-1	-1	-1	-1	-1	-1
Asap1	-0.000442297	NA	NA	NA	NA	NA	-1	NA	NA	NA	NA	NA	7.71809e-12	NA	NA	NA	NA	NA	NA	NA	NA	NA	NA	0.275064	-1	-1	-1	-1	-1	-1	-1	-1	-1	-1	-1	-1	-1	-1	-1	-1	-1	-1	-1	-1	-1	-1	-1	-1	-1
Ascc3	-0.000814851	NA	NA	NA	NA	NA	-1	NA	NA	NA	NA	NA	3.46267e-18	NA	NA	NA	NA	NA	NA	NA	NA	NA	NA	0.407566	-1	-1	-1	-1	-1	-1	-1	-1	-1	-1	-1	-1	-1	-1	-1	-1	-1	-1	-1	-1	-1	-1	-1	-1	-1
Ash2l	0.000625095	NA	NA	NA	NA	NA	1	NA	NA	NA	NA	NA	7.39972e-18	NA	NA	NA	NA	NA	NA	NA	NA	NA	NA	0.401302	1	1	1	1	1	1	1	1	1	1	1	1	1	1	1	1	1	1	1	1	1	1	1	1	1
Atad5	0.000422213	NA	NA	NA	NA	NA	1	NA	NA	NA	NA	NA	2.59251e-09	NA	NA	NA	NA	NA	NA	NA	NA	NA	NA	0.214874	1	1	1	1	1	1	1	1	1	1	1	1	1	1	1	1	1	1	1	1	1	1	1	1	1
B4galt1	-0.000439439	NA	NA	NA	NA	NA	-1	NA	NA	NA	NA	NA	2.11428e-12	NA	NA	NA	NA	NA	NA	NA	NA	NA	NA	0.287863	-1	-1	-1	-1	-1	-1	-1	-1	-1	-1	-1	-1	-1	-1	-1	-1	-1	-1	-1	-1	-1	-1	-1	-1	-1
Bach2	-0.000413084	NA	NA	NA	NA	NA	-1	NA	NA	NA	NA	NA	4.93023e-09	NA	NA	NA	NA	NA	NA	NA	NA	NA	NA	0.20795	-1	-1	-1	-1	-1	-1	-1	-1	-1	-1	-1	-1	-1	-1	-1	-1	-1	-1	-1	-1	-1	-1	-1	-1	-1
C77080	-0.000437798	NA	NA	NA	NA	NA	-1	NA	NA	NA	NA	NA	3.46024e-09	NA	NA	NA	NA	NA	NA	NA	NA	NA	NA	0.211771	-1	-1	-1	-1	-1	-1	-1	-1	-1	-1	-1	-1	-1	-1	-1	-1	-1	-1	-1	-1	-1	-1	-1	-1	-1
Cacna1a	-0.000379121	NA	NA	NA	NA	NA	-1	NA	NA	NA	NA	NA	6.62609e-09	NA	NA	NA	NA	NA	NA	NA	NA	NA	NA	0.204747	-1	-1	-1	-1	-1	-1	-1	-1	-1	-1	-1	-1	-1	-1	-1	-1	-1	-1	-1	-1	-1	-1	-1	-1	-1
Cadm4	-0.000606179	NA	NA	NA	NA	NA	-1	NA	NA	NA	NA	NA	2.19728e-18	NA	NA	NA	NA	NA	NA	NA	NA	NA	NA	0.411287	-1	-1	-1	-1	-1	-1	-1	-1	-1	-1	-1	-1	-1	-1	-1	-1	-1	-1	-1	-1	-1	-1	-1	-1	-1
Cap2	-0.000582816	NA	NA	NA	NA	NA	-1	NA	NA	NA	NA	NA	1.42693e-12	NA	NA	NA	NA	NA	NA	NA	NA	NA	NA	0.291707	-1	-1	-1	-1	-1	-1	-1	-1	-1	-1	-1	-1	-1	-1	-1	-1	-1	-1	-1	-1	-1	-1	-1	-1	-1
Capg	-0.000408442	NA	NA	NA	NA	NA	-1	NA	NA	NA	NA	NA	3.07873e-09	NA	NA	NA	NA	NA	NA	NA	NA	NA	NA	0.213028	-1	-1	-1	-1	-1	-1	-1	-1	-1	-1	-1	-1	-1	-1	-1	-1	-1	-1	-1	-1	-1	-1	-1	-1	-1
Casp3	0.000642137	NA	NA	NA	NA	NA	1	NA	NA	NA	NA	NA	2.34873e-25	NA	NA	NA	NA	NA	NA	NA	NA	NA	NA	0.528874	1	1	1	1	1	1	1	1	1	1	1	1	1	1	1	1	1	1	1	1	1	1	1	1	1
Cbs	0.000939784	NA	NA	NA	NA	NA	1	NA	NA	NA	NA	NA	1.16094e-18	NA	NA	NA	NA	NA	NA	NA	NA	NA	NA	0.416468	1	1	1	1	1	1	1	1	1	1	1	1	1	1	1	1	1	1	1	1	1	1	1	1	1
Cby1	0.000456641	NA	NA	NA	NA	NA	1	NA	NA	NA	NA	NA	4.19262e-11	NA	NA	NA	NA	NA	NA	NA	NA	NA	NA	0.258009	1	1	1	1	1	1	1	1	1	1	1	1	1	1	1	1	1	1	1	1	1	1	1	1	1
Ccdc6	-0.000454997	NA	NA	NA	NA	NA	-1	NA	NA	NA	NA	NA	1.27875e-10	NA	NA	NA	NA	NA	NA	NA	NA	NA	NA	0.246567	-1	-1	-1	-1	-1	-1	-1	-1	-1	-1	-1	-1	-1	-1	-1	-1	-1	-1	-1	-1	-1	-1	-1	-1	-1
Ccne1	0.000551209	NA	NA	NA	NA	NA	1	NA	NA	NA	NA	NA	5.78366e-15	NA	NA	NA	NA	NA	NA	NA	NA	NA	NA	0.343519	1	1	1	1	1	1	1	1	1	1	1	1	1	1	1	1	1	1	1	1	1	1	1	1	1
Cct3	0.000401134	NA	NA	NA	NA	NA	1	NA	NA	NA	NA	NA	3.09368e-10	NA	NA	NA	NA	NA	NA	NA	NA	NA	NA	0.237387	1	1	1	1	1	1	1	1	1	1	1	1	1	1	1	1	1	1	1	1	1	1	1	1	1
Cd276	-0.000732281	NA	NA	NA	NA	NA	-1	NA	NA	NA	NA	NA	3.95967e-22	NA	NA	NA	NA	NA	NA	NA	NA	NA	NA	0.477639	-1	-1	-1	-1	-1	-1	-1	-1	-1	-1	-1	-1	-1	-1	-1	-1	-1	-1	-1	-1	-1	-1	-1	-1	-1
Cd44	-0.000529516	NA	NA	NA	NA	NA	-1	NA	NA	NA	NA	NA	1.29673e-20	NA	NA	NA	NA	NA	NA	NA	NA	NA	NA	0.451723	-1	-1	-1	-1	-1	-1	-1	-1	-1	-1	-1	-1	-1	-1	-1	-1	-1	-1	-1	-1	-1	-1	-1	-1	-1
Cd63	-0.000564003	NA	NA	NA	NA	NA	-1	NA	NA	NA	NA	NA	1.22658e-18	NA	NA	NA	NA	NA	NA	NA	NA	NA	NA	0.416023	-1	-1	-1	-1	-1	-1	-1	-1	-1	-1	-1	-1	-1	-1	-1	-1	-1	-1	-1	-1	-1	-1	-1	-1	-1
Cd9	-0.000425614	NA	NA	NA	NA	NA	-1	NA	NA	NA	NA	NA	1.92003e-18	NA	NA	NA	NA	NA	NA	NA	NA	NA	NA	0.412386	-1	-1	-1	-1	-1	-1	-1	-1	-1	-1	-1	-1	-1	-1	-1	-1	-1	-1	-1	-1	-1	-1	-1	-1	-1
Cdc42bpa	-0.000485443	NA	NA	NA	NA	NA	-1	NA	NA	NA	NA	NA	2.77438e-11	NA	NA	NA	NA	NA	NA	NA	NA	NA	NA	0.262204	-1	-1	-1	-1	-1	-1	-1	-1	-1	-1	-1	-1	-1	-1	-1	-1	-1	-1	-1	-1	-1	-1	-1	-1	-1
Cdca7l	0.000453985	NA	NA	NA	NA	NA	1	NA	NA	NA	NA	NA	9.75498e-13	NA	NA	NA	NA	NA	NA	NA	NA	NA	NA	0.295407	1	1	1	1	1	1	1	1	1	1	1	1	1	1	1	1	1	1	1	1	1	1	1	1	1
Cenpb	0.000489424	NA	NA	NA	NA	NA	1	NA	NA	NA	NA	NA	1.60856e-10	NA	NA	NA	NA	NA	NA	NA	NA	NA	NA	0.244193	1	1	1	1	1	1	1	1	1	1	1	1	1	1	1	1	1	1	1	1	1	1	1	1	1
Cenph	0.000499967	NA	NA	NA	NA	NA	1	NA	NA	NA	NA	NA	6.79111e-11	NA	NA	NA	NA	NA	NA	NA	NA	NA	NA	0.253081	1	1	1	1	1	1	1	1	1	1	1	1	1	1	1	1	1	1	1	1	1	1	1	1	1
Chaf1b	0.000675085	NA	NA	NA	NA	NA	1	NA	NA	NA	NA	NA	4.76114e-17	NA	NA	NA	NA	NA	NA	NA	NA	NA	NA	0.385671	1	1	1	1	1	1	1	1	1	1	1	1	1	1	1	1	1	1	1	1	1	1	1	1	1
Chchd2	0.000471961	NA	NA	NA	NA	NA	1	NA	NA	NA	NA	NA	5.97138e-09	NA	NA	NA	NA	NA	NA	NA	NA	NA	NA	0.205875	1	1	1	1	1	1	1	1	1	1	1	1	1	1	1	1	1	1	1	1	1	1	1	1	1
Ckap4	-0.000471649	NA	NA	NA	NA	NA	-1	NA	NA	NA	NA	NA	1.20097e-18	NA	NA	NA	NA	NA	NA	NA	NA	NA	NA	0.416194	-1	-1	-1	-1	-1	-1	-1	-1	-1	-1	-1	-1	-1	-1	-1	-1	-1	-1	-1	-1	-1	-1	-1	-1	-1
Clcc1	0.000415614	NA	NA	NA	NA	NA	1	NA	NA	NA	NA	NA	3.10128e-10	NA	NA	NA	NA	NA	NA	NA	NA	NA	NA	0.237361	1	1	1	1	1	1	1	1	1	1	1	1	1	1	1	1	1	1	1	1	1	1	1	1	1
Cldn6	-0.000461849	NA	NA	NA	NA	NA	-1	NA	NA	NA	NA	NA	3.17261e-12	NA	NA	NA	NA	NA	NA	NA	NA	NA	NA	0.283875	-1	-1	-1	-1	-1	-1	-1	-1	-1	-1	-1	-1	-1	-1	-1	-1	-1	-1	-1	-1	-1	-1	-1	-1	-1
Clic1	-0.000494044	NA	NA	NA	NA	NA	-1	NA	NA	NA	NA	NA	1.90744e-21	NA	NA	NA	NA	NA	NA	NA	NA	NA	NA	0.466113	-1	-1	-1	-1	-1	-1	-1	-1	-1	-1	-1	-1	-1	-1	-1	-1	-1	-1	-1	-1	-1	-1	-1	-1	-1
Clpp	0.000481057	NA	NA	NA	NA	NA	1	NA	NA	NA	NA	NA	7.53451e-09	NA	NA	NA	NA	NA	NA	NA	NA	NA	NA	0.203351	1	1	1	1	1	1	1	1	1	1	1	1	1	1	1	1	1	1	1	1	1	1	1	1	1
Cmas	-0.000439521	NA	NA	NA	NA	NA	-1	NA	NA	NA	NA	NA	4.66059e-11	NA	NA	NA	NA	NA	NA	NA	NA	NA	NA	0.25693	-1	-1	-1	-1	-1	-1	-1	-1	-1	-1	-1	-1	-1	-1	-1	-1	-1	-1	-1	-1	-1	-1	-1	-1	-1
Col1a1	-0.000227515	NA	NA	NA	NA	NA	-1	NA	NA	NA	NA	NA	6.37026e-09	NA	NA	NA	NA	NA	NA	NA	NA	NA	NA	0.205174	-1	-1	-1	-1	-1	-1	-1	-1	-1	-1	-1	-1	-1	-1	-1	-1	-1	-1	-1	-1	-1	-1	-1	-1	-1
Col6a3	-0.000446825	NA	NA	NA	NA	NA	-1	NA	NA	NA	NA	NA	4.94741e-11	NA	NA	NA	NA	NA	NA	NA	NA	NA	NA	0.256321	-1	-1	-1	-1	-1	-1	-1	-1	-1	-1	-1	-1	-1	-1	-1	-1	-1	-1	-1	-1	-1	-1	-1	-1	-1
Crebbp	-0.000251191	NA	NA	NA	NA	NA	-1	NA	NA	NA	NA	NA	2.38049e-09	NA	NA	NA	NA	NA	NA	NA	NA	NA	NA	0.215789	-1	-1	-1	-1	-1	-1	-1	-1	-1	-1	-1	-1	-1	-1	-1	-1	-1	-1	-1	-1	-1	-1	-1	-1	-1
Crmp1	-0.00092756	NA	NA	NA	NA	NA	-1	NA	NA	NA	NA	NA	4.67858e-25	NA	NA	NA	NA	NA	NA	NA	NA	NA	NA	0.524339	-1	-1	-1	-1	-1	-1	-1	-1	-1	-1	-1	-1	-1	-1	-1	-1	-1	-1	-1	-1	-1	-1	-1	-1	-1
Dbnl	0.00042406	NA	NA	NA	NA	NA	1	NA	NA	NA	NA	NA	8.13581e-09	NA	NA	NA	NA	NA	NA	NA	NA	NA	NA	0.202516	1	1	1	1	1	1	1	1	1	1	1	1	1	1	1	1	1	1	1	1	1	1	1	1	1
Dcaf7	-0.000482554	NA	NA	NA	NA	NA	-1	NA	NA	NA	NA	NA	7.57887e-09	NA	NA	NA	NA	NA	NA	NA	NA	NA	NA	0.203288	-1	-1	-1	-1	-1	-1	-1	-1	-1	-1	-1	-1	-1	-1	-1	-1	-1	-1	-1	-1	-1	-1	-1	-1	-1
Ddit3	-0.000613841	NA	NA	NA	NA	NA	-1	NA	NA	NA	NA	NA	1.46795e-15	NA	NA	NA	NA	NA	NA	NA	NA	NA	NA	0.355839	-1	-1	-1	-1	-1	-1	-1	-1	-1	-1	-1	-1	-1	-1	-1	-1	-1	-1	-1	-1	-1	-1	-1	-1	-1
Ddit4	0.000330696	NA	NA	NA	NA	NA	1	NA	NA	NA	NA	NA	3.55201e-12	NA	NA	NA	NA	NA	NA	NA	NA	NA	NA	0.282761	1	1	1	1	1	1	1	1	1	1	1	1	1	1	1	1	1	1	1	1	1	1	1	1	1
Ddx1	0.000454396	NA	NA	NA	NA	NA	1	NA	NA	NA	NA	NA	5.24314e-11	NA	NA	NA	NA	NA	NA	NA	NA	NA	NA	0.255728	1	1	1	1	1	1	1	1	1	1	1	1	1	1	1	1	1	1	1	1	1	1	1	1	1
Dhx40	0.000706043	NA	NA	NA	NA	NA	1	NA	NA	NA	NA	NA	1.21663e-23	NA	NA	NA	NA	NA	NA	NA	NA	NA	NA	0.502305	1	1	1	1	1	1	1	1	1	1	1	1	1	1	1	1	1	1	1	1	1	1	1	1	1
Dmpk	0.000538579	NA	NA	NA	NA	NA	1	NA	NA	NA	NA	NA	5.72355e-09	NA	NA	NA	NA	NA	NA	NA	NA	NA	NA	0.206335	1	1	1	1	1	1	1	1	1	1	1	1	1	1	1	1	1	1	1	1	1	1	1	1	1
Dnajc9	0.00061375	NA	NA	NA	NA	NA	1	NA	NA	NA	NA	NA	3.6672e-18	NA	NA	NA	NA	NA	NA	NA	NA	NA	NA	0.407095	1	1	1	1	1	1	1	1	1	1	1	1	1	1	1	1	1	1	1	1	1	1	1	1	1
Dock9	-0.00050443	NA	NA	NA	NA	NA	-1	NA	NA	NA	NA	NA	1.01765e-18	NA	NA	NA	NA	NA	NA	NA	NA	NA	NA	0.417532	-1	-1	-1	-1	-1	-1	-1	-1	-1	-1	-1	-1	-1	-1	-1	-1	-1	-1	-1	-1	-1	-1	-1	-1	-1
Dsc2	-0.000288728	NA	NA	NA	NA	NA	-1	NA	NA	NA	NA	NA	7.88008e-10	NA	NA	NA	NA	NA	NA	NA	NA	NA	NA	0.227559	-1	-1	-1	-1	-1	-1	-1	-1	-1	-1	-1	-1	-1	-1	-1	-1	-1	-1	-1	-1	-1	-1	-1	-1	-1
Dtymk	0.000410612	NA	NA	NA	NA	NA	1	NA	NA	NA	NA	NA	3.91412e-12	NA	NA	NA	NA	NA	NA	NA	NA	NA	NA	0.281802	1	1	1	1	1	1	1	1	1	1	1	1	1	1	1	1	1	1	1	1	1	1	1	1	1
E2f4	-0.000522408	NA	NA	NA	NA	NA	-1	NA	NA	NA	NA	NA	9.02703e-14	NA	NA	NA	NA	NA	NA	NA	NA	NA	NA	0.318144	-1	-1	-1	-1	-1	-1	-1	-1	-1	-1	-1	-1	-1	-1	-1	-1	-1	-1	-1	-1	-1	-1	-1	-1	-1
Eid1	0.000423912	NA	NA	NA	NA	NA	1	NA	NA	NA	NA	NA	3.03902e-12	NA	NA	NA	NA	NA	NA	NA	NA	NA	NA	0.284298	1	1	1	1	1	1	1	1	1	1	1	1	1	1	1	1	1	1	1	1	1	1	1	1	1
Eif3h	0.000416298	NA	NA	NA	NA	NA	1	NA	NA	NA	NA	NA	1.53686e-10	NA	NA	NA	NA	NA	NA	NA	NA	NA	NA	0.244665	1	1	1	1	1	1	1	1	1	1	1	1	1	1	1	1	1	1	1	1	1	1	1	1	1
Fabp5	0.000367987	NA	NA	NA	NA	NA	1	NA	NA	NA	NA	NA	6.22043e-10	NA	NA	NA	NA	NA	NA	NA	NA	NA	NA	0.230056	1	1	1	1	1	1	1	1	1	1	1	1	1	1	1	1	1	1	1	1	1	1	1	1	1
Fanci	0.000437567	NA	NA	NA	NA	NA	1	NA	NA	NA	NA	NA	2.0413e-10	NA	NA	NA	NA	NA	NA	NA	NA	NA	NA	0.24172	1	1	1	1	1	1	1	1	1	1	1	1	1	1	1	1	1	1	1	1	1	1	1	1	1
Fat1	-0.000690435	NA	NA	NA	NA	NA	-1	NA	NA	NA	NA	NA	5.8194e-17	NA	NA	NA	NA	NA	NA	NA	NA	NA	NA	0.383963	-1	-1	-1	-1	-1	-1	-1	-1	-1	-1	-1	-1	-1	-1	-1	-1	-1	-1	-1	-1	-1	-1	-1	-1	-1
Fgd4	0.000397508	NA	NA	NA	NA	NA	1	NA	NA	NA	NA	NA	5.1966e-09	NA	NA	NA	NA	NA	NA	NA	NA	NA	NA	0.207381	1	1	1	1	1	1	1	1	1	1	1	1	1	1	1	1	1	1	1	1	1	1	1	1	1
Fkbp4	0.000304514	NA	NA	NA	NA	NA	1	NA	NA	NA	NA	NA	2.3074e-09	NA	NA	NA	NA	NA	NA	NA	NA	NA	NA	0.216123	1	1	1	1	1	1	1	1	1	1	1	1	1	1	1	1	1	1	1	1	1	1	1	1	1
Fkbp8	0.000352482	NA	NA	NA	NA	NA	1	NA	NA	NA	NA	NA	9.71613e-09	NA	NA	NA	NA	NA	NA	NA	NA	NA	NA	0.200583	1	1	1	1	1	1	1	1	1	1	1	1	1	1	1	1	1	1	1	1	1	1	1	1	1
Foxj3	-0.000464249	NA	NA	NA	NA	NA	-1	NA	NA	NA	NA	NA	2.11155e-13	NA	NA	NA	NA	NA	NA	NA	NA	NA	NA	0.310108	-1	-1	-1	-1	-1	-1	-1	-1	-1	-1	-1	-1	-1	-1	-1	-1	-1	-1	-1	-1	-1	-1	-1	-1	-1
Fut9	0.000462632	NA	NA	NA	NA	NA	1	NA	NA	NA	NA	NA	1.59166e-09	NA	NA	NA	NA	NA	NA	NA	NA	NA	NA	0.220093	1	1	1	1	1	1	1	1	1	1	1	1	1	1	1	1	1	1	1	1	1	1	1	1	1
G2e3	0.000581685	NA	NA	NA	NA	NA	1	NA	NA	NA	NA	NA	3.43309e-21	NA	NA	NA	NA	NA	NA	NA	NA	NA	NA	0.461741	1	1	1	1	1	1	1	1	1	1	1	1	1	1	1	1	1	1	1	1	1	1	1	1	1
Gapvd1	-0.000637433	NA	NA	NA	NA	NA	-1	NA	NA	NA	NA	NA	6.12711e-14	NA	NA	NA	NA	NA	NA	NA	NA	NA	NA	0.321779	-1	-1	-1	-1	-1	-1	-1	-1	-1	-1	-1	-1	-1	-1	-1	-1	-1	-1	-1	-1	-1	-1	-1	-1	-1
Gjc1	-0.000416925	NA	NA	NA	NA	NA	-1	NA	NA	NA	NA	NA	3.51679e-11	NA	NA	NA	NA	NA	NA	NA	NA	NA	NA	0.259798	-1	-1	-1	-1	-1	-1	-1	-1	-1	-1	-1	-1	-1	-1	-1	-1	-1	-1	-1	-1	-1	-1	-1	-1	-1
Glrx3	0.000528184	NA	NA	NA	NA	NA	1	NA	NA	NA	NA	NA	3.23352e-13	NA	NA	NA	NA	NA	NA	NA	NA	NA	NA	0.306044	1	1	1	1	1	1	1	1	1	1	1	1	1	1	1	1	1	1	1	1	1	1	1	1	1
Gna13	-0.000364947	NA	NA	NA	NA	NA	-1	NA	NA	NA	NA	NA	3.58301e-09	NA	NA	NA	NA	NA	NA	NA	NA	NA	NA	0.211395	-1	-1	-1	-1	-1	-1	-1	-1	-1	-1	-1	-1	-1	-1	-1	-1	-1	-1	-1	-1	-1	-1	-1	-1	-1
Gng12	-0.000443869	NA	NA	NA	NA	NA	-1	NA	NA	NA	NA	NA	8.03953e-10	NA	NA	NA	NA	NA	NA	NA	NA	NA	NA	0.227347	-1	-1	-1	-1	-1	-1	-1	-1	-1	-1	-1	-1	-1	-1	-1	-1	-1	-1	-1	-1	-1	-1	-1	-1	-1
Grk6	0.000455128	NA	NA	NA	NA	NA	1	NA	NA	NA	NA	NA	8.1719e-09	NA	NA	NA	NA	NA	NA	NA	NA	NA	NA	0.202468	1	1	1	1	1	1	1	1	1	1	1	1	1	1	1	1	1	1	1	1	1	1	1	1	1
Gsr	-0.000672759	NA	NA	NA	NA	NA	-1	NA	NA	NA	NA	NA	3.89707e-18	NA	NA	NA	NA	NA	NA	NA	NA	NA	NA	0.406595	-1	-1	-1	-1	-1	-1	-1	-1	-1	-1	-1	-1	-1	-1	-1	-1	-1	-1	-1	-1	-1	-1	-1	-1	-1
Gys1	0.000483235	NA	NA	NA	NA	NA	1	NA	NA	NA	NA	NA	1.16509e-10	NA	NA	NA	NA	NA	NA	NA	NA	NA	NA	0.247529	1	1	1	1	1	1	1	1	1	1	1	1	1	1	1	1	1	1	1	1	1	1	1	1	1
H2afv	0.000510299	NA	NA	NA	NA	NA	1	NA	NA	NA	NA	NA	1.00033e-11	NA	NA	NA	NA	NA	NA	NA	NA	NA	NA	0.272474	1	1	1	1	1	1	1	1	1	1	1	1	1	1	1	1	1	1	1	1	1	1	1	1	1
H2afz	0.000412177	NA	NA	NA	NA	NA	1	NA	NA	NA	NA	NA	4.81595e-13	NA	NA	NA	NA	NA	NA	NA	NA	NA	NA	0.302224	1	1	1	1	1	1	1	1	1	1	1	1	1	1	1	1	1	1	1	1	1	1	1	1	1
Heatr5a	-0.000478505	NA	NA	NA	NA	NA	-1	NA	NA	NA	NA	NA	2.50727e-09	NA	NA	NA	NA	NA	NA	NA	NA	NA	NA	0.215233	-1	-1	-1	-1	-1	-1	-1	-1	-1	-1	-1	-1	-1	-1	-1	-1	-1	-1	-1	-1	-1	-1	-1	-1	-1
Hectd1	-0.000934745	NA	NA	NA	NA	NA	-1	NA	NA	NA	NA	NA	7.23959e-23	NA	NA	NA	NA	NA	NA	NA	NA	NA	NA	0.48982	-1	-1	-1	-1	-1	-1	-1	-1	-1	-1	-1	-1	-1	-1	-1	-1	-1	-1	-1	-1	-1	-1	-1	-1	-1
Hmgb2	0.000371625	NA	NA	NA	NA	NA	1	NA	NA	NA	NA	NA	2.76294e-10	NA	NA	NA	NA	NA	NA	NA	NA	NA	NA	0.238567	1	1	1	1	1	1	1	1	1	1	1	1	1	1	1	1	1	1	1	1	1	1	1	1	1
Hnrnpk	0.000295822	NA	NA	NA	NA	NA	1	NA	NA	NA	NA	NA	7.95446e-10	NA	NA	NA	NA	NA	NA	NA	NA	NA	NA	0.227459	1	1	1	1	1	1	1	1	1	1	1	1	1	1	1	1	1	1	1	1	1	1	1	1	1
Htra1	-0.000493591	NA	NA	NA	NA	NA	-1	NA	NA	NA	NA	NA	2.15882e-09	NA	NA	NA	NA	NA	NA	NA	NA	NA	NA	0.216836	-1	-1	-1	-1	-1	-1	-1	-1	-1	-1	-1	-1	-1	-1	-1	-1	-1	-1	-1	-1	-1	-1	-1	-1	-1
Id1	-0.000247331	NA	NA	NA	NA	NA	-1	NA	NA	NA	NA	NA	7.16692e-09	NA	NA	NA	NA	NA	NA	NA	NA	NA	NA	0.203895	-1	-1	-1	-1	-1	-1	-1	-1	-1	-1	-1	-1	-1	-1	-1	-1	-1	-1	-1	-1	-1	-1	-1	-1	-1
Igbp1	0.000538015	NA	NA	NA	NA	NA	1	NA	NA	NA	NA	NA	2.05636e-13	NA	NA	NA	NA	NA	NA	NA	NA	NA	NA	0.31036	1	1	1	1	1	1	1	1	1	1	1	1	1	1	1	1	1	1	1	1	1	1	1	1	1
Igf2bp1	-0.000282425	NA	NA	NA	NA	NA	-1	NA	NA	NA	NA	NA	6.00084e-09	NA	NA	NA	NA	NA	NA	NA	NA	NA	NA	0.205822	-1	-1	-1	-1	-1	-1	-1	-1	-1	-1	-1	-1	-1	-1	-1	-1	-1	-1	-1	-1	-1	-1	-1	-1	-1
Inf2	-0.000583449	NA	NA	NA	NA	NA	-1	NA	NA	NA	NA	NA	6.5913e-19	NA	NA	NA	NA	NA	NA	NA	NA	NA	NA	0.421028	-1	-1	-1	-1	-1	-1	-1	-1	-1	-1	-1	-1	-1	-1	-1	-1	-1	-1	-1	-1	-1	-1	-1	-1	-1
Iqsec1	-0.000648876	NA	NA	NA	NA	NA	-1	NA	NA	NA	NA	NA	4.29679e-16	NA	NA	NA	NA	NA	NA	NA	NA	NA	NA	0.366687	-1	-1	-1	-1	-1	-1	-1	-1	-1	-1	-1	-1	-1	-1	-1	-1	-1	-1	-1	-1	-1	-1	-1	-1	-1
Itm2c	0.00044257	NA	NA	NA	NA	NA	1	NA	NA	NA	NA	NA	8.75019e-13	NA	NA	NA	NA	NA	NA	NA	NA	NA	NA	0.296461	1	1	1	1	1	1	1	1	1	1	1	1	1	1	1	1	1	1	1	1	1	1	1	1	1
Kcnq3	-0.000488722	NA	NA	NA	NA	NA	-1	NA	NA	NA	NA	NA	3.0752e-11	NA	NA	NA	NA	NA	NA	NA	NA	NA	NA	0.261161	-1	-1	-1	-1	-1	-1	-1	-1	-1	-1	-1	-1	-1	-1	-1	-1	-1	-1	-1	-1	-1	-1	-1	-1	-1
Klf10	-0.000493629	NA	NA	NA	NA	NA	-1	NA	NA	NA	NA	NA	6.20768e-20	NA	NA	NA	NA	NA	NA	NA	NA	NA	NA	0.439684	-1	-1	-1	-1	-1	-1	-1	-1	-1	-1	-1	-1	-1	-1	-1	-1	-1	-1	-1	-1	-1	-1	-1	-1	-1
Klhl13	0.00070396	NA	NA	NA	NA	NA	1	NA	NA	NA	NA	NA	1.71944e-19	NA	NA	NA	NA	NA	NA	NA	NA	NA	NA	0.431712	1	1	1	1	1	1	1	1	1	1	1	1	1	1	1	1	1	1	1	1	1	1	1	1	1
Lama5	-0.000676649	NA	NA	NA	NA	NA	-1	NA	NA	NA	NA	NA	2.2665e-21	NA	NA	NA	NA	NA	NA	NA	NA	NA	NA	0.464834	-1	-1	-1	-1	-1	-1	-1	-1	-1	-1	-1	-1	-1	-1	-1	-1	-1	-1	-1	-1	-1	-1	-1	-1	-1
Larp1	-0.00056416	NA	NA	NA	NA	NA	-1	NA	NA	NA	NA	NA	8.04189e-25	NA	NA	NA	NA	NA	NA	NA	NA	NA	NA	0.520744	-1	-1	-1	-1	-1	-1	-1	-1	-1	-1	-1	-1	-1	-1	-1	-1	-1	-1	-1	-1	-1	-1	-1	-1	-1
Lemd2	-0.000347556	NA	NA	NA	NA	NA	-1	NA	NA	NA	NA	NA	9.05164e-12	NA	NA	NA	NA	NA	NA	NA	NA	NA	NA	0.273474	-1	-1	-1	-1	-1	-1	-1	-1	-1	-1	-1	-1	-1	-1	-1	-1	-1	-1	-1	-1	-1	-1	-1	-1	-1
Lig1	0.00076166	NA	NA	NA	NA	NA	1	NA	NA	NA	NA	NA	2.68631e-22	NA	NA	NA	NA	NA	NA	NA	NA	NA	NA	0.480446	1	1	1	1	1	1	1	1	1	1	1	1	1	1	1	1	1	1	1	1	1	1	1	1	1
Lonp1	0.000351825	NA	NA	NA	NA	NA	1	NA	NA	NA	NA	NA	2.2623e-10	NA	NA	NA	NA	NA	NA	NA	NA	NA	NA	0.240651	1	1	1	1	1	1	1	1	1	1	1	1	1	1	1	1	1	1	1	1	1	1	1	1	1
Lrrc58	-0.000474607	NA	NA	NA	NA	NA	-1	NA	NA	NA	NA	NA	1.03728e-10	NA	NA	NA	NA	NA	NA	NA	NA	NA	NA	0.248727	-1	-1	-1	-1	-1	-1	-1	-1	-1	-1	-1	-1	-1	-1	-1	-1	-1	-1	-1	-1	-1	-1	-1	-1	-1
Lrrn1	0.000774358	NA	NA	NA	NA	NA	1	NA	NA	NA	NA	NA	1.1354e-28	NA	NA	NA	NA	NA	NA	NA	NA	NA	NA	0.576342	1	1	1	1	1	1	1	1	1	1	1	1	1	1	1	1	1	1	1	1	1	1	1	1	1
Lsm14b	0.000595072	NA	NA	NA	NA	NA	1	NA	NA	NA	NA	NA	5.12519e-23	NA	NA	NA	NA	NA	NA	NA	NA	NA	NA	0.492262	1	1	1	1	1	1	1	1	1	1	1	1	1	1	1	1	1	1	1	1	1	1	1	1	1
Lsm3	0.000379847	NA	NA	NA	NA	NA	1	NA	NA	NA	NA	NA	7.9944e-09	NA	NA	NA	NA	NA	NA	NA	NA	NA	NA	0.202707	1	1	1	1	1	1	1	1	1	1	1	1	1	1	1	1	1	1	1	1	1	1	1	1	1
Ltbp1	-0.000829074	NA	NA	NA	NA	NA	-1	NA	NA	NA	NA	NA	1.59458e-22	NA	NA	NA	NA	NA	NA	NA	NA	NA	NA	0.484195	-1	-1	-1	-1	-1	-1	-1	-1	-1	-1	-1	-1	-1	-1	-1	-1	-1	-1	-1	-1	-1	-1	-1	-1	-1
Macf1	-0.000454352	NA	NA	NA	NA	NA	-1	NA	NA	NA	NA	NA	2.98143e-09	NA	NA	NA	NA	NA	NA	NA	NA	NA	NA	0.213373	-1	-1	-1	-1	-1	-1	-1	-1	-1	-1	-1	-1	-1	-1	-1	-1	-1	-1	-1	-1	-1	-1	-1	-1	-1
Mageh1	0.000607386	NA	NA	NA	NA	NA	1	NA	NA	NA	NA	NA	3.68537e-16	NA	NA	NA	NA	NA	NA	NA	NA	NA	NA	0.36803	1	1	1	1	1	1	1	1	1	1	1	1	1	1	1	1	1	1	1	1	1	1	1	1	1
Map2	0.000887752	NA	NA	NA	NA	NA	1	NA	NA	NA	NA	NA	2.54808e-24	NA	NA	NA	NA	NA	NA	NA	NA	NA	NA	0.513	1	1	1	1	1	1	1	1	1	1	1	1	1	1	1	1	1	1	1	1	1	1	1	1	1
Map4	-0.000603555	NA	NA	NA	NA	NA	-1	NA	NA	NA	NA	NA	5.24275e-23	NA	NA	NA	NA	NA	NA	NA	NA	NA	NA	0.492102	-1	-1	-1	-1	-1	-1	-1	-1	-1	-1	-1	-1	-1	-1	-1	-1	-1	-1	-1	-1	-1	-1	-1	-1	-1
Mapk14	0.000343985	NA	NA	NA	NA	NA	1	NA	NA	NA	NA	NA	1.81802e-09	NA	NA	NA	NA	NA	NA	NA	NA	NA	NA	0.218674	1	1	1	1	1	1	1	1	1	1	1	1	1	1	1	1	1	1	1	1	1	1	1	1	1
Mboat2	0.000484136	NA	NA	NA	NA	NA	1	NA	NA	NA	NA	NA	6.11922e-13	NA	NA	NA	NA	NA	NA	NA	NA	NA	NA	0.299918	1	1	1	1	1	1	1	1	1	1	1	1	1	1	1	1	1	1	1	1	1	1	1	1	1
Mbp	0.000920033	NA	NA	NA	NA	NA	1	NA	NA	NA	NA	NA	4.49986e-22	NA	NA	NA	NA	NA	NA	NA	NA	NA	NA	0.476711	1	1	1	1	1	1	1	1	1	1	1	1	1	1	1	1	1	1	1	1	1	1	1	1	1
Mcm7	0.000905969	NA	NA	NA	NA	NA	1	NA	NA	NA	NA	NA	1.26639e-27	NA	NA	NA	NA	NA	NA	NA	NA	NA	NA	0.561883	1	1	1	1	1	1	1	1	1	1	1	1	1	1	1	1	1	1	1	1	1	1	1	1	1
Met	-0.000575039	NA	NA	NA	NA	NA	-1	NA	NA	NA	NA	NA	4.10572e-16	NA	NA	NA	NA	NA	NA	NA	NA	NA	NA	0.367086	-1	-1	-1	-1	-1	-1	-1	-1	-1	-1	-1	-1	-1	-1	-1	-1	-1	-1	-1	-1	-1	-1	-1	-1	-1
Mllt10	0.000349036	NA	NA	NA	NA	NA	1	NA	NA	NA	NA	NA	3.66118e-09	NA	NA	NA	NA	NA	NA	NA	NA	NA	NA	0.211163	1	1	1	1	1	1	1	1	1	1	1	1	1	1	1	1	1	1	1	1	1	1	1	1	1
Mms22l	0.000483168	NA	NA	NA	NA	NA	1	NA	NA	NA	NA	NA	6.59966e-12	NA	NA	NA	NA	NA	NA	NA	NA	NA	NA	0.276623	1	1	1	1	1	1	1	1	1	1	1	1	1	1	1	1	1	1	1	1	1	1	1	1	1
Mta3	-0.000524275	NA	NA	NA	NA	NA	-1	NA	NA	NA	NA	NA	1.64101e-11	NA	NA	NA	NA	NA	NA	NA	NA	NA	NA	0.267508	-1	-1	-1	-1	-1	-1	-1	-1	-1	-1	-1	-1	-1	-1	-1	-1	-1	-1	-1	-1	-1	-1	-1	-1	-1
Mybl2	0.000608296	NA	NA	NA	NA	NA	1	NA	NA	NA	NA	NA	3.10087e-13	NA	NA	NA	NA	NA	NA	NA	NA	NA	NA	0.306444	1	1	1	1	1	1	1	1	1	1	1	1	1	1	1	1	1	1	1	1	1	1	1	1	1
Myl12a	-0.000402595	NA	NA	NA	NA	NA	-1	NA	NA	NA	NA	NA	3.12496e-15	NA	NA	NA	NA	NA	NA	NA	NA	NA	NA	0.349079	-1	-1	-1	-1	-1	-1	-1	-1	-1	-1	-1	-1	-1	-1	-1	-1	-1	-1	-1	-1	-1	-1	-1	-1	-1
Naa25	-0.000488666	NA	NA	NA	NA	NA	-1	NA	NA	NA	NA	NA	3.70902e-13	NA	NA	NA	NA	NA	NA	NA	NA	NA	NA	0.30473	-1	-1	-1	-1	-1	-1	-1	-1	-1	-1	-1	-1	-1	-1	-1	-1	-1	-1	-1	-1	-1	-1	-1	-1	-1
Nav1	-0.000711778	NA	NA	NA	NA	NA	-1	NA	NA	NA	NA	NA	1.08424e-19	NA	NA	NA	NA	NA	NA	NA	NA	NA	NA	0.435334	-1	-1	-1	-1	-1	-1	-1	-1	-1	-1	-1	-1	-1	-1	-1	-1	-1	-1	-1	-1	-1	-1	-1	-1	-1
Nav3	-0.000832206	NA	NA	NA	NA	NA	-1	NA	NA	NA	NA	NA	1.40094e-13	NA	NA	NA	NA	NA	NA	NA	NA	NA	NA	0.313999	-1	-1	-1	-1	-1	-1	-1	-1	-1	-1	-1	-1	-1	-1	-1	-1	-1	-1	-1	-1	-1	-1	-1	-1	-1
Necap2	0.000449123	NA	NA	NA	NA	NA	1	NA	NA	NA	NA	NA	1.19032e-09	NA	NA	NA	NA	NA	NA	NA	NA	NA	NA	0.223187	1	1	1	1	1	1	1	1	1	1	1	1	1	1	1	1	1	1	1	1	1	1	1	1	1
Nid1	-0.000815808	NA	NA	NA	NA	NA	-1	NA	NA	NA	NA	NA	2.98516e-25	NA	NA	NA	NA	NA	NA	NA	NA	NA	NA	0.527301	-1	-1	-1	-1	-1	-1	-1	-1	-1	-1	-1	-1	-1	-1	-1	-1	-1	-1	-1	-1	-1	-1	-1	-1	-1
Ninl	0.00036493	NA	NA	NA	NA	NA	1	NA	NA	NA	NA	NA	3.97198e-11	NA	NA	NA	NA	NA	NA	NA	NA	NA	NA	0.25856	1	1	1	1	1	1	1	1	1	1	1	1	1	1	1	1	1	1	1	1	1	1	1	1	1
Nln	-0.000323973	NA	NA	NA	NA	NA	-1	NA	NA	NA	NA	NA	2.24666e-09	NA	NA	NA	NA	NA	NA	NA	NA	NA	NA	0.216409	-1	-1	-1	-1	-1	-1	-1	-1	-1	-1	-1	-1	-1	-1	-1	-1	-1	-1	-1	-1	-1	-1	-1	-1	-1
Npc1	-0.000502186	NA	NA	NA	NA	NA	-1	NA	NA	NA	NA	NA	4.39148e-09	NA	NA	NA	NA	NA	NA	NA	NA	NA	NA	0.209201	-1	-1	-1	-1	-1	-1	-1	-1	-1	-1	-1	-1	-1	-1	-1	-1	-1	-1	-1	-1	-1	-1	-1	-1	-1
Nubp1	0.000410551	NA	NA	NA	NA	NA	1	NA	NA	NA	NA	NA	5.04733e-09	NA	NA	NA	NA	NA	NA	NA	NA	NA	NA	0.207696	1	1	1	1	1	1	1	1	1	1	1	1	1	1	1	1	1	1	1	1	1	1	1	1	1
Nup155	0.000372112	NA	NA	NA	NA	NA	1	NA	NA	NA	NA	NA	2.90772e-10	NA	NA	NA	NA	NA	NA	NA	NA	NA	NA	0.238034	1	1	1	1	1	1	1	1	1	1	1	1	1	1	1	1	1	1	1	1	1	1	1	1	1
Odc1	-0.000325145	NA	NA	NA	NA	NA	-1	NA	NA	NA	NA	NA	3.69232e-13	NA	NA	NA	NA	NA	NA	NA	NA	NA	NA	0.304774	-1	-1	-1	-1	-1	-1	-1	-1	-1	-1	-1	-1	-1	-1	-1	-1	-1	-1	-1	-1	-1	-1	-1	-1	-1
Olfml3	0.000583492	NA	NA	NA	NA	NA	1	NA	NA	NA	NA	NA	1.17174e-12	NA	NA	NA	NA	NA	NA	NA	NA	NA	NA	0.293626	1	1	1	1	1	1	1	1	1	1	1	1	1	1	1	1	1	1	1	1	1	1	1	1	1
Pa2g4	0.000614623	NA	NA	NA	NA	NA	1	NA	NA	NA	NA	NA	1.9024e-12	NA	NA	NA	NA	NA	NA	NA	NA	NA	NA	0.288897	1	1	1	1	1	1	1	1	1	1	1	1	1	1	1	1	1	1	1	1	1	1	1	1	1
Paics	0.000262894	NA	NA	NA	NA	NA	1	NA	NA	NA	NA	NA	3.00793e-10	NA	NA	NA	NA	NA	NA	NA	NA	NA	NA	0.23768	1	1	1	1	1	1	1	1	1	1	1	1	1	1	1	1	1	1	1	1	1	1	1	1	1
Park7	0.000396609	NA	NA	NA	NA	NA	1	NA	NA	NA	NA	NA	4.6729e-09	NA	NA	NA	NA	NA	NA	NA	NA	NA	NA	0.20853	1	1	1	1	1	1	1	1	1	1	1	1	1	1	1	1	1	1	1	1	1	1	1	1	1
Pcna	0.000390722	NA	NA	NA	NA	NA	1	NA	NA	NA	NA	NA	1.18507e-15	NA	NA	NA	NA	NA	NA	NA	NA	NA	NA	0.357742	1	1	1	1	1	1	1	1	1	1	1	1	1	1	1	1	1	1	1	1	1	1	1	1	1
Pdia6	-0.000443791	NA	NA	NA	NA	NA	-1	NA	NA	NA	NA	NA	4.89478e-23	NA	NA	NA	NA	NA	NA	NA	NA	NA	NA	0.492586	-1	-1	-1	-1	-1	-1	-1	-1	-1	-1	-1	-1	-1	-1	-1	-1	-1	-1	-1	-1	-1	-1	-1	-1	-1
Pdxp	0.000546291	NA	NA	NA	NA	NA	1	NA	NA	NA	NA	NA	6.37526e-11	NA	NA	NA	NA	NA	NA	NA	NA	NA	NA	0.253728	1	1	1	1	1	1	1	1	1	1	1	1	1	1	1	1	1	1	1	1	1	1	1	1	1
Phgdh	0.000565959	NA	NA	NA	NA	NA	1	NA	NA	NA	NA	NA	2.77117e-19	NA	NA	NA	NA	NA	NA	NA	NA	NA	NA	0.42794	1	1	1	1	1	1	1	1	1	1	1	1	1	1	1	1	1	1	1	1	1	1	1	1	1
Pih1d1	0.000613835	NA	NA	NA	NA	NA	1	NA	NA	NA	NA	NA	1.45516e-09	NA	NA	NA	NA	NA	NA	NA	NA	NA	NA	0.221049	1	1	1	1	1	1	1	1	1	1	1	1	1	1	1	1	1	1	1	1	1	1	1	1	1
Pip4k2c	-0.000410797	NA	NA	NA	NA	NA	-1	NA	NA	NA	NA	NA	4.69832e-11	NA	NA	NA	NA	NA	NA	NA	NA	NA	NA	0.256848	-1	-1	-1	-1	-1	-1	-1	-1	-1	-1	-1	-1	-1	-1	-1	-1	-1	-1	-1	-1	-1	-1	-1	-1	-1
Plcxd1	0.000341066	NA	NA	NA	NA	NA	1	NA	NA	NA	NA	NA	1.06674e-10	NA	NA	NA	NA	NA	NA	NA	NA	NA	NA	0.248438	1	1	1	1	1	1	1	1	1	1	1	1	1	1	1	1	1	1	1	1	1	1	1	1	1
Pls3	0.000391029	NA	NA	NA	NA	NA	1	NA	NA	NA	NA	NA	3.45182e-11	NA	NA	NA	NA	NA	NA	NA	NA	NA	NA	0.259987	1	1	1	1	1	1	1	1	1	1	1	1	1	1	1	1	1	1	1	1	1	1	1	1	1
Polr3k	0.000643549	NA	NA	NA	NA	NA	1	NA	NA	NA	NA	NA	2.2123e-11	NA	NA	NA	NA	NA	NA	NA	NA	NA	NA	0.264495	1	1	1	1	1	1	1	1	1	1	1	1	1	1	1	1	1	1	1	1	1	1	1	1	1
Postn	-0.000470206	NA	NA	NA	NA	NA	-1	NA	NA	NA	NA	NA	2.48595e-09	NA	NA	NA	NA	NA	NA	NA	NA	NA	NA	0.215324	-1	-1	-1	-1	-1	-1	-1	-1	-1	-1	-1	-1	-1	-1	-1	-1	-1	-1	-1	-1	-1	-1	-1	-1	-1
Pou5f1	0.000605329	NA	NA	NA	NA	NA	1	NA	NA	NA	NA	NA	7.18013e-11	NA	NA	NA	NA	NA	NA	NA	NA	NA	NA	0.252509	1	1	1	1	1	1	1	1	1	1	1	1	1	1	1	1	1	1	1	1	1	1	1	1	1
Ppp1cc	0.000408513	NA	NA	NA	NA	NA	1	NA	NA	NA	NA	NA	5.95153e-14	NA	NA	NA	NA	NA	NA	NA	NA	NA	NA	0.322051	1	1	1	1	1	1	1	1	1	1	1	1	1	1	1	1	1	1	1	1	1	1	1	1	1
Ppp1r12a	-0.000545735	NA	NA	NA	NA	NA	-1	NA	NA	NA	NA	NA	7.17811e-15	NA	NA	NA	NA	NA	NA	NA	NA	NA	NA	0.341558	-1	-1	-1	-1	-1	-1	-1	-1	-1	-1	-1	-1	-1	-1	-1	-1	-1	-1	-1	-1	-1	-1	-1	-1	-1
Ppp4r1	-0.000899619	NA	NA	NA	NA	NA	-1	NA	NA	NA	NA	NA	3.87503e-24	NA	NA	NA	NA	NA	NA	NA	NA	NA	NA	0.510154	-1	-1	-1	-1	-1	-1	-1	-1	-1	-1	-1	-1	-1	-1	-1	-1	-1	-1	-1	-1	-1	-1	-1	-1	-1
Prom1	0.000354092	NA	NA	NA	NA	NA	1	NA	NA	NA	NA	NA	8.29551e-14	NA	NA	NA	NA	NA	NA	NA	NA	NA	NA	0.318939	1	1	1	1	1	1	1	1	1	1	1	1	1	1	1	1	1	1	1	1	1	1	1	1	1
Prpf31	0.000536119	NA	NA	NA	NA	NA	1	NA	NA	NA	NA	NA	1.60921e-13	NA	NA	NA	NA	NA	NA	NA	NA	NA	NA	0.312687	1	1	1	1	1	1	1	1	1	1	1	1	1	1	1	1	1	1	1	1	1	1	1	1	1
Psmb10	-0.000648176	NA	NA	NA	NA	NA	-1	NA	NA	NA	NA	NA	4.4516e-25	NA	NA	NA	NA	NA	NA	NA	NA	NA	NA	0.524667	-1	-1	-1	-1	-1	-1	-1	-1	-1	-1	-1	-1	-1	-1	-1	-1	-1	-1	-1	-1	-1	-1	-1	-1	-1
Psmb8	-0.000595864	NA	NA	NA	NA	NA	-1	NA	NA	NA	NA	NA	9.05427e-34	NA	NA	NA	NA	NA	NA	NA	NA	NA	NA	0.640234	-1	-1	-1	-1	-1	-1	-1	-1	-1	-1	-1	-1	-1	-1	-1	-1	-1	-1	-1	-1	-1	-1	-1	-1	-1
Ptcd3	0.000589522	NA	NA	NA	NA	NA	1	NA	NA	NA	NA	NA	5.74965e-16	NA	NA	NA	NA	NA	NA	NA	NA	NA	NA	0.364132	1	1	1	1	1	1	1	1	1	1	1	1	1	1	1	1	1	1	1	1	1	1	1	1	1
Qsox1	-0.000715892	NA	NA	NA	NA	NA	-1	NA	NA	NA	NA	NA	7.78397e-17	NA	NA	NA	NA	NA	NA	NA	NA	NA	NA	0.381478	-1	-1	-1	-1	-1	-1	-1	-1	-1	-1	-1	-1	-1	-1	-1	-1	-1	-1	-1	-1	-1	-1	-1	-1	-1
Rab21	-0.000510805	NA	NA	NA	NA	NA	-1	NA	NA	NA	NA	NA	2.41957e-09	NA	NA	NA	NA	NA	NA	NA	NA	NA	NA	0.215615	-1	-1	-1	-1	-1	-1	-1	-1	-1	-1	-1	-1	-1	-1	-1	-1	-1	-1	-1	-1	-1	-1	-1	-1	-1
Rbm10	0.000429086	NA	NA	NA	NA	NA	1	NA	NA	NA	NA	NA	2.46702e-11	NA	NA	NA	NA	NA	NA	NA	NA	NA	NA	0.263393	1	1	1	1	1	1	1	1	1	1	1	1	1	1	1	1	1	1	1	1	1	1	1	1	1
Rbp1	0.0006376	NA	NA	NA	NA	NA	1	NA	NA	NA	NA	NA	7.95013e-16	NA	NA	NA	NA	NA	NA	NA	NA	NA	NA	0.361276	1	1	1	1	1	1	1	1	1	1	1	1	1	1	1	1	1	1	1	1	1	1	1	1	1
Rbpms	-0.000653676	NA	NA	NA	NA	NA	-1	NA	NA	NA	NA	NA	1.34293e-16	NA	NA	NA	NA	NA	NA	NA	NA	NA	NA	0.376793	-1	-1	-1	-1	-1	-1	-1	-1	-1	-1	-1	-1	-1	-1	-1	-1	-1	-1	-1	-1	-1	-1	-1	-1	-1
Rccd1	0.000301079	NA	NA	NA	NA	NA	1	NA	NA	NA	NA	NA	8.46177e-09	NA	NA	NA	NA	NA	NA	NA	NA	NA	NA	0.202089	1	1	1	1	1	1	1	1	1	1	1	1	1	1	1	1	1	1	1	1	1	1	1	1	1
Rpa1	0.00086164	NA	NA	NA	NA	NA	1	NA	NA	NA	NA	NA	1.52133e-33	NA	NA	NA	NA	NA	NA	NA	NA	NA	NA	0.637624	1	1	1	1	1	1	1	1	1	1	1	1	1	1	1	1	1	1	1	1	1	1	1	1	1
Rps7	0.000436514	NA	NA	NA	NA	NA	1	NA	NA	NA	NA	NA	1.58995e-09	NA	NA	NA	NA	NA	NA	NA	NA	NA	NA	0.220105	1	1	1	1	1	1	1	1	1	1	1	1	1	1	1	1	1	1	1	1	1	1	1	1	1
Rrm1	0.000524095	NA	NA	NA	NA	NA	1	NA	NA	NA	NA	NA	2.65512e-18	NA	NA	NA	NA	NA	NA	NA	NA	NA	NA	0.409741	1	1	1	1	1	1	1	1	1	1	1	1	1	1	1	1	1	1	1	1	1	1	1	1	1
Sbk1	0.000552594	NA	NA	NA	NA	NA	1	NA	NA	NA	NA	NA	2.24929e-15	NA	NA	NA	NA	NA	NA	NA	NA	NA	NA	0.352029	1	1	1	1	1	1	1	1	1	1	1	1	1	1	1	1	1	1	1	1	1	1	1	1	1
Sec24b	-0.000688501	NA	NA	NA	NA	NA	-1	NA	NA	NA	NA	NA	8.79387e-21	NA	NA	NA	NA	NA	NA	NA	NA	NA	NA	0.454669	-1	-1	-1	-1	-1	-1	-1	-1	-1	-1	-1	-1	-1	-1	-1	-1	-1	-1	-1	-1	-1	-1	-1	-1	-1
Serinc2	-0.000387324	NA	NA	NA	NA	NA	-1	NA	NA	NA	NA	NA	1.8152e-11	NA	NA	NA	NA	NA	NA	NA	NA	NA	NA	0.266492	-1	-1	-1	-1	-1	-1	-1	-1	-1	-1	-1	-1	-1	-1	-1	-1	-1	-1	-1	-1	-1	-1	-1	-1	-1
Serpine1	-0.000324645	NA	NA	NA	NA	NA	-1	NA	NA	NA	NA	NA	5.72226e-15	NA	NA	NA	NA	NA	NA	NA	NA	NA	NA	0.343616	-1	-1	-1	-1	-1	-1	-1	-1	-1	-1	-1	-1	-1	-1	-1	-1	-1	-1	-1	-1	-1	-1	-1	-1	-1
Sfrp2	0.000563945	NA	NA	NA	NA	NA	1	NA	NA	NA	NA	NA	1.63215e-12	NA	NA	NA	NA	NA	NA	NA	NA	NA	NA	0.290396	1	1	1	1	1	1	1	1	1	1	1	1	1	1	1	1	1	1	1	1	1	1	1	1	1
Sh2b3	-0.00053047	NA	NA	NA	NA	NA	-1	NA	NA	NA	NA	NA	3.00455e-11	NA	NA	NA	NA	NA	NA	NA	NA	NA	NA	0.261396	-1	-1	-1	-1	-1	-1	-1	-1	-1	-1	-1	-1	-1	-1	-1	-1	-1	-1	-1	-1	-1	-1	-1	-1	-1
Sik3	-0.000394697	NA	NA	NA	NA	NA	-1	NA	NA	NA	NA	NA	7.29993e-11	NA	NA	NA	NA	NA	NA	NA	NA	NA	NA	0.25234	-1	-1	-1	-1	-1	-1	-1	-1	-1	-1	-1	-1	-1	-1	-1	-1	-1	-1	-1	-1	-1	-1	-1	-1	-1
Sipa1l3	-0.000603007	NA	NA	NA	NA	NA	-1	NA	NA	NA	NA	NA	2.06204e-13	NA	NA	NA	NA	NA	NA	NA	NA	NA	NA	0.310333	-1	-1	-1	-1	-1	-1	-1	-1	-1	-1	-1	-1	-1	-1	-1	-1	-1	-1	-1	-1	-1	-1	-1	-1	-1
Slain2	-0.000435663	NA	NA	NA	NA	NA	-1	NA	NA	NA	NA	NA	3.0774e-10	NA	NA	NA	NA	NA	NA	NA	NA	NA	NA	0.237442	-1	-1	-1	-1	-1	-1	-1	-1	-1	-1	-1	-1	-1	-1	-1	-1	-1	-1	-1	-1	-1	-1	-1	-1	-1
Slc23a2	-0.000464698	NA	NA	NA	NA	NA	-1	NA	NA	NA	NA	NA	1.70156e-09	NA	NA	NA	NA	NA	NA	NA	NA	NA	NA	0.219381	-1	-1	-1	-1	-1	-1	-1	-1	-1	-1	-1	-1	-1	-1	-1	-1	-1	-1	-1	-1	-1	-1	-1	-1	-1
Slc25a23	0.000548203	NA	NA	NA	NA	NA	1	NA	NA	NA	NA	NA	1.06271e-11	NA	NA	NA	NA	NA	NA	NA	NA	NA	NA	0.271869	1	1	1	1	1	1	1	1	1	1	1	1	1	1	1	1	1	1	1	1	1	1	1	1	1
Slc25a24	-0.000807283	NA	NA	NA	NA	NA	-1	NA	NA	NA	NA	NA	1.25119e-29	NA	NA	NA	NA	NA	NA	NA	NA	NA	NA	0.589149	-1	-1	-1	-1	-1	-1	-1	-1	-1	-1	-1	-1	-1	-1	-1	-1	-1	-1	-1	-1	-1	-1	-1	-1	-1
Slc38a4	0.00028222	NA	NA	NA	NA	NA	1	NA	NA	NA	NA	NA	1.89591e-09	NA	NA	NA	NA	NA	NA	NA	NA	NA	NA	0.218225	1	1	1	1	1	1	1	1	1	1	1	1	1	1	1	1	1	1	1	1	1	1	1	1	1
Smurf1	-0.000528315	NA	NA	NA	NA	NA	-1	NA	NA	NA	NA	NA	1.4201e-12	NA	NA	NA	NA	NA	NA	NA	NA	NA	NA	0.291754	-1	-1	-1	-1	-1	-1	-1	-1	-1	-1	-1	-1	-1	-1	-1	-1	-1	-1	-1	-1	-1	-1	-1	-1	-1
Snrpn	0.00079068	NA	NA	NA	NA	NA	1	NA	NA	NA	NA	NA	5.70637e-21	NA	NA	NA	NA	NA	NA	NA	NA	NA	NA	0.457932	1	1	1	1	1	1	1	1	1	1	1	1	1	1	1	1	1	1	1	1	1	1	1	1	1
Snx5	0.000660304	NA	NA	NA	NA	NA	1	NA	NA	NA	NA	NA	1.49306e-19	NA	NA	NA	NA	NA	NA	NA	NA	NA	NA	0.432823	1	1	1	1	1	1	1	1	1	1	1	1	1	1	1	1	1	1	1	1	1	1	1	1	1
Soga3	-0.000579519	NA	NA	NA	NA	NA	-1	NA	NA	NA	NA	NA	1.87803e-16	NA	NA	NA	NA	NA	NA	NA	NA	NA	NA	0.373895	-1	-1	-1	-1	-1	-1	-1	-1	-1	-1	-1	-1	-1	-1	-1	-1	-1	-1	-1	-1	-1	-1	-1	-1	-1
Sort1	0.000433061	NA	NA	NA	NA	NA	1	NA	NA	NA	NA	NA	1.53017e-09	NA	NA	NA	NA	NA	NA	NA	NA	NA	NA	0.220513	1	1	1	1	1	1	1	1	1	1	1	1	1	1	1	1	1	1	1	1	1	1	1	1	1
Sox3	0.000819515	NA	NA	NA	NA	NA	1	NA	NA	NA	NA	NA	2.34302e-21	NA	NA	NA	NA	NA	NA	NA	NA	NA	NA	0.464587	1	1	1	1	1	1	1	1	1	1	1	1	1	1	1	1	1	1	1	1	1	1	1	1	1
Spc24	0.000584811	NA	NA	NA	NA	NA	1	NA	NA	NA	NA	NA	1.2368e-15	NA	NA	NA	NA	NA	NA	NA	NA	NA	NA	0.357363	1	1	1	1	1	1	1	1	1	1	1	1	1	1	1	1	1	1	1	1	1	1	1	1	1
Spp1	-0.000944564	NA	NA	NA	NA	NA	-1	NA	NA	NA	NA	NA	1.30816e-39	NA	NA	NA	NA	NA	NA	NA	NA	NA	NA	0.701731	-1	-1	-1	-1	-1	-1	-1	-1	-1	-1	-1	-1	-1	-1	-1	-1	-1	-1	-1	-1	-1	-1	-1	-1	-1
Stmn3	0.000463964	NA	NA	NA	NA	NA	1	NA	NA	NA	NA	NA	5.4468e-10	NA	NA	NA	NA	NA	NA	NA	NA	NA	NA	0.231454	1	1	1	1	1	1	1	1	1	1	1	1	1	1	1	1	1	1	1	1	1	1	1	1	1
Stoml2	0.000460008	NA	NA	NA	NA	NA	1	NA	NA	NA	NA	NA	1.98405e-10	NA	NA	NA	NA	NA	NA	NA	NA	NA	NA	0.242016	1	1	1	1	1	1	1	1	1	1	1	1	1	1	1	1	1	1	1	1	1	1	1	1	1
Stra6	0.00117124	NA	NA	NA	NA	NA	1	NA	NA	NA	NA	NA	2.0994e-25	NA	NA	NA	NA	NA	NA	NA	NA	NA	NA	0.529608	1	1	1	1	1	1	1	1	1	1	1	1	1	1	1	1	1	1	1	1	1	1	1	1	1
Stt3b	-0.000645093	NA	NA	NA	NA	NA	-1	NA	NA	NA	NA	NA	3.35752e-13	NA	NA	NA	NA	NA	NA	NA	NA	NA	NA	0.305684	-1	-1	-1	-1	-1	-1	-1	-1	-1	-1	-1	-1	-1	-1	-1	-1	-1	-1	-1	-1	-1	-1	-1	-1	-1
Tapbp	-0.000837848	NA	NA	NA	NA	NA	-1	NA	NA	NA	NA	NA	7.01432e-41	NA	NA	NA	NA	NA	NA	NA	NA	NA	NA	0.713657	-1	-1	-1	-1	-1	-1	-1	-1	-1	-1	-1	-1	-1	-1	-1	-1	-1	-1	-1	-1	-1	-1	-1	-1	-1
Tax1bp3	-0.000611062	NA	NA	NA	NA	NA	-1	NA	NA	NA	NA	NA	1.01128e-21	NA	NA	NA	NA	NA	NA	NA	NA	NA	NA	0.470795	-1	-1	-1	-1	-1	-1	-1	-1	-1	-1	-1	-1	-1	-1	-1	-1	-1	-1	-1	-1	-1	-1	-1	-1	-1
Tbk1	-0.000503122	NA	NA	NA	NA	NA	-1	NA	NA	NA	NA	NA	1.91593e-15	NA	NA	NA	NA	NA	NA	NA	NA	NA	NA	0.353464	-1	-1	-1	-1	-1	-1	-1	-1	-1	-1	-1	-1	-1	-1	-1	-1	-1	-1	-1	-1	-1	-1	-1	-1	-1
Tceal5	0.000508392	NA	NA	NA	NA	NA	1	NA	NA	NA	NA	NA	1.40542e-15	NA	NA	NA	NA	NA	NA	NA	NA	NA	NA	0.356227	1	1	1	1	1	1	1	1	1	1	1	1	1	1	1	1	1	1	1	1	1	1	1	1	1
Tcf19	0.000535891	NA	NA	NA	NA	NA	1	NA	NA	NA	NA	NA	1.61163e-10	NA	NA	NA	NA	NA	NA	NA	NA	NA	NA	0.244173	1	1	1	1	1	1	1	1	1	1	1	1	1	1	1	1	1	1	1	1	1	1	1	1	1
Timm21	0.000596086	NA	NA	NA	NA	NA	1	NA	NA	NA	NA	NA	2.16697e-14	NA	NA	NA	NA	NA	NA	NA	NA	NA	NA	0.331437	1	1	1	1	1	1	1	1	1	1	1	1	1	1	1	1	1	1	1	1	1	1	1	1	1
Timp3	0.000465766	NA	NA	NA	NA	NA	1	NA	NA	NA	NA	NA	3.92504e-11	NA	NA	NA	NA	NA	NA	NA	NA	NA	NA	0.258681	1	1	1	1	1	1	1	1	1	1	1	1	1	1	1	1	1	1	1	1	1	1	1	1	1
Tjp2	-0.000600498	NA	NA	NA	NA	NA	-1	NA	NA	NA	NA	NA	1.63844e-25	NA	NA	NA	NA	NA	NA	NA	NA	NA	NA	0.531227	-1	-1	-1	-1	-1	-1	-1	-1	-1	-1	-1	-1	-1	-1	-1	-1	-1	-1	-1	-1	-1	-1	-1	-1	-1
Tk1	0.000426538	NA	NA	NA	NA	NA	1	NA	NA	NA	NA	NA	9.94547e-19	NA	NA	NA	NA	NA	NA	NA	NA	NA	NA	0.417718	1	1	1	1	1	1	1	1	1	1	1	1	1	1	1	1	1	1	1	1	1	1	1	1	1
Tm9sf3	-0.000523445	NA	NA	NA	NA	NA	-1	NA	NA	NA	NA	NA	3.00381e-12	NA	NA	NA	NA	NA	NA	NA	NA	NA	NA	0.284413	-1	-1	-1	-1	-1	-1	-1	-1	-1	-1	-1	-1	-1	-1	-1	-1	-1	-1	-1	-1	-1	-1	-1	-1	-1
Tmem181a	-0.000547143	NA	NA	NA	NA	NA	-1	NA	NA	NA	NA	NA	8.63042e-11	NA	NA	NA	NA	NA	NA	NA	NA	NA	NA	0.25062	-1	-1	-1	-1	-1	-1	-1	-1	-1	-1	-1	-1	-1	-1	-1	-1	-1	-1	-1	-1	-1	-1	-1	-1	-1
Tmem65	-0.000309305	NA	NA	NA	NA	NA	-1	NA	NA	NA	NA	NA	7.92459e-10	NA	NA	NA	NA	NA	NA	NA	NA	NA	NA	0.227499	-1	-1	-1	-1	-1	-1	-1	-1	-1	-1	-1	-1	-1	-1	-1	-1	-1	-1	-1	-1	-1	-1	-1	-1	-1
Tmem9	0.000365914	NA	NA	NA	NA	NA	1	NA	NA	NA	NA	NA	4.26666e-09	NA	NA	NA	NA	NA	NA	NA	NA	NA	NA	0.209512	1	1	1	1	1	1	1	1	1	1	1	1	1	1	1	1	1	1	1	1	1	1	1	1	1
Tnks2	-0.000808063	NA	NA	NA	NA	NA	-1	NA	NA	NA	NA	NA	3.11985e-21	NA	NA	NA	NA	NA	NA	NA	NA	NA	NA	0.462455	-1	-1	-1	-1	-1	-1	-1	-1	-1	-1	-1	-1	-1	-1	-1	-1	-1	-1	-1	-1	-1	-1	-1	-1	-1
Tnrc6a	-0.000482418	NA	NA	NA	NA	NA	-1	NA	NA	NA	NA	NA	4.08123e-12	NA	NA	NA	NA	NA	NA	NA	NA	NA	NA	0.281389	-1	-1	-1	-1	-1	-1	-1	-1	-1	-1	-1	-1	-1	-1	-1	-1	-1	-1	-1	-1	-1	-1	-1	-1	-1
Tpi1	0.00030215	NA	NA	NA	NA	NA	1	NA	NA	NA	NA	NA	6.1489e-10	NA	NA	NA	NA	NA	NA	NA	NA	NA	NA	0.230177	1	1	1	1	1	1	1	1	1	1	1	1	1	1	1	1	1	1	1	1	1	1	1	1	1
Trim2	0.000896278	NA	NA	NA	NA	NA	1	NA	NA	NA	NA	NA	6.93459e-36	NA	NA	NA	NA	NA	NA	NA	NA	NA	NA	0.663849	1	1	1	1	1	1	1	1	1	1	1	1	1	1	1	1	1	1	1	1	1	1	1	1	1
Trp53inp2	-0.000608687	NA	NA	NA	NA	NA	-1	NA	NA	NA	NA	NA	5.9581e-13	NA	NA	NA	NA	NA	NA	NA	NA	NA	NA	0.300175	-1	-1	-1	-1	-1	-1	-1	-1	-1	-1	-1	-1	-1	-1	-1	-1	-1	-1	-1	-1	-1	-1	-1	-1	-1
Tspan14	-0.000728145	NA	NA	NA	NA	NA	-1	NA	NA	NA	NA	NA	8.51276e-17	NA	NA	NA	NA	NA	NA	NA	NA	NA	NA	0.380712	-1	-1	-1	-1	-1	-1	-1	-1	-1	-1	-1	-1	-1	-1	-1	-1	-1	-1	-1	-1	-1	-1	-1	-1	-1
Ttc5	0.000757756	NA	NA	NA	NA	NA	1	NA	NA	NA	NA	NA	1.5526e-27	NA	NA	NA	NA	NA	NA	NA	NA	NA	NA	0.560639	1	1	1	1	1	1	1	1	1	1	1	1	1	1	1	1	1	1	1	1	1	1	1	1	1
Tubb6	-0.000566715	NA	NA	NA	NA	NA	-1	NA	NA	NA	NA	NA	2.77574e-18	NA	NA	NA	NA	NA	NA	NA	NA	NA	NA	0.409378	-1	-1	-1	-1	-1	-1	-1	-1	-1	-1	-1	-1	-1	-1	-1	-1	-1	-1	-1	-1	-1	-1	-1	-1	-1
Tyms	0.000845187	NA	NA	NA	NA	NA	1	NA	NA	NA	NA	NA	3.40157e-22	NA	NA	NA	NA	NA	NA	NA	NA	NA	NA	0.47874	1	1	1	1	1	1	1	1	1	1	1	1	1	1	1	1	1	1	1	1	1	1	1	1	1
U2af2	0.000399848	NA	NA	NA	NA	NA	1	NA	NA	NA	NA	NA	1.9748e-09	NA	NA	NA	NA	NA	NA	NA	NA	NA	NA	0.21779	1	1	1	1	1	1	1	1	1	1	1	1	1	1	1	1	1	1	1	1	1	1	1	1	1
Uckl1	-0.000355707	NA	NA	NA	NA	NA	-1	NA	NA	NA	NA	NA	9.04276e-11	NA	NA	NA	NA	NA	NA	NA	NA	NA	NA	0.25014	-1	-1	-1	-1	-1	-1	-1	-1	-1	-1	-1	-1	-1	-1	-1	-1	-1	-1	-1	-1	-1	-1	-1	-1	-1
Usp14	-0.000386997	NA	NA	NA	NA	NA	-1	NA	NA	NA	NA	NA	1.69736e-10	NA	NA	NA	NA	NA	NA	NA	NA	NA	NA	0.243636	-1	-1	-1	-1	-1	-1	-1	-1	-1	-1	-1	-1	-1	-1	-1	-1	-1	-1	-1	-1	-1	-1	-1	-1	-1
Usp24	-0.000569866	NA	NA	NA	NA	NA	-1	NA	NA	NA	NA	NA	3.54039e-10	NA	NA	NA	NA	NA	NA	NA	NA	NA	NA	0.235976	-1	-1	-1	-1	-1	-1	-1	-1	-1	-1	-1	-1	-1	-1	-1	-1	-1	-1	-1	-1	-1	-1	-1	-1	-1
Usp44	0.000734194	NA	NA	NA	NA	NA	1	NA	NA	NA	NA	NA	7.17542e-26	NA	NA	NA	NA	NA	NA	NA	NA	NA	NA	0.536578	1	1	1	1	1	1	1	1	1	1	1	1	1	1	1	1	1	1	1	1	1	1	1	1	1
Vps54	-0.000424794	NA	NA	NA	NA	NA	-1	NA	NA	NA	NA	NA	4.02598e-09	NA	NA	NA	NA	NA	NA	NA	NA	NA	NA	0.210139	-1	-1	-1	-1	-1	-1	-1	-1	-1	-1	-1	-1	-1	-1	-1	-1	-1	-1	-1	-1	-1	-1	-1	-1	-1
Vps72	0.000459994	NA	NA	NA	NA	NA	1	NA	NA	NA	NA	NA	3.47399e-10	NA	NA	NA	NA	NA	NA	NA	NA	NA	NA	0.236174	1	1	1	1	1	1	1	1	1	1	1	1	1	1	1	1	1	1	1	1	1	1	1	1	1
Wfs1	-0.000610861	NA	NA	NA	NA	NA	-1	NA	NA	NA	NA	NA	8.21662e-12	NA	NA	NA	NA	NA	NA	NA	NA	NA	NA	0.27444	-1	-1	-1	-1	-1	-1	-1	-1	-1	-1	-1	-1	-1	-1	-1	-1	-1	-1	-1	-1	-1	-1	-1	-1	-1
Xpr1	-0.000625701	NA	NA	NA	NA	NA	-1	NA	NA	NA	NA	NA	2.23071e-11	NA	NA	NA	NA	NA	NA	NA	NA	NA	NA	0.264412	-1	-1	-1	-1	-1	-1	-1	-1	-1	-1	-1	-1	-1	-1	-1	-1	-1	-1	-1	-1	-1	-1	-1	-1	-1
Zbtb44	-0.000409271	NA	NA	NA	NA	NA	-1	NA	NA	NA	NA	NA	4.17561e-09	NA	NA	NA	NA	NA	NA	NA	NA	NA	NA	0.209745	-1	-1	-1	-1	-1	-1	-1	-1	-1	-1	-1	-1	-1	-1	-1	-1	-1	-1	-1	-1	-1	-1	-1	-1	-1
Zbtb8a	-0.000482106	NA	NA	NA	NA	NA	-1	NA	NA	NA	NA	NA	9.86929e-09	NA	NA	NA	NA	NA	NA	NA	NA	NA	NA	0.200412	-1	-1	-1	-1	-1	-1	-1	-1	-1	-1	-1	-1	-1	-1	-1	-1	-1	-1	-1	-1	-1	-1	-1	-1	-1
Zcchc14	-0.000533672	NA	NA	NA	NA	NA	-1	NA	NA	NA	NA	NA	1.81648e-10	NA	NA	NA	NA	NA	NA	NA	NA	NA	NA	0.242932	-1	-1	-1	-1	-1	-1	-1	-1	-1	-1	-1	-1	-1	-1	-1	-1	-1	-1	-1	-1	-1	-1	-1	-1	-1
Zdhhc21	-0.000483471	NA	NA	NA	NA	NA	-1	NA	NA	NA	NA	NA	1.01033e-10	NA	NA	NA	NA	NA	NA	NA	NA	NA	NA	0.248998	-1	-1	-1	-1	-1	-1	-1	-1	-1	-1	-1	-1	-1	-1	-1	-1	-1	-1	-1	-1	-1	-1	-1	-1	-1
Zfp266	0.000412111	NA	NA	NA	NA	NA	1	NA	NA	NA	NA	NA	1.26181e-13	NA	NA	NA	NA	NA	NA	NA	NA	NA	NA	0.314988	1	1	1	1	1	1	1	1	1	1	1	1	1	1	1	1	1	1	1	1	1	1	1	1	1
Zfp36l2	-0.000546127	NA	NA	NA	NA	NA	-1	NA	NA	NA	NA	NA	1.73411e-10	NA	NA	NA	NA	NA	NA	NA	NA	NA	NA	0.243413	-1	-1	-1	-1	-1	-1	-1	-1	-1	-1	-1	-1	-1	-1	-1	-1	-1	-1	-1	-1	-1	-1	-1	-1	-1
Zmat3	-0.000465415	NA	NA	NA	NA	NA	-1	NA	NA	NA	NA	NA	1.55245e-09	NA	NA	NA	NA	NA	NA	NA	NA	NA	NA	0.220359	-1	-1	-1	-1	-1	-1	-1	-1	-1	-1	-1	-1	-1	-1	-1	-1	-1	-1	-1	-1	-1	-1	-1	-1	-1
Zmiz1	-0.000552237	NA	NA	NA	NA	NA	-1	NA	NA	NA	NA	NA	2.08684e-13	NA	NA	NA	NA	NA	NA	NA	NA	NA	NA	0.31022	-1	-1	-1	-1	-1	-1	-1	-1	-1	-1	-1	-1	-1	-1	-1	-1	-1	-1	-1	-1	-1	-1	-1	-1	-1
Mllt4	-0.000852672	NA	NA	NA	NA	NA	-1	NA	NA	NA	NA	NA	1.31115e-26	NA	NA	NA	NA	NA	NA	NA	NA	NA	NA	0.547404	-1	-1	-1	-1	-1	-1	-1	-1	-1	-1	-1	-1	-1	-1	-1	-1	-1	-1	-1	-1	-1	-1	-1	-1	-1
Mcam	-0.000593081	NA	NA	NA	NA	NA	-1	NA	NA	NA	NA	NA	1.69302e-23	NA	NA	NA	NA	NA	NA	NA	NA	NA	NA	0.500015	-1	-1	-1	-1	-1	-1	-1	-1	-1	-1	-1	-1	-1	-1	-1	-1	-1	-1	-1	-1	-1	-1	-1	-1	-1
Polr3g	-0.00066619	NA	NA	NA	NA	NA	-1	NA	NA	NA	NA	NA	1.10597e-20	NA	NA	NA	NA	NA	NA	NA	NA	NA	NA	0.452932	-1	-1	-1	-1	-1	-1	-1	-1	-1	-1	-1	-1	-1	-1	-1	-1	-1	-1	-1	-1	-1	-1	-1	-1	-1
Cpsf3l	0.000564819	NA	NA	NA	NA	NA	1	NA	NA	NA	NA	NA	1.54012e-16	NA	NA	NA	NA	NA	NA	NA	NA	NA	NA	0.375611	1	1	1	1	1	1	1	1	1	1	1	1	1	1	1	1	1	1	1	1	1	1	1	1	1
Kdelc1	0.000540661	NA	NA	NA	NA	NA	1	NA	NA	NA	NA	NA	2.26397e-16	NA	NA	NA	NA	NA	NA	NA	NA	NA	NA	0.372275	1	1	1	1	1	1	1	1	1	1	1	1	1	1	1	1	1	1	1	1	1	1	1	1	1
Pet112	0.000519469	NA	NA	NA	NA	NA	1	NA	NA	NA	NA	NA	3.42747e-16	NA	NA	NA	NA	NA	NA	NA	NA	NA	NA	0.368664	1	1	1	1	1	1	1	1	1	1	1	1	1	1	1	1	1	1	1	1	1	1	1	1	1
Hmga2	-0.000324559	NA	NA	NA	NA	NA	-1	NA	NA	NA	NA	NA	5.59752e-14	NA	NA	NA	NA	NA	NA	NA	NA	NA	NA	0.322624	-1	-1	-1	-1	-1	-1	-1	-1	-1	-1	-1	-1	-1	-1	-1	-1	-1	-1	-1	-1	-1	-1	-1	-1	-1
Pdcd6ip	-0.000472297	NA	NA	NA	NA	NA	-1	NA	NA	NA	NA	NA	8.30281e-13	NA	NA	NA	NA	NA	NA	NA	NA	NA	NA	0.296969	-1	-1	-1	-1	-1	-1	-1	-1	-1	-1	-1	-1	-1	-1	-1	-1	-1	-1	-1	-1	-1	-1	-1	-1	-1
Aim1	-0.000681484	NA	NA	NA	NA	NA	-1	NA	NA	NA	NA	NA	9.05561e-13	NA	NA	NA	NA	NA	NA	NA	NA	NA	NA	0.296128	-1	-1	-1	-1	-1	-1	-1	-1	-1	-1	-1	-1	-1	-1	-1	-1	-1	-1	-1	-1	-1	-1	-1	-1	-1
Plk1s1	0.000539441	NA	NA	NA	NA	NA	1	NA	NA	NA	NA	NA	3.10086e-12	NA	NA	NA	NA	NA	NA	NA	NA	NA	NA	0.2841	1	1	1	1	1	1	1	1	1	1	1	1	1	1	1	1	1	1	1	1	1	1	1	1	1
Mut	0.000473606	NA	NA	NA	NA	NA	1	NA	NA	NA	NA	NA	3.97653e-11	NA	NA	NA	NA	NA	NA	NA	NA	NA	NA	0.258548	1	1	1	1	1	1	1	1	1	1	1	1	1	1	1	1	1	1	1	1	1	1	1	1	1
Agpat9	-0.000295823	NA	NA	NA	NA	NA	-1	NA	NA	NA	NA	NA	8.98528e-11	NA	NA	NA	NA	NA	NA	NA	NA	NA	NA	0.250206	-1	-1	-1	-1	-1	-1	-1	-1	-1	-1	-1	-1	-1	-1	-1	-1	-1	-1	-1	-1	-1	-1	-1	-1	-1
Jhdm1d	0.00049457	NA	NA	NA	NA	NA	1	NA	NA	NA	NA	NA	1.0218e-10	NA	NA	NA	NA	NA	NA	NA	NA	NA	NA	0.248882	1	1	1	1	1	1	1	1	1	1	1	1	1	1	1	1	1	1	1	1	1	1	1	1	1
[truncated: 120 more columns]

## Sheet: Trendy_human_OrthologDynamic
Feature	Segment1.Slope	Segment2.Slope	Segment3.Slope	Segment4.Slope	Segment5.Slope	Segment6.Slope	Segment1.Trend	Segment2.Trend	Segment3.Trend	Segment4.Trend	Segment5.Trend	Segment6.Trend	Segment1.Pvalue	Segment2.Pvalue	Segment3.Pvalue	Segment4.Pvalue	Segment5.Pvalue	Segment6.Pvalue	Breakpoint1	Breakpoint2	Breakpoint3	Breakpoint4	Breakpoint5	AdjustedR2	NBplusNog_0.Trend	NBplusNog_10.Trend	NBplusNog_20.Trend	NBplusNog_30.Trend	NBplusNog_40.Trend	NBplusNog_50.Trend	NBplusNog_60.Trend	NBplusNog_70.Trend	NBplusNog_80.Trend	NBplusNog_90.Trend	NBplusNog_100.Trend	NBplusNog_110.Trend	NBplusNog_120.Trend	NBplusNog_130.Trend	NBplusNog_140.Trend	NBplusNog_150.Trend	NBplusNog_160.Trend	NBplusNog_170.Trend	NBplusNog_180.Trend	NBplusNog_190.Trend	NBplusNog_200.Trend	NBplusNog_210.Trend	NBplusNog_220.Trend	NBplusNog_230.Trend	NBplusNog_240.Trend
PPP4R1	0.02104	-0.0011254	NA	NA	NA	NA	1	-1	NA	NA	NA	NA	0.171071	0.0391413	NA	NA	NA	NA	24.0212	NA	NA	NA	NA	0.521458	1	1	1	-1	-1	-1	-1	-1	-1	-1	-1	-1	-1	-1	-1	-1	-1	-1	-1	-1	-1	-1	-1	-1	-1
EIF4H	0.017995	-0.016503	-0.00010135	NA	NA	NA	1	-1	0	NA	NA	NA	0.0957474	0.156333	0.261557	NA	NA	NA	30.0015	62.2674	NA	NA	NA	0.387478	1	1	1	1	-1	-1	-1	0	0	0	0	0	0	0	0	0	0	0	0	0	0	0	0	0	0
ZDHHC20	0.018668	-0.017621	-0.00087368	0.00012464	NA	NA	1	-1	-1	0	NA	NA	0.100207	0.158949	0.172796	0.346224	NA	NA	31.8008	62.664	267.003	NA	NA	0.479766	1	1	1	1	-1	-1	-1	-1	-1	-1	-1	-1	-1	-1	-1	-1	-1	-1	-1	-1	-1	-1	-1	-1	-1
GRSF1	0.011511	-0.02223	-0.00052402	0.00097906	NA	NA	1	-1	-1	1	NA	NA	0.16375	0.137951	0.168641	0.131449	NA	NA	36.8849	64.3276	359.79	NA	NA	0.487705	1	1	1	1	-1	-1	-1	-1	-1	-1	-1	-1	-1	-1	-1	-1	-1	-1	-1	-1	-1	-1	-1	-1	-1
CCT2	-0.0059736	0.011702	0.00041617	0.020448	-0.0095728	NA	0	1	1	1	-1	NA	0.208136	0.176326	0.0823043	0.108295	0.141983	NA	37.2252	67.4365	537.597	560	NA	0.727805	0	0	0	0	1	1	1	1	1	1	1	1	1	1	1	1	1	1	1	1	1	1	1	1	1
CFLAR	-0.0081102	-0.0004311	NA	NA	NA	NA	-1	-1	NA	NA	NA	NA	0.133409	0.0686645	NA	NA	NA	NA	45.0559	NA	NA	NA	NA	0.498946	-1	-1	-1	-1	-1	-1	-1	-1	-1	-1	-1	-1	-1	-1	-1	-1	-1	-1	-1	-1	-1	-1	-1	-1	-1
TARS	0.0092742	0.00024391	NA	NA	NA	NA	1	1	NA	NA	NA	NA	0.183188	0.182334	NA	NA	NA	NA	49.9999	NA	NA	NA	NA	0.219745	1	1	1	1	1	1	1	1	1	1	1	1	1	1	1	1	1	1	1	1	1	1	1	1	1
TET1	-0.0090755	-0.00040305	NA	NA	NA	NA	-1	-1	NA	NA	NA	NA	0.117747	0.0957613	NA	NA	NA	NA	50.1911	NA	NA	NA	NA	0.418221	-1	-1	-1	-1	-1	-1	-1	-1	-1	-1	-1	-1	-1	-1	-1	-1	-1	-1	-1	-1	-1	-1	-1	-1	-1
UHRF2	0.012127	-0.0015348	0.0062872	-0.005128	0.0023075	NA	1	-1	1	-1	1	NA	0.107731	0.179167	0.156801	0.0901942	0.0927955	NA	50.5255	220.002	284.677	409.994	NA	0.403044	1	1	1	1	1	1	-1	-1	-1	-1	-1	-1	-1	-1	-1	-1	-1	-1	-1	-1	-1	-1	1	1	1
ACTN4	0.0073722	-0.0012303	NA	NA	NA	NA	1	-1	NA	NA	NA	NA	0.130063	0.02926	NA	NA	NA	NA	55.4627	NA	NA	NA	NA	0.673724	1	1	1	1	1	1	-1	-1	-1	-1	-1	-1	-1	-1	-1	-1	-1	-1	-1	-1	-1	-1	-1	-1	-1
GTPBP10	-0.0064151	-0.00030031	NA	NA	NA	NA	-1	-1	NA	NA	NA	NA	0.166583	0.131408	NA	NA	NA	NA	56.2725	NA	NA	NA	NA	0.279384	-1	-1	-1	-1	-1	-1	-1	-1	-1	-1	-1	-1	-1	-1	-1	-1	-1	-1	-1	-1	-1	-1	-1	-1	-1
TMEM63A	-0.0085638	-0.0010761	0.0015078	NA	NA	NA	-1	-1	1	NA	NA	NA	0.128779	0.113578	0.070692	NA	NA	NA	59.362	320	NA	NA	NA	0.52234	-1	-1	-1	-1	-1	-1	-1	-1	-1	-1	-1	-1	-1	-1	-1	-1	-1	-1	-1	-1	-1	-1	-1	-1	-1
CCDC88A	-0.0067139	-0.0010301	0.0002597	NA	NA	NA	-1	-1	0	NA	NA	NA	0.119216	0.121031	0.269969	NA	NA	NA	59.9836	300.005	NA	NA	NA	0.487403	-1	-1	-1	-1	-1	-1	-1	-1	-1	-1	-1	-1	-1	-1	-1	-1	-1	-1	-1	-1	-1	-1	-1	-1	-1
SKIL	-0.0080658	-0.00049893	NA	NA	NA	NA	-1	-1	NA	NA	NA	NA	0.103361	0.0784083	NA	NA	NA	NA	64.4102	NA	NA	NA	NA	0.547963	-1	-1	-1	-1	-1	-1	-1	-1	-1	-1	-1	-1	-1	-1	-1	-1	-1	-1	-1	-1	-1	-1	-1	-1	-1
FKBP4	0.0065192	0.00053981	-0.0023975	NA	NA	NA	1	1	-1	NA	NA	NA	0.121418	0.111312	0.105715	NA	NA	NA	64.7689	457.632	NA	NA	NA	0.461785	1	1	1	1	1	1	1	1	1	1	1	1	1	1	1	1	1	1	1	1	1	1	1	1	1
WDR1	0.0067535	0.00061402	-0.00085725	NA	NA	NA	1	1	-1	NA	NA	NA	0.117382	0.195893	0.0995878	NA	NA	NA	64.9875	290.012	NA	NA	NA	0.398561	1	1	1	1	1	1	1	1	1	1	1	1	1	1	1	1	1	1	1	1	1	1	1	1	1
PTK2	0.0027107	-0.0013014	0.0086169	-0.0017025	NA	NA	0	-1	0	-1	NA	NA	0.255361	0.0626097	0.208856	0.140522	NA	NA	68.5665	406.334	449.999	NA	NA	0.331767	0	0	0	0	0	0	0	-1	-1	-1	-1	-1	-1	-1	-1	-1	-1	-1	-1	-1	-1	-1	-1	-1	-1
REST	-0.0051082	-0.00047069	NA	NA	NA	NA	-1	-1	NA	NA	NA	NA	0.144733	0.0765143	NA	NA	NA	NA	69.0766	NA	NA	NA	NA	0.47945	-1	-1	-1	-1	-1	-1	-1	-1	-1	-1	-1	-1	-1	-1	-1	-1	-1	-1	-1	-1	-1	-1	-1	-1	-1
CAPRIN1	-0.005449	-0.00076148	NA	NA	NA	NA	-1	-1	NA	NA	NA	NA	0.149667	0.0529864	NA	NA	NA	NA	69.342	NA	NA	NA	NA	0.590167	-1	-1	-1	-1	-1	-1	-1	-1	-1	-1	-1	-1	-1	-1	-1	-1	-1	-1	-1	-1	-1	-1	-1	-1	-1
KPNA1	-0.0046442	-0.00070236	0.0008887	NA	NA	NA	-1	-1	0	NA	NA	NA	0.151457	0.0770666	0.240956	NA	NA	NA	69.7622	470.01	NA	NA	NA	0.527034	-1	-1	-1	-1	-1	-1	-1	-1	-1	-1	-1	-1	-1	-1	-1	-1	-1	-1	-1	-1	-1	-1	-1	-1	-1
GFPT2	0.0042094	-0.0015429	0.0027238	NA	NA	NA	0	-1	1	NA	NA	NA	0.205849	0.048971	0.112512	NA	NA	NA	69.9929	455.607	NA	NA	NA	0.476157	0	0	0	0	0	0	0	-1	-1	-1	-1	-1	-1	-1	-1	-1	-1	-1	-1	-1	-1	-1	-1	-1	-1
IDI1	0.009335	-0.00018032	-0.0047146	NA	NA	NA	1	0	-1	NA	NA	NA	0.0637104	0.263989	0.0407976	NA	NA	NA	69.9987	439.897	NA	NA	NA	0.787142	1	1	1	1	1	1	1	1	0	0	0	0	0	0	0	0	0	0	0	0	0	0	0	0	0
CDC34	0.005916	-1.6421e-06	0.0038451	NA	NA	NA	1	0	1	NA	NA	NA	0.151384	0.497721	0.0781536	NA	NA	NA	69.9993	456.477	NA	NA	NA	0.543892	1	1	1	1	1	1	1	0	0	0	0	0	0	0	0	0	0	0	0	0	0	0	0	0	0
IGFBP2	0.0053788	0.00049403	NA	NA	NA	NA	1	1	NA	NA	NA	NA	0.146603	0.0778501	NA	NA	NA	NA	69.9995	NA	NA	NA	NA	0.475218	1	1	1	1	1	1	1	1	1	1	1	1	1	1	1	1	1	1	1	1	1	1	1	1	1
ARID2	-0.0058492	-0.00045083	NA	NA	NA	NA	-1	-1	NA	NA	NA	NA	0.138064	0.107078	NA	NA	NA	NA	69.9995	NA	NA	NA	NA	0.360822	-1	-1	-1	-1	-1	-1	-1	-1	-1	-1	-1	-1	-1	-1	-1	-1	-1	-1	-1	-1	-1	-1	-1	-1	-1
FAM168B	-0.0046936	-0.00017264	NA	NA	NA	NA	-1	0	NA	NA	NA	NA	0.168228	0.201425	NA	NA	NA	NA	70	NA	NA	NA	NA	0.229354	-1	-1	-1	-1	-1	-1	-1	0	0	0	0	0	0	0	0	0	0	0	0	0	0	0	0	0	0
KRT8	0.0059508	0.00052106	NA	NA	NA	NA	1	1	NA	NA	NA	NA	0.118555	0.0808643	NA	NA	NA	NA	70	NA	NA	NA	NA	0.481282	1	1	1	1	1	1	1	1	1	1	1	1	1	1	1	1	1	1	1	1	1	1	1	1	1
TPI1	0.0062301	0.00069337	NA	NA	NA	NA	1	1	NA	NA	NA	NA	0.0973546	0.052086	NA	NA	NA	NA	70	NA	NA	NA	NA	0.655068	1	1	1	1	1	1	1	1	1	1	1	1	1	1	1	1	1	1	1	1	1	1	1	1	1
CREBBP	-0.0045462	-0.00082357	NA	NA	NA	NA	-1	-1	NA	NA	NA	NA	0.123594	0.0415879	NA	NA	NA	NA	70	NA	NA	NA	NA	0.685104	-1	-1	-1	-1	-1	-1	-1	-1	-1	-1	-1	-1	-1	-1	-1	-1	-1	-1	-1	-1	-1	-1	-1	-1	-1
GLI3	-0.0070321	-0.00029572	NA	NA	NA	NA	-1	-1	NA	NA	NA	NA	0.146842	0.15911	NA	NA	NA	NA	70.0001	NA	NA	NA	NA	0.316841	-1	-1	-1	-1	-1	-1	-1	-1	-1	-1	-1	-1	-1	-1	-1	-1	-1	-1	-1	-1	-1	-1	-1	-1	-1
ZMIZ1	-0.0048168	-0.00065826	NA	NA	NA	NA	-1	-1	NA	NA	NA	NA	0.132994	0.0594746	NA	NA	NA	NA	70.0001	NA	NA	NA	NA	0.550422	-1	-1	-1	-1	-1	-1	-1	-1	-1	-1	-1	-1	-1	-1	-1	-1	-1	-1	-1	-1	-1	-1	-1	-1	-1
XIAP	-0.0077071	-0.00061607	NA	NA	NA	NA	-1	-1	NA	NA	NA	NA	0.0921738	0.06799	NA	NA	NA	NA	70.0002	NA	NA	NA	NA	0.597876	-1	-1	-1	-1	-1	-1	-1	-1	-1	-1	-1	-1	-1	-1	-1	-1	-1	-1	-1	-1	-1	-1	-1	-1	-1
PROSER1	-0.0066112	-0.00085407	NA	NA	NA	NA	-1	-1	NA	NA	NA	NA	0.116957	0.0435447	NA	NA	NA	NA	70.0002	NA	NA	NA	NA	0.698241	-1	-1	-1	-1	-1	-1	-1	-1	-1	-1	-1	-1	-1	-1	-1	-1	-1	-1	-1	-1	-1	-1	-1	-1	-1
UGT8	-0.0058915	-0.00022671	NA	NA	NA	NA	-1	-1	NA	NA	NA	NA	0.124231	0.177148	NA	NA	NA	NA	70.0005	NA	NA	NA	NA	0.299394	-1	-1	-1	-1	-1	-1	-1	-1	-1	-1	-1	-1	-1	-1	-1	-1	-1	-1	-1	-1	-1	-1	-1	-1	-1
SLC38A2	-0.0053691	-0.0009469	0.0059177	NA	NA	NA	-1	-1	1	NA	NA	NA	0.143684	0.0509795	0.109749	NA	NA	NA	70.0041	523.571	NA	NA	NA	0.634672	-1	-1	-1	-1	-1	-1	-1	-1	-1	-1	-1	-1	-1	-1	-1	-1	-1	-1	-1	-1	-1	-1	-1	-1	-1
AURKB	0.0059185	0.0006739	-0.0085504	0.0046117	NA	NA	1	1	-1	1	NA	NA	0.0988216	0.0839811	0.182035	0.0793021	NA	NA	70.011	450.151	490.657	NA	NA	0.605692	1	1	1	1	1	1	1	1	1	1	1	1	1	1	1	1	1	1	1	1	1	1	1	1	1
ROBO1	-0.0061786	-0.0003079	NA	NA	NA	NA	-1	-1	NA	NA	NA	NA	0.124287	0.142613	NA	NA	NA	NA	70.2295	NA	NA	NA	NA	0.336101	-1	-1	-1	-1	-1	-1	-1	-1	-1	-1	-1	-1	-1	-1	-1	-1	-1	-1	-1	-1	-1	-1	-1	-1	-1
IDH1	0.0073203	0.00039099	NA	NA	NA	NA	1	1	NA	NA	NA	NA	0.11373	0.122963	NA	NA	NA	NA	70.3803	NA	NA	NA	NA	0.397886	1	1	1	1	1	1	1	1	1	1	1	1	1	1	1	1	1	1	1	1	1	1	1	1	1
RYBP	-0.0046935	-0.00027368	NA	NA	NA	NA	-1	-1	NA	NA	NA	NA	0.151197	0.150938	NA	NA	NA	NA	73.6377	NA	NA	NA	NA	0.276569	-1	-1	-1	-1	-1	-1	-1	-1	-1	-1	-1	-1	-1	-1	-1	-1	-1	-1	-1	-1	-1	-1	-1	-1	-1
POFUT1	-0.0041488	-0.0001351	0.009076	NA	NA	NA	-1	0	1	NA	NA	NA	0.142966	0.24992	0.135008	NA	NA	NA	73.985	556.431	NA	NA	NA	0.310874	-1	-1	-1	-1	-1	-1	-1	-1	0	0	0	0	0	0	0	0	0	0	0	0	0	0	0	0	0
PDPR	-0.0053757	-0.00051156	NA	NA	NA	NA	-1	-1	NA	NA	NA	NA	0.138815	0.0883722	NA	NA	NA	NA	76.209	NA	NA	NA	NA	0.441469	-1	-1	-1	-1	-1	-1	-1	-1	-1	-1	-1	-1	-1	-1	-1	-1	-1	-1	-1	-1	-1	-1	-1	-1	-1
ZBTB8A	-0.0060412	-0.00013213	NA	NA	NA	NA	-1	0	NA	NA	NA	NA	0.140452	0.28605	NA	NA	NA	NA	79.9996	NA	NA	NA	NA	0.260877	-1	-1	-1	-1	-1	-1	-1	-1	0	0	0	0	0	0	0	0	0	0	0	0	0	0	0	0	0
PPP1R10	-0.00412	0.00065865	-0.0039004	0.0061738	NA	NA	-1	1	-1	1	NA	NA	0.147329	0.147539	0.0583082	0.0742528	NA	NA	80.0067	349.965	508.361	NA	NA	0.623247	-1	-1	-1	-1	-1	-1	-1	-1	1	1	1	1	1	1	1	1	1	1	1	1	1	1	1	1	1
RCOR3	-0.0040894	0.00080743	-0.005748	NA	NA	NA	-1	1	-1	NA	NA	NA	0.181737	0.075575	0.136451	NA	NA	NA	80.0097	530.013	NA	NA	NA	0.243967	-1	-1	-1	-1	-1	-1	-1	-1	1	1	1	1	1	1	1	1	1	1	1	1	1	1	1	1	1
TRAP1	0.0044012	0.00044301	NA	NA	NA	NA	1	1	NA	NA	NA	NA	0.124894	0.091091	NA	NA	NA	NA	80.4429	NA	NA	NA	NA	0.444345	1	1	1	1	1	1	1	1	1	1	1	1	1	1	1	1	1	1	1	1	1	1	1	1	1
POLR2E	0.0045277	0.00043499	NA	NA	NA	NA	1	1	NA	NA	NA	NA	0.136666	0.104626	NA	NA	NA	NA	83.6738	NA	NA	NA	NA	0.395325	1	1	1	1	1	1	1	1	1	1	1	1	1	1	1	1	1	1	1	1	1	1	1	1	1
PIM3	0.0042651	-0.00073768	0.0012082	NA	NA	NA	1	-1	1	NA	NA	NA	0.128425	0.091124	0.193885	NA	NA	NA	89.7075	450.003	NA	NA	NA	0.216695	1	1	1	1	1	1	1	1	1	-1	-1	-1	-1	-1	-1	-1	-1	-1	-1	-1	-1	-1	-1	-1	-1
CHD4	-0.0039738	5.9648e-06	-0.0050425	NA	NA	NA	-1	0	-1	NA	NA	NA	0.134482	0.49146	0.0947598	NA	NA	NA	91.2567	497.961	NA	NA	NA	0.45973	-1	-1	-1	-1	-1	-1	-1	-1	-1	-1	0	0	0	0	0	0	0	0	0	0	0	0	0	0	0
AHCY	0.0038612	3.7174e-05	0.002872	NA	NA	NA	1	0	1	NA	NA	NA	0.118164	0.43981	0.120433	NA	NA	NA	92.5076	483.943	NA	NA	NA	0.448951	1	1	1	1	1	1	1	1	1	1	0	0	0	0	0	0	0	0	0	0	0	0	0	0	0
MARS	0.003781	0.0005201	-0.0033582	0.0025572	NA	NA	1	1	-1	1	NA	NA	0.111566	0.171188	0.166551	0.0828341	NA	NA	93.3283	362.385	450	NA	NA	0.460479	1	1	1	1	1	1	1	1	1	1	1	1	1	1	1	1	1	1	1	1	1	1	1	1	1
TUBB4B	0.0046683	0.00014736	NA	NA	NA	NA	1	0	NA	NA	NA	NA	0.119729	0.262401	NA	NA	NA	NA	94.2862	NA	NA	NA	NA	0.299408	1	1	1	1	1	1	1	1	1	1	0	0	0	0	0	0	0	0	0	0	0	0	0	0	0
CADM4	0.0021508	-0.0005012	0.014388	-0.0086015	NA	NA	1	-1	1	-1	NA	NA	0.169959	0.0973229	0.164337	0.065033	NA	NA	95.3017	498.849	530	NA	NA	0.362156	1	1	1	1	1	1	1	1	1	1	-1	-1	-1	-1	-1	-1	-1	-1	-1	-1	-1	-1	-1	-1	-1
MMADHC	-0.0035537	0.00028784	NA	NA	NA	NA	-1	1	NA	NA	NA	NA	0.104689	0.111144	NA	NA	NA	NA	96.2512	NA	NA	NA	NA	0.262257	-1	-1	-1	-1	-1	-1	-1	-1	-1	-1	1	1	1	1	1	1	1	1	1	1	1	1	1	1	1
FRAS1	-0.0037753	-0.00068022	NA	NA	NA	NA	-1	-1	NA	NA	NA	NA	0.132451	0.0664736	NA	NA	NA	NA	97.1143	NA	NA	NA	NA	0.551905	-1	-1	-1	-1	-1	-1	-1	-1	-1	-1	-1	-1	-1	-1	-1	-1	-1	-1	-1	-1	-1	-1	-1	-1	-1
STX16	-0.0025599	0.0017648	-0.00384	NA	NA	NA	-1	1	-1	NA	NA	NA	0.196713	0.0438259	0.0983132	NA	NA	NA	97.3021	480.003	NA	NA	NA	0.568812	-1	-1	-1	-1	-1	-1	-1	-1	-1	-1	1	1	1	1	1	1	1	1	1	1	1	1	1	1	1
DLAT	0.0030305	-0.00074201	NA	NA	NA	NA	1	-1	NA	NA	NA	NA	0.171405	0.0661374	NA	NA	NA	NA	100	NA	NA	NA	NA	0.271943	1	1	1	1	1	1	1	1	1	1	-1	-1	-1	-1	-1	-1	-1	-1	-1	-1	-1	-1	-1	-1	-1
KPNA2	0.0029319	9.7585e-05	-0.0043964	0.0016284	NA	NA	1	0	-1	0	NA	NA	0.174122	0.42801	0.095247	0.202432	NA	NA	100.018	356.419	470.302	NA	NA	0.497561	1	1	1	1	1	1	1	1	1	1	0	0	0	0	0	0	0	0	0	0	0	0	0	0	0
MIF	0.0035986	-0.00051775	0.0044388	NA	NA	NA	1	-1	1	NA	NA	NA	0.138526	0.138345	0.130669	NA	NA	NA	100.023	502.057	NA	NA	NA	0.221754	1	1	1	1	1	1	1	1	1	1	1	-1	-1	-1	-1	-1	-1	-1	-1	-1	-1	-1	-1	-1	-1
CDK12	-0.0038462	0.00013749	-0.0040441	NA	NA	NA	-1	0	-1	NA	NA	NA	0.124411	0.348471	0.0846839	NA	NA	NA	100.381	470	NA	NA	NA	0.46993	-1	-1	-1	-1	-1	-1	-1	-1	-1	-1	-1	0	0	0	0	0	0	0	0	0	0	0	0	0	0
THRAP3	-0.0036761	0.0009589	-0.0040958	NA	NA	NA	-1	1	-1	NA	NA	NA	0.123713	0.0681147	0.146975	NA	NA	NA	100.66	515.604	NA	NA	NA	0.305188	-1	-1	-1	-1	-1	-1	-1	-1	-1	-1	-1	1	1	1	1	1	1	1	1	1	1	1	1	1	1
HSD17B7	0.0027618	0.00070832	-0.0023137	0.0033137	NA	NA	1	1	-1	1	NA	NA	0.12156	0.1918	0.0468534	0.186454	NA	NA	101.34	299.752	529.999	NA	NA	0.634441	1	1	1	1	1	1	1	1	1	1	1	1	1	1	1	1	1	1	1	1	1	1	1	1	1
DDX42	-0.004358	0.001275	-0.0064553	NA	NA	NA	-1	1	-1	NA	NA	NA	0.133488	0.068596	0.106464	NA	NA	NA	101.856	507.912	NA	NA	NA	0.331107	-1	-1	-1	-1	-1	-1	-1	-1	-1	-1	-1	1	1	1	1	1	1	1	1	1	1	1	1	1	1
SOCS3	0.0059483	-0.0015462	0.0023806	-0.0097698	NA	NA	1	-1	1	-1	NA	NA	0.0777067	0.0698601	0.130013	0.0929482	NA	NA	102.694	391.094	540	NA	NA	0.466295	1	1	1	1	1	1	1	1	1	1	1	-1	-1	-1	-1	-1	-1	-1	-1	-1	-1	-1	-1	-1	-1
PRRC2C	-0.0048385	-0.00064501	NA	NA	NA	NA	-1	-1	NA	NA	NA	NA	0.0766915	0.0595946	NA	NA	NA	NA	103.12	NA	NA	NA	NA	0.705134	-1	-1	-1	-1	-1	-1	-1	-1	-1	-1	-1	-1	-1	-1	-1	-1	-1	-1	-1	-1	-1	-1	-1	-1	-1
SDAD1	-0.0056307	0.00048513	NA	NA	NA	NA	-1	1	NA	NA	NA	NA	0.0807358	0.095466	NA	NA	NA	NA	103.584	NA	NA	NA	NA	0.366878	-1	-1	-1	-1	-1	-1	-1	-1	-1	-1	-1	1	1	1	1	1	1	1	1	1	1	1	1	1	1
ZRANB2	0.0012546	-0.0016292	0.006112	-0.010668	0.0035946	-0.0025409	0	-1	1	-1	1	-1	0.234595	0.175048	0.1391	0.108302	0.0768659	0.0961598	103.655	220.342	289.999	339.662	465.209	0.400529	0	0	0	0	0	0	0	0	0	0	0	-1	-1	-1	-1	-1	-1	-1	-1	-1	-1	-1	-1	1	1
GPRC5B	0.0027029	-0.0011341	0.0030869	NA	NA	NA	1	-1	1	NA	NA	NA	0.176626	0.0690649	0.158273	NA	NA	NA	103.771	493.293	NA	NA	NA	0.288462	1	1	1	1	1	1	1	1	1	1	1	-1	-1	-1	-1	-1	-1	-1	-1	-1	-1	-1	-1	-1	-1
PGRMC1	0.0032922	-0.00073308	NA	NA	NA	NA	1	-1	NA	NA	NA	NA	0.141451	0.0688648	NA	NA	NA	NA	103.947	NA	NA	NA	NA	0.269413	1	1	1	1	1	1	1	1	1	1	1	-1	-1	-1	-1	-1	-1	-1	-1	-1	-1	-1	-1	-1	-1
BCLAF1	-0.0039752	0.00065893	-0.0049304	NA	NA	NA	-1	1	-1	NA	NA	NA	0.101068	0.0796304	0.153931	NA	NA	NA	106.351	530.001	NA	NA	NA	0.320723	-1	-1	-1	-1	-1	-1	-1	-1	-1	-1	-1	1	1	1	1	1	1	1	1	1	1	1	1	1	1
CNN3	0.0054841	-0.0011682	NA	NA	NA	NA	1	-1	NA	NA	NA	NA	0.0790244	0.0387403	NA	NA	NA	NA	107.643	NA	NA	NA	NA	0.570569	1	1	1	1	1	1	1	1	1	1	1	-1	-1	-1	-1	-1	-1	-1	-1	-1	-1	-1	-1	-1	-1
BRCA2	-0.002418	0.00082272	-0.0021945	NA	NA	NA	-1	1	-1	NA	NA	NA	0.157854	0.107667	0.0757091	NA	NA	NA	108.166	410.002	NA	NA	NA	0.325819	-1	-1	-1	-1	-1	-1	-1	-1	-1	-1	-1	1	1	1	1	1	1	1	1	1	1	1	1	1	1
MFGE8	0.0033667	-0.00097176	0.0025347	NA	NA	NA	1	-1	1	NA	NA	NA	0.137376	0.0802714	0.141298	NA	NA	NA	108.984	476.937	NA	NA	NA	0.245001	1	1	1	1	1	1	1	1	1	1	1	-1	-1	-1	-1	-1	-1	-1	-1	-1	-1	-1	-1	-1	-1
TNFRSF12A	0.0041028	-0.00095947	NA	NA	NA	NA	1	-1	NA	NA	NA	NA	0.126124	0.0578824	NA	NA	NA	NA	110	NA	NA	NA	NA	0.35012	1	1	1	1	1	1	1	1	1	1	1	-1	-1	-1	-1	-1	-1	-1	-1	-1	-1	-1	-1	-1	-1
ZNF146	-0.0037156	-5.6294e-05	NA	NA	NA	NA	-1	0	NA	NA	NA	NA	0.105377	0.388625	NA	NA	NA	NA	110	NA	NA	NA	NA	0.296751	-1	-1	-1	-1	-1	-1	-1	-1	-1	-1	-1	-1	0	0	0	0	0	0	0	0	0	0	0	0	0
RPS5	0.0034212	0.00019659	0.0066818	NA	NA	NA	1	0	1	NA	NA	NA	0.109527	0.247474	0.103908	NA	NA	NA	111.852	525.586	NA	NA	NA	0.564328	1	1	1	1	1	1	1	1	1	1	1	1	0	0	0	0	0	0	0	0	0	0	0	0	0
RERE	-0.0044725	-0.0005648	NA	NA	NA	NA	-1	-1	NA	NA	NA	NA	0.0985933	0.094563	NA	NA	NA	NA	112.957	NA	NA	NA	NA	0.537544	-1	-1	-1	-1	-1	-1	-1	-1	-1	-1	-1	-1	-1	-1	-1	-1	-1	-1	-1	-1	-1	-1	-1	-1	-1
INADL	-0.0034632	-0.00020822	NA	NA	NA	NA	-1	0	NA	NA	NA	NA	0.138935	0.239686	NA	NA	NA	NA	118.001	NA	NA	NA	NA	0.262576	-1	-1	-1	-1	-1	-1	-1	-1	-1	-1	-1	-1	0	0	0	0	0	0	0	0	0	0	0	0	0
BAZ1A	-0.0048408	0.00016912	NA	NA	NA	NA	-1	0	NA	NA	NA	NA	0.0918582	0.27812	NA	NA	NA	NA	120	NA	NA	NA	NA	0.301699	-1	-1	-1	-1	-1	-1	-1	-1	-1	-1	-1	-1	-1	0	0	0	0	0	0	0	0	0	0	0	0
WBP11	-0.0033782	-0.00035107	NA	NA	NA	NA	-1	-1	NA	NA	NA	NA	0.110411	0.126619	NA	NA	NA	NA	120	NA	NA	NA	NA	0.464516	-1	-1	-1	-1	-1	-1	-1	-1	-1	-1	-1	-1	-1	-1	-1	-1	-1	-1	-1	-1	-1	-1	-1	-1	-1
SRRM1	-0.0040274	-0.00012593	NA	NA	NA	NA	-1	0	NA	NA	NA	NA	0.127722	0.325621	NA	NA	NA	NA	120	NA	NA	NA	NA	0.273735	-1	-1	-1	-1	-1	-1	-1	-1	-1	-1	-1	-1	0	0	0	0	0	0	0	0	0	0	0	0	0
PAWR	0.0021767	-0.0017847	0.0013397	NA	NA	NA	1	-1	1	NA	NA	NA	0.142178	0.0404301	0.148777	NA	NA	NA	120	448.582	NA	NA	NA	0.664778	1	1	1	1	1	1	1	1	1	1	1	1	-1	-1	-1	-1	-1	-1	-1	-1	-1	-1	-1	-1	-1
SNRPE	-0.0039748	0.00041075	NA	NA	NA	NA	-1	1	NA	NA	NA	NA	0.0820036	0.109535	NA	NA	NA	NA	120.001	NA	NA	NA	NA	0.325315	-1	-1	-1	-1	-1	-1	-1	-1	-1	-1	-1	-1	-1	1	1	1	1	1	1	1	1	1	1	1	1
MELK	0.0025756	-0.0014809	0.0067121	NA	NA	NA	1	-1	1	NA	NA	NA	0.139989	0.0477727	0.114439	NA	NA	NA	120.889	520	NA	NA	NA	0.492473	1	1	1	1	1	1	1	1	1	1	1	1	1	-1	-1	-1	-1	-1	-1	-1	-1	-1	-1	-1	-1
METTL16	-0.0040445	-0.0003224	NA	NA	NA	NA	-1	-1	NA	NA	NA	NA	0.0922023	0.154021	NA	NA	NA	NA	121.543	NA	NA	NA	NA	0.470628	-1	-1	-1	-1	-1	-1	-1	-1	-1	-1	-1	-1	-1	-1	-1	-1	-1	-1	-1	-1	-1	-1	-1	-1	-1
POR	0.0041925	-0.0004765	0.0036008	NA	NA	NA	1	-1	1	NA	NA	NA	0.105163	0.184155	0.134723	NA	NA	NA	122.606	482.076	NA	NA	NA	0.316083	1	1	1	1	1	1	1	1	1	1	1	1	1	-1	-1	-1	-1	-1	-1	-1	-1	-1	-1	-1	-1
AMOTL2	0.002765	-0.0012685	-0.0052754	NA	NA	NA	1	-1	-1	NA	NA	NA	0.105012	0.0452943	0.0964396	NA	NA	NA	124.952	520.011	NA	NA	NA	0.74394	1	1	1	1	1	1	1	1	1	1	1	1	1	-1	-1	-1	-1	-1	-1	-1	-1	-1	-1	-1	-1
ICMT	-0.0032611	0.00016497	0.0033987	NA	NA	NA	-1	0	1	NA	NA	NA	0.133346	0.370496	0.141846	NA	NA	NA	129.992	470.009	NA	NA	NA	0.260167	-1	-1	-1	-1	-1	-1	-1	-1	-1	-1	-1	-1	-1	-1	0	0	0	0	0	0	0	0	0	0	0
SLC20A1	-0.0019083	0.001382	-0.002555	NA	NA	NA	-1	1	-1	NA	NA	NA	0.154345	0.094034	0.0626645	NA	NA	NA	129.998	382.526	NA	NA	NA	0.409622	-1	-1	-1	-1	-1	-1	-1	-1	-1	-1	-1	-1	-1	-1	1	1	1	1	1	1	1	1	1	1	1
ENO1	0.0028161	0.00061881	NA	NA	NA	NA	1	1	NA	NA	NA	NA	0.106447	0.0799143	NA	NA	NA	NA	130	NA	NA	NA	NA	0.555315	1	1	1	1	1	1	1	1	1	1	1	1	1	1	1	1	1	1	1	1	1	1	1	1	1
ATP5L	-0.0012573	0.00063023	NA	NA	NA	NA	0	1	NA	NA	NA	NA	0.205584	0.0663003	NA	NA	NA	NA	130.042	NA	NA	NA	NA	0.280571	0	0	0	0	0	0	0	0	0	0	0	0	0	1	1	1	1	1	1	1	1	1	1	1	1
PEA15	0.0014283	-0.0011862	0.0027426	NA	NA	NA	0	-1	1	NA	NA	NA	0.208762	0.0731367	0.148971	NA	NA	NA	130.476	479.999	NA	NA	NA	0.296045	0	0	0	0	0	0	0	0	0	0	0	0	0	0	-1	-1	-1	-1	-1	-1	-1	-1	-1	-1	-1
ILF3	-0.0012483	0.0013136	-0.0099997	NA	NA	NA	0	1	-1	NA	NA	NA	0.231621	0.0571962	0.0806077	NA	NA	NA	133.244	530	NA	NA	NA	0.468654	0	0	0	0	0	0	0	0	0	0	0	0	0	0	1	1	1	1	1	1	1	1	1	1	1
FLNA	0.0017515	-0.0012167	NA	NA	NA	NA	1	-1	NA	NA	NA	NA	0.157065	0.039759	NA	NA	NA	NA	137.169	NA	NA	NA	NA	0.562178	1	1	1	1	1	1	1	1	1	1	1	1	1	1	-1	-1	-1	-1	-1	-1	-1	-1	-1	-1	-1
TKT	0.0025007	-0.0012028	0.0047768	NA	NA	NA	1	-1	1	NA	NA	NA	0.163896	0.0882743	0.12819	NA	NA	NA	139.858	500.018	NA	NA	NA	0.211723	1	1	1	1	1	1	1	1	1	1	1	1	1	1	-1	-1	-1	-1	-1	-1	-1	-1	-1	-1	-1
HERPUD1	-0.00034848	0.001727	-0.0027271	NA	NA	NA	0	1	-1	NA	NA	NA	0.396086	0.065982	0.0745054	NA	NA	NA	139.874	410	NA	NA	NA	0.466299	0	0	0	0	0	0	0	0	0	0	0	0	0	0	1	1	1	1	1	1	1	1	1	1	1
SPCS2	-0.0031755	-0.00020921	NA	NA	NA	NA	-1	0	NA	NA	NA	NA	0.121106	0.247536	NA	NA	NA	NA	139.974	NA	NA	NA	NA	0.320959	-1	-1	-1	-1	-1	-1	-1	-1	-1	-1	-1	-1	-1	-1	0	0	0	0	0	0	0	0	0	0	0
CMTM4	-0.0019388	-0.00020366	NA	NA	NA	NA	-1	-1	NA	NA	NA	NA	0.126153	0.182606	NA	NA	NA	NA	140	NA	NA	NA	NA	0.345897	-1	-1	-1	-1	-1	-1	-1	-1	-1	-1	-1	-1	-1	-1	-1	-1	-1	-1	-1	-1	-1	-1	-1	-1	-1
MDK	0.0029137	0.00036402	NA	NA	NA	NA	1	1	NA	NA	NA	NA	0.0961965	0.138216	NA	NA	NA	NA	140.243	NA	NA	NA	NA	0.469725	1	1	1	1	1	1	1	1	1	1	1	1	1	1	1	1	1	1	1	1	1	1	1	1	1
TPD52L2	0.0024157	-0.0017114	0.0021296	NA	NA	NA	1	-1	1	NA	NA	NA	0.140006	0.0951889	0.0991315	NA	NA	NA	140.475	400	NA	NA	NA	0.256398	1	1	1	1	1	1	1	1	1	1	1	1	1	1	1	-1	-1	-1	-1	-1	-1	-1	-1	-1	-1
ANXA3	0.0024132	-0.0021001	0.0034483	NA	NA	NA	1	-1	1	NA	NA	NA	0.110484	0.0402603	0.0968464	NA	NA	NA	142.167	475.534	NA	NA	NA	0.637927	1	1	1	1	1	1	1	1	1	1	1	1	1	1	1	-1	-1	-1	-1	-1	-1	-1	-1	-1	-1
CDCA7	-0.0012086	0.00098793	NA	NA	NA	NA	-1	1	NA	NA	NA	NA	0.195491	0.0505971	NA	NA	NA	NA	142.921	NA	NA	NA	NA	0.449575	-1	-1	-1	-1	-1	-1	-1	-1	-1	-1	-1	-1	-1	-1	-1	1	1	1	1	1	1	1	1	1	1
SLC6A6	-0.0049957	0.00096983	NA	NA	NA	NA	-1	1	NA	NA	NA	NA	0.056515	0.0541471	NA	NA	NA	NA	147.16	NA	NA	NA	NA	0.55738	-1	-1	-1	-1	-1	-1	-1	-1	-1	-1	-1	-1	-1	-1	-1	1	1	1	1	1	1	1	1	1	1
SPIRE1	-0.0038623	0.00030887	NA	NA	NA	NA	-1	1	NA	NA	NA	NA	0.0908078	0.190419	NA	NA	NA	NA	149.391	NA	NA	NA	NA	0.321694	-1	-1	-1	-1	-1	-1	-1	-1	-1	-1	-1	-1	-1	-1	-1	1	1	1	1	1	1	1	1	1	1
ATF3	0.00019351	0.0016171	-0.0039633	NA	NA	NA	0	1	-1	NA	NA	NA	0.413796	0.0652143	0.0429664	NA	NA	NA	149.967	410.177	NA	NA	NA	0.654441	0	0	0	0	0	0	0	0	0	0	0	0	0	0	0	0	1	1	1	1	1	1	1	1	1
LSM5	-0.0010729	0.00078047	NA	NA	NA	NA	-1	1	NA	NA	NA	NA	0.193221	0.063466	NA	NA	NA	NA	150	NA	NA	NA	NA	0.331081	-1	-1	-1	-1	-1	-1	-1	-1	-1	-1	-1	-1	-1	-1	-1	-1	1	1	1	1	1	1	1	1	1
UBE2K	-0.0029646	3.2843e-05	NA	NA	NA	NA	-1	0	NA	NA	NA	NA	0.0991793	0.448717	NA	NA	NA	NA	150	NA	NA	NA	NA	0.287711	-1	-1	-1	-1	-1	-1	-1	-1	-1	-1	-1	-1	-1	-1	-1	-1	0	0	0	0	0	0	0	0	0
PLAU	0.0013	-0.00086098	NA	NA	NA	NA	1	-1	NA	NA	NA	NA	0.19177	0.0688648	NA	NA	NA	NA	150	NA	NA	NA	NA	0.287448	1	1	1	1	1	1	1	1	1	1	1	1	1	1	1	1	-1	-1	-1	-1	-1	-1	-1	-1	-1
PGAP1	-0.0032312	4.7087e-05	NA	NA	NA	NA	-1	0	NA	NA	NA	NA	0.113087	0.441593	NA	NA	NA	NA	150	NA	NA	NA	NA	0.223252	-1	-1	-1	-1	-1	-1	-1	-1	-1	-1	-1	-1	-1	-1	-1	-1	0	0	0	0	0	0	0	0	0
CCT3	0.0026967	-0.0001496	0.0051294	NA	NA	NA	1	0	1	NA	NA	NA	0.0991883	0.31244	0.11163	NA	NA	NA	150.001	512.323	NA	NA	NA	0.488867	1	1	1	1	1	1	1	1	1	1	1	1	1	1	1	0	0	0	0	0	0	0	0	0	0
FAM169A	-0.0027773	0.00019937	NA	NA	NA	NA	-1	0	NA	NA	NA	NA	0.112929	0.243347	NA	NA	NA	NA	150.003	NA	NA	NA	NA	0.224558	-1	-1	-1	-1	-1	-1	-1	-1	-1	-1	-1	-1	-1	-1	-1	0	0	0	0	0	0	0	0	0	0
KIAA0232	-0.0030791	0.00069516	-0.0038872	NA	NA	NA	-1	1	-1	NA	NA	NA	0.0985047	0.141776	0.118509	NA	NA	NA	151.391	480	NA	NA	NA	0.33151	-1	-1	-1	-1	-1	-1	-1	-1	-1	-1	-1	-1	-1	-1	-1	-1	1	1	1	1	1	1	1	1	1
VCL	0.0026653	-0.0024098	-0.00027945	NA	NA	NA	1	-1	0	NA	NA	NA	0.0636338	0.017997	0.471826	NA	NA	NA	157.425	559.328	NA	NA	NA	0.902985	1	1	1	1	1	1	1	1	1	1	1	1	1	1	1	1	-1	-1	-1	-1	-1	-1	-1	-1	-1
SSR3	-0.003042	0.00065548	NA	NA	NA	NA	-1	1	NA	NA	NA	NA	0.0938617	0.103754	NA	NA	NA	NA	159.987	NA	NA	NA	NA	0.248361	-1	-1	-1	-1	-1	-1	-1	-1	-1	-1	-1	-1	-1	-1	-1	-1	-1	1	1	1	1	1	1	1	1
IVNS1ABP	-0.00050185	0.0029225	-0.0062723	0.0068141	NA	NA	0	1	-1	1	NA	NA	0.262488	0.0278701	0.0462072	0.198555	NA	NA	167.316	443.59	566.649	NA	NA	0.838048	0	0	0	0	0	0	0	0	0	0	0	0	0	0	0	0	0	1	1	1	1	1	1	1	1
MCM4	-0.00081136	0.0012661	NA	NA	NA	NA	0	1	NA	NA	NA	NA	0.249523	0.0483955	NA	NA	NA	NA	169.997	NA	NA	NA	NA	0.495051	0	0	0	0	0	0	0	0	0	0	0	0	0	0	0	0	0	1	1	1	1	1	1	1	1
DDIT3	-0.00021443	0.0021384	-0.010669	0.0020017	NA	NA	0	1	-1	0	NA	NA	0.387377	0.0399128	0.156538	0.219405	NA	NA	171.112	470.002	512.279	NA	NA	0.692146	0	0	0	0	0	0	0	0	0	0	0	0	0	0	0	0	0	0	1	1	1	1	1	1	1
MCM2	-0.00024762	0.0018839	-0.0022343	NA	NA	NA	0	1	-1	NA	NA	NA	0.37117	0.0450441	0.127142	NA	NA	NA	173.599	473.773	NA	NA	NA	0.687446	0	0	0	0	0	0	0	0	0	0	0	0	0	0	0	0	0	0	1	1	1	1	1	1	1
MAT2A	0.00014973	0.0053964	0.00052983	-0.0035462	NA	NA	0	1	0	-1	NA	NA	0.368277	0.0368499	0.297111	0.0260626	NA	NA	174.678	290.045	405.934	NA	NA	0.928472	0	0	0	0	0	0	0	0	0	0	0	0	0	0	0	0	0	0	1	1	1	1	1	1	1
TUFM	0.0019857	-0.000752	0.0039914	NA	NA	NA	1	-1	1	NA	NA	NA	0.128508	0.153568	0.106245	NA	NA	NA	177.016	480.001	NA	NA	NA	0.256187	1	1	1	1	1	1	1	1	1	1	1	1	1	1	1	1	1	1	-1	-1	-1	-1	-1	-1	-1
FAM83G	0.0018877	-0.001126	NA	NA	NA	NA	1	-1	NA	NA	NA	NA	0.126748	0.0599965	NA	NA	NA	NA	179.745	NA	NA	NA	NA	0.344462	1	1	1	1	1	1	1	1	1	1	1	1	1	1	1	1	1	1	-1	-1	-1	-1	-1	-1	-1
TRIM28	0.0025825	-0.00010604	NA	NA	NA	NA	1	0	NA	NA	NA	NA	0.089783	0.346399	NA	NA	NA	NA	180	NA	NA	NA	NA	0.351004	1	1	1	1	1	1	1	1	1	1	1	1	1	1	1	1	1	1	0	0	0	0	0	0	0
UHRF1	-0.0013478	0.0018568	-0.0014213	NA	NA	NA	-1	1	-1	NA	NA	NA	0.0924236	0.0428422	0.111931	NA	NA	NA	186.5	450.002	NA	NA	NA	0.681174	-1	-1	-1	-1	-1	-1	-1	-1	-1	-1	-1	-1	-1	-1	-1	-1	-1	-1	-1	1	1	1	1	1	1
LAMA5	-0.0001508	-0.0076961	-3.8313e-05	NA	NA	NA	0	-1	0	NA	NA	NA	0.425108	0.176	0.447737	NA	NA	NA	188.219	233.266	NA	NA	NA	0.552589	0	0	0	0	0	0	0	0	0	0	0	0	0	0	0	0	0	0	0	-1	-1	-1	-1	-1	0
SKA3	0.001125	-0.0018987	0.0012101	NA	NA	NA	1	-1	0	NA	NA	NA	0.148056	0.0473132	0.238721	NA	NA	NA	189.195	480.698	NA	NA	NA	0.622345	1	1	1	1	1	1	1	1	1	1	1	1	1	1	1	1	1	1	1	-1	-1	-1	-1	-1	-1
KCMF1	0.0007135	-0.0016865	0.0017874	NA	NA	NA	0	-1	0	NA	NA	NA	0.236695	0.0615941	0.201336	NA	NA	NA	189.917	479.961	NA	NA	NA	0.470599	0	0	0	0	0	0	0	0	0	0	0	0	0	0	0	0	0	0	0	-1	-1	-1	-1	-1	-1
TIA1	0.00083385	-0.0011918	0.0038655	NA	NA	NA	1	-1	1	NA	NA	NA	0.173307	0.0687418	0.113041	NA	NA	NA	190.03	505.361	NA	NA	NA	0.370754	1	1	1	1	1	1	1	1	1	1	1	1	1	1	1	1	1	1	1	1	-1	-1	-1	-1	-1
GABPB1	0.0021965	-0.0014199	0.0034193	NA	NA	NA	1	-1	1	NA	NA	NA	0.106488	0.086453	0.179849	NA	NA	NA	192.57	499.789	NA	NA	NA	0.238977	1	1	1	1	1	1	1	1	1	1	1	1	1	1	1	1	1	1	1	1	-1	-1	-1	-1	-1
HSPA8	0.0018161	0.003634	0.00031744	-0.0032946	0.0023485	NA	1	1	0	-1	0	NA	0.0641029	0.178706	0.274609	0.114101	0.245667	NA	194.663	255.32	450.01	546.074	NA	0.799608	1	1	1	1	1	1	1	1	1	1	1	1	1	1	1	1	1	1	1	1	1	1	1	1	1
ITPR3	-0.002314	0.00066269	NA	NA	NA	NA	-1	1	NA	NA	NA	NA	0.081529	0.0960501	NA	NA	NA	NA	197.78	NA	NA	NA	NA	0.316914	-1	-1	-1	-1	-1	-1	-1	-1	-1	-1	-1	-1	-1	-1	-1	-1	-1	-1	-1	-1	1	1	1	1	1
SH3BP5	-0.0016963	0.00093111	NA	NA	NA	NA	-1	1	NA	NA	NA	NA	0.123841	0.0792363	NA	NA	NA	NA	198.206	NA	NA	NA	NA	0.235618	-1	-1	-1	-1	-1	-1	-1	-1	-1	-1	-1	-1	-1	-1	-1	-1	-1	-1	-1	-1	1	1	1	1	1
PHTF1	8.799e-05	0.0045284	-0.008984	0.014426	-0.0025846	NA	0	1	-1	1	-1	NA	0.449018	0.121233	0.0914424	0.191913	0.0574946	NA	199.83	290	350.624	387.385	NA	0.485713	0	0	0	0	0	0	0	0	0	0	0	0	0	0	0	0	0	0	0	0	1	1	1	1	1
CPT1A	-0.0010831	0.00099698	NA	NA	NA	NA	-1	1	NA	NA	NA	NA	0.162685	0.0724286	NA	NA	NA	NA	200	NA	NA	NA	NA	0.279762	-1	-1	-1	-1	-1	-1	-1	-1	-1	-1	-1	-1	-1	-1	-1	-1	-1	-1	-1	-1	-1	1	1	1	1
LRP8	-0.0027452	0.00023301	NA	NA	NA	NA	-1	0	NA	NA	NA	NA	0.078278	0.268557	NA	NA	NA	NA	200.001	NA	NA	NA	NA	0.355063	-1	-1	-1	-1	-1	-1	-1	-1	-1	-1	-1	-1	-1	-1	-1	-1	-1	-1	-1	-1	-1	0	0	0	0
SRSF5	-0.0017062	0.0015994	0.012898	-0.0041741	NA	NA	-1	1	1	-1	NA	NA	0.0848006	0.0843769	0.13406	0.064428	NA	NA	200.006	427.402	464.337	NA	NA	0.72444	-1	-1	-1	-1	-1	-1	-1	-1	-1	-1	-1	-1	-1	-1	-1	-1	-1	-1	-1	-1	-1	1	1	1	1
NUP35	0.00072796	-0.0011838	0.005334	NA	NA	NA	0	-1	1	NA	NA	NA	0.218904	0.0778035	0.11371	NA	NA	NA	200.01	511.545	NA	NA	NA	0.30228	0	0	0	0	0	0	0	0	0	0	0	0	0	0	0	0	0	0	0	0	-1	-1	-1	-1	-1
CYP20A1	-0.0021088	-0.00011202	NA	NA	NA	NA	-1	0	NA	NA	NA	NA	0.0970267	0.366932	NA	NA	NA	NA	210	NA	NA	NA	NA	0.358093	-1	-1	-1	-1	-1	-1	-1	-1	-1	-1	-1	-1	-1	-1	-1	-1	-1	-1	-1	-1	-1	0	0	0	0
B3GALT6	0.0010578	-0.00074344	0.0069508	NA	NA	NA	1	-1	1	NA	NA	NA	0.148197	0.123112	0.129259	NA	NA	NA	210.044	529.995	NA	NA	NA	0.21737	1	1	1	1	1	1	1	1	1	1	1	1	1	1	1	1	1	1	1	1	1	1	-1	-1	-1
DDIT4	-0.00010987	0.0011573	-0.0016591	NA	NA	NA	0	1	-1	NA	NA	NA	0.406205	0.0852753	0.117822	NA	NA	NA	214.395	450	NA	NA	NA	0.366862	0	0	0	0	0	0	0	0	0	0	0	0	0	0	0	0	0	0	0	0	0	0	1	1	1
SORT1	-0.0022603	-3.0397e-05	NA	NA	NA	NA	-1	0	NA	NA	NA	NA	0.0586331	0.446248	NA	NA	NA	NA	217.691	NA	NA	NA	NA	0.590853	-1	-1	-1	-1	-1	-1	-1	-1	-1	-1	-1	-1	-1	-1	-1	-1	-1	-1	-1	-1	-1	-1	0	0	0
LENG8	-0.0015063	0.00024066	NA	NA	NA	NA	-1	0	NA	NA	NA	NA	0.0948942	0.217526	NA	NA	NA	NA	218.915	NA	NA	NA	NA	0.257401	-1	-1	-1	-1	-1	-1	-1	-1	-1	-1	-1	-1	-1	-1	-1	-1	-1	-1	-1	-1	-1	-1	0	0	0
SRSF6	-0.00026231	0.0021057	-0.0030164	NA	NA	NA	0	1	-1	NA	NA	NA	0.335668	0.0574762	0.123189	NA	NA	NA	219.984	480.29	NA	NA	NA	0.583489	0	0	0	0	0	0	0	0	0	0	0	0	0	0	0	0	0	0	0	0	0	0	0	1	1
GXYLT1	-0.0020708	0.0013008	-0.0038929	NA	NA	NA	-1	1	-1	NA	NA	NA	0.0891439	0.122213	0.110209	NA	NA	NA	219.998	470.374	NA	NA	NA	0.316957	-1	-1	-1	-1	-1	-1	-1	-1	-1	-1	-1	-1	-1	-1	-1	-1	-1	-1	-1	-1	-1	-1	-1	1	1
KHDRBS1	-0.0014251	0.00056473	NA	NA	NA	NA	-1	1	NA	NA	NA	NA	0.105361	0.112	NA	NA	NA	NA	220	NA	NA	NA	NA	0.200082	-1	-1	-1	-1	-1	-1	-1	-1	-1	-1	-1	-1	-1	-1	-1	-1	-1	-1	-1	-1	-1	-1	1	1	1
C12orf43	0.00064341	0.0046165	-0.012299	0.0010689	NA	NA	1	1	-1	1	NA	NA	0.184842	0.160014	0.144604	0.0958229	NA	NA	221.279	295.127	340.017	NA	NA	0.390976	1	1	1	1	1	1	1	1	1	1	1	1	1	1	1	1	1	1	1	1	1	1	1	1	1
AKAP8L	0.00079024	-0.0011384	NA	NA	NA	NA	1	-1	NA	NA	NA	NA	0.180078	0.0651051	NA	NA	NA	NA	228.583	NA	NA	NA	NA	0.337867	1	1	1	1	1	1	1	1	1	1	1	1	1	1	1	1	1	1	1	1	1	1	1	-1	-1
BCOR	-0.00070412	-0.0089559	0.0093551	0.00052035	NA	NA	-1	-1	0	1	NA	NA	0.174027	0.0891609	0.254772	0.175031	NA	NA	229.937	291.866	329.999	NA	NA	0.561207	-1	-1	-1	-1	-1	-1	-1	-1	-1	-1	-1	-1	-1	-1	-1	-1	-1	-1	-1	-1	-1	-1	-1	-1	-1
FUBP3	-0.0024983	0.00029566	NA	NA	NA	NA	-1	0	NA	NA	NA	NA	0.0819561	0.257327	NA	NA	NA	NA	229.997	NA	NA	NA	NA	0.347727	-1	-1	-1	-1	-1	-1	-1	-1	-1	-1	-1	-1	-1	-1	-1	-1	-1	-1	-1	-1	-1	-1	-1	0	0
FOXN3	-0.0016422	-6.9319e-06	NA	NA	NA	NA	-1	0	NA	NA	NA	NA	0.0692453	0.488364	NA	NA	NA	NA	229.999	NA	NA	NA	NA	0.465306	-1	-1	-1	-1	-1	-1	-1	-1	-1	-1	-1	-1	-1	-1	-1	-1	-1	-1	-1	-1	-1	-1	-1	-1	0
SLC23A2	-0.0016734	8.6983e-05	NA	NA	NA	NA	-1	0	NA	NA	NA	NA	0.0834904	0.386973	NA	NA	NA	NA	230	NA	NA	NA	NA	0.336413	-1	-1	-1	-1	-1	-1	-1	-1	-1	-1	-1	-1	-1	-1	-1	-1	-1	-1	-1	-1	-1	-1	-1	-1	0
ABCB6	0.0018552	-0.00016205	NA	NA	NA	NA	1	0	NA	NA	NA	NA	0.0994402	0.333972	NA	NA	NA	NA	230	NA	NA	NA	NA	0.264274	1	1	1	1	1	1	1	1	1	1	1	1	1	1	1	1	1	1	1	1	1	1	1	0	0
PELI2	-0.0017817	0.00015572	NA	NA	NA	NA	-1	0	NA	NA	NA	NA	0.0825506	0.320843	NA	NA	NA	NA	230	NA	NA	NA	NA	0.325955	-1	-1	-1	-1	-1	-1	-1	-1	-1	-1	-1	-1	-1	-1	-1	-1	-1	-1	-1	-1	-1	-1	-1	-1	0
CDS2	-0.0020249	7.0063e-05	NA	NA	NA	NA	-1	0	NA	NA	NA	NA	0.0760623	0.415459	NA	NA	NA	NA	230.002	NA	NA	NA	NA	0.393952	-1	-1	-1	-1	-1	-1	-1	-1	-1	-1	-1	-1	-1	-1	-1	-1	-1	-1	-1	-1	-1	-1	-1	-1	0
FGF5	-0.0024319	0.00024307	NA	NA	NA	NA	-1	0	NA	NA	NA	NA	0.0850019	0.289877	NA	NA	NA	NA	230.007	NA	NA	NA	NA	0.336708	-1	-1	-1	-1	-1	-1	-1	-1	-1	-1	-1	-1	-1	-1	-1	-1	-1	-1	-1	-1	-1	-1	-1	0	0
FLNB	0.00077991	-0.0017988	NA	NA	NA	NA	1	-1	NA	NA	NA	NA	0.173231	0.0433402	NA	NA	NA	NA	231.011	NA	NA	NA	NA	0.595613	1	1	1	1	1	1	1	1	1	1	1	1	1	1	1	1	1	1	1	1	1	1	1	1	-1
POLD1	0.0020714	5.2099e-05	NA	NA	NA	NA	1	0	NA	NA	NA	NA	0.0665202	0.428905	NA	NA	NA	NA	232.274	NA	NA	NA	NA	0.504846	1	1	1	1	1	1	1	1	1	1	1	1	1	1	1	1	1	1	1	1	1	1	1	1	0
NUBP1	0.0016074	8.9316e-05	NA	NA	NA	NA	1	0	NA	NA	NA	NA	0.0920079	0.390613	NA	NA	NA	NA	233.686	NA	NA	NA	NA	0.349732	1	1	1	1	1	1	1	1	1	1	1	1	1	1	1	1	1	1	1	1	1	1	1	1	0
ELK3	-0.0017106	0.00028696	NA	NA	NA	NA	-1	0	NA	NA	NA	NA	0.0949519	0.243012	NA	NA	NA	NA	235.126	NA	NA	NA	NA	0.243392	-1	-1	-1	-1	-1	-1	-1	-1	-1	-1	-1	-1	-1	-1	-1	-1	-1	-1	-1	-1	-1	-1	-1	-1	0
TRAF3	-0.0012952	0.0028405	-0.0016354	NA	NA	NA	-1	1	-1	NA	NA	NA	0.122231	0.138053	0.0985815	NA	NA	NA	239.843	370	NA	NA	NA	0.20745	-1	-1	-1	-1	-1	-1	-1	-1	-1	-1	-1	-1	-1	-1	-1	-1	-1	-1	-1	-1	-1	-1	-1	-1	1
ETV1	-0.0013806	0.00033553	NA	NA	NA	NA	-1	1	NA	NA	NA	NA	0.0827836	0.179721	NA	NA	NA	NA	239.997	NA	NA	NA	NA	0.273954	-1	-1	-1	-1	-1	-1	-1	-1	-1	-1	-1	-1	-1	-1	-1	-1	-1	-1	-1	-1	-1	-1	-1	-1	-1
ARF3	-0.001387	0.00028574	NA	NA	NA	NA	-1	0	NA	NA	NA	NA	0.0958145	0.228213	NA	NA	NA	NA	239.998	NA	NA	NA	NA	0.216587	-1	-1	-1	-1	-1	-1	-1	-1	-1	-1	-1	-1	-1	-1	-1	-1	-1	-1	-1	-1	-1	-1	-1	-1	-1
SPTAN1	0.00064149	-0.0011762	NA	NA	NA	NA	0	-1	NA	NA	NA	NA	0.206568	0.0677207	NA	NA	NA	NA	240	NA	NA	NA	NA	0.328983	0	0	0	0	0	0	0	0	0	0	0	0	0	0	0	0	0	0	0	0	0	0	0	0	-1
IGSF8	0.0017975	1.1019e-05	NA	NA	NA	NA	1	0	NA	NA	NA	NA	0.0836061	0.48611	NA	NA	NA	NA	240	NA	NA	NA	NA	0.391984	1	1	1	1	1	1	1	1	1	1	1	1	1	1	1	1	1	1	1	1	1	1	1	1	0
POLR3D	0.0015313	-0.00061524	NA	NA	NA	NA	1	-1	NA	NA	NA	NA	0.0845718	0.118863	NA	NA	NA	NA	240	NA	NA	NA	NA	0.252014	1	1	1	1	1	1	1	1	1	1	1	1	1	1	1	1	1	1	1	1	1	1	1	1	1
ACTN1	0.0010666	-0.0014259	NA	NA	NA	NA	1	-1	NA	NA	NA	NA	0.139414	0.0636438	NA	NA	NA	NA	240	NA	NA	NA	NA	0.363705	1	1	1	1	1	1	1	1	1	1	1	1	1	1	1	1	1	1	1	1	1	1	1	1	1
HMHA1	0.0021702	-0.00034588	NA	NA	NA	NA	1	0	NA	NA	NA	NA	0.0776305	0.233821	NA	NA	NA	NA	240	NA	NA	NA	NA	0.3288	1	1	1	1	1	1	1	1	1	1	1	1	1	1	1	1	1	1	1	1	1	1	1	1	1
FIGNL1	-0.0018735	0.0016052	-0.0020116	NA	NA	NA	-1	1	-1	NA	NA	NA	0.0870992	0.138623	0.121865	NA	NA	NA	240.002	430	NA	NA	NA	0.273843	-1	-1	-1	-1	-1	-1	-1	-1	-1	-1	-1	-1	-1	-1	-1	-1	-1	-1	-1	-1	-1	-1	-1	-1	1
FOXJ3	-0.002179	-0.00017374	NA	NA	NA	NA	-1	0	NA	NA	NA	NA	0.0676796	0.319121	NA	NA	NA	NA	240.23	NA	NA	NA	NA	0.513072	-1	-1	-1	-1	-1	-1	-1	-1	-1	-1	-1	-1	-1	-1	-1	-1	-1	-1	-1	-1	-1	-1	-1	-1	-1
ZNF365	-0.00067386	0.001808	-0.0039664	NA	NA	NA	0	1	-1	NA	NA	NA	0.202073	0.085282	0.129314	NA	NA	NA	240.644	490	NA	NA	NA	0.297941	0	0	0	0	0	0	0	0	0	0	0	0	0	0	0	0	0	0	0	0	0	0	0	0	0
SGK1	-0.00013138	0.0012398	-0.0098102	NA	NA	NA	0	1	-1	NA	NA	NA	0.393614	0.0725909	0.102147	NA	NA	NA	243.485	547.437	NA	NA	NA	0.42487	0	0	0	0	0	0	0	0	0	0	0	0	0	0	0	0	0	0	0	0	0	0	0	0	0
DSG2	-0.0018628	0.00025401	NA	NA	NA	NA	-1	0	NA	NA	NA	NA	0.0956999	0.293083	NA	NA	NA	NA	245.238	NA	NA	NA	NA	0.249618	-1	-1	-1	-1	-1	-1	-1	-1	-1	-1	-1	-1	-1	-1	-1	-1	-1	-1	-1	-1	-1	-1	-1	-1	-1
RBFOX2	-0.0017213	-7.339e-05	NA	NA	NA	NA	-1	0	NA	NA	NA	NA	0.0784955	0.409333	NA	NA	NA	NA	245.249	NA	NA	NA	NA	0.42589	-1	-1	-1	-1	-1	-1	-1	-1	-1	-1	-1	-1	-1	-1	-1	-1	-1	-1	-1	-1	-1	-1	-1	-1	-1
KLF13	-0.00018771	-0.014616	0.012808	1.4466e-05	NA	NA	0	-1	1	0	NA	NA	0.364183	0.136062	0.152594	0.486788	NA	NA	245.639	289.04	324.159	NA	NA	0.464474	0	0	0	0	0	0	0	0	0	0	0	0	0	0	0	0	0	0	0	0	0	0	0	0	0
BCL9L	-0.00069909	-0.0083482	0.015113	-0.0023816	NA	NA	-1	-1	1	-1	NA	NA	0.147788	0.141977	0.169819	0.039271	NA	NA	245.971	290	323.951	NA	NA	0.698919	-1	-1	-1	-1	-1	-1	-1	-1	-1	-1	-1	-1	-1	-1	-1	-1	-1	-1	-1	-1	-1	-1	-1	-1	-1
LRRC58	-0.0019815	-0.00017589	NA	NA	NA	NA	-1	0	NA	NA	NA	NA	0.0792267	0.327108	NA	NA	NA	NA	246.889	NA	NA	NA	NA	0.447601	-1	-1	-1	-1	-1	-1	-1	-1	-1	-1	-1	-1	-1	-1	-1	-1	-1	-1	-1	-1	-1	-1	-1	-1	-1
KRAS	-0.0017891	0.00021945	NA	NA	NA	NA	-1	0	NA	NA	NA	NA	0.0962219	0.309928	NA	NA	NA	NA	249.101	NA	NA	NA	NA	0.261429	-1	-1	-1	-1	-1	-1	-1	-1	-1	-1	-1	-1	-1	-1	-1	-1	-1	-1	-1	-1	-1	-1	-1	-1	-1
IRGQ	-0.0015862	-0.00031197	NA	NA	NA	NA	-1	-1	NA	NA	NA	NA	0.0760801	0.197938	NA	NA	NA	NA	250.008	NA	NA	NA	NA	0.529285	-1	-1	-1	-1	-1	-1	-1	-1	-1	-1	-1	-1	-1	-1	-1	-1	-1	-1	-1	-1	-1	-1	-1	-1	-1
SMAD5	-0.0020538	0.00038701	NA	NA	NA	NA	-1	0	NA	NA	NA	NA	0.078781	0.225761	NA	NA	NA	NA	250.986	NA	NA	NA	NA	0.315201	-1	-1	-1	-1	-1	-1	-1	-1	-1	-1	-1	-1	-1	-1	-1	-1	-1	-1	-1	-1	-1	-1	-1	-1	-1
CMIP	-0.0018066	-0.00032419	NA	NA	NA	NA	-1	0	NA	NA	NA	NA	0.0642919	0.200793	NA	NA	NA	NA	252.693	NA	NA	NA	NA	0.585111	-1	-1	-1	-1	-1	-1	-1	-1	-1	-1	-1	-1	-1	-1	-1	-1	-1	-1	-1	-1	-1	-1	-1	-1	-1
DARS	-0.00059524	0.0017676	-0.0045863	NA	NA	NA	-1	1	-1	NA	NA	NA	0.199253	0.0760178	0.138092	NA	NA	NA	252.932	519.289	NA	NA	NA	0.368775	-1	-1	-1	-1	-1	-1	-1	-1	-1	-1	-1	-1	-1	-1	-1	-1	-1	-1	-1	-1	-1	-1	-1	-1	-1
ATF4	0.0013585	-0.00073609	NA	NA	NA	NA	1	-1	NA	NA	NA	NA	0.0905965	0.105911	NA	NA	NA	NA	254.352	NA	NA	NA	NA	0.235172	1	1	1	1	1	1	1	1	1	1	1	1	1	1	1	1	1	1	1	1	1	1	1	1	1
CHORDC1	0.00011834	-0.0012735	NA	NA	NA	NA	0	-1	NA	NA	NA	NA	0.399203	0.0571546	NA	NA	NA	NA	255.222	NA	NA	NA	NA	0.504231	0	0	0	0	0	0	0	0	0	0	0	0	0	0	0	0	0	0	0	0	0	0	0	0	0
FAM195B	0.0018494	0.00056749	NA	NA	NA	NA	1	1	NA	NA	NA	NA	0.0659523	0.131536	NA	NA	NA	NA	256.064	NA	NA	NA	NA	0.632701	1	1	1	1	1	1	1	1	1	1	1	1	1	1	1	1	1	1	1	1	1	1	1	1	1
NDUFB11	0.0017843	0.00022096	NA	NA	NA	NA	1	0	NA	NA	NA	NA	0.0759661	0.286149	NA	NA	NA	NA	256.692	NA	NA	NA	NA	0.478023	1	1	1	1	1	1	1	1	1	1	1	1	1	1	1	1	1	1	1	1	1	1	1	1	1
MCC	-0.0018851	0.00018609	NA	NA	NA	NA	-1	0	NA	NA	NA	NA	0.0763361	0.32088	NA	NA	NA	NA	258.572	NA	NA	NA	NA	0.383576	-1	-1	-1	-1	-1	-1	-1	-1	-1	-1	-1	-1	-1	-1	-1	-1	-1	-1	-1	-1	-1	-1	-1	-1	-1
ANK3	0.0002033	-0.0020319	NA	NA	NA	NA	0	-1	NA	NA	NA	NA	0.341887	0.03743	NA	NA	NA	NA	259.949	NA	NA	NA	NA	0.703453	0	0	0	0	0	0	0	0	0	0	0	0	0	0	0	0	0	0	0	0	0	0	0	0	0
STC2	5.2359e-06	0.0020474	-0.0030731	NA	NA	NA	0	1	-1	NA	NA	NA	0.494867	0.128058	0.0523048	NA	NA	NA	259.967	409.912	NA	NA	NA	0.457926	0	0	0	0	0	0	0	0	0	0	0	0	0	0	0	0	0	0	0	0	0	0	0	0	0
MPZL1	-0.0015218	-5.8258e-05	NA	NA	NA	NA	-1	0	NA	NA	NA	NA	0.0736839	0.42817	NA	NA	NA	NA	260	NA	NA	NA	NA	0.433715	-1	-1	-1	-1	-1	-1	-1	-1	-1	-1	-1	-1	-1	-1	-1	-1	-1	-1	-1	-1	-1	-1	-1	-1	-1
PRSS23	0.00071109	-0.0011289	NA	NA	NA	NA	1	-1	NA	NA	NA	NA	0.152222	0.0655773	NA	NA	NA	NA	260	NA	NA	NA	NA	0.337213	1	1	1	1	1	1	1	1	1	1	1	1	1	1	1	1	1	1	1	1	1	1	1	1	1
2019-09-11	-0.0012205	-4.7015e-05	NA	NA	NA	NA	-1	0	NA	NA	NA	NA	0.0879368	0.433418	NA	NA	NA	NA	260	NA	NA	NA	NA	0.367845	-1	-1	-1	-1	-1	-1	-1	-1	-1	-1	-1	-1	-1	-1	-1	-1	-1	-1	-1	-1	-1	-1	-1	-1	-1
SLC29A1	-0.0022195	0.00043582	NA	NA	NA	NA	-1	1	NA	NA	NA	NA	0.0657107	0.190661	NA	NA	NA	NA	260	NA	NA	NA	NA	0.433773	-1	-1	-1	-1	-1	-1	-1	-1	-1	-1	-1	-1	-1	-1	-1	-1	-1	-1	-1	-1	-1	-1	-1	-1	-1
TFRC	-0.0022383	-0.00059566	0.0048326	NA	NA	NA	-1	-1	1	NA	NA	NA	0.0223573	0.144024	0.0227286	NA	NA	NA	262.65	445.194	NA	NA	NA	0.927572	-1	-1	-1	-1	-1	-1	-1	-1	-1	-1	-1	-1	-1	-1	-1	-1	-1	-1	-1	-1	-1	-1	-1	-1	-1
SLC38A4	-0.0014529	0.00017522	NA	NA	NA	NA	-1	0	NA	NA	NA	NA	0.0828679	0.318805	NA	NA	NA	NA	263.28	NA	NA	NA	NA	0.317474	-1	-1	-1	-1	-1	-1	-1	-1	-1	-1	-1	-1	-1	-1	-1	-1	-1	-1	-1	-1	-1	-1	-1	-1	-1
CAV1	-0.0024908	0.0011419	NA	NA	NA	NA	-1	1	NA	NA	NA	NA	0.0455764	0.0696825	NA	NA	NA	NA	264.011	NA	NA	NA	NA	0.568312	-1	-1	-1	-1	-1	-1	-1	-1	-1	-1	-1	-1	-1	-1	-1	-1	-1	-1	-1	-1	-1	-1	-1	-1	-1
SPATS2L	0.00084621	-0.0019214	0.0019928	NA	NA	NA	1	-1	1	NA	NA	NA	0.117485	0.0966241	0.110147	NA	NA	NA	264.124	450.002	NA	NA	NA	0.295271	1	1	1	1	1	1	1	1	1	1	1	1	1	1	1	1	1	1	1	1	1	1	1	1	1
BEND4	-0.0014683	-1.5012e-05	NA	NA	NA	NA	-1	0	NA	NA	NA	NA	0.0727017	0.480237	NA	NA	NA	NA	266.866	NA	NA	NA	NA	0.445294	-1	-1	-1	-1	-1	-1	-1	-1	-1	-1	-1	-1	-1	-1	-1	-1	-1	-1	-1	-1	-1	-1	-1	-1	-1
PPP2R5A	0.00053884	-0.0019905	0.0028543	NA	NA	NA	0	-1	1	NA	NA	NA	0.205896	0.114455	0.0965388	NA	NA	NA	268.754	450.002	NA	NA	NA	0.233312	0	0	0	0	0	0	0	0	0	0	0	0	0	0	0	0	0	0	0	0	0	0	0	0	0
XBP1	0.0025735	-0.0010671	NA	NA	NA	NA	1	-1	NA	NA	NA	NA	0.0647226	0.107674	NA	NA	NA	NA	268.777	NA	NA	NA	NA	0.394853	1	1	1	1	1	1	1	1	1	1	1	1	1	1	1	1	1	1	1	1	1	1	1	1	1
FDPS	0.0016045	-0.0010107	NA	NA	NA	NA	1	-1	NA	NA	NA	NA	0.089569	0.0999236	NA	NA	NA	NA	269.85	NA	NA	NA	NA	0.248752	1	1	1	1	1	1	1	1	1	1	1	1	1	1	1	1	1	1	1	1	1	1	1	1	1
GPX4	0.0017971	-0.00079203	0.003013	NA	NA	NA	1	-1	1	NA	NA	NA	0.0624242	0.195989	0.0979936	NA	NA	NA	269.987	470.008	NA	NA	NA	0.548808	1	1	1	1	1	1	1	1	1	1	1	1	1	1	1	1	1	1	1	1	1	1	1	1	1
RARG	-0.0017445	0.0025171	-0.001708	NA	NA	NA	-1	1	-1	NA	NA	NA	0.0844206	0.124722	0.150145	NA	NA	NA	269.992	425.154	NA	NA	NA	0.242019	-1	-1	-1	-1	-1	-1	-1	-1	-1	-1	-1	-1	-1	-1	-1	-1	-1	-1	-1	-1	-1	-1	-1	-1	-1
CHCHD2	0.0011194	-0.00076478	0.004135	NA	NA	NA	1	-1	1	NA	NA	NA	0.0890419	0.19374	0.0768932	NA	NA	NA	269.999	479.981	NA	NA	NA	0.466418	1	1	1	1	1	1	1	1	1	1	1	1	1	1	1	1	1	1	1	1	1	1	1	1	1
WDR73	0.0016483	2.6236e-05	NA	NA	NA	NA	1	0	NA	NA	NA	NA	0.0786894	0.471699	NA	NA	NA	NA	270	NA	NA	NA	NA	0.412069	1	1	1	1	1	1	1	1	1	1	1	1	1	1	1	1	1	1	1	1	1	1	1	1	1
PVRL1	-0.0017821	-6.3987e-05	NA	NA	NA	NA	-1	0	NA	NA	NA	NA	0.0663957	0.425093	NA	NA	NA	NA	270	NA	NA	NA	NA	0.512369	-1	-1	-1	-1	-1	-1	-1	-1	-1	-1	-1	-1	-1	-1	-1	-1	-1	-1	-1	-1	-1	-1	-1	-1	-1
AFF4	-0.0015693	-0.00033871	NA	NA	NA	NA	-1	-1	NA	NA	NA	NA	0.0540824	0.163059	NA	NA	NA	NA	270	NA	NA	NA	NA	0.684885	-1	-1	-1	-1	-1	-1	-1	-1	-1	-1	-1	-1	-1	-1	-1	-1	-1	-1	-1	-1	-1	-1	-1	-1	-1
FZD5	-0.0017644	0.00057663	NA	NA	NA	NA	-1	1	NA	NA	NA	NA	0.071127	0.158433	NA	NA	NA	NA	270	NA	NA	NA	NA	0.33247	-1	-1	-1	-1	-1	-1	-1	-1	-1	-1	-1	-1	-1	-1	-1	-1	-1	-1	-1	-1	-1	-1	-1	-1	-1
KCNS3	-0.00040775	0.0014938	NA	NA	NA	NA	0	1	NA	NA	NA	NA	0.239225	0.0626243	NA	NA	NA	NA	270	NA	NA	NA	NA	0.433475	0	0	0	0	0	0	0	0	0	0	0	0	0	0	0	0	0	0	0	0	0	0	0	0	0
IP6K2	0.00078254	-0.00075684	NA	NA	NA	NA	1	-1	NA	NA	NA	NA	0.114794	0.0941475	NA	NA	NA	NA	270.018	NA	NA	NA	NA	0.203235	1	1	1	1	1	1	1	1	1	1	1	1	1	1	1	1	1	1	1	1	1	1	1	1	1
MCM5	0.0016425	-0.00017698	NA	NA	NA	NA	1	0	NA	NA	NA	NA	0.0528452	0.280826	NA	NA	NA	NA	272.203	NA	NA	NA	NA	0.556202	1	1	1	1	1	1	1	1	1	1	1	1	1	1	1	1	1	1	1	1	1	1	1	1	1
PLAGL2	-0.001519	-0.00020775	NA	NA	NA	NA	-1	0	NA	NA	NA	NA	0.055589	0.251282	NA	NA	NA	NA	272.495	NA	NA	NA	NA	0.621771	-1	-1	-1	-1	-1	-1	-1	-1	-1	-1	-1	-1	-1	-1	-1	-1	-1	-1	-1	-1	-1	-1	-1	-1	-1
HLTF	0.0010648	-0.0024674	0.001531	NA	NA	NA	1	-1	1	NA	NA	NA	0.118374	0.100556	0.192879	NA	NA	NA	273.082	460.001	NA	NA	NA	0.304939	1	1	1	1	1	1	1	1	1	1	1	1	1	1	1	1	1	1	1	1	1	1	1	1	1
METTL3	0.0018889	-0.004721	0.00096976	NA	NA	NA	1	0	1	NA	NA	NA	0.0739124	0.207713	0.15133	NA	NA	NA	273.978	348.855	NA	NA	NA	0.247651	1	1	1	1	1	1	1	1	1	1	1	1	1	1	1	1	1	1	1	1	1	1	1	1	1
SIPA1L3	-0.0017749	-0.00020933	NA	NA	NA	NA	-1	0	NA	NA	NA	NA	0.0681865	0.306937	NA	NA	NA	NA	274.58	NA	NA	NA	NA	0.511986	-1	-1	-1	-1	-1	-1	-1	-1	-1	-1	-1	-1	-1	-1	-1	-1	-1	-1	-1	-1	-1	-1	-1	-1	-1
RBPMS2	-0.0015189	-0.00011902	NA	NA	NA	NA	-1	0	NA	NA	NA	NA	0.0698616	0.365526	NA	NA	NA	NA	275.306	NA	NA	NA	NA	0.484582	-1	-1	-1	-1	-1	-1	-1	-1	-1	-1	-1	-1	-1	-1	-1	-1	-1	-1	-1	-1	-1	-1	-1	-1	-1
CCND1	-0.0021518	0.0017031	-0.0018335	NA	NA	NA	-1	1	-1	NA	NA	NA	0.0535784	0.173993	0.109159	NA	NA	NA	277.071	417.548	NA	NA	NA	0.538228	-1	-1	-1	-1	-1	-1	-1	-1	-1	-1	-1	-1	-1	-1	-1	-1	-1	-1	-1	-1	-1	-1	-1	-1	-1
ZBTB44	-0.0017293	0.00010292	NA	NA	NA	NA	-1	0	NA	NA	NA	NA	0.0614672	0.38177	NA	NA	NA	NA	277.211	NA	NA	NA	NA	0.505705	-1	-1	-1	-1	-1	-1	-1	-1	-1	-1	-1	-1	-1	-1	-1	-1	-1	-1	-1	-1	-1	-1	-1	-1	-1
ETS1	-0.0011377	0.0014083	NA	NA	NA	NA	-1	1	NA	NA	NA	NA	0.108858	0.0703615	NA	NA	NA	NA	278.661	NA	NA	NA	NA	0.308359	-1	-1	-1	-1	-1	-1	-1	-1	-1	-1	-1	-1	-1	-1	-1	-1	-1	-1	-1	-1	-1	-1	-1	-1	-1
HP1BP3	-0.0019233	0.001767	NA	NA	NA	NA	-1	1	NA	NA	NA	NA	0.0655613	0.0559819	NA	NA	NA	NA	278.717	NA	NA	NA	NA	0.462424	-1	-1	-1	-1	-1	-1	-1	-1	-1	-1	-1	-1	-1	-1	-1	-1	-1	-1	-1	-1	-1	-1	-1	-1	-1
TCF7L1	-0.0015715	9.3628e-05	NA	NA	NA	NA	-1	0	NA	NA	NA	NA	0.0667622	0.390522	NA	NA	NA	NA	278.729	NA	NA	NA	NA	0.464809	-1	-1	-1	-1	-1	-1	-1	-1	-1	-1	-1	-1	-1	-1	-1	-1	-1	-1	-1	-1	-1	-1	-1	-1	-1
CSTF3	0.0011204	-0.0055515	0.00085166	NA	NA	NA	1	-1	1	NA	NA	NA	0.068429	0.0650854	0.117245	NA	NA	NA	278.894	373.159	NA	NA	NA	0.677423	1	1	1	1	1	1	1	1	1	1	1	1	1	1	1	1	1	1	1	1	1	1	1	1	1
CREB3L2	-0.001285	0.00017294	NA	NA	NA	NA	-1	0	NA	NA	NA	NA	0.0760338	0.304054	NA	NA	NA	NA	279.732	NA	NA	NA	NA	0.372198	-1	-1	-1	-1	-1	-1	-1	-1	-1	-1	-1	-1	-1	-1	-1	-1	-1	-1	-1	-1	-1	-1	-1	-1	-1
BACH2	0.00025689	-0.0013272	NA	NA	NA	NA	0	-1	NA	NA	NA	NA	0.275788	0.0617558	NA	NA	NA	NA	279.999	NA	NA	NA	NA	0.459926	0	0	0	0	0	0	0	0	0	0	0	0	0	0	0	0	0	0	0	0	0	0	0	0	0
PLCXD1	-0.0012458	0.00019766	NA	NA	NA	NA	-1	0	NA	NA	NA	NA	0.0679114	0.275939	NA	NA	NA	NA	280	NA	NA	NA	NA	0.398268	-1	-1	-1	-1	-1	-1	-1	-1	-1	-1	-1	-1	-1	-1	-1	-1	-1	-1	-1	-1	-1	-1	-1	-1	-1
PODXL	-0.0017638	-0.00044349	0.00010055	NA	NA	NA	-1	0	0	NA	NA	NA	0.0484072	0.276701	0.453971	NA	NA	NA	280	454.981	NA	NA	NA	0.709719	-1	-1	-1	-1	-1	-1	-1	-1	-1	-1	-1	-1	-1	-1	-1	-1	-1	-1	-1	-1	-1	-1	-1	-1	-1
ADM	0.0014762	-0.0013933	NA	NA	NA	NA	1	-1	NA	NA	NA	NA	0.060687	0.0504365	NA	NA	NA	NA	280	NA	NA	NA	NA	0.512562	1	1	1	1	1	1	1	1	1	1	1	1	1	1	1	1	1	1	1	1	1	1	1	1	1
IGSF3	-0.0015196	0.00088472	NA	NA	NA	NA	-1	1	NA	NA	NA	NA	0.0840049	0.121216	NA	NA	NA	NA	280	NA	NA	NA	NA	0.239695	-1	-1	-1	-1	-1	-1	-1	-1	-1	-1	-1	-1	-1	-1	-1	-1	-1	-1	-1	-1	-1	-1	-1	-1	-1
CDK17	-0.0016053	0.00024425	NA	NA	NA	NA	-1	0	NA	NA	NA	NA	0.0826092	0.313353	NA	NA	NA	NA	280	NA	NA	NA	NA	0.299547	-1	-1	-1	-1	-1	-1	-1	-1	-1	-1	-1	-1	-1	-1	-1	-1	-1	-1	-1	-1	-1	-1	-1	-1	-1
MYBL2	0.0007981	-0.0032811	0.0036265	NA	NA	NA	1	-1	1	NA	NA	NA	0.111615	0.116206	0.0413692	NA	NA	NA	280	395.843	NA	NA	NA	0.58687	1	1	1	1	1	1	1	1	1	1	1	1	1	1	1	1	1	1	1	1	1	1	1	1	1
ETV6	-0.0016194	0.00048835	NA	NA	NA	NA	-1	1	NA	NA	NA	NA	0.0641296	0.168301	NA	NA	NA	NA	280	NA	NA	NA	NA	0.39107	-1	-1	-1	-1	-1	-1	-1	-1	-1	-1	-1	-1	-1	-1	-1	-1	-1	-1	-1	-1	-1	-1	-1	-1	-1
FAM13B	-0.0017062	0.00044569	NA	NA	NA	NA	-1	0	NA	NA	NA	NA	0.0843354	0.217032	NA	NA	NA	NA	280	NA	NA	NA	NA	0.28654	-1	-1	-1	-1	-1	-1	-1	-1	-1	-1	-1	-1	-1	-1	-1	-1	-1	-1	-1	-1	-1	-1	-1	-1	-1
ZNF143	0.00069176	-0.0049417	0.0022047	NA	NA	NA	1	-1	1	NA	NA	NA	0.142214	0.0973114	0.0634373	NA	NA	NA	280	370	NA	NA	NA	0.405993	1	1	1	1	1	1	1	1	1	1	1	1	1	1	1	1	1	1	1	1	1	1	1	1	1
MBP	-0.0017466	0.0010357	NA	NA	NA	NA	-1	1	NA	NA	NA	NA	0.0725958	0.0944813	NA	NA	NA	NA	280	NA	NA	NA	NA	0.334205	-1	-1	-1	-1	-1	-1	-1	-1	-1	-1	-1	-1	-1	-1	-1	-1	-1	-1	-1	-1	-1	-1	-1	-1	-1
ST14	0.00087217	-0.00323	0.0030043	NA	NA	NA	1	-1	1	NA	NA	NA	0.130063	0.148152	0.064085	NA	NA	NA	280.002	398.988	NA	NA	NA	0.344186	1	1	1	1	1	1	1	1	1	1	1	1	1	1	1	1	1	1	1	1	1	1	1	1	1
PDXP	0.0001959	-0.0011557	0.0042336	NA	NA	NA	0	-1	1	NA	NA	NA	0.269638	0.128695	0.0445878	NA	NA	NA	280.006	450	NA	NA	NA	0.630233	0	0	0	0	0	0	0	0	0	0	0	0	0	0	0	0	0	0	0	0	0	0	0	0	0
DNMT3B	-0.00082464	0.0055924	-0.00084247	NA	NA	NA	-1	1	-1	NA	NA	NA	0.141971	0.118114	0.169647	NA	NA	NA	280.011	364.429	NA	NA	NA	0.38487	-1	-1	-1	-1	-1	-1	-1	-1	-1	-1	-1	-1	-1	-1	-1	-1	-1	-1	-1	-1	-1	-1	-1	-1	-1
NRARP	-0.00081372	0.0015128	-0.0023484	NA	NA	NA	-1	1	0	NA	NA	NA	0.119237	0.0781932	0.233008	NA	NA	NA	280.043	527.933	NA	NA	NA	0.323909	-1	-1	-1	-1	-1	-1	-1	-1	-1	-1	-1	-1	-1	-1	-1	-1	-1	-1	-1	-1	-1	-1	-1	-1	-1
SH2D3C	0.00042664	-0.0021201	NA	NA	NA	NA	0	-1	NA	NA	NA	NA	0.255082	0.0564505	NA	NA	NA	NA	280.485	NA	NA	NA	NA	0.505332	0	0	0	0	0	0	0	0	0	0	0	0	0	0	0	0	0	0	0	0	0	0	0	0	0
AMT	0.0018766	-0.0001291	NA	NA	NA	NA	1	0	NA	NA	NA	NA	0.0569432	0.367786	NA	NA	NA	NA	281.655	NA	NA	NA	NA	0.526667	1	1	1	1	1	1	1	1	1	1	1	1	1	1	1	1	1	1	1	1	1	1	1	1	1
GFM2	0.0011809	-9.6733e-05	NA	NA	NA	NA	1	0	NA	NA	NA	NA	0.0850396	0.393699	NA	NA	NA	NA	281.766	NA	NA	NA	NA	0.310033	1	1	1	1	1	1	1	1	1	1	1	1	1	1	1	1	1	1	1	1	1	1	1	1	1
ARCN1	-0.0016606	-2.1677e-05	NA	NA	NA	NA	-1	0	NA	NA	NA	NA	0.0736923	0.479595	NA	NA	NA	NA	281.85	NA	NA	NA	NA	0.41722	-1	-1	-1	-1	-1	-1	-1	-1	-1	-1	-1	-1	-1	-1	-1	-1	-1	-1	-1	-1	-1	-1	-1	-1	-1
U2AF2	0.0015053	-0.00054753	NA	NA	NA	NA	1	-1	NA	NA	NA	NA	0.0789917	0.172229	NA	NA	NA	NA	282.458	NA	NA	NA	NA	0.281022	1	1	1	1	1	1	1	1	1	1	1	1	1	1	1	1	1	1	1	1	1	1	1	1	1
FKBP8	0.0014187	0.00026415	NA	NA	NA	NA	1	0	NA	NA	NA	NA	0.0632644	0.239003	NA	NA	NA	NA	282.465	NA	NA	NA	NA	0.564949	1	1	1	1	1	1	1	1	1	1	1	1	1	1	1	1	1	1	1	1	1	1	1	1	1
MBTD1	-0.0018474	0.00025911	NA	NA	NA	NA	-1	0	NA	NA	NA	NA	0.0670476	0.293045	NA	NA	NA	NA	282.521	NA	NA	NA	NA	0.417223	-1	-1	-1	-1	-1	-1	-1	-1	-1	-1	-1	-1	-1	-1	-1	-1	-1	-1	-1	-1	-1	-1	-1	-1	-1
SLC30A1	0.0002848	0.0026451	-0.016552	NA	NA	NA	0	1	-1	NA	NA	NA	0.208726	0.0328286	0.035724	NA	NA	NA	282.703	534.265	NA	NA	NA	0.859574	0	0	0	0	0	0	0	0	0	0	0	0	0	0	0	0	0	0	0	0	0	0	0	0	0
SBK1	-0.0017006	0.0002349	NA	NA	NA	NA	-1	0	NA	NA	NA	NA	0.072718	0.308033	NA	NA	NA	NA	283.009	NA	NA	NA	NA	0.375942	-1	-1	-1	-1	-1	-1	-1	-1	-1	-1	-1	-1	-1	-1	-1	-1	-1	-1	-1	-1	-1	-1	-1	-1	-1
PMEPA1	-0.0013567	0.0003179	NA	NA	NA	NA	-1	0	NA	NA	NA	NA	0.0762894	0.233193	NA	NA	NA	NA	284.169	NA	NA	NA	NA	0.327441	-1	-1	-1	-1	-1	-1	-1	-1	-1	-1	-1	-1	-1	-1	-1	-1	-1	-1	-1	-1	-1	-1	-1	-1	-1
KDM2A	-0.0013441	0.0034156	-0.0016394	NA	NA	NA	-1	1	-1	NA	NA	NA	0.0810941	0.197045	0.0879818	NA	NA	NA	284.861	370	NA	NA	NA	0.323733	-1	-1	-1	-1	-1	-1	-1	-1	-1	-1	-1	-1	-1	-1	-1	-1	-1	-1	-1	-1	-1	-1	-1	-1	-1
KIF26A	-0.0020305	0.0014735	NA	NA	NA	NA	-1	1	NA	NA	NA	NA	0.0577174	0.0683003	NA	NA	NA	NA	285.53	NA	NA	NA	NA	0.453486	-1	-1	-1	-1	-1	-1	-1	-1	-1	-1	-1	-1	-1	-1	-1	-1	-1	-1	-1	-1	-1	-1	-1	-1	-1
ZMAT3	-0.0013139	0.00045118	NA	NA	NA	NA	-1	0	NA	NA	NA	NA	0.0913428	0.203062	NA	NA	NA	NA	286.779	NA	NA	NA	NA	0.22737	-1	-1	-1	-1	-1	-1	-1	-1	-1	-1	-1	-1	-1	-1	-1	-1	-1	-1	-1	-1	-1	-1	-1	-1	-1
LPP	-0.0020999	-0.00018788	NA	NA	NA	NA	-1	0	NA	NA	NA	NA	0.0380916	0.273448	NA	NA	NA	NA	287.23	NA	NA	NA	NA	0.770853	-1	-1	-1	-1	-1	-1	-1	-1	-1	-1	-1	-1	-1	-1	-1	-1	-1	-1	-1	-1	-1	-1	-1	-1	-1
COL12A1	-0.0021889	0.00036855	NA	NA	NA	NA	-1	1	NA	NA	NA	NA	0.044576	0.1991	NA	NA	NA	NA	288.662	NA	NA	NA	NA	0.637883	-1	-1	-1	-1	-1	-1	-1	-1	-1	-1	-1	-1	-1	-1	-1	-1	-1	-1	-1	-1	-1	-1	-1	-1	-1
MAN2A1	-0.001673	0.00014434	NA	NA	NA	NA	-1	0	NA	NA	NA	NA	0.0658783	0.358498	NA	NA	NA	NA	289.797	NA	NA	NA	NA	0.462062	-1	-1	-1	-1	-1	-1	-1	-1	-1	-1	-1	-1	-1	-1	-1	-1	-1	-1	-1	-1	-1	-1	-1	-1	-1
BRD1	-0.00031637	0.0019201	-0.0028352	NA	NA	NA	0	1	-1	NA	NA	NA	0.229566	0.108291	0.0748909	NA	NA	NA	289.921	450.001	NA	NA	NA	0.317756	0	0	0	0	0	0	0	0	0	0	0	0	0	0	0	0	0	0	0	0	0	0	0	0	0
CNOT6L	-0.00079385	0.0029822	-0.0027486	NA	NA	NA	-1	1	-1	NA	NA	NA	0.161987	0.180757	0.0814515	NA	NA	NA	289.978	397.419	NA	NA	NA	0.232674	-1	-1	-1	-1	-1	-1	-1	-1	-1	-1	-1	-1	-1	-1	-1	-1	-1	-1	-1	-1	-1	-1	-1	-1	-1
ZDHHC21	-0.0016513	0.00015515	NA	NA	NA	NA	-1	0	NA	NA	NA	NA	0.0702988	0.368165	NA	NA	NA	NA	289.991	NA	NA	NA	NA	0.398564	-1	-1	-1	-1	-1	-1	-1	-1	-1	-1	-1	-1	-1	-1	-1	-1	-1	-1	-1	-1	-1	-1	-1	-1	-1
NFASC	-0.0015336	0.00026503	NA	NA	NA	NA	-1	0	NA	NA	NA	NA	0.0797222	0.303556	NA	NA	NA	NA	289.994	NA	NA	NA	NA	0.310781	-1	-1	-1	-1	-1	-1	-1	-1	-1	-1	-1	-1	-1	-1	-1	-1	-1	-1	-1	-1	-1	-1	-1	-1	-1
AR	-0.0014091	0.00017214	NA	NA	NA	NA	-1	0	NA	NA	NA	NA	0.0776472	0.348471	NA	NA	NA	NA	289.997	NA	NA	NA	NA	0.338059	-1	-1	-1	-1	-1	-1	-1	-1	-1	-1	-1	-1	-1	-1	-1	-1	-1	-1	-1	-1	-1	-1	-1	-1	-1
PGD	0.0010171	-0.00033983	NA	NA	NA	NA	1	0	NA	NA	NA	NA	0.090234	0.205261	NA	NA	NA	NA	289.997	NA	NA	NA	NA	0.24115	1	1	1	1	1	1	1	1	1	1	1	1	1	1	1	1	1	1	1	1	1	1	1	1	1
STX6	-0.0015293	0.00014071	NA	NA	NA	NA	-1	0	NA	NA	NA	NA	0.0634735	0.358	NA	NA	NA	NA	289.998	NA	NA	NA	NA	0.454066	-1	-1	-1	-1	-1	-1	-1	-1	-1	-1	-1	-1	-1	-1	-1	-1	-1	-1	-1	-1	-1	-1	-1	-1	-1
SENP6	-5.3687e-05	-0.0015348	NA	NA	NA	NA	0	-1	NA	NA	NA	NA	0.449322	0.0591285	NA	NA	NA	NA	289.999	NA	NA	NA	NA	0.523403	0	0	0	0	0	0	0	0	0	0	0	0	0	0	0	0	0	0	0	0	0	0	0	0	0
SUN1	-0.0013981	0.0010818	NA	NA	NA	NA	-1	1	NA	NA	NA	NA	0.0793893	0.0880719	NA	NA	NA	NA	289.999	NA	NA	NA	NA	0.301178	-1	-1	-1	-1	-1	-1	-1	-1	-1	-1	-1	-1	-1	-1	-1	-1	-1	-1	-1	-1	-1	-1	-1	-1	-1
TM9SF3	-0.0015493	0.00047361	NA	NA	NA	NA	-1	0	NA	NA	NA	NA	0.0740932	0.202432	NA	NA	NA	NA	289.999	NA	NA	NA	NA	0.31641	-1	-1	-1	-1	-1	-1	-1	-1	-1	-1	-1	-1	-1	-1	-1	-1	-1	-1	-1	-1	-1	-1	-1	-1	-1
MYO1E	0.00059492	-0.0013925	NA	NA	NA	NA	1	-1	NA	NA	NA	NA	0.178508	0.0724043	NA	NA	NA	NA	289.999	NA	NA	NA	NA	0.308774	1	1	1	1	1	1	1	1	1	1	1	1	1	1	1	1	1	1	1	1	1	1	1	1	1
ZNF239	0.0011823	-0.001126	NA	NA	NA	NA	1	-1	NA	NA	NA	NA	0.0985195	0.098487	NA	NA	NA	NA	289.999	NA	NA	NA	NA	0.216714	1	1	1	1	1	1	1	1	1	1	1	1	1	1	1	1	1	1	1	1	1	1	1	1	1
YARS	0.0014775	-0.0003782	NA	NA	NA	NA	1	-1	NA	NA	NA	NA	0.0660589	0.196436	NA	NA	NA	NA	289.999	NA	NA	NA	NA	0.412423	1	1	1	1	1	1	1	1	1	1	1	1	1	1	1	1	1	1	1	1	1	1	1	1	1
AP2B1	-0.0014833	-5.945e-05	NA	NA	NA	NA	-1	0	NA	NA	NA	NA	0.0584713	0.429063	NA	NA	NA	NA	290	NA	NA	NA	NA	0.542256	-1	-1	-1	-1	-1	-1	-1	-1	-1	-1	-1	-1	-1	-1	-1	-1	-1	-1	-1	-1	-1	-1	-1	-1	-1
SULT4A1	-0.00055634	0.0023978	-0.0049492	NA	NA	NA	-1	1	-1	NA	NA	NA	0.185969	0.0897091	0.0774546	NA	NA	NA	290	479.999	NA	NA	NA	0.354527	-1	-1	-1	-1	-1	-1	-1	-1	-1	-1	-1	-1	-1	-1	-1	-1	-1	-1	-1	-1	-1	-1	-1	-1	-1
NANOG	-0.0016257	0.00096356	NA	NA	NA	NA	-1	1	NA	NA	NA	NA	0.0740374	0.115725	NA	NA	NA	NA	290	NA	NA	NA	NA	0.292216	-1	-1	-1	-1	-1	-1	-1	-1	-1	-1	-1	-1	-1	-1	-1	-1	-1	-1	-1	-1	-1	-1	-1	-1	-1
SLC7A6	-0.0019231	0.00084851	NA	NA	NA	NA	-1	1	NA	NA	NA	NA	0.0548241	0.104355	NA	NA	NA	NA	290	NA	NA	NA	NA	0.479096	-1	-1	-1	-1	-1	-1	-1	-1	-1	-1	-1	-1	-1	-1	-1	-1	-1	-1	-1	-1	-1	-1	-1	-1	-1
RBM4	0.0016746	-0.0001241	NA	NA	NA	NA	1	0	NA	NA	NA	NA	0.0642535	0.373491	NA	NA	NA	NA	290	NA	NA	NA	NA	0.480005	1	1	1	1	1	1	1	1	1	1	1	1	1	1	1	1	1	1	1	1	1	1	1	1	1
TEX15	-0.0013237	0.00013614	NA	NA	NA	NA	-1	0	NA	NA	NA	NA	0.082603	0.36565	NA	NA	NA	NA	290	NA	NA	NA	NA	0.336987	-1	-1	-1	-1	-1	-1	-1	-1	-1	-1	-1	-1	-1	-1	-1	-1	-1	-1	-1	-1	-1	-1	-1	-1	-1
SALL1	-0.0014293	2.175e-05	NA	NA	NA	NA	-1	0	NA	NA	NA	NA	0.0638264	0.472441	NA	NA	NA	NA	290	NA	NA	NA	NA	0.503148	-1	-1	-1	-1	-1	-1	-1	-1	-1	-1	-1	-1	-1	-1	-1	-1	-1	-1	-1	-1	-1	-1	-1	-1	-1
NT5DC3	-0.0012813	0.00013927	NA	NA	NA	NA	-1	0	NA	NA	NA	NA	0.0797907	0.354429	NA	NA	NA	NA	290	NA	NA	NA	NA	0.353171	-1	-1	-1	-1	-1	-1	-1	-1	-1	-1	-1	-1	-1	-1	-1	-1	-1	-1	-1	-1	-1	-1	-1	-1	-1
ANKRD1	0.0009524	-0.0016681	NA	NA	NA	NA	1	-1	NA	NA	NA	NA	0.0956859	0.0482282	NA	NA	NA	NA	290	NA	NA	NA	NA	0.507427	1	1	1	1	1	1	1	1	1	1	1	1	1	1	1	1	1	1	1	1	1	1	1	1	1
MAFG	-0.00042885	0.0056222	-0.0017228	NA	NA	NA	0	1	-1	NA	NA	NA	0.206104	0.151839	0.0819149	NA	NA	NA	290	360.047	NA	NA	NA	0.300668	0	0	0	0	0	0	0	0	0	0	0	0	0	0	0	0	0	0	0	0	0	0	0	0	0
IGDCC3	-0.00090936	0.0060425	-0.0008072	NA	NA	NA	-1	1	-1	NA	NA	NA	0.103787	0.159587	0.134274	NA	NA	NA	290	346.642	NA	NA	NA	0.248387	-1	-1	-1	-1	-1	-1	-1	-1	-1	-1	-1	-1	-1	-1	-1	-1	-1	-1	-1	-1	-1	-1	-1	-1	-1
SUMO2	-0.0018004	0.00064046	NA	NA	NA	NA	-1	1	NA	NA	NA	NA	0.0698676	0.157847	NA	NA	NA	NA	290	NA	NA	NA	NA	0.362113	-1	-1	-1	-1	-1	-1	-1	-1	-1	-1	-1	-1	-1	-1	-1	-1	-1	-1	-1	-1	-1	-1	-1	-1	-1
HSPA5	0.0019014	-0.00067459	NA	NA	NA	NA	1	-1	NA	NA	NA	NA	0.0533648	0.135685	NA	NA	NA	NA	290	NA	NA	NA	NA	0.479176	1	1	1	1	1	1	1	1	1	1	1	1	1	1	1	1	1	1	1	1	1	1	1	1	1
KRT19	0.0015473	-0.00043743	NA	NA	NA	NA	1	-1	NA	NA	NA	NA	0.0576812	0.175956	NA	NA	NA	NA	290	NA	NA	NA	NA	0.452201	1	1	1	1	1	1	1	1	1	1	1	1	1	1	1	1	1	1	1	1	1	1	1	1	1
MAF	-0.0014297	0.00077191	NA	NA	NA	NA	-1	1	NA	NA	NA	NA	0.0728407	0.124038	NA	NA	NA	NA	290	NA	NA	NA	NA	0.299547	-1	-1	-1	-1	-1	-1	-1	-1	-1	-1	-1	-1	-1	-1	-1	-1	-1	-1	-1	-1	-1	-1	-1	-1	-1
MTHFD2	0.0022107	-0.0011875	NA	NA	NA	NA	1	-1	NA	NA	NA	NA	0.0358812	0.057243	NA	NA	NA	NA	290	NA	NA	NA	NA	0.686417	1	1	1	1	1	1	1	1	1	1	1	1	1	1	1	1	1	1	1	1	1	1	1	1	1
TTC5	0.0016144	8.0513e-05	NA	NA	NA	NA	1	0	NA	NA	NA	NA	0.0774971	0.427209	NA	NA	NA	NA	290.001	NA	NA	NA	NA	0.420182	1	1	1	1	1	1	1	1	1	1	1	1	1	1	1	1	1	1	1	1	1	1	1	1	1
TNPO1	-0.0018481	-9.6483e-05	NA	NA	NA	NA	-1	0	NA	NA	NA	NA	0.0503029	0.384471	NA	NA	NA	NA	290.001	NA	NA	NA	NA	0.647628	-1	-1	-1	-1	-1	-1	-1	-1	-1	-1	-1	-1	-1	-1	-1	-1	-1	-1	-1	-1	-1	-1	-1	-1	-1
TMEM65	-0.0013096	0.0004232	NA	NA	NA	NA	-1	0	NA	NA	NA	NA	0.0864576	0.218699	NA	NA	NA	NA	290.001	NA	NA	NA	NA	0.240421	-1	-1	-1	-1	-1	-1	-1	-1	-1	-1	-1	-1	-1	-1	-1	-1	-1	-1	-1	-1	-1	-1	-1	-1	-1
CAMK2N1	-0.001477	0.00038821	NA	NA	NA	NA	-1	0	NA	NA	NA	NA	0.100839	0.261649	NA	NA	NA	NA	290.001	NA	NA	NA	NA	0.205214	-1	-1	-1	-1	-1	-1	-1	-1	-1	-1	-1	-1	-1	-1	-1	-1	-1	-1	-1	-1	-1	-1	-1	-1	-1
API5	-0.00099881	0.00028369	NA	NA	NA	NA	-1	0	NA	NA	NA	NA	0.0870945	0.240268	NA	NA	NA	NA	290.002	NA	NA	NA	NA	0.243969	-1	-1	-1	-1	-1	-1	-1	-1	-1	-1	-1	-1	-1	-1	-1	-1	-1	-1	-1	-1	-1	-1	-1	-1	-1
CCDC90B	0.0016346	-0.0016012	0.0028481	NA	NA	NA	1	-1	1	NA	NA	NA	0.0756102	0.160384	0.113964	NA	NA	NA	290.014	450.12	NA	NA	NA	0.386345	1	1	1	1	1	1	1	1	1	1	1	1	1	1	1	1	1	1	1	1	1	1	1	1	1
KIAA0100	-0.0018683	-0.00014978	NA	NA	NA	NA	-1	0	NA	NA	NA	NA	0.0600088	0.367685	NA	NA	NA	NA	290.026	NA	NA	NA	NA	0.542342	-1	-1	-1	-1	-1	-1	-1	-1	-1	-1	-1	-1	-1	-1	-1	-1	-1	-1	-1	-1	-1	-1	-1	-1	-1
PROM1	-0.0021734	0.0086604	-0.0037401	0.0035317	NA	NA	-1	1	-1	1	NA	NA	0.0520168	0.108097	0.161843	0.0773642	NA	NA	290.25	357.48	449.925	NA	NA	0.552775	-1	-1	-1	-1	-1	-1	-1	-1	-1	-1	-1	-1	-1	-1	-1	-1	-1	-1	-1	-1	-1	-1	-1	-1	-1
MYL12A	0.0017051	-0.0055027	0.0035759	-0.0018801	NA	NA	1	-1	1	-1	NA	NA	0.0502493	0.162252	0.138436	0.113133	NA	NA	290.491	353.813	450	NA	NA	0.476777	1	1	1	1	1	1	1	1	1	1	1	1	1	1	1	1	1	1	1	1	1	1	1	1	1
PRPF39	0.0022969	-0.0013053	NA	NA	NA	NA	1	-1	NA	NA	NA	NA	0.0435063	0.0720804	NA	NA	NA	NA	290.98	NA	NA	NA	NA	0.570797	1	1	1	1	1	1	1	1	1	1	1	1	1	1	1	1	1	1	1	1	1	1	1	1	1
RPS19	0.001798	0.0006053	NA	NA	NA	NA	1	1	NA	NA	NA	NA	0.0517336	0.138199	NA	NA	NA	NA	292.539	NA	NA	NA	NA	0.700479	1	1	1	1	1	1	1	1	1	1	1	1	1	1	1	1	1	1	1	1	1	1	1	1	1
WSB1	0.00043166	-0.0026605	0.0084266	NA	NA	NA	0	-1	1	NA	NA	NA	0.205284	0.0654324	0.0631751	NA	NA	NA	293.338	508.513	NA	NA	NA	0.538138	0	0	0	0	0	0	0	0	0	0	0	0	0	0	0	0	0	0	0	0	0	0	0	0	0
RAD54L	-8.29e-05	0.0073223	-0.0011419	NA	NA	NA	0	0	-1	NA	NA	NA	0.427152	0.200428	0.117353	NA	NA	NA	293.943	343.269	NA	NA	NA	0.286588	0	0	0	0	0	0	0	0	0	0	0	0	0	0	0	0	0	0	0	0	0	0	0	0	0
LEFTY2	-9.7752e-05	0.0012034	NA	NA	NA	NA	0	1	NA	NA	NA	NA	0.402818	0.0765883	NA	NA	NA	NA	294.564	NA	NA	NA	NA	0.366256	0	0	0	0	0	0	0	0	0	0	0	0	0	0	0	0	0	0	0	0	0	0	0	0	0
MAP4	-0.0017864	-0.00053498	NA	NA	NA	NA	-1	-1	NA	NA	NA	NA	0.0527705	0.1556	NA	NA	NA	NA	294.627	NA	NA	NA	NA	0.683355	-1	-1	-1	-1	-1	-1	-1	-1	-1	-1	-1	-1	-1	-1	-1	-1	-1	-1	-1	-1	-1	-1	-1	-1	-1
TLE3	-0.0011959	0.005712	-0.0014514	NA	NA	NA	-1	1	-1	NA	NA	NA	0.0771545	0.115224	0.0938267	NA	NA	NA	295.234	370	NA	NA	NA	0.353601	-1	-1	-1	-1	-1	-1	-1	-1	-1	-1	-1	-1	-1	-1	-1	-1	-1	-1	-1	-1	-1	-1	-1	-1	-1
AK4	-0.0013659	0.0009013	NA	NA	NA	NA	-1	1	NA	NA	NA	NA	0.0581249	0.0828763	NA	NA	NA	NA	296.354	NA	NA	NA	NA	0.430642	-1	-1	-1	-1	-1	-1	-1	-1	-1	-1	-1	-1	-1	-1	-1	-1	-1	-1	-1	-1	-1	-1	-1	-1	-1
DAPK3	0.0016014	-0.0019663	NA	NA	NA	NA	1	-1	NA	NA	NA	NA	0.0585329	0.0455848	NA	NA	NA	NA	297.097	NA	NA	NA	NA	0.560428	1	1	1	1	1	1	1	1	1	1	1	1	1	1	1	1	1	1	1	1	1	1	1	1	1
PTPRZ1	-0.0015042	0.00032542	NA	NA	NA	NA	-1	0	NA	NA	NA	NA	0.0553889	0.209581	NA	NA	NA	NA	297.99	NA	NA	NA	NA	0.511001	-1	-1	-1	-1	-1	-1	-1	-1	-1	-1	-1	-1	-1	-1	-1	-1	-1	-1	-1	-1	-1	-1	-1	-1	-1
NEFL	8.192e-05	0.0014513	-0.0059965	NA	NA	NA	0	1	-1	NA	NA	NA	0.405669	0.0805	0.121352	NA	NA	NA	299.039	529.999	NA	NA	NA	0.420609	0	0	0	0	0	0	0	0	0	0	0	0	0	0	0	0	0	0	0	0	0	0	0	0	0
LARP1	-0.0014368	0.0045714	-0.0077066	-0.001043	NA	NA	-1	1	-1	-1	NA	NA	0.05466	0.120777	0.19128	0.141	NA	NA	299.756	369.995	418.603	NA	NA	0.724427	-1	-1	-1	-1	-1	-1	-1	-1	-1	-1	-1	-1	-1	-1	-1	-1	-1	-1	-1	-1	-1	-1	-1	-1	-1
SEMA6A	-0.0024103	0.014259	-0.00087227	NA	NA	NA	-1	1	-1	NA	NA	NA	0.0343591	0.175283	0.102067	NA	NA	NA	299.996	320.561	NA	NA	NA	0.692782	-1	-1	-1	-1	-1	-1	-1	-1	-1	-1	-1	-1	-1	-1	-1	-1	-1	-1	-1	-1	-1	-1	-1	-1	-1
UNG	0.0014938	0.00028017	NA	NA	NA	NA	1	0	NA	NA	NA	NA	0.0560345	0.249396	NA	NA	NA	NA	299.999	NA	NA	NA	NA	0.605044	1	1	1	1	1	1	1	1	1	1	1	1	1	1	1	1	1	1	1	1	1	1	1	1	1
PAPD5	-0.0016132	0.00037756	NA	NA	NA	NA	-1	0	NA	NA	NA	NA	0.0620136	0.230723	NA	NA	NA	NA	300	NA	NA	NA	NA	0.425161	-1	-1	-1	-1	-1	-1	-1	-1	-1	-1	-1	-1	-1	-1	-1	-1	-1	-1	-1	-1	-1	-1	-1	-1	-1
CYR61	0.0012504	-0.0022263	NA	NA	NA	NA	1	-1	NA	NA	NA	NA	0.0528426	0.0313641	NA	NA	NA	NA	300	NA	NA	NA	NA	0.738806	1	1	1	1	1	1	1	1	1	1	1	1	1	1	1	1	1	1	1	1	1	1	1	1	1
STAT3	-0.0017877	0.00045316	NA	NA	NA	NA	-1	1	NA	NA	NA	NA	0.055749	0.186698	NA	NA	NA	NA	300	NA	NA	NA	NA	0.503492	-1	-1	-1	-1	-1	-1	-1	-1	-1	-1	-1	-1	-1	-1	-1	-1	-1	-1	-1	-1	-1	-1	-1	-1	-1
SCAF8	-0.00086576	0.0026391	-0.0041122	NA	NA	NA	-1	1	-1	NA	NA	NA	0.10859	0.0890055	0.0856989	NA	NA	NA	300.018	480.013	NA	NA	NA	0.369822	-1	-1	-1	-1	-1	-1	-1	-1	-1	-1	-1	-1	-1	-1	-1	-1	-1	-1	-1	-1	-1	-1	-1	-1	-1
PNPT1	0.0010117	-0.006891	0.0023053	NA	NA	NA	1	-1	1	NA	NA	NA	0.117015	0.188577	0.0774361	NA	NA	NA	300.018	369.215	NA	NA	NA	0.268171	1	1	1	1	1	1	1	1	1	1	1	1	1	1	1	1	1	1	1	1	1	1	1	1	1
UBC	-0.00011884	0.0068771	-0.0010294	-0.0073269	NA	NA	0	1	0	-1	NA	NA	0.322843	0.0349124	0.22215	0.0599831	NA	NA	300.025	411.746	529.235	NA	NA	0.912235	0	0	0	0	0	0	0	0	0	0	0	0	0	0	0	0	0	0	0	0	0	0	0	0	0
B3GNT7	-0.0003259	0.00077082	NA	NA	NA	NA	-1	1	NA	NA	NA	NA	0.191392	0.0941394	NA	NA	NA	NA	300.719	NA	NA	NA	NA	0.209376	-1	-1	-1	-1	-1	-1	-1	-1	-1	-1	-1	-1	-1	-1	-1	-1	-1	-1	-1	-1	-1	-1	-1	-1	-1
CASP3	0.00050563	-0.0060492	0.0010813	NA	NA	NA	1	-1	1	NA	NA	NA	0.149334	0.187294	0.10071	NA	NA	NA	301.446	359.456	NA	NA	NA	0.32101	1	1	1	1	1	1	1	1	1	1	1	1	1	1	1	1	1	1	1	1	1	1	1	1	1
SLC2A1	0.00087547	-0.0012018	NA	NA	NA	NA	1	-1	NA	NA	NA	NA	0.0882648	0.0682585	NA	NA	NA	NA	303.192	NA	NA	NA	NA	0.353029	1	1	1	1	1	1	1	1	1	1	1	1	1	1	1	1	1	1	1	1	1	1	1	1	1
UBA2	0.0017562	-0.0072419	0.0023027	NA	NA	NA	1	0	1	NA	NA	NA	0.0639732	0.265186	0.0635448	NA	NA	NA	303.613	349.639	NA	NA	NA	0.527342	1	1	1	1	1	1	1	1	1	1	1	1	1	1	1	1	1	1	1	1	1	1	1	1	1
TSPAN14	-0.0016257	0.00087173	NA	NA	NA	NA	-1	1	NA	NA	NA	NA	0.0529908	0.10122	NA	NA	NA	NA	303.993	NA	NA	NA	NA	0.470224	-1	-1	-1	-1	-1	-1	-1	-1	-1	-1	-1	-1	-1	-1	-1	-1	-1	-1	-1	-1	-1	-1	-1	-1	-1
BTG2	5.3248e-05	0.0024667	-0.0026584	NA	NA	NA	0	1	-1	NA	NA	NA	0.430772	0.0993111	0.0764224	NA	NA	NA	304.256	450	NA	NA	NA	0.473212	0	0	0	0	0	0	0	0	0	0	0	0	0	0	0	0	0	0	0	0	0	0	0	0	0
DNAJA1	0.0017191	-0.0072418	0.019581	-0.0015771	NA	NA	1	-1	1	-1	NA	NA	0.046887	0.161197	0.136893	0.0841351	NA	NA	306.451	359.998	380.43	NA	NA	0.535663	1	1	1	1	1	1	1	1	1	1	1	1	1	1	1	1	1	1	1	1	1	1	1	1	1
FURIN	-0.0014641	0.01324	-0.0124	0.00068142	NA	NA	-1	1	-1	0	NA	NA	0.0794184	0.103021	0.187914	0.258864	NA	NA	307.357	361.017	400.066	NA	NA	0.303378	-1	-1	-1	-1	-1	-1	-1	-1	-1	-1	-1	-1	-1	-1	-1	-1	-1	-1	-1	-1	-1	-1	-1	-1	-1
CLIC1	0.0013169	-0.0018417	0.0021826	NA	NA	NA	1	-1	1	NA	NA	NA	0.0680344	0.137738	0.118298	NA	NA	NA	307.574	450.001	NA	NA	NA	0.370692	1	1	1	1	1	1	1	1	1	1	1	1	1	1	1	1	1	1	1	1	1	1	1	1	1
ODC1	0.0017025	-0.0083603	0.0016347	NA	NA	NA	1	-1	1	NA	NA	NA	0.047723	0.191199	0.0643227	NA	NA	NA	308.017	349.73	NA	NA	NA	0.569514	1	1	1	1	1	1	1	1	1	1	1	1	1	1	1	1	1	1	1	1	1	1	1	1	1
ZC3HAV1	-0.0019438	0.0077418	-0.0015801	NA	NA	NA	-1	1	-1	NA	NA	NA	0.0548353	0.124162	0.102915	NA	NA	NA	308.262	370.004	NA	NA	NA	0.421164	-1	-1	-1	-1	-1	-1	-1	-1	-1	-1	-1	-1	-1	-1	-1	-1	-1	-1	-1	-1	-1	-1	-1	-1	-1
LACTB2	0.001044	-0.00041124	NA	NA	NA	NA	1	0	NA	NA	NA	NA	0.089655	0.209189	NA	NA	NA	NA	309.933	NA	NA	NA	NA	0.234509	1	1	1	1	1	1	1	1	1	1	1	1	1	1	1	1	1	1	1	1	1	1	1	1	1
TBK1	0.00040416	-0.0013966	0.0056713	NA	NA	NA	1	-1	1	NA	NA	NA	0.180078	0.0949601	0.106516	NA	NA	NA	309.989	529.999	NA	NA	NA	0.265325	1	1	1	1	1	1	1	1	1	1	1	1	1	1	1	1	1	1	1	1	1	1	1	1	1
CLK1	0.0011321	-0.00083353	NA	NA	NA	NA	1	-1	NA	NA	NA	NA	0.0908532	0.12621	NA	NA	NA	NA	309.999	NA	NA	NA	NA	0.214077	1	1	1	1	1	1	1	1	1	1	1	1	1	1	1	1	1	1	1	1	1	1	1	1	1
INTS6	0.00036437	-0.0019813	0.016623	NA	NA	NA	1	-1	1	NA	NA	NA	0.185111	0.0551883	0.103348	NA	NA	NA	310	563.715	NA	NA	NA	0.555571	1	1	1	1	1	1	1	1	1	1	1	1	1	1	1	1	1	1	1	1	1	1	1	1	1
PPP1R16B	-0.0020335	0.00068511	NA	NA	NA	NA	-1	1	NA	NA	NA	NA	0.0486163	0.15504	NA	NA	NA	NA	310	NA	NA	NA	NA	0.532897	-1	-1	-1	-1	-1	-1	-1	-1	-1	-1	-1	-1	-1	-1	-1	-1	-1	-1	-1	-1	-1	-1	-1	-1	-1
PHLDA1	0.00094835	-0.0025146	NA	NA	NA	NA	1	-1	NA	NA	NA	NA	0.081619	0.0329438	NA	NA	NA	NA	310	NA	NA	NA	NA	0.713338	1	1	1	1	1	1	1	1	1	1	1	1	1	1	1	1	1	1	1	1	1	1	1	1	1
TRERF1	-0.0015719	0.0086195	-0.0010797	NA	NA	NA	-1	0	-1	NA	NA	NA	0.068925	0.232129	0.12577	NA	NA	NA	310.006	349.948	NA	NA	NA	0.292897	-1	-1	-1	-1	-1	-1	-1	-1	-1	-1	-1	-1	-1	-1	-1	-1	-1	-1	-1	-1	-1	-1	-1	-1	-1
PRICKLE2	-0.0016354	0.0017756	-0.0073001	NA	NA	NA	-1	1	-1	NA	NA	NA	0.060905	0.0907046	0.158049	NA	NA	NA	310.014	550.001	NA	NA	NA	0.384751	-1	-1	-1	-1	-1	-1	-1	-1	-1	-1	-1	-1	-1	-1	-1	-1	-1	-1	-1	-1	-1	-1	-1	-1	-1
BCL2	-0.00060525	0.0018738	-0.013995	0.004732	NA	NA	-1	1	-1	1	NA	NA	0.153171	0.141858	0.113633	0.157172	NA	NA	310.092	479.999	525.856	NA	NA	0.332219	-1	-1	-1	-1	-1	-1	-1	-1	-1	-1	-1	-1	-1	-1	-1	-1	-1	-1	-1	-1	-1	-1	-1	-1	-1
ERBB2IP	-0.0012252	0.0023369	-0.0035166	NA	NA	NA	-1	1	-1	NA	NA	NA	0.0697606	0.101683	0.0929008	NA	NA	NA	314.726	470.579	NA	NA	NA	0.388292	-1	-1	-1	-1	-1	-1	-1	-1	-1	-1	-1	-1	-1	-1	-1	-1	-1	-1	-1	-1	-1	-1	-1	-1	-1
TNKS2	0.00021652	-0.0032893	0.0010705	NA	NA	NA	0	-1	1	NA	NA	NA	0.241739	0.0755627	0.158563	NA	NA	NA	316.773	450	NA	NA	NA	0.660712	0	0	0	0	0	0	0	0	0	0	0	0	0	0	0	0	0	0	0	0	0	0	0	0	0
RELL1	-0.00075682	0.002478	-0.0028676	NA	NA	NA	-1	1	0	NA	NA	NA	0.127368	0.0814555	0.205376	NA	NA	NA	317.212	509.998	NA	NA	NA	0.339078	-1	-1	-1	-1	-1	-1	-1	-1	-1	-1	-1	-1	-1	-1	-1	-1	-1	-1	-1	-1	-1	-1	-1	-1	-1
MCAM	0.00051803	-0.0021638	NA	NA	NA	NA	1	-1	NA	NA	NA	NA	0.146937	0.0436712	NA	NA	NA	NA	317.688	NA	NA	NA	NA	0.61416	1	1	1	1	1	1	1	1	1	1	1	1	1	1	1	1	1	1	1	1	1	1	1	1	1
ATL2	0.0015857	-0.015344	0.0019271	NA	NA	NA	1	-1	1	NA	NA	NA	0.0564496	0.190965	0.0632668	NA	NA	NA	317.948	346.899	NA	NA	NA	0.481048	1	1	1	1	1	1	1	1	1	1	1	1	1	1	1	1	1	1	1	1	1	1	1	1	1
IER2	0.00099134	-0.0025339	0.011314	-0.0043398	NA	NA	1	-1	1	-1	NA	NA	0.0732193	0.160481	0.108561	0.0679828	NA	NA	319.997	428.32	471.213	NA	NA	0.454749	1	1	1	1	1	1	1	1	1	1	1	1	1	1	1	1	1	1	1	1	1	1	1	1	1
ACLY	-7.7667e-05	-0.0028121	NA	NA	NA	NA	0	-1	NA	NA	NA	NA	0.407472	0.0339372	NA	NA	NA	NA	319.999	NA	NA	NA	NA	0.786571	0	0	0	0	0	0	0	0	0	0	0	0	0	0	0	0	0	0	0	0	0	0	0	0	0
TIMELESS	0.0014646	-0.00094899	NA	NA	NA	NA	1	-1	NA	NA	NA	NA	0.0855708	0.145771	NA	NA	NA	NA	319.999	NA	NA	NA	NA	0.234164	1	1	1	1	1	1	1	1	1	1	1	1	1	1	1	1	1	1	1	1	1	1	1	1	1
SREK1IP1	-0.0012516	0.00071958	NA	NA	NA	NA	-1	1	NA	NA	NA	NA	0.0781067	0.161866	NA	NA	NA	NA	320	NA	NA	NA	NA	0.258391	-1	-1	-1	-1	-1	-1	-1	-1	-1	-1	-1	-1	-1	-1	-1	-1	-1	-1	-1	-1	-1	-1	-1	-1	-1
PALLD	0.00060525	-0.0027108	NA	NA	NA	NA	1	-1	NA	NA	NA	NA	0.110913	0.0298399	NA	NA	NA	NA	320	NA	NA	NA	NA	0.776038	1	1	1	1	1	1	1	1	1	1	1	1	1	1	1	1	1	1	1	1	1	1	1	1	1
SECISBP2	0.0010166	-0.00060985	NA	NA	NA	NA	1	-1	NA	NA	NA	NA	0.0868581	0.171313	NA	NA	NA	NA	320	NA	NA	NA	NA	0.210744	1	1	1	1	1	1	1	1	1	1	1	1	1	1	1	1	1	1	1	1	1	1	1	1	1
ING1	0.00098565	-0.00074193	NA	NA	NA	NA	1	-1	NA	NA	NA	NA	0.0804661	0.12052	NA	NA	NA	NA	320	NA	NA	NA	NA	0.261767	1	1	1	1	1	1	1	1	1	1	1	1	1	1	1	1	1	1	1	1	1	1	1	1	1
PCF11	0.00089887	-0.0014787	NA	NA	NA	NA	1	-1	NA	NA	NA	NA	0.100833	0.0794805	NA	NA	NA	NA	320	NA	NA	NA	NA	0.290668	1	1	1	1	1	1	1	1	1	1	1	1	1	1	1	1	1	1	1	1	1	1	1	1	1
ARRDC3	0.00016541	0.0026756	-0.010167	NA	NA	NA	0	1	-1	NA	NA	NA	0.277552	0.0458437	0.0628783	NA	NA	NA	320	536.36	NA	NA	NA	0.762264	0	0	0	0	0	0	0	0	0	0	0	0	0	0	0	0	0	0	0	0	0	0	0	0	0
KDM4A	0.0015227	-0.0025118	NA	NA	NA	NA	1	-1	NA	NA	NA	NA	0.0792479	0.0562787	NA	NA	NA	NA	320.001	NA	NA	NA	NA	0.442104	1	1	1	1	1	1	1	1	1	1	1	1	1	1	1	1	1	1	1	1	1	1	1	1	1
SLC39A6	-0.0017193	0.00048892	NA	NA	NA	NA	-1	0	NA	NA	NA	NA	0.0763199	0.24946	NA	NA	NA	NA	320.001	NA	NA	NA	NA	0.328581	-1	-1	-1	-1	-1	-1	-1	-1	-1	-1	-1	-1	-1	-1	-1	-1	-1	-1	-1	-1	-1	-1	-1	-1	-1
TRIO	-0.00012393	-0.0017043	NA	NA	NA	NA	0	-1	NA	NA	NA	NA	0.367746	0.0600938	NA	NA	NA	NA	320.002	NA	NA	NA	NA	0.545503	0	0	0	0	0	0	0	0	0	0	0	0	0	0	0	0	0	0	0	0	0	0	0	0	0
SQSTM1	0.0019959	-0.0011414	NA	NA	NA	NA	1	-1	NA	NA	NA	NA	0.0350333	0.0771692	NA	NA	NA	NA	320.005	NA	NA	NA	NA	0.666441	1	1	1	1	1	1	1	1	1	1	1	1	1	1	1	1	1	1	1	1	1	1	1	1	1
ABCC5	-5.0838e-05	-0.0093833	0.00097705	NA	NA	NA	0	-1	1	NA	NA	NA	0.441331	0.142476	0.129229	NA	NA	NA	320.011	360.529	NA	NA	NA	0.475858	0	0	0	0	0	0	0	0	0	0	0	0	0	0	0	0	0	0	0	0	0	0	0	0	0
IRS1	-0.00059753	-0.0029221	0.0014411	NA	NA	NA	-1	-1	1	NA	NA	NA	0.111578	0.0763074	0.17544	NA	NA	NA	320.025	469.973	NA	NA	NA	0.748057	-1	-1	-1	-1	-1	-1	-1	-1	-1	-1	-1	-1	-1	-1	-1	-1	-1	-1	-1	-1	-1	-1	-1	-1	-1
KLHDC7A	0.00017554	-0.0033661	0.0039745	NA	NA	NA	0	-1	1	NA	NA	NA	0.312023	0.108822	0.0614391	NA	NA	NA	320.443	441.752	NA	NA	NA	0.427859	0	0	0	0	0	0	0	0	0	0	0	0	0	0	0	0	0	0	0	0	0	0	0	0	0
SEC23A	-0.0017073	0.000251	NA	NA	NA	NA	-1	0	NA	NA	NA	NA	0.0649322	0.338633	NA	NA	NA	NA	320.579	NA	NA	NA	NA	0.421109	-1	-1	-1	-1	-1	-1	-1	-1	-1	-1	-1	-1	-1	-1	-1	-1	-1	-1	-1	-1	-1	-1	-1	-1	-1
MUT	0.00082452	-0.0059119	0.0012187	NA	NA	NA	1	0	1	NA	NA	NA	0.0896353	0.247913	0.0973373	NA	NA	NA	322.238	370	NA	NA	NA	0.231456	1	1	1	1	1	1	1	1	1	1	1	1	1	1	1	1	1	1	1	1	1	1	1	1	1
CDKN1A	-0.00012554	0.0075163	-0.0029548	NA	NA	NA	0	1	-1	NA	NA	NA	0.37138	0.15031	0.0575029	NA	NA	NA	326.156	389.504	NA	NA	NA	0.420669	0	0	0	0	0	0	0	0	0	0	0	0	0	0	0	0	0	0	0	0	0	0	0	0	0
PIK3R3	-0.00051163	0.0078592	-0.0016829	NA	NA	NA	-1	1	-1	NA	NA	NA	0.131229	0.193636	0.067243	NA	NA	NA	326.306	370	NA	NA	NA	0.31992	-1	-1	-1	-1	-1	-1	-1	-1	-1	-1	-1	-1	-1	-1	-1	-1	-1	-1	-1	-1	-1	-1	-1	-1	-1
HMGCS1	-0.00016854	-0.0028963	NA	NA	NA	NA	0	-1	NA	NA	NA	NA	0.297019	0.0318858	NA	NA	NA	NA	327.411	NA	NA	NA	NA	0.820731	0	0	0	0	0	0	0	0	0	0	0	0	0	0	0	0	0	0	0	0	0	0	0	0	0
BANP	0.0010621	-0.0020576	0.0065608	NA	NA	NA	1	-1	1	NA	NA	NA	0.078212	0.0743567	0.155333	NA	NA	NA	327.722	539.998	NA	NA	NA	0.356759	1	1	1	1	1	1	1	1	1	1	1	1	1	1	1	1	1	1	1	1	1	1	1	1	1
FHL2	0.0012625	-0.0027269	NA	NA	NA	NA	1	-1	NA	NA	NA	NA	0.0748684	0.0448945	NA	NA	NA	NA	327.798	NA	NA	NA	NA	0.567057	1	1	1	1	1	1	1	1	1	1	1	1	1	1	1	1	1	1	1	1	1	1	1	1	1
GAS6	0.0010745	-0.0031413	0.001396	NA	NA	NA	1	-1	1	NA	NA	NA	0.0756649	0.11534	0.160846	NA	NA	NA	328.329	449.999	NA	NA	NA	0.316515	1	1	1	1	1	1	1	1	1	1	1	1	1	1	1	1	1	1	1	1	1	1	1	1	1
SERPINE1	0.00079051	-0.0035933	NA	NA	NA	NA	1	-1	NA	NA	NA	NA	0.0950289	0.0275097	NA	NA	NA	NA	328.491	NA	NA	NA	NA	0.806448	1	1	1	1	1	1	1	1	1	1	1	1	1	1	1	1	1	1	1	1	1	1	1	1	1
ST5	-0.00024561	0.0046248	-0.015607	0.002219	NA	NA	0	1	-1	1	NA	NA	0.25506	0.117572	0.178571	0.104022	NA	NA	328.497	410.002	444.151	NA	NA	0.265679	0	0	0	0	0	0	0	0	0	0	0	0	0	0	0	0	0	0	0	0	0	0	0	0	0
HSPA1B	0.0013214	0.0096805	-0.0030219	NA	NA	NA	1	1	-1	NA	NA	NA	0.0477173	0.148693	0.0337844	NA	NA	NA	328.784	370.003	NA	NA	NA	0.800443	1	1	1	1	1	1	1	1	1	1	1	1	1	1	1	1	1	1	1	1	1	1	1	1	1
TRABD	-0.00017296	0.00096231	NA	NA	NA	NA	0	1	NA	NA	NA	NA	0.283211	0.0966924	NA	NA	NA	NA	330	NA	NA	NA	NA	0.24259	0	0	0	0	0	0	0	0	0	0	0	0	0	0	0	0	0	0	0	0	0	0	0	0	0
PPP1R9A	0.00034406	-0.001546	NA	NA	NA	NA	0	-1	NA	NA	NA	NA	0.241407	0.0921997	NA	NA	NA	NA	330	NA	NA	NA	NA	0.253779	0	0	0	0	0	0	0	0	0	0	0	0	0	0	0	0	0	0	0	0	0	0	0	0	0
PPP1CC	-0.0014569	0.002335	NA	NA	NA	NA	-1	1	NA	NA	NA	NA	0.0837221	0.0742137	NA	NA	NA	NA	330.003	NA	NA	NA	NA	0.338929	-1	-1	-1	-1	-1	-1	-1	-1	-1	-1	-1	-1	-1	-1	-1	-1	-1	-1	-1	-1	-1	-1	-1	-1	-1
JPH1	-0.0012724	5.8637e-05	NA	NA	NA	NA	-1	0	NA	NA	NA	NA	0.053911	0.440031	NA	NA	NA	NA	330.935	NA	NA	NA	NA	0.542867	-1	-1	-1	-1	-1	-1	-1	-1	-1	-1	-1	-1	-1	-1	-1	-1	-1	-1	-1	-1	-1	-1	-1	-1	-1
STAT5B	7.8708e-05	-0.0017456	NA	NA	NA	NA	0	-1	NA	NA	NA	NA	0.426539	0.0843092	NA	NA	NA	NA	331.41	NA	NA	NA	NA	0.348587	0	0	0	0	0	0	0	0	0	0	0	0	0	0	0	0	0	0	0	0	0	0	0	0	0
COL6A3	0.00053956	-0.0033172	0.017532	-0.0031989	NA	NA	1	-1	1	-1	NA	NA	0.13034	0.103666	0.157674	0.107224	NA	NA	332.026	452.515	480.001	NA	NA	0.300489	1	1	1	1	1	1	1	1	1	1	1	1	1	1	1	1	1	1	1	1	1	1	1	1	1
JAKMIP2	0.0011085	-0.0020211	NA	NA	NA	NA	1	-1	NA	NA	NA	NA	0.0778875	0.0608647	NA	NA	NA	NA	332.245	NA	NA	NA	NA	0.428135	1	1	1	1	1	1	1	1	1	1	1	1	1	1	1	1	1	1	1	1	1	1	1	1	1
RPP38	0.00061791	-0.0091845	0.00078398	NA	NA	NA	1	0	1	NA	NA	NA	0.135376	0.283044	0.172533	NA	NA	NA	332.774	370	NA	NA	NA	0.203506	1	1	1	1	1	1	1	1	1	1	1	1	1	1	1	1	1	1	1	1	1	1	1	1	1
SRPK2	-0.00095964	0.0010055	NA	NA	NA	NA	-1	1	NA	NA	NA	NA	0.0895126	0.118269	NA	NA	NA	NA	337.302	NA	NA	NA	NA	0.212393	-1	-1	-1	-1	-1	-1	-1	-1	-1	-1	-1	-1	-1	-1	-1	-1	-1	-1	-1	-1	-1	-1	-1	-1	-1
WNT3	-0.00042228	0.013436	-0.0050687	0.0021897	NA	NA	-1	1	-1	1	NA	NA	0.161859	0.196233	0.105159	0.112094	NA	NA	338.074	369.999	459.227	NA	NA	0.286728	-1	-1	-1	-1	-1	-1	-1	-1	-1	-1	-1	-1	-1	-1	-1	-1	-1	-1	-1	-1	-1	-1	-1	-1	-1
AIMP2	0.00079276	0.0071183	-0.0045334	0.002977	NA	NA	1	0	-1	1	NA	NA	0.0814413	0.203912	0.103702	0.0822191	NA	NA	338.517	369.993	469.357	NA	NA	0.490363	1	1	1	1	1	1	1	1	1	1	1	1	1	1	1	1	1	1	1	1	1	1	1	1	1
SPECC1L	0.00016679	-0.0015642	NA	NA	NA	NA	0	-1	NA	NA	NA	NA	0.355824	0.0955911	NA	NA	NA	NA	339.366	NA	NA	NA	NA	0.24709	0	0	0	0	0	0	0	0	0	0	0	0	0	0	0	0	0	0	0	0	0	0	0	0	0
SMARCAL1	0.00042796	-0.0031846	0.0021938	NA	NA	NA	1	-1	1	NA	NA	NA	0.156709	0.119233	0.0999114	NA	NA	NA	339.998	450	NA	NA	NA	0.280942	1	1	1	1	1	1	1	1	1	1	1	1	1	1	1	1	1	1	1	1	1	1	1	1	1
CNN2	-0.0004515	-0.0024749	NA	NA	NA	NA	-1	-1	NA	NA	NA	NA	0.145213	0.0400652	NA	NA	NA	NA	340	NA	NA	NA	NA	0.781069	-1	-1	-1	-1	-1	-1	-1	-1	-1	-1	-1	-1	-1	-1	-1	-1	-1	-1	-1	-1	-1	-1	-1	-1	-1
MAFF	0.00081187	-0.0014746	NA	NA	NA	NA	1	-1	NA	NA	NA	NA	0.119237	0.0945085	NA	NA	NA	NA	340	NA	NA	NA	NA	0.20281	1	1	1	1	1	1	1	1	1	1	1	1	1	1	1	1	1	1	1	1	1	1	1	1	1
TEAD3	-0.00038287	-0.0019331	NA	NA	NA	NA	-1	-1	NA	NA	NA	NA	0.183443	0.0631714	NA	NA	NA	NA	340.001	NA	NA	NA	NA	0.615008	-1	-1	-1	-1	-1	-1	-1	-1	-1	-1	-1	-1	-1	-1	-1	-1	-1	-1	-1	-1	-1	-1	-1	-1	-1
CAMSAP1	-4.2476e-05	-0.0018157	NA	NA	NA	NA	0	-1	NA	NA	NA	NA	0.459718	0.0809387	NA	NA	NA	NA	340.001	NA	NA	NA	NA	0.376802	0	0	0	0	0	0	0	0	0	0	0	0	0	0	0	0	0	0	0	0	0	0	0	0	0
DARS2	0.0011844	-0.0038273	0.023166	-0.016066	0.017951	NA	1	-1	1	-1	1	NA	0.0697125	0.0847896	0.0939639	0.131531	0.119033	NA	341.644	488.571	521.461	564.235	NA	0.463086	1	1	1	1	1	1	1	1	1	1	1	1	1	1	1	1	1	1	1	1	1	1	1	1	1
PRR5L	-0.00042681	0.025882	-0.010044	0.001477	NA	NA	-1	1	-1	1	NA	NA	0.165918	0.121141	0.0704335	0.170265	NA	NA	349.135	371.252	452.133	NA	NA	0.488972	-1	-1	-1	-1	-1	-1	-1	-1	-1	-1	-1	-1	-1	-1	-1	-1	-1	-1	-1	-1	-1	-1	-1	-1	-1
CPSF6	-0.0014918	0.00038412	NA	NA	NA	NA	-1	0	NA	NA	NA	NA	0.0441704	0.223777	NA	NA	NA	NA	349.236	NA	NA	NA	NA	0.615035	-1	-1	-1	-1	-1	-1	-1	-1	-1	-1	-1	-1	-1	-1	-1	-1	-1	-1	-1	-1	-1	-1	-1	-1	-1
SLC7A11	-0.00010171	-0.0017325	NA	NA	NA	NA	0	-1	NA	NA	NA	NA	0.375452	0.0696405	NA	NA	NA	NA	350	NA	NA	NA	NA	0.479717	0	0	0	0	0	0	0	0	0	0	0	0	0	0	0	0	0	0	0	0	0	0	0	0	0
RTKN2	-0.00028567	-0.0027023	0.0020249	NA	NA	NA	-1	-1	1	NA	NA	NA	0.199482	0.153952	0.115733	NA	NA	NA	352.476	450	NA	NA	NA	0.356234	-1	-1	-1	-1	-1	-1	-1	-1	-1	-1	-1	-1	-1	-1	-1	-1	-1	-1	-1	-1	-1	-1	-1	-1	-1
PLK1S1	-0.00011459	0.0017549	NA	NA	NA	NA	0	1	NA	NA	NA	NA	0.382246	0.0901644	NA	NA	NA	NA	357.525	NA	NA	NA	NA	0.2968	0	0	0	0	0	0	0	0	0	0	0	0	0	0	0	0	0	0	0	0	0	0	0	0	0
PPP1R9B	-0.00013282	0.0041812	-0.0016716	NA	NA	NA	0	1	-1	NA	NA	NA	0.351928	0.130421	0.169597	NA	NA	NA	358.796	459.999	NA	NA	NA	0.378795	0	0	0	0	0	0	0	0	0	0	0	0	0	0	0	0	0	0	0	0	0	0	0	0	0
ADAM22	0.00038014	-0.0053266	0.00058037	NA	NA	NA	1	0	0	NA	NA	NA	0.167816	0.224859	0.255831	NA	NA	NA	359.997	419.998	NA	NA	NA	0.289353	1	1	1	1	1	1	1	1	1	1	1	1	1	1	1	1	1	1	1	1	1	1	1	1	1
CLPP	0.00057793	-0.0037612	0.0028039	NA	NA	NA	1	-1	1	NA	NA	NA	0.125826	0.157008	0.10255	NA	NA	NA	359.999	449.999	NA	NA	NA	0.202988	1	1	1	1	1	1	1	1	1	1	1	1	1	1	1	1	1	1	1	1	1	1	1	1	1
CRMP1	-0.00033476	-0.0019827	NA	NA	NA	NA	0	-1	NA	NA	NA	NA	0.220829	0.0758028	NA	NA	NA	NA	360	NA	NA	NA	NA	0.49777	0	0	0	0	0	0	0	0	0	0	0	0	0	0	0	0	0	0	0	0	0	0	0	0	0
POLR3G	-0.0012219	0.0021989	NA	NA	NA	NA	-1	1	NA	NA	NA	NA	0.0574454	0.0552281	NA	NA	NA	NA	360	NA	NA	NA	NA	0.502841	-1	-1	-1	-1	-1	-1	-1	-1	-1	-1	-1	-1	-1	-1	-1	-1	-1	-1	-1	-1	-1	-1	-1	-1	-1
MYC	0.00084218	-0.0024337	NA	NA	NA	NA	1	-1	NA	NA	NA	NA	0.0784027	0.0475193	NA	NA	NA	NA	360	NA	NA	NA	NA	0.548016	1	1	1	1	1	1	1	1	1	1	1	1	1	1	1	1	1	1	1	1	1	1	1	1	1
FAM136A	-0.0010409	0.0017212	NA	NA	NA	NA	-1	1	NA	NA	NA	NA	0.0991973	0.103403	NA	NA	NA	NA	360.001	NA	NA	NA	NA	0.2055	-1	-1	-1	-1	-1	-1	-1	-1	-1	-1	-1	-1	-1	-1	-1	-1	-1	-1	-1	-1	-1	-1	-1	-1	-1
MT2A	-0.00036743	-0.0021992	NA	NA	NA	NA	0	-1	NA	NA	NA	NA	0.218661	0.0816989	NA	NA	NA	NA	360.001	NA	NA	NA	NA	0.488047	0	0	0	0	0	0	0	0	0	0	0	0	0	0	0	0	0	0	0	0	0	0	0	0	0
HMOX1	0.0018795	-0.003407	0.0063432	NA	NA	NA	1	-1	1	NA	NA	NA	0.0367166	0.0487893	0.189364	NA	NA	NA	360.004	560.003	NA	NA	NA	0.676626	1	1	1	1	1	1	1	1	1	1	1	1	1	1	1	1	1	1	1	1	1	1	1	1	1
ZMYND11	-0.00046618	0.0017195	-0.018863	0.0032765	NA	NA	-1	1	-1	1	NA	NA	0.14602	0.18225	0.162616	0.19529	NA	NA	360.036	498.867	530.002	NA	NA	0.390019	-1	-1	-1	-1	-1	-1	-1	-1	-1	-1	-1	-1	-1	-1	-1	-1	-1	-1	-1	-1	-1	-1	-1	-1	-1
PAICS	-0.001231	0.001497	NA	NA	NA	NA	-1	1	NA	NA	NA	NA	0.0669795	0.10328	NA	NA	NA	NA	360.289	NA	NA	NA	NA	0.321114	-1	-1	-1	-1	-1	-1	-1	-1	-1	-1	-1	-1	-1	-1	-1	-1	-1	-1	-1	-1	-1	-1	-1	-1	-1
CMPK1	-0.00035339	0.0042686	-0.0017032	NA	NA	NA	-1	1	-1	NA	NA	NA	0.192354	0.0922829	0.186115	NA	NA	NA	360.333	473.678	NA	NA	NA	0.465591	-1	-1	-1	-1	-1	-1	-1	-1	-1	-1	-1	-1	-1	-1	-1	-1	-1	-1	-1	-1	-1	-1	-1	-1	-1
CLK3	0.00088803	-0.0136	0.0013364	NA	NA	NA	1	0	1	NA	NA	NA	0.0816969	0.212243	0.123357	NA	NA	NA	361.348	390.157	NA	NA	NA	0.265948	1	1	1	1	1	1	1	1	1	1	1	1	1	1	1	1	1	1	1	1	1	1	1	1	1
GJA1	-0.0013078	0.00074501	NA	NA	NA	NA	-1	1	NA	NA	NA	NA	0.0556313	0.170522	NA	NA	NA	NA	365.053	NA	NA	NA	NA	0.439218	-1	-1	-1	-1	-1	-1	-1	-1	-1	-1	-1	-1	-1	-1	-1	-1	-1	-1	-1	-1	-1	-1	-1	-1	-1
ERC2	-0.0001348	0.0015001	NA	NA	NA	NA	0	1	NA	NA	NA	NA	0.348516	0.102576	NA	NA	NA	NA	365.503	NA	NA	NA	NA	0.233147	0	0	0	0	0	0	0	0	0	0	0	0	0	0	0	0	0	0	0	0	0	0	0	0	0
DNAJC30	0.00031272	-0.0014365	NA	NA	NA	NA	0	-1	NA	NA	NA	NA	0.210143	0.0996451	NA	NA	NA	NA	366.664	NA	NA	NA	NA	0.205274	0	0	0	0	0	0	0	0	0	0	0	0	0	0	0	0	0	0	0	0	0	0	0	0	0
IFFO2	-0.00049224	-0.0022991	NA	NA	NA	NA	-1	-1	NA	NA	NA	NA	0.129523	0.0556737	NA	NA	NA	NA	366.761	NA	NA	NA	NA	0.693713	-1	-1	-1	-1	-1	-1	-1	-1	-1	-1	-1	-1	-1	-1	-1	-1	-1	-1	-1	-1	-1	-1	-1	-1	-1
ZCCHC8	0.00069788	-0.0028402	0.0075758	NA	NA	NA	1	-1	1	NA	NA	NA	0.0855214	0.0744592	0.0792305	NA	NA	NA	369.167	530	NA	NA	NA	0.438189	1	1	1	1	1	1	1	1	1	1	1	1	1	1	1	1	1	1	1	1	1	1	1	1	1
SHB	0.00039997	-0.0056689	0.0013204	NA	NA	NA	1	-1	1	NA	NA	NA	0.158607	0.140151	0.15511	NA	NA	NA	369.921	438.777	NA	NA	NA	0.345912	1	1	1	1	1	1	1	1	1	1	1	1	1	1	1	1	1	1	1	1	1	1	1	1	1
PIK3R1	-0.00058997	0.0051082	-0.0018773	NA	NA	NA	-1	1	-1	NA	NA	NA	0.132617	0.128873	0.157552	NA	NA	NA	369.932	450	NA	NA	NA	0.227342	-1	-1	-1	-1	-1	-1	-1	-1	-1	-1	-1	-1	-1	-1	-1	-1	-1	-1	-1	-1	-1	-1	-1	-1	-1
THBS1	0.00053772	-0.0015446	-0.0066304	NA	NA	NA	1	-1	-1	NA	NA	NA	0.108707	0.142524	0.0754853	NA	NA	NA	369.982	510	NA	NA	NA	0.671253	1	1	1	1	1	1	1	1	1	1	1	1	1	1	1	1	1	1	1	1	1	1	1	1	1
SOGA1	0.00039033	-0.0021226	0.0028618	NA	NA	NA	1	-1	0	NA	NA	NA	0.141451	0.0988661	0.220439	NA	NA	NA	369.997	530.001	NA	NA	NA	0.291291	1	1	1	1	1	1	1	1	1	1	1	1	1	1	1	1	1	1	1	1	1	1	1	1	1
IPO11	-0.0011677	0.0008392	NA	NA	NA	NA	-1	1	NA	NA	NA	NA	0.0717116	0.174519	NA	NA	NA	NA	369.998	NA	NA	NA	NA	0.304688	-1	-1	-1	-1	-1	-1	-1	-1	-1	-1	-1	-1	-1	-1	-1	-1	-1	-1	-1	-1	-1	-1	-1	-1	-1
KEAP1	0.0010702	-0.00039891	NA	NA	NA	NA	1	0	NA	NA	NA	NA	0.0557635	0.234911	NA	NA	NA	NA	369.999	NA	NA	NA	NA	0.473577	1	1	1	1	1	1	1	1	1	1	1	1	1	1	1	1	1	1	1	1	1	1	1	1	1
PTPN12	-0.0014211	0.00038389	NA	NA	NA	NA	-1	0	NA	NA	NA	NA	0.0511053	0.288156	NA	NA	NA	NA	369.999	NA	NA	NA	NA	0.514483	-1	-1	-1	-1	-1	-1	-1	-1	-1	-1	-1	-1	-1	-1	-1	-1	-1	-1	-1	-1	-1	-1	-1	-1	-1
REEP3	-0.0011464	0.00017696	NA	NA	NA	NA	-1	0	NA	NA	NA	NA	0.0609914	0.374653	NA	NA	NA	NA	369.999	NA	NA	NA	NA	0.459239	-1	-1	-1	-1	-1	-1	-1	-1	-1	-1	-1	-1	-1	-1	-1	-1	-1	-1	-1	-1	-1	-1	-1	-1	-1
PPM1B	0.00073288	-0.0019084	NA	NA	NA	NA	1	-1	NA	NA	NA	NA	0.0957669	0.0789399	NA	NA	NA	NA	369.999	NA	NA	NA	NA	0.320312	1	1	1	1	1	1	1	1	1	1	1	1	1	1	1	1	1	1	1	1	1	1	1	1	1
DDX21	-0.001866	0.00068047	NA	NA	NA	NA	-1	1	NA	NA	NA	NA	0.0282625	0.152323	NA	NA	NA	NA	370	NA	NA	NA	NA	0.774271	-1	-1	-1	-1	-1	-1	-1	-1	-1	-1	-1	-1	-1	-1	-1	-1	-1	-1	-1	-1	-1	-1	-1	-1	-1
USP11	0.00065147	-0.0017816	NA	NA	NA	NA	1	-1	NA	NA	NA	NA	0.0919356	0.065304	NA	NA	NA	NA	370	NA	NA	NA	NA	0.384486	1	1	1	1	1	1	1	1	1	1	1	1	1	1	1	1	1	1	1	1	1	1	1	1	1
LATS2	0.00010148	-0.0019481	NA	NA	NA	NA	0	-1	NA	NA	NA	NA	0.379892	0.0866988	NA	NA	NA	NA	370	NA	NA	NA	NA	0.348384	0	0	0	0	0	0	0	0	0	0	0	0	0	0	0	0	0	0	0	0	0	0	0	0	0
PCK2	0.0008886	-0.00094313	NA	NA	NA	NA	1	-1	NA	NA	NA	NA	0.0806097	0.139066	NA	NA	NA	NA	370	NA	NA	NA	NA	0.239495	1	1	1	1	1	1	1	1	1	1	1	1	1	1	1	1	1	1	1	1	1	1	1	1	1
PCYT1B	0.00057931	-0.0015677	NA	NA	NA	NA	1	-1	NA	NA	NA	NA	0.12431	0.0995185	NA	NA	NA	NA	370	NA	NA	NA	NA	0.211396	1	1	1	1	1	1	1	1	1	1	1	1	1	1	1	1	1	1	1	1	1	1	1	1	1
SRF	-0.00021771	-0.0020629	NA	NA	NA	NA	0	-1	NA	NA	NA	NA	0.272668	0.0805818	NA	NA	NA	NA	370	NA	NA	NA	NA	0.473092	0	0	0	0	0	0	0	0	0	0	0	0	0	0	0	0	0	0	0	0	0	0	0	0	0
VANGL1	-0.0010412	0.0011827	NA	NA	NA	NA	-1	1	NA	NA	NA	NA	0.0713135	0.116748	NA	NA	NA	NA	370	NA	NA	NA	NA	0.297247	-1	-1	-1	-1	-1	-1	-1	-1	-1	-1	-1	-1	-1	-1	-1	-1	-1	-1	-1	-1	-1	-1	-1	-1	-1
TRA2A	0.00049349	-0.0010706	NA	NA	NA	NA	1	-1	NA	NA	NA	NA	0.110654	0.098546	NA	NA	NA	NA	370.001	NA	NA	NA	NA	0.203394	1	1	1	1	1	1	1	1	1	1	1	1	1	1	1	1	1	1	1	1	1	1	1	1	1
CYB5B	-8.8886e-05	-0.0017005	NA	NA	NA	NA	0	-1	NA	NA	NA	NA	0.372685	0.081779	NA	NA	NA	NA	370.001	NA	NA	NA	NA	0.434796	0	0	0	0	0	0	0	0	0	0	0	0	0	0	0	0	0	0	0	0	0	0	0	0	0
RGMA	-0.0010601	0.0024865	-0.0022111	NA	NA	NA	-1	1	-1	NA	NA	NA	0.062645	0.179548	0.142184	NA	NA	NA	370.013	478.287	NA	NA	NA	0.330981	-1	-1	-1	-1	-1	-1	-1	-1	-1	-1	-1	-1	-1	-1	-1	-1	-1	-1	-1	-1	-1	-1	-1	-1	-1
CTGF	0.0010624	-0.0024235	-0.0073325	NA	NA	NA	1	-1	-1	NA	NA	NA	0.0432291	0.0688077	0.0788537	NA	NA	NA	370.039	530	NA	NA	NA	0.796123	1	1	1	1	1	1	1	1	1	1	1	1	1	1	1	1	1	1	1	1	1	1	1	1	1
C8orf34	-0.00035109	0.0017183	NA	NA	NA	NA	0	1	NA	NA	NA	NA	0.209748	0.103241	NA	NA	NA	NA	370.812	NA	NA	NA	NA	0.208198	0	0	0	0	0	0	0	0	0	0	0	0	0	0	0	0	0	0	0	0	0	0	0	0	0
ELL2	0.00045272	-0.0030784	NA	NA	NA	NA	1	-1	NA	NA	NA	NA	0.145783	0.0486524	NA	NA	NA	NA	374.203	NA	NA	NA	NA	0.598463	1	1	1	1	1	1	1	1	1	1	1	1	1	1	1	1	1	1	1	1	1	1	1	1	1
ME1	0.00032563	-0.0033687	0.00061272	NA	NA	NA	1	-1	0	NA	NA	NA	0.153513	0.182671	0.253149	NA	NA	NA	376.492	450.017	NA	NA	NA	0.235819	1	1	1	1	1	1	1	1	1	1	1	1	1	1	1	1	1	1	1	1	1	1	1	1	1
CIC	-4.0773e-05	-0.0013911	NA	NA	NA	NA	0	-1	NA	NA	NA	NA	0.434979	0.0929641	NA	NA	NA	NA	377.621	NA	NA	NA	NA	0.33277	0	0	0	0	0	0	0	0	0	0	0	0	0	0	0	0	0	0	0	0	0	0	0	0	0
ZNF777	0.00056405	0.0056723	-0.0037936	NA	NA	NA	1	1	-1	NA	NA	NA	0.107815	0.11151	0.0663753	NA	NA	NA	377.872	450	NA	NA	NA	0.589245	1	1	1	1	1	1	1	1	1	1	1	1	1	1	1	1	1	1	1	1	1	1	1	1	1
MKRN1	0.00048726	0.0051495	-0.0032961	NA	NA	NA	1	1	-1	NA	NA	NA	0.120935	0.119506	0.0745191	NA	NA	NA	379.734	450	NA	NA	NA	0.532084	1	1	1	1	1	1	1	1	1	1	1	1	1	1	1	1	1	1	1	1	1	1	1	1	1
SLC39A1	0.00013275	0.0020746	NA	NA	NA	NA	0	1	NA	NA	NA	NA	0.313822	0.0644614	NA	NA	NA	NA	380	NA	NA	NA	NA	0.543841	0	0	0	0	0	0	0	0	0	0	0	0	0	0	0	0	0	0	0	0	0	0	0	0	0
NFX1	0.00062984	-0.0018928	NA	NA	NA	NA	1	-1	NA	NA	NA	NA	0.113718	0.0821423	NA	NA	NA	NA	380	NA	NA	NA	NA	0.274197	1	1	1	1	1	1	1	1	1	1	1	1	1	1	1	1	1	1	1	1	1	1	1	1	1
PTPN21	0.00027968	-0.0023685	NA	NA	NA	NA	0	-1	NA	NA	NA	NA	0.22637	0.0677704	NA	NA	NA	NA	380.006	NA	NA	NA	NA	0.415521	0	0	0	0	0	0	0	0	0	0	0	0	0	0	0	0	0	0	0	0	0	0	0	0	0
NIT1	0.00040885	-0.0052403	0.0020161	NA	NA	NA	1	-1	1	NA	NA	NA	0.150047	0.154706	0.130381	NA	NA	NA	381.193	449.989	NA	NA	NA	0.226358	1	1	1	1	1	1	1	1	1	1	1	1	1	1	1	1	1	1	1	1	1	1	1	1	1
ANKRD35	0.00026375	0.0025191	-0.0077157	NA	NA	NA	0	1	-1	NA	NA	NA	0.202927	0.100234	0.103267	NA	NA	NA	382.765	530	NA	NA	NA	0.456327	0	0	0	0	0	0	0	0	0	0	0	0	0	0	0	0	0	0	0	0	0	0	0	0	0
NT5C2	-0.001433	0.00093829	NA	NA	NA	NA	-1	1	NA	NA	NA	NA	0.0527281	0.172737	NA	NA	NA	NA	384.008	NA	NA	NA	NA	0.457137	-1	-1	-1	-1	-1	-1	-1	-1	-1	-1	-1	-1	-1	-1	-1	-1	-1	-1	-1	-1	-1	-1	-1	-1	-1
C7orf25	0.00011482	0.0037567	-0.0093433	0.0030497	NA	NA	0	1	-1	1	NA	NA	0.305912	0.120299	0.118644	0.168373	NA	NA	387.012	480.001	529.727	NA	NA	0.376033	0	0	0	0	0	0	0	0	0	0	0	0	0	0	0	0	0	0	0	0	0	0	0	0	0
MAD2L1	-0.00067957	0.0025082	NA	NA	NA	NA	-1	1	NA	NA	NA	NA	0.117817	0.0858953	NA	NA	NA	NA	389.993	NA	NA	NA	NA	0.288719	-1	-1	-1	-1	-1	-1	-1	-1	-1	-1	-1	-1	-1	-1	-1	-1	-1	-1	-1	-1	-1	-1	-1	-1	-1
AFAP1	0.00022319	-0.0022711	NA	NA	NA	NA	0	-1	NA	NA	NA	NA	0.249857	0.072534	NA	NA	NA	NA	390	NA	NA	NA	NA	0.388449	0	0	0	0	0	0	0	0	0	0	0	0	0	0	0	0	0	0	0	0	0	0	0	0	0
MCM6	0.0010395	-0.0010458	NA	NA	NA	NA	1	-1	NA	NA	NA	NA	0.0717036	0.171841	NA	NA	NA	NA	392.598	NA	NA	NA	NA	0.275129	1	1	1	1	1	1	1	1	1	1	1	1	1	1	1	1	1	1	1	1	1	1	1	1	1
PRKCA	-0.00031457	0.0062607	-0.0016029	NA	NA	NA	-1	1	-1	NA	NA	NA	0.14683	0.16648	0.11732	NA	NA	NA	392.75	441.248	NA	NA	NA	0.258941	-1	-1	-1	-1	-1	-1	-1	-1	-1	-1	-1	-1	-1	-1	-1	-1	-1	-1	-1	-1	-1	-1	-1	-1	-1
CBWD3	4.4881e-05	0.0058003	-0.0034883	NA	NA	NA	0	1	-1	NA	NA	NA	0.435232	0.151986	0.0933057	NA	NA	NA	393.672	469.989	NA	NA	NA	0.38102	0	0	0	0	0	0	0	0	0	0	0	0	0	0	0	0	0	0	0	0	0	0	0	0	0
HSPH1	0.00058306	-0.0027913	NA	NA	NA	NA	1	-1	NA	NA	NA	NA	0.107203	0.0605092	NA	NA	NA	NA	396.283	NA	NA	NA	NA	0.457195	1	1	1	1	1	1	1	1	1	1	1	1	1	1	1	1	1	1	1	1	1	1	1	1	1
ZFP36L2	-0.0016283	0.00080068	NA	NA	NA	NA	-1	1	NA	NA	NA	NA	0.0383653	0.183019	NA	NA	NA	NA	397.051	NA	NA	NA	NA	0.642725	-1	-1	-1	-1	-1	-1	-1	-1	-1	-1	-1	-1	-1	-1	-1	-1	-1	-1	-1	-1	-1	-1	-1	-1	-1
CDC6	0.00081858	0.0081782	-0.0019268	NA	NA	NA	1	1	-1	NA	NA	NA	0.0786	0.167896	0.127654	NA	NA	NA	399.397	442.69	NA	NA	NA	0.616433	1	1	1	1	1	1	1	1	1	1	1	1	1	1	1	1	1	1	1	1	1	1	1	1	1
FBXO30	0.00034653	-0.0026513	NA	NA	NA	NA	0	-1	NA	NA	NA	NA	0.20097	0.087134	NA	NA	NA	NA	400	NA	NA	NA	NA	0.314272	0	0	0	0	0	0	0	0	0	0	0	0	0	0	0	0	0	0	0	0	0	0	0	0	0
FAM84B	-0.00014039	-0.0020055	NA	NA	NA	NA	0	-1	NA	NA	NA	NA	0.307283	0.091933	NA	NA	NA	NA	400.001	NA	NA	NA	NA	0.407289	0	0	0	0	0	0	0	0	0	0	0	0	0	0	0	0	0	0	0	0	0	0	0	0	0
ZNF518A	-4.3418e-05	-0.002037	NA	NA	NA	NA	0	-1	NA	NA	NA	NA	0.446462	0.11247	NA	NA	NA	NA	400.001	NA	NA	NA	NA	0.269386	0	0	0	0	0	0	0	0	0	0	0	0	0	0	0	0	0	0	0	0	0	0	0	0	0
EXOG	0.00098948	-0.0018277	NA	NA	NA	NA	1	-1	NA	NA	NA	NA	0.0803369	0.112052	NA	NA	NA	NA	400.002	NA	NA	NA	NA	0.246311	1	1	1	1	1	1	1	1	1	1	1	1	1	1	1	1	1	1	1	1	1	1	1	1	1
KLHL13	9.4361e-05	0.0031243	-0.0042255	NA	NA	NA	0	1	-1	NA	NA	NA	0.340246	0.0954215	0.167929	NA	NA	NA	401.4	533.813	NA	NA	NA	0.494239	0	0	0	0	0	0	0	0	0	0	0	0	0	0	0	0	0	0	0	0	0	0	0	0	0
AMOTL1	-0.00015123	-0.0026	NA	NA	NA	NA	0	-1	NA	NA	NA	NA	0.288103	0.0682066	NA	NA	NA	NA	402.291	NA	NA	NA	NA	0.554458	0	0	0	0	0	0	0	0	0	0	0	0	0	0	0	0	0	0	0	0	0	0	0	0	0
HEXIM1	0.001077	-0.0014735	NA	NA	NA	NA	1	-1	NA	NA	NA	NA	0.0570978	0.118194	NA	NA	NA	NA	402.544	NA	NA	NA	NA	0.380041	1	1	1	1	1	1	1	1	1	1	1	1	1	1	1	1	1	1	1	1	1	1	1	1	1
PLCL2	-0.00019042	0.002879	-0.0044994	NA	NA	NA	0	1	-1	NA	NA	NA	0.245188	0.122913	0.142452	NA	NA	NA	402.959	530	NA	NA	NA	0.272598	0	0	0	0	0	0	0	0	0	0	0	0	0	0	0	0	0	0	0	0	0	0	0	0	0
SLC39A10	-0.0011265	0.0030636	NA	NA	NA	NA	-1	1	NA	NA	NA	NA	0.048799	0.052646	NA	NA	NA	NA	404.347	NA	NA	NA	NA	0.569892	-1	-1	-1	-1	-1	-1	-1	-1	-1	-1	-1	-1	-1	-1	-1	-1	-1	-1	-1	-1	-1	-1	-1	-1	-1
SFXN1	-0.00085522	0.0014216	NA	NA	NA	NA	-1	1	NA	NA	NA	NA	0.0799772	0.135566	NA	NA	NA	NA	405.01	NA	NA	NA	NA	0.226529	-1	-1	-1	-1	-1	-1	-1	-1	-1	-1	-1	-1	-1	-1	-1	-1	-1	-1	-1	-1	-1	-1	-1	-1	-1
DOCK11	4.3377e-05	-0.0098448	0.0077922	-0.0028884	NA	NA	0	-1	1	0	NA	NA	0.431978	0.144109	0.112041	0.216515	NA	NA	405.609	450	528.58	NA	NA	0.276253	0	0	0	0	0	0	0	0	0	0	0	0	0	0	0	0	0	0	0	0	0	0	0	0	0
SOX3	0.00028858	-0.0023004	NA	NA	NA	NA	0	-1	NA	NA	NA	NA	0.201081	0.0838514	NA	NA	NA	NA	406.002	NA	NA	NA	NA	0.314202	0	0	0	0	0	0	0	0	0	0	0	0	0	0	0	0	0	0	0	0	0	0	0	0	0
PCDH18	0.00058797	-0.0025642	NA	NA	NA	NA	1	-1	NA	NA	NA	NA	0.109742	0.0755521	NA	NA	NA	NA	406.793	NA	NA	NA	NA	0.338858	1	1	1	1	1	1	1	1	1	1	1	1	1	1	1	1	1	1	1	1	1	1	1	1	1
PLK2	0.00045802	-0.0088546	-0.00040299	NA	NA	NA	1	-1	0	NA	NA	NA	0.118804	0.191453	0.340716	NA	NA	NA	407.142	448.716	NA	NA	NA	0.506729	1	1	1	1	1	1	1	1	1	1	1	1	1	1	1	1	1	1	1	1	1	1	1	1	1
ARHGEF26	3.9227e-05	0.0090424	-0.010878	0.0016718	NA	NA	0	1	-1	1	NA	NA	0.420866	0.167061	0.104424	0.187383	NA	NA	409.013	450.007	497.322	NA	NA	0.28664	0	0	0	0	0	0	0	0	0	0	0	0	0	0	0	0	0	0	0	0	0	0	0	0	0
ATP5SL	0.00070464	-0.0070925	0.0030628	NA	NA	NA	1	-1	1	NA	NA	NA	0.0811103	0.176696	0.0843354	NA	NA	NA	409.953	449.989	NA	NA	NA	0.353486	1	1	1	1	1	1	1	1	1	1	1	1	1	1	1	1	1	1	1	1	1	1	1	1	1
RHOB	-6.2443e-05	-0.003235	NA	NA	NA	NA	0	-1	NA	NA	NA	NA	0.412052	0.0701357	NA	NA	NA	NA	410	NA	NA	NA	NA	0.525538	0	0	0	0	0	0	0	0	0	0	0	0	0	0	0	0	0	0	0	0	0	0	0	0	0
CLGN	0.00019699	0.0021421	NA	NA	NA	NA	0	1	NA	NA	NA	NA	0.25604	0.0969265	NA	NA	NA	NA	410	NA	NA	NA	NA	0.405198	0	0	0	0	0	0	0	0	0	0	0	0	0	0	0	0	0	0	0	0	0	0	0	0	0
JUND	6.2259e-05	-0.0022296	NA	NA	NA	NA	0	-1	NA	NA	NA	NA	0.424912	0.11621	NA	NA	NA	NA	410	NA	NA	NA	NA	0.229442	0	0	0	0	0	0	0	0	0	0	0	0	0	0	0	0	0	0	0	0	0	0	0	0	0
TK1	0.0012796	-0.0011587	NA	NA	NA	NA	1	-1	NA	NA	NA	NA	0.0592503	0.174588	NA	NA	NA	NA	410.001	NA	NA	NA	NA	0.387915	1	1	1	1	1	1	1	1	1	1	1	1	1	1	1	1	1	1	1	1	1	1	1	1	1
SUPT16H	6.4428e-05	0.0075256	-0.002735	NA	NA	NA	0	1	-1	NA	NA	NA	0.368338	0.191209	0.0785562	NA	NA	NA	410.241	449.999	NA	NA	NA	0.325606	0	0	0	0	0	0	0	0	0	0	0	0	0	0	0	0	0	0	0	0	0	0	0	0	0
ADD3	3.4214e-05	-0.0070892	0.0016207	NA	NA	NA	0	0	1	NA	NA	NA	0.428225	0.203288	0.129808	NA	NA	NA	411.054	449.85	NA	NA	NA	0.267391	0	0	0	0	0	0	0	0	0	0	0	0	0	0	0	0	0	0	0	0	0	0	0	0	0
CD44	-0.00043381	0.0093568	-0.0018988	NA	NA	NA	-1	0	-1	NA	NA	NA	0.118859	0.25142	0.115963	NA	NA	NA	412.812	449.999	NA	NA	NA	0.233429	-1	-1	-1	-1	-1	-1	-1	-1	-1	-1	-1	-1	-1	-1	-1	-1	-1	-1	-1	-1	-1	-1	-1	-1	-1
HMGCR	0.0003148	-0.0049219	NA	NA	NA	NA	1	-1	NA	NA	NA	NA	0.157101	0.0358812	NA	NA	NA	NA	413.519	NA	NA	NA	NA	0.771248	1	1	1	1	1	1	1	1	1	1	1	1	1	1	1	1	1	1	1	1	1	1	1	1	1
CDKN2B	0.0003771	-0.0030689	NA	NA	NA	NA	1	-1	NA	NA	NA	NA	0.192333	0.0866367	NA	NA	NA	NA	413.665	NA	NA	NA	NA	0.307641	1	1	1	1	1	1	1	1	1	1	1	1	1	1	1	1	1	1	1	1	1	1	1	1	1
TMEM57	-0.00039162	0.010592	-0.0019658	NA	NA	NA	-1	1	-1	NA	NA	NA	0.136937	0.171087	0.129031	NA	NA	NA	414.388	449.999	NA	NA	NA	0.25394	-1	-1	-1	-1	-1	-1	-1	-1	-1	-1	-1	-1	-1	-1	-1	-1	-1	-1	-1	-1	-1	-1	-1	-1	-1
GDF11	-0.00037948	0.015309	-0.0071832	-0.0016316	NA	NA	-1	1	-1	0	NA	NA	0.128543	0.169286	0.127625	0.226004	NA	NA	416.135	449.989	506.47	NA	NA	0.370757	-1	-1	-1	-1	-1	-1	-1	-1	-1	-1	-1	-1	-1	-1	-1	-1	-1	-1	-1	-1	-1	-1	-1	-1	-1
ATAD2	0.00022834	0.0071437	-0.0058234	NA	NA	NA	0	1	-1	NA	NA	NA	0.249048	0.171229	0.0710365	NA	NA	NA	417.849	478.599	NA	NA	NA	0.339491	0	0	0	0	0	0	0	0	0	0	0	0	0	0	0	0	0	0	0	0	0	0	0	0	0
PLEKHG3	-0.00010806	-0.016705	0.013876	-0.016849	0.0004491	NA	0	-1	1	-1	0	NA	0.299349	0.0961063	0.114183	0.144573	0.421967	NA	418.29	450	494.367	521.383	NA	0.637572	0	0	0	0	0	0	0	0	0	0	0	0	0	0	0	0	0	0	0	0	0	0	0	0	0
ZMYM1	-0.00047602	0.01236	-0.015808	0.0030374	NA	NA	-1	1	-1	1	NA	NA	0.0915677	0.121198	0.146277	0.0941123	NA	NA	418.532	450	485.06	NA	NA	0.371948	-1	-1	-1	-1	-1	-1	-1	-1	-1	-1	-1	-1	-1	-1	-1	-1	-1	-1	-1	-1	-1	-1	-1	-1	-1
BTG3	0.00037793	0.013429	-0.0080124	0.0040414	NA	NA	1	0	-1	1	NA	NA	0.141663	0.203935	0.0847411	0.157768	NA	NA	419.043	448.258	529.039	NA	NA	0.361878	1	1	1	1	1	1	1	1	1	1	1	1	1	1	1	1	1	1	1	1	1	1	1	1	1
DBNL	0.00046859	0.0074625	-0.0021248	NA	NA	NA	1	0	-1	NA	NA	NA	0.101906	0.273047	0.0961204	NA	NA	NA	419.625	450	NA	NA	NA	0.402372	1	1	1	1	1	1	1	1	1	1	1	1	1	1	1	1	1	1	1	1	1	1	1	1	1
LSM14B	-0.00012219	0.0097256	-0.0020111	NA	NA	NA	0	1	-1	NA	NA	NA	0.283767	0.1593	0.108072	NA	NA	NA	419.888	449.979	NA	NA	NA	0.230742	0	0	0	0	0	0	0	0	0	0	0	0	0	0	0	0	0	0	0	0	0	0	0	0	0
MAPK4	0.0001109	0.0087644	-0.0030082	NA	NA	NA	0	0	-1	NA	NA	NA	0.298994	0.243668	0.0673313	NA	NA	NA	419.91	450.009	NA	NA	NA	0.279411	0	0	0	0	0	0	0	0	0	0	0	0	0	0	0	0	0	0	0	0	0	0	0	0	0
GSR	-0.00026454	0.0023484	NA	NA	NA	NA	-1	1	NA	NA	NA	NA	0.171464	0.069382	NA	NA	NA	NA	420	NA	NA	NA	NA	0.402561	-1	-1	-1	-1	-1	-1	-1	-1	-1	-1	-1	-1	-1	-1	-1	-1	-1	-1	-1	-1	-1	-1	-1	-1	-1
GLS	-0.0016153	0.0025319	NA	NA	NA	NA	-1	1	NA	NA	NA	NA	0.0456895	0.104573	NA	NA	NA	NA	420	NA	NA	NA	NA	0.486744	-1	-1	-1	-1	-1	-1	-1	-1	-1	-1	-1	-1	-1	-1	-1	-1	-1	-1	-1	-1	-1	-1	-1	-1	-1
IFT140	2.2065e-05	0.0057267	-0.0063378	NA	NA	NA	0	1	-1	NA	NA	NA	0.468532	0.171413	0.0846377	NA	NA	NA	420.148	490	NA	NA	NA	0.261744	0	0	0	0	0	0	0	0	0	0	0	0	0	0	0	0	0	0	0	0	0	0	0	0	0
UST	-0.00094055	-0.0085459	0.014034	-0.0024718	NA	NA	-1	-1	1	0	NA	NA	0.0669351	0.173069	0.0863844	0.285097	NA	NA	426.003	471.678	531.171	NA	NA	0.537181	-1	-1	-1	-1	-1	-1	-1	-1	-1	-1	-1	-1	-1	-1	-1	-1	-1	-1	-1	-1	-1	-1	-1	-1	-1
CENPB	-0.000835	0.013087	-0.0016736	NA	NA	NA	-1	0	-1	NA	NA	NA	0.0698224	0.218328	0.157833	NA	NA	NA	426.632	453.891	NA	NA	NA	0.261179	-1	-1	-1	-1	-1	-1	-1	-1	-1	-1	-1	-1	-1	-1	-1	-1	-1	-1	-1	-1	-1	-1	-1	-1	-1
TECR	-0.0010441	0.0011333	NA	NA	NA	NA	-1	0	NA	NA	NA	NA	0.0694386	0.205861	NA	NA	NA	NA	426.912	NA	NA	NA	NA	0.292804	-1	-1	-1	-1	-1	-1	-1	-1	-1	-1	-1	-1	-1	-1	-1	-1	-1	-1	-1	-1	-1	-1	-1	-1	-1
SAMD4A	-0.00043674	-0.0032529	NA	NA	NA	NA	-1	-1	NA	NA	NA	NA	0.118842	0.0611291	NA	NA	NA	NA	427.09	NA	NA	NA	NA	0.675475	-1	-1	-1	-1	-1	-1	-1	-1	-1	-1	-1	-1	-1	-1	-1	-1	-1	-1	-1	-1	-1	-1	-1	-1	-1
TRIM6	-0.00064288	0.030245	-0.00065127	NA	NA	NA	-1	1	0	NA	NA	NA	0.117196	0.14033	0.342397	NA	NA	NA	429.742	450.001	NA	NA	NA	0.477233	-1	-1	-1	-1	-1	-1	-1	-1	-1	-1	-1	-1	-1	-1	-1	-1	-1	-1	-1	-1	-1	-1	-1	-1	-1
RBM15B	-0.0010864	0.0015973	NA	NA	NA	NA	-1	1	NA	NA	NA	NA	0.0542174	0.144469	NA	NA	NA	NA	430.002	NA	NA	NA	NA	0.393933	-1	-1	-1	-1	-1	-1	-1	-1	-1	-1	-1	-1	-1	-1	-1	-1	-1	-1	-1	-1	-1	-1	-1	-1	-1
STARD4	9.9059e-05	-0.0034778	NA	NA	NA	NA	0	-1	NA	NA	NA	NA	0.337371	0.066464	NA	NA	NA	NA	433.019	NA	NA	NA	NA	0.513213	0	0	0	0	0	0	0	0	0	0	0	0	0	0	0	0	0	0	0	0	0	0	0	0	0
RNF168	-0.00042114	-0.0024131	NA	NA	NA	NA	-1	-1	NA	NA	NA	NA	0.137159	0.102768	NA	NA	NA	NA	433.127	NA	NA	NA	NA	0.467051	-1	-1	-1	-1	-1	-1	-1	-1	-1	-1	-1	-1	-1	-1	-1	-1	-1	-1	-1	-1	-1	-1	-1	-1	-1
HTR7	6.9088e-05	0.0035867	NA	NA	NA	NA	0	1	NA	NA	NA	NA	0.362161	0.0547596	NA	NA	NA	NA	433.384	NA	NA	NA	NA	0.652089	0	0	0	0	0	0	0	0	0	0	0	0	0	0	0	0	0	0	0	0	0	0	0	0	0
SQLE	-4.5468e-05	-0.0046807	NA	NA	NA	NA	0	-1	NA	NA	NA	NA	0.414772	0.0466632	NA	NA	NA	NA	436.732	NA	NA	NA	NA	0.705205	0	0	0	0	0	0	0	0	0	0	0	0	0	0	0	0	0	0	0	0	0	0	0	0	0
POSTN	-0.00018178	0.0028379	NA	NA	NA	NA	0	1	NA	NA	NA	NA	0.289248	0.117888	NA	NA	NA	NA	440	NA	NA	NA	NA	0.208647	0	0	0	0	0	0	0	0	0	0	0	0	0	0	0	0	0	0	0	0	0	0	0	0	0
RIMS2	-0.0010588	0.001365	NA	NA	NA	NA	-1	1	NA	NA	NA	NA	0.0680516	0.19488	NA	NA	NA	NA	440.002	NA	NA	NA	NA	0.299788	-1	-1	-1	-1	-1	-1	-1	-1	-1	-1	-1	-1	-1	-1	-1	-1	-1	-1	-1	-1	-1	-1	-1	-1	-1
FZD7	-0.0010555	0.00080556	NA	NA	NA	NA	-1	0	NA	NA	NA	NA	0.0486259	0.242374	NA	NA	NA	NA	441.44	NA	NA	NA	NA	0.485406	-1	-1	-1	-1	-1	-1	-1	-1	-1	-1	-1	-1	-1	-1	-1	-1	-1	-1	-1	-1	-1	-1	-1	-1	-1
USP44	-0.0011945	0.0033491	NA	NA	NA	NA	-1	1	NA	NA	NA	NA	0.067424	0.110669	NA	NA	NA	NA	445.242	NA	NA	NA	NA	0.304262	-1	-1	-1	-1	-1	-1	-1	-1	-1	-1	-1	-1	-1	-1	-1	-1	-1	-1	-1	-1	-1	-1	-1	-1	-1
ATM	-0.00096	0.00062603	NA	NA	NA	NA	-1	0	NA	NA	NA	NA	0.0422699	0.244803	NA	NA	NA	NA	446.477	NA	NA	NA	NA	0.574112	-1	-1	-1	-1	-1	-1	-1	-1	-1	-1	-1	-1	-1	-1	-1	-1	-1	-1	-1	-1	-1	-1	-1	-1	-1
CCDC160	-0.00024312	0.0031132	NA	NA	NA	NA	0	1	NA	NA	NA	NA	0.2152	0.0915985	NA	NA	NA	NA	446.654	NA	NA	NA	NA	0.290308	0	0	0	0	0	0	0	0	0	0	0	0	0	0	0	0	0	0	0	0	0	0	0	0	0
RPRM	3.8065e-05	0.0034243	NA	NA	NA	NA	0	1	NA	NA	NA	NA	0.412402	0.0585404	NA	NA	NA	NA	449.148	NA	NA	NA	NA	0.593636	0	0	0	0	0	0	0	0	0	0	0	0	0	0	0	0	0	0	0	0	0	0	0	0	0
NAA25	-0.00079642	-0.0045307	0.004597	NA	NA	NA	-1	-1	1	NA	NA	NA	0.0500526	0.114109	0.112596	NA	NA	NA	449.314	530.001	NA	NA	NA	0.750363	-1	-1	-1	-1	-1	-1	-1	-1	-1	-1	-1	-1	-1	-1	-1	-1	-1	-1	-1	-1	-1	-1	-1	-1	-1
IFITM2	-0.00091143	0.0012497	NA	NA	NA	NA	-1	0	NA	NA	NA	NA	0.0597372	0.203866	NA	NA	NA	NA	449.888	NA	NA	NA	NA	0.345322	-1	-1	-1	-1	-1	-1	-1	-1	-1	-1	-1	-1	-1	-1	-1	-1	-1	-1	-1	-1	-1	-1	-1	-1	-1
OGT	-0.0013262	0.0027962	NA	NA	NA	NA	-1	1	NA	NA	NA	NA	0.0333914	0.073756	NA	NA	NA	NA	449.996	NA	NA	NA	NA	0.652	-1	-1	-1	-1	-1	-1	-1	-1	-1	-1	-1	-1	-1	-1	-1	-1	-1	-1	-1	-1	-1	-1	-1	-1	-1
SHMT2	0.0007652	-0.0011482	NA	NA	NA	NA	1	-1	NA	NA	NA	NA	0.0594242	0.170796	NA	NA	NA	NA	449.998	NA	NA	NA	NA	0.360814	1	1	1	1	1	1	1	1	1	1	1	1	1	1	1	1	1	1	1	1	1	1	1	1	1
GFPT1	-0.00081819	0.0011784	NA	NA	NA	NA	-1	1	NA	NA	NA	NA	0.0470708	0.161655	NA	NA	NA	NA	449.999	NA	NA	NA	NA	0.468411	-1	-1	-1	-1	-1	-1	-1	-1	-1	-1	-1	-1	-1	-1	-1	-1	-1	-1	-1	-1	-1	-1	-1	-1	-1
FAM35A	-0.00070385	0.0023778	NA	NA	NA	NA	-1	1	NA	NA	NA	NA	0.0628146	0.0867911	NA	NA	NA	NA	449.999	NA	NA	NA	NA	0.368536	-1	-1	-1	-1	-1	-1	-1	-1	-1	-1	-1	-1	-1	-1	-1	-1	-1	-1	-1	-1	-1	-1	-1	-1	-1
GIT1	-0.00089781	0.0023632	NA	NA	NA	NA	-1	1	NA	NA	NA	NA	0.0697035	0.120974	NA	NA	NA	NA	449.999	NA	NA	NA	NA	0.283932	-1	-1	-1	-1	-1	-1	-1	-1	-1	-1	-1	-1	-1	-1	-1	-1	-1	-1	-1	-1	-1	-1	-1	-1	-1
DHX9	-0.00094707	0.0007088	NA	NA	NA	NA	-1	0	NA	NA	NA	NA	0.0428904	0.245931	NA	NA	NA	NA	449.999	NA	NA	NA	NA	0.549429	-1	-1	-1	-1	-1	-1	-1	-1	-1	-1	-1	-1	-1	-1	-1	-1	-1	-1	-1	-1	-1	-1	-1	-1	-1
ZC3H7A	-0.00045435	0.0048849	-0.0039825	NA	NA	NA	-1	1	-1	NA	NA	NA	0.10078	0.152269	0.152465	NA	NA	NA	449.999	521.489	NA	NA	NA	0.211951	-1	-1	-1	-1	-1	-1	-1	-1	-1	-1	-1	-1	-1	-1	-1	-1	-1	-1	-1	-1	-1	-1	-1	-1	-1
CLIP2	0.00051907	-0.0015985	NA	NA	NA	NA	1	-1	NA	NA	NA	NA	0.0831557	0.139111	NA	NA	NA	NA	450	NA	NA	NA	NA	0.206996	1	1	1	1	1	1	1	1	1	1	1	1	1	1	1	1	1	1	1	1	1	1	1	1	1
RPRD1A	-0.0013437	0.0023543	NA	NA	NA	NA	-1	1	NA	NA	NA	NA	0.0401174	0.104799	NA	NA	NA	NA	450	NA	NA	NA	NA	0.562909	-1	-1	-1	-1	-1	-1	-1	-1	-1	-1	-1	-1	-1	-1	-1	-1	-1	-1	-1	-1	-1	-1	-1	-1	-1
PKDCC	-0.00022708	0.002487	NA	NA	NA	NA	0	1	NA	NA	NA	NA	0.200185	0.109264	NA	NA	NA	NA	450	NA	NA	NA	NA	0.229749	0	0	0	0	0	0	0	0	0	0	0	0	0	0	0	0	0	0	0	0	0	0	0	0	0
CHD2	-0.0001998	-0.0028525	NA	NA	NA	NA	0	-1	NA	NA	NA	NA	0.224243	0.0872855	NA	NA	NA	NA	450	NA	NA	NA	NA	0.44155	0	0	0	0	0	0	0	0	0	0	0	0	0	0	0	0	0	0	0	0	0	0	0	0	0
GNG12	-0.0012092	0.0013089	NA	NA	NA	NA	-1	1	NA	NA	NA	NA	0.0456856	0.198306	NA	NA	NA	NA	450	NA	NA	NA	NA	0.498378	-1	-1	-1	-1	-1	-1	-1	-1	-1	-1	-1	-1	-1	-1	-1	-1	-1	-1	-1	-1	-1	-1	-1	-1	-1
LANCL2	0.00079939	-0.0016576	NA	NA	NA	NA	1	-1	NA	NA	NA	NA	0.066299	0.142852	NA	NA	NA	NA	450	NA	NA	NA	NA	0.299318	1	1	1	1	1	1	1	1	1	1	1	1	1	1	1	1	1	1	1	1	1	1	1	1	1
SFRP2	-0.0013582	0.0021826	NA	NA	NA	NA	-1	1	NA	NA	NA	NA	0.0424932	0.134525	NA	NA	NA	NA	450	NA	NA	NA	NA	0.518411	-1	-1	-1	-1	-1	-1	-1	-1	-1	-1	-1	-1	-1	-1	-1	-1	-1	-1	-1	-1	-1	-1	-1	-1	-1
IQSEC1	-0.00099218	0.00076227	NA	NA	NA	NA	-1	0	NA	NA	NA	NA	0.0445871	0.248007	NA	NA	NA	NA	450	NA	NA	NA	NA	0.527911	-1	-1	-1	-1	-1	-1	-1	-1	-1	-1	-1	-1	-1	-1	-1	-1	-1	-1	-1	-1	-1	-1	-1	-1	-1
NEFH	0.00044693	-0.0017614	NA	NA	NA	NA	1	-1	NA	NA	NA	NA	0.0879202	0.117539	NA	NA	NA	NA	450	NA	NA	NA	NA	0.226185	1	1	1	1	1	1	1	1	1	1	1	1	1	1	1	1	1	1	1	1	1	1	1	1	1
STEAP3	-0.00081476	0.0019312	NA	NA	NA	NA	-1	1	NA	NA	NA	NA	0.0681836	0.14602	NA	NA	NA	NA	450	NA	NA	NA	NA	0.273607	-1	-1	-1	-1	-1	-1	-1	-1	-1	-1	-1	-1	-1	-1	-1	-1	-1	-1	-1	-1	-1	-1	-1	-1	-1
F2R	-0.00094491	0.0031502	NA	NA	NA	NA	-1	1	NA	NA	NA	NA	0.0536993	0.085396	NA	NA	NA	NA	450	NA	NA	NA	NA	0.431496	-1	-1	-1	-1	-1	-1	-1	-1	-1	-1	-1	-1	-1	-1	-1	-1	-1	-1	-1	-1	-1	-1	-1	-1	-1
RCCD1	0.00069342	-0.0011468	NA	NA	NA	NA	1	-1	NA	NA	NA	NA	0.0743226	0.189965	NA	NA	NA	NA	450	NA	NA	NA	NA	0.249368	1	1	1	1	1	1	1	1	1	1	1	1	1	1	1	1	1	1	1	1	1	1	1	1	1
MET	-0.00081079	0.0018261	NA	NA	NA	NA	-1	1	NA	NA	NA	NA	0.0671815	0.13445	NA	NA	NA	NA	450	NA	NA	NA	NA	0.29412	-1	-1	-1	-1	-1	-1	-1	-1	-1	-1	-1	-1	-1	-1	-1	-1	-1	-1	-1	-1	-1	-1	-1	-1	-1
GPC4	-0.00083524	0.0020249	NA	NA	NA	NA	-1	1	NA	NA	NA	NA	0.0458535	0.0877006	NA	NA	NA	NA	450	NA	NA	NA	NA	0.494742	-1	-1	-1	-1	-1	-1	-1	-1	-1	-1	-1	-1	-1	-1	-1	-1	-1	-1	-1	-1	-1	-1	-1	-1	-1
ZAK	-0.00062449	0.0013352	NA	NA	NA	NA	-1	1	NA	NA	NA	NA	0.0734268	0.152391	NA	NA	NA	NA	450	NA	NA	NA	NA	0.251957	-1	-1	-1	-1	-1	-1	-1	-1	-1	-1	-1	-1	-1	-1	-1	-1	-1	-1	-1	-1	-1	-1	-1	-1	-1
ZSCAN10	0.00092175	-0.0016445	NA	NA	NA	NA	1	-1	NA	NA	NA	NA	0.0483379	0.137649	NA	NA	NA	NA	450	NA	NA	NA	NA	0.446616	1	1	1	1	1	1	1	1	1	1	1	1	1	1	1	1	1	1	1	1	1	1	1	1	1
RECQL5	0.00055675	-0.0016776	NA	NA	NA	NA	1	-1	NA	NA	NA	NA	0.0776398	0.133125	NA	NA	NA	NA	450	NA	NA	NA	NA	0.233389	1	1	1	1	1	1	1	1	1	1	1	1	1	1	1	1	1	1	1	1	1	1	1	1	1
NFE2L1	0.00076419	-0.0044304	NA	NA	NA	NA	1	-1	NA	NA	NA	NA	0.054047	0.0441886	NA	NA	NA	NA	450	NA	NA	NA	NA	0.635124	1	1	1	1	1	1	1	1	1	1	1	1	1	1	1	1	1	1	1	1	1	1	1	1	1
LEMD2	-0.00071533	0.0027666	NA	NA	NA	NA	-1	1	NA	NA	NA	NA	0.0713669	0.0977923	NA	NA	NA	NA	450	NA	NA	NA	NA	0.318772	-1	-1	-1	-1	-1	-1	-1	-1	-1	-1	-1	-1	-1	-1	-1	-1	-1	-1	-1	-1	-1	-1	-1	-1	-1
SMC5	-0.00059846	0.0010555	NA	NA	NA	NA	-1	1	NA	NA	NA	NA	0.0656546	0.180849	NA	NA	NA	NA	450	NA	NA	NA	NA	0.290269	-1	-1	-1	-1	-1	-1	-1	-1	-1	-1	-1	-1	-1	-1	-1	-1	-1	-1	-1	-1	-1	-1	-1	-1	-1
ARFGEF1	-0.0011749	0.00055037	NA	NA	NA	NA	-1	0	NA	NA	NA	NA	0.0420269	0.295873	NA	NA	NA	NA	450	NA	NA	NA	NA	0.593877	-1	-1	-1	-1	-1	-1	-1	-1	-1	-1	-1	-1	-1	-1	-1	-1	-1	-1	-1	-1	-1	-1	-1	-1	-1
RNF145	-0.00085961	0.0013999	NA	NA	NA	NA	-1	1	NA	NA	NA	NA	0.0527913	0.160816	NA	NA	NA	NA	450	NA	NA	NA	NA	0.402554	-1	-1	-1	-1	-1	-1	-1	-1	-1	-1	-1	-1	-1	-1	-1	-1	-1	-1	-1	-1	-1	-1	-1	-1	-1
AARS	0.00095481	-0.0025984	NA	NA	NA	NA	1	-1	NA	NA	NA	NA	0.0622315	0.1188	NA	NA	NA	NA	450	NA	NA	NA	NA	0.326135	1	1	1	1	1	1	1	1	1	1	1	1	1	1	1	1	1	1	1	1	1	1	1	1	1
USO1	-0.00070441	0.001839	NA	NA	NA	NA	-1	1	NA	NA	NA	NA	0.0601354	0.119494	NA	NA	NA	NA	450	NA	NA	NA	NA	0.339882	-1	-1	-1	-1	-1	-1	-1	-1	-1	-1	-1	-1	-1	-1	-1	-1	-1	-1	-1	-1	-1	-1	-1	-1	-1
ANXA2	0.00046244	0.0025181	NA	NA	NA	NA	1	1	NA	NA	NA	NA	0.109177	0.0956441	NA	NA	NA	NA	450	NA	NA	NA	NA	0.519837	1	1	1	1	1	1	1	1	1	1	1	1	1	1	1	1	1	1	1	1	1	1	1	1	1
ACSL3	0.00081994	-0.0042153	NA	NA	NA	NA	1	-1	NA	NA	NA	NA	0.0601769	0.0629163	NA	NA	NA	NA	450	NA	NA	NA	NA	0.510087	1	1	1	1	1	1	1	1	1	1	1	1	1	1	1	1	1	1	1	1	1	1	1	1	1
TIMP3	8.4398e-05	-0.0020717	NA	NA	NA	NA	0	-1	NA	NA	NA	NA	0.347515	0.112964	NA	NA	NA	NA	450	NA	NA	NA	NA	0.204664	0	0	0	0	0	0	0	0	0	0	0	0	0	0	0	0	0	0	0	0	0	0	0	0	0
LUZP1	-0.0002495	-0.0021109	NA	NA	NA	NA	-1	-1	NA	NA	NA	NA	0.172941	0.116736	NA	NA	NA	NA	450	NA	NA	NA	NA	0.385434	-1	-1	-1	-1	-1	-1	-1	-1	-1	-1	-1	-1	-1	-1	-1	-1	-1	-1	-1	-1	-1	-1	-1	-1	-1
ID2	-0.00090431	0.0014137	NA	NA	NA	NA	-1	0	NA	NA	NA	NA	0.068881	0.206197	NA	NA	NA	NA	450	NA	NA	NA	NA	0.271152	-1	-1	-1	-1	-1	-1	-1	-1	-1	-1	-1	-1	-1	-1	-1	-1	-1	-1	-1	-1	-1	-1	-1	-1	-1
BHLHE40	0.0001648	-0.0033538	NA	NA	NA	NA	0	-1	NA	NA	NA	NA	0.268809	0.0920934	NA	NA	NA	NA	450	NA	NA	NA	NA	0.338809	0	0	0	0	0	0	0	0	0	0	0	0	0	0	0	0	0	0	0	0	0	0	0	0	0
ROR1	-0.00070204	0.002095	NA	NA	NA	NA	-1	1	NA	NA	NA	NA	0.0624388	0.109517	NA	NA	NA	NA	450	NA	NA	NA	NA	0.334673	-1	-1	-1	-1	-1	-1	-1	-1	-1	-1	-1	-1	-1	-1	-1	-1	-1	-1	-1	-1	-1	-1	-1	-1	-1
TNKS1BP1	0.00064779	-0.0017363	NA	NA	NA	NA	1	-1	NA	NA	NA	NA	0.0703186	0.134825	NA	NA	NA	NA	450	NA	NA	NA	NA	0.266308	1	1	1	1	1	1	1	1	1	1	1	1	1	1	1	1	1	1	1	1	1	1	1	1	1
NEK6	-0.00066441	0.0021159	NA	NA	NA	NA	-1	1	NA	NA	NA	NA	0.0794378	0.129438	NA	NA	NA	NA	450	NA	NA	NA	NA	0.230538	-1	-1	-1	-1	-1	-1	-1	-1	-1	-1	-1	-1	-1	-1	-1	-1	-1	-1	-1	-1	-1	-1	-1	-1	-1
DDAH1	-0.0010175	0.00084443	NA	NA	NA	NA	-1	0	NA	NA	NA	NA	0.0374919	0.208325	NA	NA	NA	NA	450	NA	NA	NA	NA	0.613355	-1	-1	-1	-1	-1	-1	-1	-1	-1	-1	-1	-1	-1	-1	-1	-1	-1	-1	-1	-1	-1	-1	-1	-1	-1
LGR4	-0.00083088	0.0019264	NA	NA	NA	NA	-1	1	NA	NA	NA	NA	0.0491293	0.110304	NA	NA	NA	NA	450	NA	NA	NA	NA	0.438637	-1	-1	-1	-1	-1	-1	-1	-1	-1	-1	-1	-1	-1	-1	-1	-1	-1	-1	-1	-1	-1	-1	-1	-1	-1
PLEC	0.000171	-0.0025196	NA	NA	NA	NA	0	-1	NA	NA	NA	NA	0.257179	0.116161	NA	NA	NA	NA	450	NA	NA	NA	NA	0.214262	0	0	0	0	0	0	0	0	0	0	0	0	0	0	0	0	0	0	0	0	0	0	0	0	0
RNF216	0.00041762	-0.0021378	NA	NA	NA	NA	1	-1	NA	NA	NA	NA	0.108554	0.100762	NA	NA	NA	NA	450	NA	NA	NA	NA	0.222636	1	1	1	1	1	1	1	1	1	1	1	1	1	1	1	1	1	1	1	1	1	1	1	1	1
PIAS3	-0.00093952	0.0016642	NA	NA	NA	NA	-1	1	NA	NA	NA	NA	0.0621739	0.172263	NA	NA	NA	NA	450	NA	NA	NA	NA	0.316535	-1	-1	-1	-1	-1	-1	-1	-1	-1	-1	-1	-1	-1	-1	-1	-1	-1	-1	-1	-1	-1	-1	-1	-1	-1
MAP2	-0.0011252	0.0013328	NA	NA	NA	NA	-1	0	NA	NA	NA	NA	0.0528948	0.207244	NA	NA	NA	NA	450	NA	NA	NA	NA	0.415685	-1	-1	-1	-1	-1	-1	-1	-1	-1	-1	-1	-1	-1	-1	-1	-1	-1	-1	-1	-1	-1	-1	-1	-1	-1
DDX17	-0.0014154	0.0025505	NA	NA	NA	NA	-1	1	NA	NA	NA	NA	0.0289338	0.0746684	NA	NA	NA	NA	450	NA	NA	NA	NA	0.716611	-1	-1	-1	-1	-1	-1	-1	-1	-1	-1	-1	-1	-1	-1	-1	-1	-1	-1	-1	-1	-1	-1	-1	-1	-1
SEC24D	-0.00080621	0.001502	NA	NA	NA	NA	-1	1	NA	NA	NA	NA	0.0607626	0.162047	NA	NA	NA	NA	450	NA	NA	NA	NA	0.326929	-1	-1	-1	-1	-1	-1	-1	-1	-1	-1	-1	-1	-1	-1	-1	-1	-1	-1	-1	-1	-1	-1	-1	-1	-1
RSRC2	0.00076005	-0.00226	NA	NA	NA	NA	1	-1	NA	NA	NA	NA	0.072521	0.126457	NA	NA	NA	NA	450	NA	NA	NA	NA	0.262224	1	1	1	1	1	1	1	1	1	1	1	1	1	1	1	1	1	1	1	1	1	1	1	1	1
PHGDH	0.0008404	-0.00083065	NA	NA	NA	NA	1	0	NA	NA	NA	NA	0.0512628	0.230499	NA	NA	NA	NA	450.001	NA	NA	NA	NA	0.441488	1	1	1	1	1	1	1	1	1	1	1	1	1	1	1	1	1	1	1	1	1	1	1	1	1
KLHL21	-4.906e-05	-0.0021179	NA	NA	NA	NA	0	-1	NA	NA	NA	NA	0.414686	0.135626	NA	NA	NA	NA	450.001	NA	NA	NA	NA	0.212274	0	0	0	0	0	0	0	0	0	0	0	0	0	0	0	0	0	0	0	0	0	0	0	0	0
DLG3	-0.00014439	0.0018316	NA	NA	NA	NA	0	1	NA	NA	NA	NA	0.221586	0.108447	NA	NA	NA	NA	450.001	NA	NA	NA	NA	0.239046	0	0	0	0	0	0	0	0	0	0	0	0	0	0	0	0	0	0	0	0	0	0	0	0	0
MIPOL1	-0.00057016	0.0027813	NA	NA	NA	NA	-1	1	NA	NA	NA	NA	0.101938	0.111638	NA	NA	NA	NA	450.001	NA	NA	NA	NA	0.221047	-1	-1	-1	-1	-1	-1	-1	-1	-1	-1	-1	-1	-1	-1	-1	-1	-1	-1	-1	-1	-1	-1	-1	-1	-1
ZC3H11A	-0.00086773	0.0011716	NA	NA	NA	NA	-1	1	NA	NA	NA	NA	0.0483241	0.15646	NA	NA	NA	NA	450.001	NA	NA	NA	NA	0.474711	-1	-1	-1	-1	-1	-1	-1	-1	-1	-1	-1	-1	-1	-1	-1	-1	-1	-1	-1	-1	-1	-1	-1	-1	-1
KCTD18	0.00079688	-0.0015063	NA	NA	NA	NA	1	-1	NA	NA	NA	NA	0.0721398	0.1849	NA	NA	NA	NA	450.001	NA	NA	NA	NA	0.245807	1	1	1	1	1	1	1	1	1	1	1	1	1	1	1	1	1	1	1	1	1	1	1	1	1
TRMT1L	0.00066246	-0.0013437	NA	NA	NA	NA	1	-1	NA	NA	NA	NA	0.0771307	0.16629	NA	NA	NA	NA	450.001	NA	NA	NA	NA	0.230068	1	1	1	1	1	1	1	1	1	1	1	1	1	1	1	1	1	1	1	1	1	1	1	1	1
SLC1A3	-0.00024289	0.0031465	NA	NA	NA	NA	-1	1	NA	NA	NA	NA	0.138283	0.0533613	NA	NA	NA	NA	450.001	NA	NA	NA	NA	0.559757	-1	-1	-1	-1	-1	-1	-1	-1	-1	-1	-1	-1	-1	-1	-1	-1	-1	-1	-1	-1	-1	-1	-1	-1	-1
INF2	-0.00041731	0.0023847	NA	NA	NA	NA	-1	1	NA	NA	NA	NA	0.107294	0.101461	NA	NA	NA	NA	450.001	NA	NA	NA	NA	0.254175	-1	-1	-1	-1	-1	-1	-1	-1	-1	-1	-1	-1	-1	-1	-1	-1	-1	-1	-1	-1	-1	-1	-1	-1	-1
JDP2	0.00056001	-0.0015405	NA	NA	NA	NA	1	-1	NA	NA	NA	NA	0.0785373	0.145709	NA	NA	NA	NA	450.001	NA	NA	NA	NA	0.219654	1	1	1	1	1	1	1	1	1	1	1	1	1	1	1	1	1	1	1	1	1	1	1	1	1
OCIAD2	5.4412e-05	0.0027581	NA	NA	NA	NA	0	1	NA	NA	NA	NA	0.426	0.119387	NA	NA	NA	NA	450.001	NA	NA	NA	NA	0.227558	0	0	0	0	0	0	0	0	0	0	0	0	0	0	0	0	0	0	0	0	0	0	0	0	0
CAND1	-0.00070145	0.001407	NA	NA	NA	NA	-1	1	NA	NA	NA	NA	0.0638176	0.142113	NA	NA	NA	NA	450.001	NA	NA	NA	NA	0.317893	-1	-1	-1	-1	-1	-1	-1	-1	-1	-1	-1	-1	-1	-1	-1	-1	-1	-1	-1	-1	-1	-1	-1	-1	-1
PDPN	-0.00068262	0.0012587	NA	NA	NA	NA	-1	1	NA	NA	NA	NA	0.0667304	0.158876	NA	NA	NA	NA	450.001	NA	NA	NA	NA	0.296965	-1	-1	-1	-1	-1	-1	-1	-1	-1	-1	-1	-1	-1	-1	-1	-1	-1	-1	-1	-1	-1	-1	-1	-1	-1
GTF2A1	0.00066543	-0.001958	NA	NA	NA	NA	1	-1	NA	NA	NA	NA	0.0785391	0.137398	NA	NA	NA	NA	450.001	NA	NA	NA	NA	0.225811	1	1	1	1	1	1	1	1	1	1	1	1	1	1	1	1	1	1	1	1	1	1	1	1	1
RPS6KA6	-0.00069602	0.0011858	NA	NA	NA	NA	-1	1	NA	NA	NA	NA	0.0702713	0.196276	NA	NA	NA	NA	450.002	NA	NA	NA	NA	0.259495	-1	-1	-1	-1	-1	-1	-1	-1	-1	-1	-1	-1	-1	-1	-1	-1	-1	-1	-1	-1	-1	-1	-1	-1	-1
STK17B	0.00054037	-0.0025632	0.003337	NA	NA	NA	1	-1	0	NA	NA	NA	0.0782459	0.131773	0.267897	NA	NA	NA	450.002	554.201	NA	NA	NA	0.229827	1	1	1	1	1	1	1	1	1	1	1	1	1	1	1	1	1	1	1	1	1	1	1	1	1
FUT9	-0.00094487	0.00094419	NA	NA	NA	NA	-1	0	NA	NA	NA	NA	0.0516254	0.209593	NA	NA	NA	NA	450.002	NA	NA	NA	NA	0.454484	-1	-1	-1	-1	-1	-1	-1	-1	-1	-1	-1	-1	-1	-1	-1	-1	-1	-1	-1	-1	-1	-1	-1	-1	-1
GCDH	0.00077629	-0.00071859	NA	NA	NA	NA	1	0	NA	NA	NA	NA	0.0524894	0.244726	NA	NA	NA	NA	450.003	NA	NA	NA	NA	0.432135	1	1	1	1	1	1	1	1	1	1	1	1	1	1	1	1	1	1	1	1	1	1	1	1	1
GPI	-0.00063987	0.001675	NA	NA	NA	NA	-1	1	NA	NA	NA	NA	0.0688854	0.120247	NA	NA	NA	NA	450.003	NA	NA	NA	NA	0.289139	-1	-1	-1	-1	-1	-1	-1	-1	-1	-1	-1	-1	-1	-1	-1	-1	-1	-1	-1	-1	-1	-1	-1	-1	-1
TMEM209	-0.0006998	0.0013382	NA	NA	NA	NA	-1	1	NA	NA	NA	NA	0.081311	0.182399	NA	NA	NA	NA	450.003	NA	NA	NA	NA	0.208172	-1	-1	-1	-1	-1	-1	-1	-1	-1	-1	-1	-1	-1	-1	-1	-1	-1	-1	-1	-1	-1	-1	-1	-1	-1
SLC25A24	-0.0010726	0.0019614	NA	NA	NA	NA	-1	1	NA	NA	NA	NA	0.0644576	0.172992	NA	NA	NA	NA	450.011	NA	NA	NA	NA	0.29836	-1	-1	-1	-1	-1	-1	-1	-1	-1	-1	-1	-1	-1	-1	-1	-1	-1	-1	-1	-1	-1	-1	-1	-1	-1
ZBTB1	0.00046191	0.011559	-0.0055975	NA	NA	NA	1	1	-1	NA	NA	NA	0.121343	0.177754	0.0752698	NA	NA	NA	450.038	481.28	NA	NA	NA	0.367669	1	1	1	1	1	1	1	1	1	1	1	1	1	1	1	1	1	1	1	1	1	1	1	1	1
LSM7	0.00097119	-0.00091821	NA	NA	NA	NA	1	0	NA	NA	NA	NA	0.0467176	0.222651	NA	NA	NA	NA	450.043	NA	NA	NA	NA	0.493372	1	1	1	1	1	1	1	1	1	1	1	1	1	1	1	1	1	1	1	1	1	1	1	1	1
MAP1A	0.00098341	-0.0044443	NA	NA	NA	NA	1	-1	NA	NA	NA	NA	0.0633165	0.0749827	NA	NA	NA	NA	451.009	NA	NA	NA	NA	0.427794	1	1	1	1	1	1	1	1	1	1	1	1	1	1	1	1	1	1	1	1	1	1	1	1	1
LONP1	0.00078341	-0.0012962	NA	NA	NA	NA	1	-1	NA	NA	NA	NA	0.0573798	0.153096	NA	NA	NA	NA	451.229	NA	NA	NA	NA	0.37714	1	1	1	1	1	1	1	1	1	1	1	1	1	1	1	1	1	1	1	1	1	1	1	1	1
HSPA1A	0.001126	-0.0035497	NA	NA	NA	NA	1	-1	NA	NA	NA	NA	0.0368736	0.062411	NA	NA	NA	NA	451.598	NA	NA	NA	NA	0.616948	1	1	1	1	1	1	1	1	1	1	1	1	1	1	1	1	1	1	1	1	1	1	1	1	1
ANKRD10	-0.00054791	0.0035285	NA	NA	NA	NA	-1	1	NA	NA	NA	NA	0.0915498	0.0771307	NA	NA	NA	NA	451.65	NA	NA	NA	NA	0.382149	-1	-1	-1	-1	-1	-1	-1	-1	-1	-1	-1	-1	-1	-1	-1	-1	-1	-1	-1	-1	-1	-1	-1	-1	-1
SLC38A1	-0.0010912	0.00089973	NA	NA	NA	NA	-1	0	NA	NA	NA	NA	0.0368019	0.20644	NA	NA	NA	NA	451.882	NA	NA	NA	NA	0.625448	-1	-1	-1	-1	-1	-1	-1	-1	-1	-1	-1	-1	-1	-1	-1	-1	-1	-1	-1	-1	-1	-1	-1	-1	-1
SMAD7	-0.00048606	0.0045486	-0.0012053	NA	NA	NA	-1	1	0	NA	NA	NA	0.0682182	0.0994884	0.312201	NA	NA	NA	451.972	530.002	NA	NA	NA	0.476747	-1	-1	-1	-1	-1	-1	-1	-1	-1	-1	-1	-1	-1	-1	-1	-1	-1	-1	-1	-1	-1	-1	-1	-1	-1
MCL1	0.00050717	-0.0036121	NA	NA	NA	NA	1	-1	NA	NA	NA	NA	0.0728636	0.0554643	NA	NA	NA	NA	452.594	NA	NA	NA	NA	0.554315	1	1	1	1	1	1	1	1	1	1	1	1	1	1	1	1	1	1	1	1	1	1	1	1	1
STT3B	-0.000772	0.0016946	NA	NA	NA	NA	-1	1	NA	NA	NA	NA	0.0713544	0.162229	NA	NA	NA	NA	452.604	NA	NA	NA	NA	0.253096	-1	-1	-1	-1	-1	-1	-1	-1	-1	-1	-1	-1	-1	-1	-1	-1	-1	-1	-1	-1	-1	-1	-1	-1	-1
PRPF4B	-0.00063456	0.0017304	NA	NA	NA	NA	-1	1	NA	NA	NA	NA	0.0744985	0.139972	NA	NA	NA	NA	452.708	NA	NA	NA	NA	0.24225	-1	-1	-1	-1	-1	-1	-1	-1	-1	-1	-1	-1	-1	-1	-1	-1	-1	-1	-1	-1	-1	-1	-1	-1	-1
XPR1	-0.001181	0.0015906	NA	NA	NA	NA	-1	1	NA	NA	NA	NA	0.051848	0.184928	NA	NA	NA	NA	452.881	NA	NA	NA	NA	0.424682	-1	-1	-1	-1	-1	-1	-1	-1	-1	-1	-1	-1	-1	-1	-1	-1	-1	-1	-1	-1	-1	-1	-1	-1	-1
MYL6	0.0008202	-0.0010958	NA	NA	NA	NA	1	0	NA	NA	NA	NA	0.0575378	0.201972	NA	NA	NA	NA	453.087	NA	NA	NA	NA	0.370725	1	1	1	1	1	1	1	1	1	1	1	1	1	1	1	1	1	1	1	1	1	1	1	1	1
XPO1	-0.0016532	0.0019321	NA	NA	NA	NA	-1	1	NA	NA	NA	NA	0.0291372	0.127282	NA	NA	NA	NA	454.495	NA	NA	NA	NA	0.720051	-1	-1	-1	-1	-1	-1	-1	-1	-1	-1	-1	-1	-1	-1	-1	-1	-1	-1	-1	-1	-1	-1	-1	-1	-1
S100A11	-0.0012741	0.0018973	NA	NA	NA	NA	-1	1	NA	NA	NA	NA	0.060372	0.193055	NA	NA	NA	NA	454.569	NA	NA	NA	NA	0.343663	-1	-1	-1	-1	-1	-1	-1	-1	-1	-1	-1	-1	-1	-1	-1	-1	-1	-1	-1	-1	-1	-1	-1	-1	-1
FABP7	0.0012166	-0.0034181	NA	NA	NA	NA	1	-1	NA	NA	NA	NA	0.0555852	0.103725	NA	NA	NA	NA	455.663	NA	NA	NA	NA	0.388378	1	1	1	1	1	1	1	1	1	1	1	1	1	1	1	1	1	1	1	1	1	1	1	1	1
HMMR	0.0011343	-0.001149	NA	NA	NA	NA	1	0	NA	NA	NA	NA	0.0533595	0.233065	NA	NA	NA	NA	455.948	NA	NA	NA	NA	0.428604	1	1	1	1	1	1	1	1	1	1	1	1	1	1	1	1	1	1	1	1	1	1	1	1	1
HIP1	-0.00056914	0.0042129	-0.0074295	NA	NA	NA	-1	1	-1	NA	NA	NA	0.0786247	0.140714	0.101084	NA	NA	NA	457.302	529.999	NA	NA	NA	0.338693	-1	-1	-1	-1	-1	-1	-1	-1	-1	-1	-1	-1	-1	-1	-1	-1	-1	-1	-1	-1	-1	-1	-1	-1	-1
CHKA	-0.0012277	0.0032576	NA	NA	NA	NA	-1	1	NA	NA	NA	NA	0.0415777	0.0828742	NA	NA	NA	NA	457.307	NA	NA	NA	NA	0.5395	-1	-1	-1	-1	-1	-1	-1	-1	-1	-1	-1	-1	-1	-1	-1	-1	-1	-1	-1	-1	-1	-1	-1	-1	-1
EID1	0.00090127	-0.0017279	NA	NA	NA	NA	1	-1	NA	NA	NA	NA	0.0687652	0.175728	NA	NA	NA	NA	457.605	NA	NA	NA	NA	0.276664	1	1	1	1	1	1	1	1	1	1	1	1	1	1	1	1	1	1	1	1	1	1	1	1	1
GYS1	-0.00078116	0.001291	NA	NA	NA	NA	-1	1	NA	NA	NA	NA	0.0630134	0.184164	NA	NA	NA	NA	457.781	NA	NA	NA	NA	0.32325	-1	-1	-1	-1	-1	-1	-1	-1	-1	-1	-1	-1	-1	-1	-1	-1	-1	-1	-1	-1	-1	-1	-1	-1	-1
EIF1B	-0.00085136	0.0013347	NA	NA	NA	NA	-1	1	NA	NA	NA	NA	0.0646112	0.195766	NA	NA	NA	NA	458.008	NA	NA	NA	NA	0.313229	-1	-1	-1	-1	-1	-1	-1	-1	-1	-1	-1	-1	-1	-1	-1	-1	-1	-1	-1	-1	-1	-1	-1	-1	-1
DUSP6	-0.00097991	0.0029856	NA	NA	NA	NA	-1	1	NA	NA	NA	NA	0.0556121	0.096188	NA	NA	NA	NA	458.369	NA	NA	NA	NA	0.396921	-1	-1	-1	-1	-1	-1	-1	-1	-1	-1	-1	-1	-1	-1	-1	-1	-1	-1	-1	-1	-1	-1	-1	-1	-1
MLH3	0.00058356	-0.0016554	NA	NA	NA	NA	1	-1	NA	NA	NA	NA	0.0799871	0.144249	NA	NA	NA	NA	458.634	NA	NA	NA	NA	0.216677	1	1	1	1	1	1	1	1	1	1	1	1	1	1	1	1	1	1	1	1	1	1	1	1	1
SALL4	0.00054158	-0.0024448	NA	NA	NA	NA	1	-1	NA	NA	NA	NA	0.0873439	0.116834	NA	NA	NA	NA	459.998	NA	NA	NA	NA	0.233136	1	1	1	1	1	1	1	1	1	1	1	1	1	1	1	1	1	1	1	1	1	1	1	1	1
COL4A2	0.00061327	-0.0017306	NA	NA	NA	NA	1	-1	NA	NA	NA	NA	0.0700932	0.12841	NA	NA	NA	NA	459.998	NA	NA	NA	NA	0.275702	1	1	1	1	1	1	1	1	1	1	1	1	1	1	1	1	1	1	1	1	1	1	1	1	1
BRD2	0.00050942	-0.0029553	NA	NA	NA	NA	1	-1	NA	NA	NA	NA	0.0669962	0.0710676	NA	NA	NA	NA	459.999	NA	NA	NA	NA	0.453567	1	1	1	1	1	1	1	1	1	1	1	1	1	1	1	1	1	1	1	1	1	1	1	1	1
H2AFV	0.0011669	-0.0034205	NA	NA	NA	NA	1	-1	NA	NA	NA	NA	0.0522359	0.106681	NA	NA	NA	NA	460	NA	NA	NA	NA	0.410372	1	1	1	1	1	1	1	1	1	1	1	1	1	1	1	1	1	1	1	1	1	1	1	1	1
CYC1	0.0007764	0.002421	NA	NA	NA	NA	1	1	NA	NA	NA	NA	0.0522588	0.088636	NA	NA	NA	NA	460.001	NA	NA	NA	NA	0.714439	1	1	1	1	1	1	1	1	1	1	1	1	1	1	1	1	1	1	1	1	1	1	1	1	1
NEBL	-0.0010478	0.0024748	NA	NA	NA	NA	-1	1	NA	NA	NA	NA	0.0736052	0.175414	NA	NA	NA	NA	460.517	NA	NA	NA	NA	0.234266	-1	-1	-1	-1	-1	-1	-1	-1	-1	-1	-1	-1	-1	-1	-1	-1	-1	-1	-1	-1	-1	-1	-1	-1	-1
ZFP28	0.000694	-0.0042174	NA	NA	NA	NA	1	-1	NA	NA	NA	NA	0.0746082	0.0756543	NA	NA	NA	NA	462.112	NA	NA	NA	NA	0.40772	1	1	1	1	1	1	1	1	1	1	1	1	1	1	1	1	1	1	1	1	1	1	1	1	1
ALCAM	-0.0012117	0.0022403	NA	NA	NA	NA	-1	1	NA	NA	NA	NA	0.0317482	0.102522	NA	NA	NA	NA	462.862	NA	NA	NA	NA	0.663228	-1	-1	-1	-1	-1	-1	-1	-1	-1	-1	-1	-1	-1	-1	-1	-1	-1	-1	-1	-1	-1	-1	-1	-1	-1
CAV2	-0.00094171	0.0026008	NA	NA	NA	NA	-1	1	NA	NA	NA	NA	0.0671507	0.141953	NA	NA	NA	NA	464.49	NA	NA	NA	NA	0.282391	-1	-1	-1	-1	-1	-1	-1	-1	-1	-1	-1	-1	-1	-1	-1	-1	-1	-1	-1	-1	-1	-1	-1	-1	-1
LEFTY1	-5.7839e-05	0.0056571	NA	NA	NA	NA	0	1	NA	NA	NA	NA	0.306744	0.0288059	NA	NA	NA	NA	464.954	NA	NA	NA	NA	0.864373	0	0	0	0	0	0	0	0	0	0	0	0	0	0	0	0	0	0	0	0	0	0	0	0	0
SSU72	-0.00086547	0.005204	NA	NA	NA	NA	-1	1	NA	NA	NA	NA	0.078244	0.0801488	NA	NA	NA	NA	465.069	NA	NA	NA	NA	0.367159	-1	-1	-1	-1	-1	-1	-1	-1	-1	-1	-1	-1	-1	-1	-1	-1	-1	-1	-1	-1	-1	-1	-1	-1	-1
RBPMS	-0.0013978	0.0020841	NA	NA	NA	NA	-1	1	NA	NA	NA	NA	0.0383207	0.147647	NA	NA	NA	NA	465.142	NA	NA	NA	NA	0.583194	-1	-1	-1	-1	-1	-1	-1	-1	-1	-1	-1	-1	-1	-1	-1	-1	-1	-1	-1	-1	-1	-1	-1	-1	-1
SIAH2	-0.0010981	0.0026179	NA	NA	NA	NA	-1	1	NA	NA	NA	NA	0.0478183	0.11877	NA	NA	NA	NA	466.85	NA	NA	NA	NA	0.455457	-1	-1	-1	-1	-1	-1	-1	-1	-1	-1	-1	-1	-1	-1	-1	-1	-1	-1	-1	-1	-1	-1	-1	-1	-1
MAP3K1	-0.00068688	0.0097396	-0.0040611	NA	NA	NA	-1	1	-1	NA	NA	NA	0.064428	0.172466	0.10869	NA	NA	NA	467.365	502.58	NA	NA	NA	0.333254	-1	-1	-1	-1	-1	-1	-1	-1	-1	-1	-1	-1	-1	-1	-1	-1	-1	-1	-1	-1	-1	-1	-1	-1	-1
SOX21	-0.00026969	0.0066081	-0.0059651	NA	NA	NA	-1	1	-1	NA	NA	NA	0.150501	0.1383	0.101988	NA	NA	NA	468.176	530.002	NA	NA	NA	0.277461	-1	-1	-1	-1	-1	-1	-1	-1	-1	-1	-1	-1	-1	-1	-1	-1	-1	-1	-1	-1	-1	-1	-1	-1	-1
TCEAL5	0.00065411	-0.0034614	NA	NA	NA	NA	1	-1	NA	NA	NA	NA	0.0793214	0.0917526	NA	NA	NA	NA	469.234	NA	NA	NA	NA	0.30309	1	1	1	1	1	1	1	1	1	1	1	1	1	1	1	1	1	1	1	1	1	1	1	1	1
ELF1	-0.00086919	0.0024204	NA	NA	NA	NA	-1	1	NA	NA	NA	NA	0.0554586	0.118286	NA	NA	NA	NA	469.282	NA	NA	NA	NA	0.38232	-1	-1	-1	-1	-1	-1	-1	-1	-1	-1	-1	-1	-1	-1	-1	-1	-1	-1	-1	-1	-1	-1	-1	-1	-1
ID1	-0.00032195	0.0038422	NA	NA	NA	NA	-1	1	NA	NA	NA	NA	0.143014	0.0777123	NA	NA	NA	NA	469.651	NA	NA	NA	NA	0.355344	-1	-1	-1	-1	-1	-1	-1	-1	-1	-1	-1	-1	-1	-1	-1	-1	-1	-1	-1	-1	-1	-1	-1	-1	-1
EIF4G2	-0.00106	0.0011331	NA	NA	NA	NA	-1	0	NA	NA	NA	NA	0.0424802	0.209736	NA	NA	NA	NA	469.978	NA	NA	NA	NA	0.553106	-1	-1	-1	-1	-1	-1	-1	-1	-1	-1	-1	-1	-1	-1	-1	-1	-1	-1	-1	-1	-1	-1	-1	-1	-1
WWC2	-0.0013222	0.0013694	NA	NA	NA	NA	-1	0	NA	NA	NA	NA	0.0429019	0.238707	NA	NA	NA	NA	469.996	NA	NA	NA	NA	0.533006	-1	-1	-1	-1	-1	-1	-1	-1	-1	-1	-1	-1	-1	-1	-1	-1	-1	-1	-1	-1	-1	-1	-1	-1	-1
NUAK2	-4.759e-06	-0.004512	NA	NA	NA	NA	0	-1	NA	NA	NA	NA	0.491995	0.0922855	NA	NA	NA	NA	470	NA	NA	NA	NA	0.396377	0	0	0	0	0	0	0	0	0	0	0	0	0	0	0	0	0	0	0	0	0	0	0	0	0
MFAP3L	-0.0009144	0.0019866	NA	NA	NA	NA	-1	1	NA	NA	NA	NA	0.0670156	0.17353	NA	NA	NA	NA	470.001	NA	NA	NA	NA	0.288098	-1	-1	-1	-1	-1	-1	-1	-1	-1	-1	-1	-1	-1	-1	-1	-1	-1	-1	-1	-1	-1	-1	-1	-1	-1
SEC24B	-0.0011281	0.0010508	NA	NA	NA	NA	-1	0	NA	NA	NA	NA	0.0382955	0.237338	NA	NA	NA	NA	470.371	NA	NA	NA	NA	0.596469	-1	-1	-1	-1	-1	-1	-1	-1	-1	-1	-1	-1	-1	-1	-1	-1	-1	-1	-1	-1	-1	-1	-1	-1	-1
MRPL42	-0.00099474	0.0025077	NA	NA	NA	NA	-1	1	NA	NA	NA	NA	0.0524389	0.139638	NA	NA	NA	NA	470.494	NA	NA	NA	NA	0.395064	-1	-1	-1	-1	-1	-1	-1	-1	-1	-1	-1	-1	-1	-1	-1	-1	-1	-1	-1	-1	-1	-1	-1	-1	-1
ZIC5	-0.0013291	0.0011766	NA	NA	NA	NA	-1	0	NA	NA	NA	NA	0.0386756	0.246989	NA	NA	NA	NA	471.241	NA	NA	NA	NA	0.594639	-1	-1	-1	-1	-1	-1	-1	-1	-1	-1	-1	-1	-1	-1	-1	-1	-1	-1	-1	-1	-1	-1	-1	-1	-1
NINL	0.00052719	-0.0020856	NA	NA	NA	NA	1	-1	NA	NA	NA	NA	0.0803448	0.138238	NA	NA	NA	NA	471.253	NA	NA	NA	NA	0.219717	1	1	1	1	1	1	1	1	1	1	1	1	1	1	1	1	1	1	1	1	1	1	1	1	1
NEK1	0.00054762	-0.0038717	NA	NA	NA	NA	1	-1	NA	NA	NA	NA	0.0989435	0.0995245	NA	NA	NA	NA	473.166	NA	NA	NA	NA	0.269791	1	1	1	1	1	1	1	1	1	1	1	1	1	1	1	1	1	1	1	1	1	1	1	1	1
ZDHHC9	-0.001052	0.0016729	NA	NA	NA	NA	-1	0	NA	NA	NA	NA	0.0548662	0.210634	NA	NA	NA	NA	473.332	NA	NA	NA	NA	0.388108	-1	-1	-1	-1	-1	-1	-1	-1	-1	-1	-1	-1	-1	-1	-1	-1	-1	-1	-1	-1	-1	-1	-1	-1	-1
LIG1	0.00088294	-0.001535	NA	NA	NA	NA	1	-1	NA	NA	NA	NA	0.0487315	0.179276	NA	NA	NA	NA	473.508	NA	NA	NA	NA	0.447284	1	1	1	1	1	1	1	1	1	1	1	1	1	1	1	1	1	1	1	1	1	1	1	1	1
TCEAL3	0.00069636	-0.0026333	NA	NA	NA	NA	1	-1	NA	NA	NA	NA	0.0796012	0.142589	NA	NA	NA	NA	473.673	NA	NA	NA	NA	0.217568	1	1	1	1	1	1	1	1	1	1	1	1	1	1	1	1	1	1	1	1	1	1	1	1	1
TXLNG	-0.0012301	0.0022322	NA	NA	NA	NA	-1	1	NA	NA	NA	NA	0.0317498	0.119016	NA	NA	NA	NA	474.64	NA	NA	NA	NA	0.665895	-1	-1	-1	-1	-1	-1	-1	-1	-1	-1	-1	-1	-1	-1	-1	-1	-1	-1	-1	-1	-1	-1	-1	-1	-1
NUMA1	0.00075385	-0.0030489	NA	NA	NA	NA	1	-1	NA	NA	NA	NA	0.0667787	0.114073	NA	NA	NA	NA	475.403	NA	NA	NA	NA	0.304684	1	1	1	1	1	1	1	1	1	1	1	1	1	1	1	1	1	1	1	1	1	1	1	1	1
IGFBP5	-0.0015667	0.0050107	-0.0027586	NA	NA	NA	-1	0	0	NA	NA	NA	0.0294246	0.229677	0.210815	NA	NA	NA	475.902	530.001	NA	NA	NA	0.701574	-1	-1	-1	-1	-1	-1	-1	-1	-1	-1	-1	-1	-1	-1	-1	-1	-1	-1	-1	-1	-1	-1	-1	-1	-1
INSIG1	0.00012957	-0.0057199	NA	NA	NA	NA	0	-1	NA	NA	NA	NA	0.295528	0.0675311	NA	NA	NA	NA	476.113	NA	NA	NA	NA	0.501938	0	0	0	0	0	0	0	0	0	0	0	0	0	0	0	0	0	0	0	0	0	0	0	0	0
PYCR2	-0.0006419	0.0052797	NA	NA	NA	NA	-1	1	NA	NA	NA	NA	0.0963971	0.0840179	NA	NA	NA	NA	476.978	NA	NA	NA	NA	0.330534	-1	-1	-1	-1	-1	-1	-1	-1	-1	-1	-1	-1	-1	-1	-1	-1	-1	-1	-1	-1	-1	-1	-1	-1	-1
SSRP1	0.00065398	-0.0015358	NA	NA	NA	NA	1	-1	NA	NA	NA	NA	0.0638744	0.17579	NA	NA	NA	NA	479.875	NA	NA	NA	NA	0.307868	1	1	1	1	1	1	1	1	1	1	1	1	1	1	1	1	1	1	1	1	1	1	1	1	1
ORMDL2	-0.00081486	0.0022485	NA	NA	NA	NA	-1	1	NA	NA	NA	NA	0.0713371	0.190925	NA	NA	NA	NA	479.971	NA	NA	NA	NA	0.241259	-1	-1	-1	-1	-1	-1	-1	-1	-1	-1	-1	-1	-1	-1	-1	-1	-1	-1	-1	-1	-1	-1	-1	-1	-1
VCP	0.0010779	-0.0021154	NA	NA	NA	NA	1	-1	NA	NA	NA	NA	0.0500542	0.187638	NA	NA	NA	NA	479.999	NA	NA	NA	NA	0.422839	1	1	1	1	1	1	1	1	1	1	1	1	1	1	1	1	1	1	1	1	1	1	1	1	1
EML1	-0.00013046	0.0031476	NA	NA	NA	NA	0	1	NA	NA	NA	NA	0.256492	0.109264	NA	NA	NA	NA	480	NA	NA	NA	NA	0.265992	0	0	0	0	0	0	0	0	0	0	0	0	0	0	0	0	0	0	0	0	0	0	0	0	0
HINT1	-0.00052654	0.0037264	NA	NA	NA	NA	-1	1	NA	NA	NA	NA	0.103885	0.119996	NA	NA	NA	NA	480	NA	NA	NA	NA	0.213266	-1	-1	-1	-1	-1	-1	-1	-1	-1	-1	-1	-1	-1	-1	-1	-1	-1	-1	-1	-1	-1	-1	-1	-1	-1
HYOU1	0.0010687	-0.0028437	NA	NA	NA	NA	1	-1	NA	NA	NA	NA	0.0509739	0.129768	NA	NA	NA	NA	480	NA	NA	NA	NA	0.421921	1	1	1	1	1	1	1	1	1	1	1	1	1	1	1	1	1	1	1	1	1	1	1	1	1
ITGAV	-0.00090545	0.0021566	NA	NA	NA	NA	-1	1	NA	NA	NA	NA	0.0546303	0.152067	NA	NA	NA	NA	480	NA	NA	NA	NA	0.386929	-1	-1	-1	-1	-1	-1	-1	-1	-1	-1	-1	-1	-1	-1	-1	-1	-1	-1	-1	-1	-1	-1	-1	-1	-1
SLC3A2	0.0011003	-0.0019208	NA	NA	NA	NA	1	-1	NA	NA	NA	NA	0.0447353	0.188092	NA	NA	NA	NA	480	NA	NA	NA	NA	0.487414	1	1	1	1	1	1	1	1	1	1	1	1	1	1	1	1	1	1	1	1	1	1	1	1	1
SLC39A8	-0.00054581	0.0026745	NA	NA	NA	NA	-1	1	NA	NA	NA	NA	0.0862861	0.13973	NA	NA	NA	NA	480	NA	NA	NA	NA	0.202847	-1	-1	-1	-1	-1	-1	-1	-1	-1	-1	-1	-1	-1	-1	-1	-1	-1	-1	-1	-1	-1	-1	-1	-1	-1
SUV420H1	0.00078474	-0.0053701	NA	NA	NA	NA	1	-1	NA	NA	NA	NA	0.0727197	0.0754976	NA	NA	NA	NA	480	NA	NA	NA	NA	0.389265	1	1	1	1	1	1	1	1	1	1	1	1	1	1	1	1	1	1	1	1	1	1	1	1	1
ZNF623	0.00078242	-0.0020446	NA	NA	NA	NA	1	-1	NA	NA	NA	NA	0.0609522	0.154581	NA	NA	NA	NA	480	NA	NA	NA	NA	0.329587	1	1	1	1	1	1	1	1	1	1	1	1	1	1	1	1	1	1	1	1	1	1	1	1	1
SKA2	0.001036	-0.0026356	NA	NA	NA	NA	1	-1	NA	NA	NA	NA	0.0694028	0.198827	NA	NA	NA	NA	480	NA	NA	NA	NA	0.253845	1	1	1	1	1	1	1	1	1	1	1	1	1	1	1	1	1	1	1	1	1	1	1	1	1
IRF2BP2	0.00031191	-0.0036586	NA	NA	NA	NA	1	-1	NA	NA	NA	NA	0.155354	0.0991584	NA	NA	NA	NA	480	NA	NA	NA	NA	0.235528	1	1	1	1	1	1	1	1	1	1	1	1	1	1	1	1	1	1	1	1	1	1	1	1	1
MORC2	4.7131e-05	-0.0039308	NA	NA	NA	NA	0	-1	NA	NA	NA	NA	0.423608	0.10677	NA	NA	NA	NA	480	NA	NA	NA	NA	0.253259	0	0	0	0	0	0	0	0	0	0	0	0	0	0	0	0	0	0	0	0	0	0	0	0	0
NUDCD3	0.00066064	-0.002539	NA	NA	NA	NA	1	-1	NA	NA	NA	NA	0.0702576	0.143309	NA	NA	NA	NA	480	NA	NA	NA	NA	0.260745	1	1	1	1	1	1	1	1	1	1	1	1	1	1	1	1	1	1	1	1	1	1	1	1	1
CAMK2D	-0.0012127	0.0024366	NA	NA	NA	NA	-1	1	NA	NA	NA	NA	0.0407198	0.155117	NA	NA	NA	NA	480	NA	NA	NA	NA	0.53168	-1	-1	-1	-1	-1	-1	-1	-1	-1	-1	-1	-1	-1	-1	-1	-1	-1	-1	-1	-1	-1	-1	-1	-1	-1
AGFG1	-0.00098055	0.001525	NA	NA	NA	NA	-1	1	NA	NA	NA	NA	0.0409831	0.192067	NA	NA	NA	NA	480	NA	NA	NA	NA	0.538771	-1	-1	-1	-1	-1	-1	-1	-1	-1	-1	-1	-1	-1	-1	-1	-1	-1	-1	-1	-1	-1	-1	-1	-1	-1
DYNLL2	0.00033647	-0.0036055	NA	NA	NA	NA	1	-1	NA	NA	NA	NA	0.148281	0.102547	NA	NA	NA	NA	480	NA	NA	NA	NA	0.219652	1	1	1	1	1	1	1	1	1	1	1	1	1	1	1	1	1	1	1	1	1	1	1	1	1
PIK3IP1	0.00081523	-0.0040636	NA	NA	NA	NA	1	-1	NA	NA	NA	NA	0.0598082	0.0973604	NA	NA	NA	NA	480	NA	NA	NA	NA	0.378941	1	1	1	1	1	1	1	1	1	1	1	1	1	1	1	1	1	1	1	1	1	1	1	1	1
HMGB2	0.00075959	-0.0020722	NA	NA	NA	NA	1	-1	NA	NA	NA	NA	0.0635123	0.175196	NA	NA	NA	NA	480	NA	NA	NA	NA	0.294571	1	1	1	1	1	1	1	1	1	1	1	1	1	1	1	1	1	1	1	1	1	1	1	1	1
MFAP1	0.00079031	-0.0022432	NA	NA	NA	NA	1	-1	NA	NA	NA	NA	0.0681104	0.179813	NA	NA	NA	NA	480	NA	NA	NA	NA	0.262068	1	1	1	1	1	1	1	1	1	1	1	1	1	1	1	1	1	1	1	1	1	1	1	1	1
COL1A2	0.00071487	-0.0025582	NA	NA	NA	NA	1	-1	NA	NA	NA	NA	0.0720675	0.155853	NA	NA	NA	NA	480	NA	NA	NA	NA	0.244108	1	1	1	1	1	1	1	1	1	1	1	1	1	1	1	1	1	1	1	1	1	1	1	1	1
POLR2J	-0.00092756	0.0025163	NA	NA	NA	NA	-1	1	NA	NA	NA	NA	0.0656359	0.159712	NA	NA	NA	NA	480.001	NA	NA	NA	NA	0.293242	-1	-1	-1	-1	-1	-1	-1	-1	-1	-1	-1	-1	-1	-1	-1	-1	-1	-1	-1	-1	-1	-1	-1	-1	-1
ECT2	-0.00087211	0.0026466	NA	NA	NA	NA	-1	1	NA	NA	NA	NA	0.0587927	0.150033	NA	NA	NA	NA	480.004	NA	NA	NA	NA	0.333431	-1	-1	-1	-1	-1	-1	-1	-1	-1	-1	-1	-1	-1	-1	-1	-1	-1	-1	-1	-1	-1	-1	-1	-1	-1
NGFRAP1	0.00084551	-0.0020893	NA	NA	NA	NA	1	-1	NA	NA	NA	NA	0.0678273	0.177344	NA	NA	NA	NA	480.005	NA	NA	NA	NA	0.27847	1	1	1	1	1	1	1	1	1	1	1	1	1	1	1	1	1	1	1	1	1	1	1	1	1
NUB1	7.4111e-05	0.0062882	-0.0071531	NA	NA	NA	0	1	-1	NA	NA	NA	0.34064	0.188855	0.108373	NA	NA	NA	480.087	529.998	NA	NA	NA	0.214696	0	0	0	0	0	0	0	0	0	0	0	0	0	0	0	0	0	0	0	0	0	0	0	0	0
PSPC1	0.00083119	-0.00258	NA	NA	NA	NA	1	-1	NA	NA	NA	NA	0.06269	0.155663	NA	NA	NA	NA	480.906	NA	NA	NA	NA	0.303004	1	1	1	1	1	1	1	1	1	1	1	1	1	1	1	1	1	1	1	1	1	1	1	1	1
PARP1	0.00072407	-0.0019903	NA	NA	NA	NA	1	-1	NA	NA	NA	NA	0.0646137	0.176634	NA	NA	NA	NA	480.919	NA	NA	NA	NA	0.28726	1	1	1	1	1	1	1	1	1	1	1	1	1	1	1	1	1	1	1	1	1	1	1	1	1
SLC25A20	0.00056631	-0.0091746	0.00938	NA	NA	NA	1	-1	1	NA	NA	NA	0.0814188	0.197507	0.0753293	NA	NA	NA	480.981	529.999	NA	NA	NA	0.334306	1	1	1	1	1	1	1	1	1	1	1	1	1	1	1	1	1	1	1	1	1	1	1	1	1
PANX1	-0.00042507	0.0064086	-0.0036566	NA	NA	NA	-1	0	-1	NA	NA	NA	0.0858072	0.216969	0.145182	NA	NA	NA	481.298	529.999	NA	NA	NA	0.226348	-1	-1	-1	-1	-1	-1	-1	-1	-1	-1	-1	-1	-1	-1	-1	-1	-1	-1	-1	-1	-1	-1	-1	-1	-1
SEC31A	-0.001005	0.0017479	NA	NA	NA	NA	-1	1	NA	NA	NA	NA	0.0389066	0.16843	NA	NA	NA	NA	481.435	NA	NA	NA	NA	0.563195	-1	-1	-1	-1	-1	-1	-1	-1	-1	-1	-1	-1	-1	-1	-1	-1	-1	-1	-1	-1	-1	-1	-1	-1	-1
STRA6	-0.00017504	0.0075848	-0.0069713	NA	NA	NA	-1	1	-1	NA	NA	NA	0.176176	0.133647	0.0899164	NA	NA	NA	481.815	529.999	NA	NA	NA	0.306977	-1	-1	-1	-1	-1	-1	-1	-1	-1	-1	-1	-1	-1	-1	-1	-1	-1	-1	-1	-1	-1	-1	-1	-1	-1
DGCR8	0.00054149	-0.0025431	NA	NA	NA	NA	1	-1	NA	NA	NA	NA	0.0806877	0.136352	NA	NA	NA	NA	481.999	NA	NA	NA	NA	0.222008	1	1	1	1	1	1	1	1	1	1	1	1	1	1	1	1	1	1	1	1	1	1	1	1	1
2019-03-07	-0.00066051	0.0028944	NA	NA	NA	NA	-1	1	NA	NA	NA	NA	0.0576388	0.105996	NA	NA	NA	NA	482.539	NA	NA	NA	NA	0.371579	-1	-1	-1	-1	-1	-1	-1	-1	-1	-1	-1	-1	-1	-1	-1	-1	-1	-1	-1	-1	-1	-1	-1	-1	-1
SHISA5	-0.0009896	0.0020159	NA	NA	NA	NA	-1	1	NA	NA	NA	NA	0.0538911	0.193262	NA	NA	NA	NA	483.838	NA	NA	NA	NA	0.38826	-1	-1	-1	-1	-1	-1	-1	-1	-1	-1	-1	-1	-1	-1	-1	-1	-1	-1	-1	-1	-1	-1	-1	-1	-1
GAL	-0.00025619	0.0075931	-0.003591	NA	NA	NA	-1	0	-1	NA	NA	NA	0.149771	0.206812	0.161122	NA	NA	NA	484.374	530.011	NA	NA	NA	0.203824	-1	-1	-1	-1	-1	-1	-1	-1	-1	-1	-1	-1	-1	-1	-1	-1	-1	-1	-1	-1	-1	-1	-1	-1	-1
QSOX2	-0.00075745	0.0035804	NA	NA	NA	NA	-1	1	NA	NA	NA	NA	0.0618886	0.105708	NA	NA	NA	NA	487.709	NA	NA	NA	NA	0.343063	-1	-1	-1	-1	-1	-1	-1	-1	-1	-1	-1	-1	-1	-1	-1	-1	-1	-1	-1	-1	-1	-1	-1	-1	-1
SMNDC1	-0.00099075	0.0036669	NA	NA	NA	NA	-1	1	NA	NA	NA	NA	0.0694222	0.167913	NA	NA	NA	NA	490	NA	NA	NA	NA	0.253724	-1	-1	-1	-1	-1	-1	-1	-1	-1	-1	-1	-1	-1	-1	-1	-1	-1	-1	-1	-1	-1	-1	-1	-1	-1
SPP1	-0.00085256	0.0052595	NA	NA	NA	NA	-1	1	NA	NA	NA	NA	0.0704273	0.0933137	NA	NA	NA	NA	490	NA	NA	NA	NA	0.328033	-1	-1	-1	-1	-1	-1	-1	-1	-1	-1	-1	-1	-1	-1	-1	-1	-1	-1	-1	-1	-1	-1	-1	-1	-1
PRR12	-0.00031272	-0.0040215	NA	NA	NA	NA	-1	-1	NA	NA	NA	NA	0.182972	0.12576	NA	NA	NA	NA	490	NA	NA	NA	NA	0.307256	-1	-1	-1	-1	-1	-1	-1	-1	-1	-1	-1	-1	-1	-1	-1	-1	-1	-1	-1	-1	-1	-1	-1	-1	-1
SEPW1	8.7073e-05	0.0031563	NA	NA	NA	NA	0	1	NA	NA	NA	NA	0.330155	0.135745	NA	NA	NA	NA	490.001	NA	NA	NA	NA	0.248965	0	0	0	0	0	0	0	0	0	0	0	0	0	0	0	0	0	0	0	0	0	0	0	0	0
SOGA3	-0.00041005	-0.0038941	NA	NA	NA	NA	-1	-1	NA	NA	NA	NA	0.114281	0.100645	NA	NA	NA	NA	490.002	NA	NA	NA	NA	0.478698	-1	-1	-1	-1	-1	-1	-1	-1	-1	-1	-1	-1	-1	-1	-1	-1	-1	-1	-1	-1	-1	-1	-1	-1	-1
CCDC117	0.00078983	-0.0031022	NA	NA	NA	NA	1	-1	NA	NA	NA	NA	0.0627779	0.146302	NA	NA	NA	NA	490.613	NA	NA	NA	NA	0.303619	1	1	1	1	1	1	1	1	1	1	1	1	1	1	1	1	1	1	1	1	1	1	1	1	1
LDLR	0.00040789	-0.006998	NA	NA	NA	NA	1	-1	NA	NA	NA	NA	0.104414	0.0606859	NA	NA	NA	NA	491.297	NA	NA	NA	NA	0.558047	1	1	1	1	1	1	1	1	1	1	1	1	1	1	1	1	1	1	1	1	1	1	1	1	1
CD47	0.00019227	0.0040137	NA	NA	NA	NA	0	1	NA	NA	NA	NA	0.251609	0.140058	NA	NA	NA	NA	491.492	NA	NA	NA	NA	0.257208	0	0	0	0	0	0	0	0	0	0	0	0	0	0	0	0	0	0	0	0	0	0	0	0	0
IFITM3	-0.00091497	0.0026614	NA	NA	NA	NA	-1	1	NA	NA	NA	NA	0.0638972	0.190217	NA	NA	NA	NA	491.607	NA	NA	NA	NA	0.290307	-1	-1	-1	-1	-1	-1	-1	-1	-1	-1	-1	-1	-1	-1	-1	-1	-1	-1	-1	-1	-1	-1	-1	-1	-1
COL18A1	0.0011152	-0.0031125	NA	NA	NA	NA	1	-1	NA	NA	NA	NA	0.0397052	0.131168	NA	NA	NA	NA	495.47	NA	NA	NA	NA	0.542535	1	1	1	1	1	1	1	1	1	1	1	1	1	1	1	1	1	1	1	1	1	1	1	1	1
GULP1	-0.0010472	0.0022966	NA	NA	NA	NA	-1	1	NA	NA	NA	NA	0.0402562	0.163473	NA	NA	NA	NA	495.527	NA	NA	NA	NA	0.542686	-1	-1	-1	-1	-1	-1	-1	-1	-1	-1	-1	-1	-1	-1	-1	-1	-1	-1	-1	-1	-1	-1	-1	-1	-1
MAP4K3	-0.0009153	0.0041715	NA	NA	NA	NA	-1	1	NA	NA	NA	NA	0.0634535	0.129613	NA	NA	NA	NA	495.543	NA	NA	NA	NA	0.309373	-1	-1	-1	-1	-1	-1	-1	-1	-1	-1	-1	-1	-1	-1	-1	-1	-1	-1	-1	-1	-1	-1	-1	-1	-1
TMEM201	-0.00091439	0.0019091	NA	NA	NA	NA	-1	1	NA	NA	NA	NA	0.0418615	0.175834	NA	NA	NA	NA	495.816	NA	NA	NA	NA	0.524445	-1	-1	-1	-1	-1	-1	-1	-1	-1	-1	-1	-1	-1	-1	-1	-1	-1	-1	-1	-1	-1	-1	-1	-1	-1
DNAJB1	0.0010157	-0.020715	0.0054601	NA	NA	NA	1	-1	1	NA	NA	NA	0.0546804	0.175239	0.14966	NA	NA	NA	496.37	525.513	NA	NA	NA	0.390952	1	1	1	1	1	1	1	1	1	1	1	1	1	1	1	1	1	1	1	1	1	1	1	1	1
PHF3	-0.00021045	-0.003732	NA	NA	NA	NA	0	-1	NA	NA	NA	NA	0.225896	0.14018	NA	NA	NA	NA	496.564	NA	NA	NA	NA	0.247522	0	0	0	0	0	0	0	0	0	0	0	0	0	0	0	0	0	0	0	0	0	0	0	0	0
PTCD3	-0.00073483	0.0047711	NA	NA	NA	NA	-1	1	NA	NA	NA	NA	0.0678672	0.0998568	NA	NA	NA	NA	496.778	NA	NA	NA	NA	0.329308	-1	-1	-1	-1	-1	-1	-1	-1	-1	-1	-1	-1	-1	-1	-1	-1	-1	-1	-1	-1	-1	-1	-1	-1	-1
LPHN2	-0.0012555	0.0029422	NA	NA	NA	NA	-1	1	NA	NA	NA	NA	0.0454388	0.171254	NA	NA	NA	NA	497.813	NA	NA	NA	NA	0.479878	-1	-1	-1	-1	-1	-1	-1	-1	-1	-1	-1	-1	-1	-1	-1	-1	-1	-1	-1	-1	-1	-1	-1	-1	-1
ARRDC4	0.00039532	-0.0060141	NA	NA	NA	NA	1	-1	NA	NA	NA	NA	0.117204	0.0770008	NA	NA	NA	NA	499.554	NA	NA	NA	NA	0.371386	1	1	1	1	1	1	1	1	1	1	1	1	1	1	1	1	1	1	1	1	1	1	1	1	1
SCHIP1	-0.00060291	0.023604	-0.0068686	NA	NA	NA	-1	1	-1	NA	NA	NA	0.107945	0.183491	0.14439	NA	NA	NA	499.578	525.814	NA	NA	NA	0.205623	-1	-1	-1	-1	-1	-1	-1	-1	-1	-1	-1	-1	-1	-1	-1	-1	-1	-1	-1	-1	-1	-1	-1	-1	-1
RFC4	0.00078739	-0.0015228	NA	NA	NA	NA	1	-1	NA	NA	NA	NA	0.0448958	0.197442	NA	NA	NA	NA	499.989	NA	NA	NA	NA	0.497156	1	1	1	1	1	1	1	1	1	1	1	1	1	1	1	1	1	1	1	1	1	1	1	1	1
CNTROB	0.00058642	-0.0023926	NA	NA	NA	NA	1	-1	NA	NA	NA	NA	0.0709352	0.157703	NA	NA	NA	NA	500	NA	NA	NA	NA	0.253131	1	1	1	1	1	1	1	1	1	1	1	1	1	1	1	1	1	1	1	1	1	1	1	1	1
RNF11	-0.00066165	0.0041307	NA	NA	NA	NA	-1	1	NA	NA	NA	NA	0.0746409	0.132696	NA	NA	NA	NA	500	NA	NA	NA	NA	0.257227	-1	-1	-1	-1	-1	-1	-1	-1	-1	-1	-1	-1	-1	-1	-1	-1	-1	-1	-1	-1	-1	-1	-1	-1	-1
KDM3B	-0.00024553	-0.0043541	NA	NA	NA	NA	-1	-1	NA	NA	NA	NA	0.198284	0.13954	NA	NA	NA	NA	500	NA	NA	NA	NA	0.298287	-1	-1	-1	-1	-1	-1	-1	-1	-1	-1	-1	-1	-1	-1	-1	-1	-1	-1	-1	-1	-1	-1	-1	-1	-1
JUN	0.00068503	-0.0052023	NA	NA	NA	NA	1	-1	NA	NA	NA	NA	0.0494571	0.0630393	NA	NA	NA	NA	500	NA	NA	NA	NA	0.531541	1	1	1	1	1	1	1	1	1	1	1	1	1	1	1	1	1	1	1	1	1	1	1	1	1
GNB2L1	-0.00098258	0.0035805	NA	NA	NA	NA	-1	1	NA	NA	NA	NA	0.0691432	0.194596	NA	NA	NA	NA	500	NA	NA	NA	NA	0.249507	-1	-1	-1	-1	-1	-1	-1	-1	-1	-1	-1	-1	-1	-1	-1	-1	-1	-1	-1	-1	-1	-1	-1	-1	-1
IMPACT	0.0013343	-0.0047358	NA	NA	NA	NA	1	-1	NA	NA	NA	NA	0.0413089	0.128073	NA	NA	NA	NA	500	NA	NA	NA	NA	0.510466	1	1	1	1	1	1	1	1	1	1	1	1	1	1	1	1	1	1	1	1	1	1	1	1	1
[truncated: 745 more rows]
[truncated: 36 more columns]
