# Supplementary material for: Automated minute scale RNA-seq of pluripotent stem cell differentiation reveals early divergence of human and mouse gene expression kinetics
Source: PLoS Comput Biol. 2019 Dec 9;15(12):e1007543. doi: 10.1371/journal.pcbi.1007543 (PMC6922475; doi:10.1371/journal.pcbi.1007543)
Supplement: S3 Table — (XLSX) [file pcbi.1007543.s004.xlsx]

## Sheet: Trendy_mouseOnly_Dynamic
Feature	Segment1.Slope	Segment2.Slope	Segment3.Slope	Segment4.Slope	Segment5.Slope	Segment6.Slope	Segment1.Trend	Segment2.Trend	Segment3.Trend	Segment4.Trend	Segment5.Trend	Segment6.Trend	Segment1.Pvalue	Segment2.Pvalue	Segment3.Pvalue	Segment4.Pvalue	Segment5.Pvalue	Segment6.Pvalue	Breakpoint1	Breakpoint2	Breakpoint3	Breakpoint4	Breakpoint5	AdjustedR2	X.m_0..Trend	X.m_4..Trend	X.m_8..Trend	X.m_12..Trend	X.m_16..Trend	X.m_20..Trend	X.m_24..Trend	X.m_28..Trend	X.m_32..Trend	X.m_36..Trend	X.m_40..Trend	X.m_44..Trend	X.m_48..Trend	X.m_52..Trend	X.m_56..Trend	X.m_64..Trend	X.m_68..Trend	X.m_72..Trend	X.m_76..Trend	X.m_80..Trend	X.m_84..Trend	X.m_88..Trend	X.m_92..Trend	X.m_96..Trend	X.m_100..Trend
Hist3h2a	-0.027331	-2.8913e-05	NA	NA	NA	NA	-1	0	NA	NA	NA	NA	0.0840743	0.324817	NA	NA	NA	NA	16	NA	NA	NA	NA	0.215384	-1	-1	-1	-1	-1	0	0	0	0	0	0	0	0	0	0	0	0	0	0	0	0	0	0	0	0
Emc6	-0.036523	2.9119e-05	NA	NA	NA	NA	-1	0	NA	NA	NA	NA	0.0627816	0.322002	NA	NA	NA	NA	16.0326	NA	NA	NA	NA	0.322027	-1	-1	-1	-1	-1	0	0	0	0	0	0	0	0	0	0	0	0	0	0	0	0	0	0	0	0
Grm1	-0.023886	1.2852e-05	NA	NA	NA	NA	-1	0	NA	NA	NA	NA	0.0772629	0.395432	NA	NA	NA	NA	16.2233	NA	NA	NA	NA	0.239888	-1	-1	-1	-1	-1	0	0	0	0	0	0	0	0	0	0	0	0	0	0	0	0	0	0	0	0
Oard1	-0.024794	0.00050078	NA	NA	NA	NA	-1	1	NA	NA	NA	NA	0.115665	0.0380214	NA	NA	NA	NA	16.3323	NA	NA	NA	NA	0.341194	-1	-1	-1	-1	-1	1	1	1	1	1	1	1	1	1	1	1	1	1	1	1	1	1	1	1	1
Exd1	-0.024275	3.3202e-05	NA	NA	NA	NA	-1	0	NA	NA	NA	NA	0.0740188	0.265698	NA	NA	NA	NA	16.3346	NA	NA	NA	NA	0.255918	-1	-1	-1	-1	-1	0	0	0	0	0	0	0	0	0	0	0	0	0	0	0	0	0	0	0	0
Tmem40	-0.049955	-0.00040922	NA	NA	NA	NA	-1	-1	NA	NA	NA	NA	0.0456816	0.0356464	NA	NA	NA	NA	16.3892	NA	NA	NA	NA	0.669618	-1	-1	-1	-1	-1	-1	-1	-1	-1	-1	-1	-1	-1	-1	-1	-1	-1	-1	-1	-1	-1	-1	-1	-1	-1
Ikzf2	-0.022405	-9.5455e-05	NA	NA	NA	NA	-1	-1	NA	NA	NA	NA	0.0946832	0.136893	NA	NA	NA	NA	16.4201	NA	NA	NA	NA	0.227367	-1	-1	-1	-1	-1	-1	-1	-1	-1	-1	-1	-1	-1	-1	-1	-1	-1	-1	-1	-1	-1	-1	-1	-1	-1
Grk4	-0.021027	-1.7719e-06	NA	NA	NA	NA	-1	0	NA	NA	NA	NA	0.0880862	0.485197	NA	NA	NA	NA	16.4277	NA	NA	NA	NA	0.200536	-1	-1	-1	-1	-1	0	0	0	0	0	0	0	0	0	0	0	0	0	0	0	0	0	0	0	0
1110012L19Rik	-0.040959	0.00069156	NA	NA	NA	NA	-1	1	NA	NA	NA	NA	0.0909492	0.0351624	NA	NA	NA	NA	16.4533	NA	NA	NA	NA	0.395519	-1	-1	-1	-1	-1	1	1	1	1	1	1	1	1	1	1	1	1	1	1	1	1	1	1	1	1
Il11	-0.023487	-1.1385e-05	NA	NA	NA	NA	-1	0	NA	NA	NA	NA	0.078278	0.406366	NA	NA	NA	NA	16.4581	NA	NA	NA	NA	0.251492	-1	-1	-1	-1	-1	0	0	0	0	0	0	0	0	0	0	0	0	0	0	0	0	0	0	0	0
Ascc1	-0.026177	0.00027699	NA	NA	NA	NA	-1	1	NA	NA	NA	NA	0.0992721	0.0610654	NA	NA	NA	NA	16.4822	NA	NA	NA	NA	0.22405	-1	-1	-1	-1	-1	1	1	1	1	1	1	1	1	1	1	1	1	1	1	1	1	1	1	1	1
Frrs1l	-0.01987	0.00032391	NA	NA	NA	NA	-1	1	NA	NA	NA	NA	0.113442	0.0460208	NA	NA	NA	NA	16.6286	NA	NA	NA	NA	0.275141	-1	-1	-1	-1	-1	1	1	1	1	1	1	1	1	1	1	1	1	1	1	1	1	1	1	1	1
Mettl5	-0.036337	0.00036382	NA	NA	NA	NA	-1	1	NA	NA	NA	NA	0.0884536	0.0571911	NA	NA	NA	NA	16.6647	NA	NA	NA	NA	0.264714	-1	-1	-1	-1	-1	1	1	1	1	1	1	1	1	1	1	1	1	1	1	1	1	1	1	1	1
Nkain3	-0.023561	6.786e-06	NA	NA	NA	NA	-1	0	NA	NA	NA	NA	0.0742256	0.440166	NA	NA	NA	NA	16.6794	NA	NA	NA	NA	0.273756	-1	-1	-1	-1	-1	0	0	0	0	0	0	0	0	0	0	0	0	0	0	0	0	0	0	0	0
B3gat3	-0.043451	0.00014265	NA	NA	NA	NA	-1	1	NA	NA	NA	NA	0.0853848	0.156064	NA	NA	NA	NA	16.8231	NA	NA	NA	NA	0.210779	-1	-1	-1	-1	-1	1	1	1	1	1	1	1	1	1	1	1	1	1	1	1	1	1	1	1	1
Mrpl28	-0.03159	0.00062765	NA	NA	NA	NA	-1	1	NA	NA	NA	NA	0.123699	0.0415793	NA	NA	NA	NA	16.8285	NA	NA	NA	NA	0.302898	-1	-1	-1	-1	-1	1	1	1	1	1	1	1	1	1	1	1	1	1	1	1	1	1	1	1	1
Gstt2	-0.029498	0.00024978	NA	NA	NA	NA	-1	1	NA	NA	NA	NA	0.0906669	0.0690634	NA	NA	NA	NA	16.8864	NA	NA	NA	NA	0.233015	-1	-1	-1	-1	-1	1	1	1	1	1	1	1	1	1	1	1	1	1	1	1	1	1	1	1	1
Lrrc42	-0.031842	0.0004336	NA	NA	NA	NA	-1	1	NA	NA	NA	NA	0.0983043	0.0471941	NA	NA	NA	NA	16.8983	NA	NA	NA	NA	0.290146	-1	-1	-1	-1	-1	1	1	1	1	1	1	1	1	1	1	1	1	1	1	1	1	1	1	1	1
Ier3ip1	-0.038681	3.4151e-06	NA	NA	NA	NA	-1	0	NA	NA	NA	NA	0.0772574	0.482214	NA	NA	NA	NA	16.8997	NA	NA	NA	NA	0.265584	-1	-1	-1	-1	-1	0	0	0	0	0	0	0	0	0	0	0	0	0	0	0	0	0	0	0	0
Pard3	0.029093	-0.0003172	NA	NA	NA	NA	1	-1	NA	NA	NA	NA	0.0863249	0.0512996	NA	NA	NA	NA	16.9035	NA	NA	NA	NA	0.296095	1	1	1	1	1	-1	-1	-1	-1	-1	-1	-1	-1	-1	-1	-1	-1	-1	-1	-1	-1	-1	-1	-1	-1
Magt1	-0.021569	-8.2424e-05	NA	NA	NA	NA	-1	-1	NA	NA	NA	NA	0.0989376	0.156595	NA	NA	NA	NA	16.9267	NA	NA	NA	NA	0.215875	-1	-1	-1	-1	-1	-1	-1	-1	-1	-1	-1	-1	-1	-1	-1	-1	-1	-1	-1	-1	-1	-1	-1	-1	-1
Hexa	-0.031179	0.0003632	NA	NA	NA	NA	-1	1	NA	NA	NA	NA	0.101523	0.0569099	NA	NA	NA	NA	17.0485	NA	NA	NA	NA	0.240687	-1	-1	-1	-1	-1	1	1	1	1	1	1	1	1	1	1	1	1	1	1	1	1	1	1	1	1
Psmg1	-0.029501	0.00054452	NA	NA	NA	NA	-1	1	NA	NA	NA	NA	0.129938	0.0472011	NA	NA	NA	NA	17.0631	NA	NA	NA	NA	0.255249	-1	-1	-1	-1	-1	1	1	1	1	1	1	1	1	1	1	1	1	1	1	1	1	1	1	1	1
Jkamp	-0.029302	2.8309e-06	NA	NA	NA	NA	-1	0	NA	NA	NA	NA	0.0629519	0.475974	NA	NA	NA	NA	17.0841	NA	NA	NA	NA	0.367116	-1	-1	-1	-1	-1	0	0	0	0	0	0	0	0	0	0	0	0	0	0	0	0	0	0	0	0
Pfdn1	-0.048667	0.00027016	NA	NA	NA	NA	-1	1	NA	NA	NA	NA	0.0540142	0.0618423	NA	NA	NA	NA	17.1283	NA	NA	NA	NA	0.443801	-1	-1	-1	-1	-1	1	1	1	1	1	1	1	1	1	1	1	1	1	1	1	1	1	1	1	1
Gba2	-0.025445	0.00059127	NA	NA	NA	NA	-1	1	NA	NA	NA	NA	0.140772	0.0411221	NA	NA	NA	NA	17.1543	NA	NA	NA	NA	0.299201	-1	-1	-1	-1	-1	1	1	1	1	1	1	1	1	1	1	1	1	1	1	1	1	1	1	1	1
Wnt7b	-0.019372	-0.00031545	NA	NA	NA	NA	-1	-1	NA	NA	NA	NA	0.086953	0.0347764	NA	NA	NA	NA	17.2205	NA	NA	NA	NA	0.538083	-1	-1	-1	-1	-1	-1	-1	-1	-1	-1	-1	-1	-1	-1	-1	-1	-1	-1	-1	-1	-1	-1	-1	-1	-1
Wrap73	-0.021385	2.759e-05	NA	NA	NA	NA	-1	0	NA	NA	NA	NA	0.0874351	0.301762	NA	NA	NA	NA	17.2254	NA	NA	NA	NA	0.21681	-1	-1	-1	-1	-1	0	0	0	0	0	0	0	0	0	0	0	0	0	0	0	0	0	0	0	0
Ankrd13d	-0.020509	3.6636e-05	NA	NA	NA	NA	-1	0	NA	NA	NA	NA	0.0904462	0.256591	NA	NA	NA	NA	17.2322	NA	NA	NA	NA	0.202202	-1	-1	-1	-1	-1	0	0	0	0	0	0	0	0	0	0	0	0	0	0	0	0	0	0	0	0
Hyal2	-0.03674	0.00045808	NA	NA	NA	NA	-1	1	NA	NA	NA	NA	0.0790436	0.0410382	NA	NA	NA	NA	17.2882	NA	NA	NA	NA	0.376866	-1	-1	-1	-1	-1	1	1	1	1	1	1	1	1	1	1	1	1	1	1	1	1	1	1	1	1
Pigp	-0.034262	0.00030184	NA	NA	NA	NA	-1	1	NA	NA	NA	NA	0.0877147	0.0642445	NA	NA	NA	NA	17.3017	NA	NA	NA	NA	0.259755	-1	-1	-1	-1	-1	1	1	1	1	1	1	1	1	1	1	1	1	1	1	1	1	1	1	1	1
Rab3gap1	0.021108	-0.00059089	NA	NA	NA	NA	1	-1	NA	NA	NA	NA	0.170397	0.042733	NA	NA	NA	NA	17.3343	NA	NA	NA	NA	0.275597	1	1	1	1	1	-1	-1	-1	-1	-1	-1	-1	-1	-1	-1	-1	-1	-1	-1	-1	-1	-1	-1	-1	-1
Ech1	-0.024904	7.9008e-05	NA	NA	NA	NA	-1	1	NA	NA	NA	NA	0.0802774	0.152087	NA	NA	NA	NA	17.3426	NA	NA	NA	NA	0.250011	-1	-1	-1	-1	-1	1	1	1	1	1	1	1	1	1	1	1	1	1	1	1	1	1	1	1	1
Zfp775	-0.026024	6.3248e-05	NA	NA	NA	NA	-1	1	NA	NA	NA	NA	0.0797575	0.1882	NA	NA	NA	NA	17.3437	NA	NA	NA	NA	0.253273	-1	-1	-1	-1	-1	1	1	1	1	1	1	1	1	1	1	1	1	1	1	1	1	1	1	1	1
Pdlim2	-0.044978	2.9425e-05	NA	NA	NA	NA	-1	0	NA	NA	NA	NA	0.0633227	0.350125	NA	NA	NA	NA	17.3441	NA	NA	NA	NA	0.368619	-1	-1	-1	-1	-1	0	0	0	0	0	0	0	0	0	0	0	0	0	0	0	0	0	0	0	0
Tmem147	-0.032931	7.066e-05	NA	NA	NA	NA	-1	0	NA	NA	NA	NA	0.0780447	0.203492	NA	NA	NA	NA	17.3726	NA	NA	NA	NA	0.264056	-1	-1	-1	-1	-1	0	0	0	0	0	0	0	0	0	0	0	0	0	0	0	0	0	0	0	0
Lad1	-0.028511	-0.00027581	NA	NA	NA	NA	-1	-1	NA	NA	NA	NA	0.0776509	0.0517494	NA	NA	NA	NA	17.4036	NA	NA	NA	NA	0.460674	-1	-1	-1	-1	-1	-1	-1	-1	-1	-1	-1	-1	-1	-1	-1	-1	-1	-1	-1	-1	-1	-1	-1	-1	-1
Nmi	-0.032818	-0.00074147	NA	NA	NA	NA	-1	-1	NA	NA	NA	NA	0.0675339	0.0193228	NA	NA	NA	NA	17.4872	NA	NA	NA	NA	0.760347	-1	-1	-1	-1	-1	-1	-1	-1	-1	-1	-1	-1	-1	-1	-1	-1	-1	-1	-1	-1	-1	-1	-1	-1	-1
Stk16	-0.021778	0.00043308	NA	NA	NA	NA	-1	1	NA	NA	NA	NA	0.129838	0.0438157	NA	NA	NA	NA	17.5271	NA	NA	NA	NA	0.282632	-1	-1	-1	-1	-1	1	1	1	1	1	1	1	1	1	1	1	1	1	1	1	1	1	1	1	1
Sertad3	-0.029181	0.00044409	NA	NA	NA	NA	-1	1	NA	NA	NA	NA	0.113683	0.0493575	NA	NA	NA	NA	17.5815	NA	NA	NA	NA	0.261062	-1	-1	-1	-1	-1	1	1	1	1	1	1	1	1	1	1	1	1	1	1	1	1	1	1	1	1
Rpl32	-0.04732	0.00019704	NA	NA	NA	NA	-1	1	NA	NA	NA	NA	0.0695073	0.104249	NA	NA	NA	NA	17.7242	NA	NA	NA	NA	0.328345	-1	-1	-1	-1	-1	1	1	1	1	1	1	1	1	1	1	1	1	1	1	1	1	1	1	1	1
Ndufa11	-0.03988	0.00013633	NA	NA	NA	NA	-1	1	NA	NA	NA	NA	0.0726479	0.130114	NA	NA	NA	NA	17.741	NA	NA	NA	NA	0.306565	-1	-1	-1	-1	-1	1	1	1	1	1	1	1	1	1	1	1	1	1	1	1	1	1	1	1	1
Hist1h2ap	-0.040886	0.00029657	NA	NA	NA	NA	-1	1	NA	NA	NA	NA	0.062645	0.0552195	NA	NA	NA	NA	17.7451	NA	NA	NA	NA	0.407404	-1	-1	-1	-1	-1	1	1	1	1	1	1	1	1	1	1	1	1	1	1	1	1	1	1	1	1
Tll1	0.018693	-0.00050517	NA	NA	NA	NA	1	-1	NA	NA	NA	NA	0.136987	0.0343362	NA	NA	NA	NA	17.7566	NA	NA	NA	NA	0.378079	1	1	1	1	1	-1	-1	-1	-1	-1	-1	-1	-1	-1	-1	-1	-1	-1	-1	-1	-1	-1	-1	-1	-1
Unc45b	-0.015214	-0.00022892	NA	NA	NA	NA	-1	-1	NA	NA	NA	NA	0.127907	0.0567033	NA	NA	NA	NA	17.8798	NA	NA	NA	NA	0.318517	-1	-1	-1	-1	-1	-1	-1	-1	-1	-1	-1	-1	-1	-1	-1	-1	-1	-1	-1	-1	-1	-1	-1	-1	-1
Grcc10	-0.038997	0.0003661	NA	NA	NA	NA	-1	1	NA	NA	NA	NA	0.0755187	0.0518037	NA	NA	NA	NA	17.8863	NA	NA	NA	NA	0.35034	-1	-1	-1	-1	-1	1	1	1	1	1	1	1	1	1	1	1	1	1	1	1	1	1	1	1	1
Cd300a	-0.021858	3.0073e-05	NA	NA	NA	NA	-1	0	NA	NA	NA	NA	0.0866666	0.290537	NA	NA	NA	NA	17.8888	NA	NA	NA	NA	0.23922	-1	-1	-1	-1	-1	0	0	0	0	0	0	0	0	0	0	0	0	0	0	0	0	0	0	0	0
BC003965	-0.032577	0.00040302	NA	NA	NA	NA	-1	1	NA	NA	NA	NA	0.0855438	0.044875	NA	NA	NA	NA	17.9738	NA	NA	NA	NA	0.345576	-1	-1	-1	-1	-1	1	1	1	1	1	1	1	1	1	1	1	1	1	1	1	1	1	1	1	1
Trip6	-0.025922	0.00013936	NA	NA	NA	NA	-1	1	NA	NA	NA	NA	0.0778856	0.0916318	NA	NA	NA	NA	18.0102	NA	NA	NA	NA	0.290658	-1	-1	-1	-1	-1	1	1	1	1	1	1	1	1	1	1	1	1	1	1	1	1	1	1	1	1
Uqcc2	-0.03716	0.00024017	NA	NA	NA	NA	-1	1	NA	NA	NA	NA	0.0850729	0.0839703	NA	NA	NA	NA	18.2049	NA	NA	NA	NA	0.26521	-1	-1	-1	-1	-1	1	1	1	1	1	1	1	1	1	1	1	1	1	1	1	1	1	1	1	1
Abca7	-0.021655	2.507e-05	NA	NA	NA	NA	-1	0	NA	NA	NA	NA	0.0847742	0.313057	NA	NA	NA	NA	18.2128	NA	NA	NA	NA	0.259376	-1	-1	-1	-1	-1	0	0	0	0	0	0	0	0	0	0	0	0	0	0	0	0	0	0	0	0
Rab43	-0.021467	-1.8971e-05	NA	NA	NA	NA	-1	0	NA	NA	NA	NA	0.0940502	0.363962	NA	NA	NA	NA	18.218	NA	NA	NA	NA	0.232949	-1	-1	-1	-1	-1	0	0	0	0	0	0	0	0	0	0	0	0	0	0	0	0	0	0	0	0
Polr2b	0.02051	0.00016991	NA	NA	NA	NA	1	1	NA	NA	NA	NA	0.119037	0.0933535	NA	NA	NA	NA	18.3707	NA	NA	NA	NA	0.243764	1	1	1	1	1	1	1	1	1	1	1	1	1	1	1	1	1	1	1	1	1	1	1	1	1
Lamtor2	-0.024195	0.00015953	NA	NA	NA	NA	-1	1	NA	NA	NA	NA	0.0968264	0.0938079	NA	NA	NA	NA	18.4398	NA	NA	NA	NA	0.218551	-1	-1	-1	-1	-1	1	1	1	1	1	1	1	1	1	1	1	1	1	1	1	1	1	1	1	1
St6galnac4	-0.025708	-5.6777e-05	NA	NA	NA	NA	-1	-1	NA	NA	NA	NA	0.0640901	0.169474	NA	NA	NA	NA	18.4524	NA	NA	NA	NA	0.439676	-1	-1	-1	-1	-1	-1	-1	-1	-1	-1	-1	-1	-1	-1	-1	-1	-1	-1	-1	-1	-1	-1	-1	-1	-1
Hilpda	-0.028792	4.4483e-05	NA	NA	NA	NA	-1	0	NA	NA	NA	NA	0.0812054	0.261668	NA	NA	NA	NA	18.4986	NA	NA	NA	NA	0.284934	-1	-1	-1	-1	-1	0	0	0	0	0	0	0	0	0	0	0	0	0	0	0	0	0	0	0	0
Rhbdd3	-0.021886	0.00013835	NA	NA	NA	NA	-1	1	NA	NA	NA	NA	0.0913122	0.0920416	NA	NA	NA	NA	18.5196	NA	NA	NA	NA	0.241955	-1	-1	-1	-1	-1	1	1	1	1	1	1	1	1	1	1	1	1	1	1	1	1	1	1	1	1
Dpm2	-0.021262	5.728e-05	NA	NA	NA	NA	-1	0	NA	NA	NA	NA	0.0973287	0.204219	NA	NA	NA	NA	18.5366	NA	NA	NA	NA	0.207268	-1	-1	-1	-1	-1	0	0	0	0	0	0	0	0	0	0	0	0	0	0	0	0	0	0	0	0
0610010K14Rik	-0.035848	0.00015924	NA	NA	NA	NA	-1	1	NA	NA	NA	NA	0.0681822	0.0963207	NA	NA	NA	NA	18.5489	NA	NA	NA	NA	0.365892	-1	-1	-1	-1	-1	1	1	1	1	1	1	1	1	1	1	1	1	1	1	1	1	1	1	1	1
Sap25	-0.018767	-3.6827e-05	NA	NA	NA	NA	-1	0	NA	NA	NA	NA	0.10228	0.26244	NA	NA	NA	NA	18.5873	NA	NA	NA	NA	0.220665	-1	-1	-1	-1	-1	0	0	0	0	0	0	0	0	0	0	0	0	0	0	0	0	0	0	0	0
Zbtb16	-0.017339	0.00025225	NA	NA	NA	NA	-1	1	NA	NA	NA	NA	0.130826	0.0600681	NA	NA	NA	NA	18.6165	NA	NA	NA	NA	0.200867	-1	-1	-1	-1	-1	1	1	1	1	1	1	1	1	1	1	1	1	1	1	1	1	1	1	1	1
Slmap	0.02704	-0.00035823	NA	NA	NA	NA	1	-1	NA	NA	NA	NA	0.121954	0.0609776	NA	NA	NA	NA	18.6407	NA	NA	NA	NA	0.210276	1	1	1	1	1	-1	-1	-1	-1	-1	-1	-1	-1	-1	-1	-1	-1	-1	-1	-1	-1	-1	-1	-1	-1
Ring1	-0.01961	0.00010375	NA	NA	NA	NA	-1	1	NA	NA	NA	NA	0.0985401	0.117093	NA	NA	NA	NA	18.715	NA	NA	NA	NA	0.210435	-1	-1	-1	-1	-1	1	1	1	1	1	1	1	1	1	1	1	1	1	1	1	1	1	1	1	1
Rmi2	-0.025532	0.00037918	NA	NA	NA	NA	-1	1	NA	NA	NA	NA	0.111705	0.0496154	NA	NA	NA	NA	18.945	NA	NA	NA	NA	0.276052	-1	-1	-1	-1	-1	1	1	1	1	1	1	1	1	1	1	1	1	1	1	1	1	1	1	1	1
Smpd2	-0.029234	0.00027883	NA	NA	NA	NA	-1	1	NA	NA	NA	NA	0.0931412	0.0632495	NA	NA	NA	NA	19.0261	NA	NA	NA	NA	0.277861	-1	-1	-1	-1	-1	1	1	1	1	1	1	1	1	1	1	1	1	1	1	1	1	1	1	1	1
Mgll	-0.013676	-0.00021119	NA	NA	NA	NA	-1	-1	NA	NA	NA	NA	0.107794	0.0611233	NA	NA	NA	NA	19.9996	NA	NA	NA	NA	0.315093	-1	-1	-1	-1	-1	-1	-1	-1	-1	-1	-1	-1	-1	-1	-1	-1	-1	-1	-1	-1	-1	-1	-1	-1	-1
Nrcam	0.024453	0.0012147	-0.0011848	NA	NA	NA	1	1	-1	NA	NA	NA	0.131711	0.110216	0.030042	NA	NA	NA	20.001	187.905	NA	NA	NA	0.543008	1	1	1	1	1	1	1	1	1	1	1	1	1	1	1	1	1	1	1	1	1	1	1	1	1
Cd59a	0.02064	-0.0023057	0.00065152	-0.00040923	NA	NA	1	-1	1	0	NA	NA	0.0898077	0.0312995	0.0752018	0.355857	NA	NA	20.002	234.185	514.199	NA	NA	0.586468	1	1	1	1	1	1	-1	-1	-1	-1	-1	-1	-1	-1	-1	-1	-1	-1	-1	-1	-1	-1	-1	-1	-1
Ythdc2	0.018039	-0.0036027	0.0003143	NA	NA	NA	1	-1	1	NA	NA	NA	0.14219	0.086685	0.0958789	NA	NA	NA	20.004	123	NA	NA	NA	0.200604	1	1	1	1	1	1	-1	-1	-1	-1	-1	-1	-1	-1	-1	-1	-1	-1	-1	-1	-1	-1	-1	-1	-1
Zmynd19	-0.018342	0.001401	-0.0040132	0.00077924	-0.0004136	NA	-1	1	-1	1	0	NA	0.10447	0.107475	0.11811	0.0720467	0.285569	NA	20.0369	156.003	215.929	475.994	NA	0.266874	-1	-1	-1	-1	-1	-1	1	1	1	1	1	1	1	1	1	1	1	1	1	1	1	1	1	1	1
Rasl11b	-0.020457	0.00044056	NA	NA	NA	NA	-1	1	NA	NA	NA	NA	0.0932791	0.0378375	NA	NA	NA	NA	20.1075	NA	NA	NA	NA	0.361273	-1	-1	-1	-1	-1	-1	1	1	1	1	1	1	1	1	1	1	1	1	1	1	1	1	1	1	1
Radil	0.034644	-0.006281	-0.00087024	0.000232	NA	NA	1	-1	-1	1	NA	NA	0.0397304	0.0228459	0.0773992	0.131224	NA	NA	20.3551	130.579	307.989	NA	NA	0.893065	1	1	1	1	1	1	-1	-1	-1	-1	-1	-1	-1	-1	-1	-1	-1	-1	-1	-1	-1	-1	-1	-1	-1
Nudt18	-0.029885	-4.8519e-05	NA	NA	NA	NA	-1	0	NA	NA	NA	NA	0.0512423	0.224738	NA	NA	NA	NA	20.3629	NA	NA	NA	NA	0.470055	-1	-1	-1	-1	-1	-1	0	0	0	0	0	0	0	0	0	0	0	0	0	0	0	0	0	0	0
Khnyn	0.018893	0.00033185	NA	NA	NA	NA	1	1	NA	NA	NA	NA	0.139477	0.0711708	NA	NA	NA	NA	20.58	NA	NA	NA	NA	0.233492	1	1	1	1	1	1	1	1	1	1	1	1	1	1	1	1	1	1	1	1	1	1	1	1	1
Adam9	0.015129	-0.00075468	7.2405e-06	NA	NA	NA	1	-1	0	NA	NA	NA	0.13379	0.0548409	0.488565	NA	NA	NA	20.7023	355.937	NA	NA	NA	0.339027	1	1	1	1	1	1	-1	-1	-1	-1	-1	-1	-1	-1	-1	-1	-1	-1	-1	-1	-1	-1	-1	-1	-1
2410015M20Rik	-0.029782	0.00054607	NA	NA	NA	NA	-1	1	NA	NA	NA	NA	0.0971128	0.0462752	NA	NA	NA	NA	20.8245	NA	NA	NA	NA	0.294252	-1	-1	-1	-1	-1	-1	1	1	1	1	1	1	1	1	1	1	1	1	1	1	1	1	1	1	1
Comt	-0.018495	6.452e-05	NA	NA	NA	NA	-1	1	NA	NA	NA	NA	0.0808181	0.179886	NA	NA	NA	NA	20.9413	NA	NA	NA	NA	0.235782	-1	-1	-1	-1	-1	-1	1	1	1	1	1	1	1	1	1	1	1	1	1	1	1	1	1	1	1
Zfp36	-0.029699	-0.00017473	NA	NA	NA	NA	-1	-1	NA	NA	NA	NA	0.0544001	0.077996	NA	NA	NA	NA	21.0166	NA	NA	NA	NA	0.523372	-1	-1	-1	-1	-1	-1	-1	-1	-1	-1	-1	-1	-1	-1	-1	-1	-1	-1	-1	-1	-1	-1	-1	-1	-1
Ost4	-0.023877	-0.00052024	0.0015143	-0.0001218	NA	NA	-1	-1	1	0	NA	NA	0.0925568	0.130235	0.0904362	0.386878	NA	NA	21.1009	262.541	415.912	NA	NA	0.394186	-1	-1	-1	-1	-1	-1	-1	-1	-1	-1	-1	-1	-1	-1	-1	-1	-1	-1	-1	-1	-1	-1	-1	-1	-1
Arhgap28	0.018391	-0.00034499	NA	NA	NA	NA	1	-1	NA	NA	NA	NA	0.115005	0.0541316	NA	NA	NA	NA	21.1463	NA	NA	NA	NA	0.228407	1	1	1	1	1	1	-1	-1	-1	-1	-1	-1	-1	-1	-1	-1	-1	-1	-1	-1	-1	-1	-1	-1	-1
Igdcc4	0.020528	-0.0019011	0.0011681	-0.00033029	NA	NA	1	-1	1	0	NA	NA	0.114309	0.133362	0.0629433	0.212768	NA	NA	21.1595	128.06	375.865	NA	NA	0.346657	1	1	1	1	1	1	-1	-1	-1	-1	-1	-1	-1	-1	-1	-1	-1	-1	-1	-1	-1	-1	-1	-1	-1
Mea1	-0.023381	-0.00024973	0.0017453	-0.00026046	NA	NA	-1	0	1	0	NA	NA	0.0987711	0.218943	0.0859202	0.32257	NA	NA	21.3186	287.774	431.998	NA	NA	0.394624	-1	-1	-1	-1	-1	-1	0	0	0	0	0	0	0	0	0	0	0	0	0	0	0	0	0	0	0
Lancl1	-0.025691	0.00016574	NA	NA	NA	NA	-1	1	NA	NA	NA	NA	0.0803091	0.104503	NA	NA	NA	NA	21.3327	NA	NA	NA	NA	0.251474	-1	-1	-1	-1	-1	-1	1	1	1	1	1	1	1	1	1	1	1	1	1	1	1	1	1	1	1
Tmsb10	-0.023108	-0.0006437	0.0018088	-0.0015598	NA	NA	-1	-1	1	-1	NA	NA	0.113176	0.0986762	0.0976934	0.118504	NA	NA	21.4481	309.307	460.125	NA	NA	0.303363	-1	-1	-1	-1	-1	-1	-1	-1	-1	-1	-1	-1	-1	-1	-1	-1	-1	-1	-1	-1	-1	-1	-1	-1	-1
Asph	0.016237	0.00012509	NA	NA	NA	NA	1	1	NA	NA	NA	NA	0.105989	0.116344	NA	NA	NA	NA	21.5413	NA	NA	NA	NA	0.237007	1	1	1	1	1	1	1	1	1	1	1	1	1	1	1	1	1	1	1	1	1	1	1	1	1
Rps27a	-0.032895	0.00036868	NA	NA	NA	NA	-1	1	NA	NA	NA	NA	0.0947899	0.0729983	NA	NA	NA	NA	21.5519	NA	NA	NA	NA	0.221824	-1	-1	-1	-1	-1	-1	1	1	1	1	1	1	1	1	1	1	1	1	1	1	1	1	1	1	1
Gcfc2	-0.01619	0.00042495	-0.00016011	NA	NA	NA	-1	1	0	NA	NA	NA	0.0971013	0.0563388	0.31436	NA	NA	NA	21.5846	416	NA	NA	NA	0.294147	-1	-1	-1	-1	-1	-1	1	1	1	1	1	1	1	1	1	1	1	1	1	1	1	1	1	1	1
Rem2	-0.024011	-0.00013149	0.0014114	NA	NA	NA	-1	0	1	NA	NA	NA	0.105387	0.212	0.143781	NA	NA	NA	21.6461	471.959	NA	NA	NA	0.221933	-1	-1	-1	-1	-1	-1	0	0	0	0	0	0	0	0	0	0	0	0	0	0	0	0	0	0	0
Zfp593	-0.022875	0.00016974	0.0077836	NA	NA	NA	-1	1	1	NA	NA	NA	0.100115	0.123754	0.176	NA	NA	NA	21.6828	568.002	NA	NA	NA	0.243688	-1	-1	-1	-1	-1	-1	1	1	1	1	1	1	1	1	1	1	1	1	1	1	1	1	1	1	1
Rreb1	0.02434	-0.0047342	0.003002	-0.0024196	-4.8128e-06	-0.0027036	1	-1	1	-1	0	0	0.086531	0.0558516	0.0949684	0.0947324	0.491726	0.379296	21.7894	116.417	208.032	312.738	576.184	0.465849	1	1	1	1	1	1	-1	-1	-1	-1	-1	-1	-1	-1	-1	-1	-1	-1	-1	-1	-1	-1	-1	-1	-1
Zfp575	-0.014457	-7.8076e-05	NA	NA	NA	NA	-1	-1	NA	NA	NA	NA	0.107892	0.16164	NA	NA	NA	NA	21.9578	NA	NA	NA	NA	0.210783	-1	-1	-1	-1	-1	-1	-1	-1	-1	-1	-1	-1	-1	-1	-1	-1	-1	-1	-1	-1	-1	-1	-1	-1	-1
Cdk10	-0.015675	0.00018469	NA	NA	NA	NA	-1	1	NA	NA	NA	NA	0.100516	0.0738821	NA	NA	NA	NA	21.9626	NA	NA	NA	NA	0.210471	-1	-1	-1	-1	-1	-1	1	1	1	1	1	1	1	1	1	1	1	1	1	1	1	1	1	1	1
Mettl23	-0.021097	7.9382e-05	NA	NA	NA	NA	-1	1	NA	NA	NA	NA	0.0748839	0.158346	NA	NA	NA	NA	21.9695	NA	NA	NA	NA	0.294655	-1	-1	-1	-1	-1	-1	1	1	1	1	1	1	1	1	1	1	1	1	1	1	1	1	1	1	1
Rpl36a	-0.031331	0.00028491	NA	NA	NA	NA	-1	1	NA	NA	NA	NA	0.0851173	0.0800205	NA	NA	NA	NA	22.07	NA	NA	NA	NA	0.257426	-1	-1	-1	-1	-1	-1	1	1	1	1	1	1	1	1	1	1	1	1	1	1	1	1	1	1	1
Ppp1r21	0.019916	-0.0042778	0.0012311	-0.00071082	NA	NA	1	-1	1	-1	NA	NA	0.108341	0.0776008	0.102668	0.0591882	NA	NA	22.1457	106.374	263.958	NA	NA	0.318779	1	1	1	1	1	1	-1	-1	-1	-1	-1	-1	-1	-1	-1	-1	-1	-1	-1	-1	-1	-1	-1	-1	-1
Mgmt	-0.023275	0.0015359	-0.0017594	0.00024568	NA	NA	-1	1	-1	1	NA	NA	0.0835246	0.133853	0.174944	0.115104	NA	NA	22.1508	128.02	205.92	NA	NA	0.235155	-1	-1	-1	-1	-1	-1	1	1	1	1	1	1	1	1	1	1	1	1	1	1	1	1	1	1	1
Nfkb2	-0.023067	0.00031502	-0.00083561	NA	NA	NA	-1	0	-1	NA	NA	NA	0.115037	0.220881	0.0632495	NA	NA	NA	22.2004	272.02	NA	NA	NA	0.316277	-1	-1	-1	-1	-1	-1	0	0	0	0	0	0	0	0	0	0	0	0	0	0	0	0	0	0	0
Ubn1	-0.014499	0.0032325	-0.0034855	-0.00011351	NA	NA	-1	1	-1	0	NA	NA	0.128804	0.0662106	0.142363	0.206023	NA	NA	22.3938	124	184.812	NA	NA	0.264728	-1	-1	-1	-1	-1	-1	1	1	1	1	1	1	1	1	1	1	1	1	1	1	1	1	1	1	1
Gpsm1	0.015485	-0.0016821	-0.0002657	NA	NA	NA	1	-1	-1	NA	NA	NA	0.148184	0.0728014	0.127243	NA	NA	NA	22.5653	199.037	NA	NA	NA	0.400037	1	1	1	1	1	1	-1	-1	-1	-1	-1	-1	-1	-1	-1	-1	-1	-1	-1	-1	-1	-1	-1	-1	-1
9930012K11Rik	-0.026111	0.00019949	NA	NA	NA	NA	-1	1	NA	NA	NA	NA	0.0883101	0.0979293	NA	NA	NA	NA	22.6616	NA	NA	NA	NA	0.24596	-1	-1	-1	-1	-1	-1	1	1	1	1	1	1	1	1	1	1	1	1	1	1	1	1	1	1	1
Paqr4	-0.019024	7.3998e-05	NA	NA	NA	NA	-1	1	NA	NA	NA	NA	0.0981135	0.193917	NA	NA	NA	NA	22.7901	NA	NA	NA	NA	0.202336	-1	-1	-1	-1	-1	-1	1	1	1	1	1	1	1	1	1	1	1	1	1	1	1	1	1	1	1
Zfp60	-0.017721	0.0013759	-0.00014357	NA	NA	NA	-1	1	0	NA	NA	NA	0.123777	0.0774786	0.205181	NA	NA	NA	22.7919	204.019	NA	NA	NA	0.207122	-1	-1	-1	-1	-1	-1	1	1	1	1	1	1	1	1	1	1	1	1	1	1	1	1	1	1	1
Tm2d3	-0.022802	0.0003205	NA	NA	NA	NA	-1	1	NA	NA	NA	NA	0.109738	0.0682571	NA	NA	NA	NA	22.9021	NA	NA	NA	NA	0.210316	-1	-1	-1	-1	-1	-1	1	1	1	1	1	1	1	1	1	1	1	1	1	1	1	1	1	1	1
Uxt	-0.035126	0.00031231	NA	NA	NA	NA	-1	1	NA	NA	NA	NA	0.0857215	0.0823459	NA	NA	NA	NA	23.0688	NA	NA	NA	NA	0.273538	-1	-1	-1	-1	-1	-1	1	1	1	1	1	1	1	1	1	1	1	1	1	1	1	1	1	1	1
Ccs	-0.017058	0.00035964	NA	NA	NA	NA	-1	1	NA	NA	NA	NA	0.118859	0.0500098	NA	NA	NA	NA	23.2026	NA	NA	NA	NA	0.258512	-1	-1	-1	-1	-1	-1	1	1	1	1	1	1	1	1	1	1	1	1	1	1	1	1	1	1	1
Fancd2	0.023605	-0.0024301	0.0017345	-0.0003562	NA	NA	1	-1	1	-1	NA	NA	0.120134	0.0982397	0.0988959	0.172229	NA	NA	23.207	150.094	307.982	NA	NA	0.212123	1	1	1	1	1	1	-1	-1	-1	-1	-1	-1	-1	-1	-1	-1	-1	-1	-1	-1	-1	-1	-1	-1	-1
Slc12a7	0.015288	-0.0020766	8.196e-05	NA	NA	NA	1	-1	0	NA	NA	NA	0.158658	0.0524474	0.322561	NA	NA	NA	23.3131	221.223	NA	NA	NA	0.403131	1	1	1	1	1	1	-1	-1	-1	-1	-1	-1	-1	-1	-1	-1	-1	-1	-1	-1	-1	-1	-1	-1	-1
Rfc3	-0.015651	0.00092912	5.3642e-05	NA	NA	NA	-1	1	0	NA	NA	NA	0.146666	0.0618613	0.41021	NA	NA	NA	23.5351	312.678	NA	NA	NA	0.312341	-1	-1	-1	-1	-1	-1	1	1	1	1	1	1	1	1	1	1	1	1	1	1	1	1	1	1	1
Isg15	-0.010535	-0.00084756	-9.6348e-05	NA	NA	NA	-1	-1	0	NA	NA	NA	0.123203	0.0517494	0.21787	NA	NA	NA	23.6153	257.432	NA	NA	NA	0.618028	-1	-1	-1	-1	-1	-1	-1	-1	-1	-1	-1	-1	-1	-1	-1	-1	-1	-1	-1	-1	-1	-1	-1	-1	-1
Agtrap	0.022014	-0.0041668	0.00052324	-0.00063726	NA	NA	1	-1	1	0	NA	NA	0.101752	0.0572084	0.0715357	0.322862	NA	NA	23.7725	129.198	507.988	NA	NA	0.33913	1	1	1	1	1	1	-1	-1	-1	-1	-1	-1	-1	-1	-1	-1	-1	-1	-1	-1	-1	-1	-1	-1	-1
Plk1	0.020795	-0.0058782	0.0024618	-0.00039776	NA	NA	1	-1	1	-1	NA	NA	0.129738	0.0674141	0.0544692	0.1442	NA	NA	23.859	111.38	295.95	NA	NA	0.405078	1	1	1	1	1	1	-1	-1	-1	-1	-1	-1	-1	-1	-1	-1	-1	-1	-1	-1	-1	-1	-1	-1	-1
Parp12	0.011255	-0.0017749	-0.00051914	NA	NA	NA	1	-1	-1	NA	NA	NA	0.149178	0.0184738	0.110499	NA	NA	NA	23.9029	368.047	NA	NA	NA	0.852931	1	1	1	1	1	1	-1	-1	-1	-1	-1	-1	-1	-1	-1	-1	-1	-1	-1	-1	-1	-1	-1	-1	-1
Rtp4	0.021599	-0.0053751	-8.8548e-05	NA	NA	NA	1	-1	-1	NA	NA	NA	0.0620542	0.0276791	0.160399	NA	NA	NA	23.9243	124.544	NA	NA	NA	0.790313	1	1	1	1	1	1	-1	-1	-1	-1	-1	-1	-1	-1	-1	-1	-1	-1	-1	-1	-1	-1	-1	-1	-1
Rad54b	0.014515	-0.004979	0.0011003	-0.0036436	0.0035299	NA	1	-1	1	-1	1	NA	0.160891	0.0947242	0.0424318	0.133641	0.098552	NA	23.964	95.0032	440.018	515.947	NA	0.36338	1	1	1	1	1	1	-1	-1	-1	-1	-1	-1	-1	-1	-1	-1	-1	-1	-1	-1	-1	-1	-1	1	1
Cd97	-0.0083046	-0.00047873	NA	NA	NA	NA	-1	-1	NA	NA	NA	NA	0.178481	0.0294735	NA	NA	NA	NA	23.9714	NA	NA	NA	NA	0.532312	-1	-1	-1	-1	-1	-1	-1	-1	-1	-1	-1	-1	-1	-1	-1	-1	-1	-1	-1	-1	-1	-1	-1	-1	-1
Arhgef10l	0.015506	-0.0029811	0.00059719	NA	NA	NA	1	-1	1	NA	NA	NA	0.126495	0.0992721	0.049811	NA	NA	NA	23.9892	127.975	NA	NA	NA	0.260645	1	1	1	1	1	1	1	-1	-1	-1	-1	-1	-1	-1	-1	-1	-1	-1	-1	-1	-1	-1	-1	-1	-1
Bcap29	0.018246	-0.0021144	-0.0001393	NA	NA	NA	1	-1	0	NA	NA	NA	0.119169	0.108426	0.215849	NA	NA	NA	23.991	155.357	NA	NA	NA	0.222015	1	1	1	1	1	1	1	-1	-1	-1	-1	-1	-1	-1	-1	-1	-1	-1	-1	-1	-1	-1	-1	-1	-1
Parm1	0.020915	-0.0015299	9.8368e-05	NA	NA	NA	1	-1	0	NA	NA	NA	0.138696	0.0793195	0.373071	NA	NA	NA	23.9935	267.939	NA	NA	NA	0.207609	1	1	1	1	1	1	1	-1	-1	-1	-1	-1	-1	-1	-1	-1	-1	-1	-1	-1	-1	-1	-1	-1	-1
Appbp2	0.01516	-0.00033199	NA	NA	NA	NA	1	-1	NA	NA	NA	NA	0.137817	0.0566653	NA	NA	NA	NA	23.9945	NA	NA	NA	NA	0.21013	1	1	1	1	1	1	-1	-1	-1	-1	-1	-1	-1	-1	-1	-1	-1	-1	-1	-1	-1	-1	-1	-1	-1
Ikzf1	0.021304	-0.0014469	-0.00024576	NA	NA	NA	1	-1	-1	NA	NA	NA	0.0991464	0.0677065	0.175361	NA	NA	NA	23.9994	245.195	NA	NA	NA	0.385779	1	1	1	1	1	1	1	-1	-1	-1	-1	-1	-1	-1	-1	-1	-1	-1	-1	-1	-1	-1	-1	-1	-1
Asah1	0.016016	-0.00089641	0.00031933	NA	NA	NA	1	-1	1	NA	NA	NA	0.107843	0.0488964	0.190651	NA	NA	NA	23.9997	356.452	NA	NA	NA	0.336965	1	1	1	1	1	1	1	-1	-1	-1	-1	-1	-1	-1	-1	-1	-1	-1	-1	-1	-1	-1	-1	-1	-1
Tomm7	-0.017526	-0.00048285	0.0014863	-0.0016727	NA	NA	-1	-1	1	-1	NA	NA	0.146502	0.171472	0.0640482	0.143327	NA	NA	23.9999	254.425	483.884	NA	NA	0.341776	-1	-1	-1	-1	-1	-1	-1	-1	-1	-1	-1	-1	-1	-1	-1	-1	-1	-1	-1	-1	-1	-1	-1	-1	-1
Dip2a	0.027485	-0.0032041	5.7486e-06	NA	NA	NA	1	-1	0	NA	NA	NA	0.101305	0.0909037	0.482596	NA	NA	NA	24	128.06	NA	NA	NA	0.226468	1	1	1	1	1	1	-1	-1	-1	-1	-1	-1	-1	-1	-1	-1	-1	-1	-1	-1	-1	-1	-1	-1	-1
Eif2b2	-0.019859	0.00046421	NA	NA	NA	NA	-1	1	NA	NA	NA	NA	0.134761	0.0518455	NA	NA	NA	NA	24.0001	NA	NA	NA	NA	0.235497	-1	-1	-1	-1	-1	-1	1	1	1	1	1	1	1	1	1	1	1	1	1	1	1	1	1	1	1
Shisa3	0.020872	-0.012339	-0.0030941	-0.00046373	-9.4266e-05	NA	1	-1	-1	0	0	NA	0.0726088	0.0665202	0.0615729	0.201047	0.269424	NA	24.001	58.1661	156.16	296.375	NA	0.838196	1	1	1	1	1	1	-1	-1	-1	-1	-1	-1	-1	-1	-1	-1	-1	-1	-1	-1	-1	-1	-1	-1	-1
Gusb	-0.014324	0.00042576	NA	NA	NA	NA	-1	1	NA	NA	NA	NA	0.133125	0.0514254	NA	NA	NA	NA	24.0013	NA	NA	NA	NA	0.21992	-1	-1	-1	-1	-1	-1	-1	1	1	1	1	1	1	1	1	1	1	1	1	1	1	1	1	1	1
Herc6	0.015579	-0.0038433	-0.00024288	NA	NA	NA	1	-1	-1	NA	NA	NA	0.132675	0.0407296	0.11029	NA	NA	NA	24.0316	161.409	NA	NA	NA	0.673711	1	1	1	1	1	1	-1	-1	-1	-1	-1	-1	-1	-1	-1	-1	-1	-1	-1	-1	-1	-1	-1	-1	-1
Megf10	0.027382	-0.0038224	-4.5644e-05	NA	NA	NA	1	-1	0	NA	NA	NA	0.0457123	0.021731	0.320697	NA	NA	NA	24.0581	198.38	NA	NA	NA	0.843829	1	1	1	1	1	1	1	-1	-1	-1	-1	-1	-1	-1	-1	-1	-1	-1	-1	-1	-1	-1	-1	-1	-1
1110004F10Rik	-0.010205	0.00044681	NA	NA	NA	NA	-1	1	NA	NA	NA	NA	0.188666	0.0415022	NA	NA	NA	NA	24.071	NA	NA	NA	NA	0.285206	-1	-1	-1	-1	-1	-1	1	1	1	1	1	1	1	1	1	1	1	1	1	1	1	1	1	1	1
Eogt	0.018867	-0.002252	-0.00015604	NA	NA	NA	1	-1	-1	NA	NA	NA	0.0947105	0.0618648	0.180959	NA	NA	NA	24.1348	183.998	NA	NA	NA	0.453289	1	1	1	1	1	1	1	-1	-1	-1	-1	-1	-1	-1	-1	-1	-1	-1	-1	-1	-1	-1	-1	-1	-1
Mast4	0.012442	-0.00018061	0.0024428	-0.00077029	NA	NA	1	0	1	-1	NA	NA	0.163288	0.229219	0.0718995	0.175327	NA	NA	24.1436	323.065	455.408	NA	NA	0.497372	1	1	1	1	1	1	0	0	0	0	0	0	0	0	0	0	0	0	0	0	0	0	0	0	0
Lrrc8c	0.015596	-0.001359	-0.00010008	NA	NA	NA	1	-1	0	NA	NA	NA	0.133083	0.0404245	0.383495	NA	NA	NA	24.183	352.536	NA	NA	NA	0.510344	1	1	1	1	1	1	1	-1	-1	-1	-1	-1	-1	-1	-1	-1	-1	-1	-1	-1	-1	-1	-1	-1	-1
Epdr1	0.026727	-0.010232	0.00052167	NA	NA	NA	1	-1	1	NA	NA	NA	0.0772463	0.104889	0.0488748	NA	NA	NA	24.2047	72.0627	NA	NA	NA	0.323313	1	1	1	1	1	1	1	-1	-1	-1	-1	-1	-1	-1	-1	-1	-1	1	1	1	1	1	1	1	1
Limd2	-0.012715	-9.2267e-05	NA	NA	NA	NA	-1	-1	NA	NA	NA	NA	0.102128	0.147374	NA	NA	NA	NA	24.217	NA	NA	NA	NA	0.207191	-1	-1	-1	-1	-1	-1	-1	-1	-1	-1	-1	-1	-1	-1	-1	-1	-1	-1	-1	-1	-1	-1	-1	-1	-1
Atp6v1f	-0.029679	0.00050218	NA	NA	NA	NA	-1	1	NA	NA	NA	NA	0.0607351	0.0394045	NA	NA	NA	NA	24.656	NA	NA	NA	NA	0.438748	-1	-1	-1	-1	-1	-1	-1	1	1	1	1	1	1	1	1	1	1	1	1	1	1	1	1	1	1
Slc20a2	0.0094536	-0.0014817	0.00033907	NA	NA	NA	1	-1	1	NA	NA	NA	0.144942	0.0416009	0.097476	NA	NA	NA	24.7418	256.001	NA	NA	NA	0.449797	1	1	1	1	1	1	1	-1	-1	-1	-1	-1	-1	-1	-1	-1	-1	-1	-1	-1	-1	-1	-1	-1	-1
Chuk	0.015685	-0.0020722	1.6493e-05	NA	NA	NA	1	-1	0	NA	NA	NA	0.0903712	0.100381	0.422365	NA	NA	NA	24.8582	126.145	NA	NA	NA	0.203875	1	1	1	1	1	1	1	-1	-1	-1	-1	-1	-1	-1	-1	-1	-1	-1	-1	-1	-1	-1	-1	-1	-1
Dido1	0.028926	-0.00028436	NA	NA	NA	NA	1	-1	NA	NA	NA	NA	0.0756332	0.0835053	NA	NA	NA	NA	25.0998	NA	NA	NA	NA	0.275253	1	1	1	1	1	1	1	-1	-1	-1	-1	-1	-1	-1	-1	-1	-1	-1	-1	-1	-1	-1	-1	-1	-1
Map4k5	0.03042	-0.0035441	-0.00026321	NA	NA	NA	1	-1	-1	NA	NA	NA	0.0608211	0.0680286	0.102096	NA	NA	NA	25.284	139.986	NA	NA	NA	0.510843	1	1	1	1	1	1	1	-1	-1	-1	-1	-1	-1	-1	-1	-1	-1	-1	-1	-1	-1	-1	-1	-1	-1
Gm561	-0.018563	0.0001115	NA	NA	NA	NA	-1	1	NA	NA	NA	NA	0.0602557	0.106505	NA	NA	NA	NA	25.4777	NA	NA	NA	NA	0.380612	-1	-1	-1	-1	-1	-1	-1	1	1	1	1	1	1	1	1	1	1	1	1	1	1	1	1	1	1
Dnph1	-0.021015	0.0064504	-0.0089442	0.00035167	NA	NA	-1	1	-1	1	NA	NA	0.0911139	0.130553	0.163619	0.0746753	NA	NA	25.5543	71.9992	105.741	NA	NA	0.252066	-1	-1	-1	-1	-1	-1	-1	1	1	1	1	1	1	1	1	1	1	1	-1	-1	-1	-1	-1	-1	-1
Vps16	-0.020617	0.0099128	-0.0015166	0.00029213	NA	NA	-1	1	-1	1	NA	NA	0.0717577	0.172805	0.129448	0.0800146	NA	NA	25.7341	48.0343	155.983	NA	NA	0.267217	-1	-1	-1	-1	-1	-1	-1	1	1	1	1	1	1	-1	-1	-1	-1	-1	-1	-1	-1	-1	-1	-1	-1
Lepre1	0.016521	-0.00025001	NA	NA	NA	NA	1	-1	NA	NA	NA	NA	0.0976354	0.0713937	NA	NA	NA	NA	25.9072	NA	NA	NA	NA	0.216397	1	1	1	1	1	1	1	-1	-1	-1	-1	-1	-1	-1	-1	-1	-1	-1	-1	-1	-1	-1	-1	-1	-1
Lrrk1	0.01506	-0.0023605	-0.00047557	NA	NA	NA	1	-1	-1	NA	NA	NA	0.113099	0.0511061	0.0663017	NA	NA	NA	26.086	194.007	NA	NA	NA	0.638283	1	1	1	1	1	1	1	-1	-1	-1	-1	-1	-1	-1	-1	-1	-1	-1	-1	-1	-1	-1	-1	-1	-1
Prorsd1	-0.014395	0.00045501	NA	NA	NA	NA	-1	1	NA	NA	NA	NA	0.119161	0.0428652	NA	NA	NA	NA	26.2698	NA	NA	NA	NA	0.296149	-1	-1	-1	-1	-1	-1	-1	1	1	1	1	1	1	1	1	1	1	1	1	1	1	1	1	1	1
Psme2b	-0.012807	-4.6743e-05	NA	NA	NA	NA	-1	0	NA	NA	NA	NA	0.10398	0.251863	NA	NA	NA	NA	26.5984	NA	NA	NA	NA	0.210459	-1	-1	-1	-1	-1	-1	-1	0	0	0	0	0	0	0	0	0	0	0	0	0	0	0	0	0	0
Rps26	-0.021867	0.0003198	NA	NA	NA	NA	-1	1	NA	NA	NA	NA	0.103005	0.0779735	NA	NA	NA	NA	26.6465	NA	NA	NA	NA	0.201682	-1	-1	-1	-1	-1	-1	-1	1	1	1	1	1	1	1	1	1	1	1	1	1	1	1	1	1	1
Yif1b	-0.022585	8.7511e-05	NA	NA	NA	NA	-1	0	NA	NA	NA	NA	0.0866758	0.211951	NA	NA	NA	NA	26.784	NA	NA	NA	NA	0.246561	-1	-1	-1	-1	-1	-1	-1	0	0	0	0	0	0	0	0	0	0	0	0	0	0	0	0	0	0
Avpi1	-0.013796	-0.00088184	-7.3509e-06	NA	NA	NA	-1	-1	0	NA	NA	NA	0.0480886	0.15147	0.459906	NA	NA	NA	27.0557	177.002	NA	NA	NA	0.546508	-1	-1	-1	-1	-1	-1	-1	-1	-1	-1	-1	-1	-1	-1	-1	-1	-1	-1	-1	-1	-1	-1	-1	-1	-1
Mbtps2	0.015205	-0.0018131	0.00051756	NA	NA	NA	1	-1	1	NA	NA	NA	0.132602	0.0613187	0.0821319	NA	NA	NA	27.3561	225.04	NA	NA	NA	0.261093	1	1	1	1	1	1	1	-1	-1	-1	-1	-1	-1	-1	-1	-1	-1	-1	-1	-1	-1	-1	-1	-1	-1
Stard8	0.01871	-0.0020527	0.00013998	NA	NA	NA	1	-1	0	NA	NA	NA	0.138555	0.0497423	0.31975	NA	NA	NA	27.6619	277.582	NA	NA	NA	0.399772	1	1	1	1	1	1	1	-1	-1	-1	-1	-1	-1	-1	-1	-1	-1	-1	-1	-1	-1	-1	-1	-1	-1
Ildr2	-0.01211	0.000759	NA	NA	NA	NA	-1	1	NA	NA	NA	NA	0.126191	0.0286096	NA	NA	NA	NA	27.9934	NA	NA	NA	NA	0.468295	-1	-1	-1	-1	-1	-1	-1	-1	1	1	1	1	1	1	1	1	1	1	1	1	1	1	1	1	1
Sec14l1	0.018748	-0.0031928	-0.00063487	0.00026904	-0.0044665	NA	1	-1	0	1	0	NA	0.100115	0.119105	0.26378	0.155298	0.267278	NA	27.9971	106.322	226.367	568.001	NA	0.214404	1	1	1	1	1	1	1	-1	-1	-1	-1	-1	-1	-1	-1	-1	-1	-1	-1	-1	-1	-1	-1	-1	-1
Egr1	0.020726	-0.0062526	0.00024019	NA	NA	NA	1	-1	1	NA	NA	NA	0.0787543	0.0326852	0.100913	NA	NA	NA	27.9996	143.953	NA	NA	NA	0.704916	1	1	1	1	1	1	1	-1	-1	-1	-1	-1	-1	-1	-1	-1	-1	-1	-1	-1	-1	-1	-1	-1	-1
Gbp3	0.010106	-0.0019244	-0.00060624	NA	NA	NA	1	-1	-1	NA	NA	NA	0.118644	0.0160594	0.0784993	NA	NA	NA	28	356.956	NA	NA	NA	0.894754	1	1	1	1	1	1	1	-1	-1	-1	-1	-1	-1	-1	-1	-1	-1	-1	-1	-1	-1	-1	-1	-1	-1
Cc2d2a	0.015088	-0.0054531	0.0015938	-0.00044	NA	NA	1	-1	1	0	NA	NA	0.132274	0.0736203	0.063283	0.209403	NA	NA	28.3215	127.271	372.032	NA	NA	0.305138	1	1	1	1	1	1	1	1	-1	-1	-1	-1	-1	-1	-1	-1	-1	-1	-1	-1	-1	-1	-1	-1	-1
Parp14	0.022389	-0.0044901	-0.0011434	1.8321e-05	NA	NA	1	-1	-1	0	NA	NA	0.0469028	0.0220954	0.110165	0.4528	NA	NA	29.3549	188.001	312.03	NA	NA	0.893924	1	1	1	1	1	1	1	1	-1	-1	-1	-1	-1	-1	-1	-1	-1	-1	-1	-1	-1	-1	-1	-1	-1
Fgf8	0.024403	-0.0057648	-1.9567e-05	NA	NA	NA	1	-1	0	NA	NA	NA	0.0833088	0.0537298	0.449415	NA	NA	NA	29.4402	144.351	NA	NA	NA	0.493355	1	1	1	1	1	1	1	1	-1	-1	-1	-1	-1	-1	-1	-1	-1	-1	-1	-1	-1	-1	-1	-1	-1
Apobec1	0.018063	-0.004275	5.6067e-05	NA	NA	NA	1	-1	0	NA	NA	NA	0.0833344	0.0645336	0.31773	NA	NA	NA	29.679	134.642	NA	NA	NA	0.4065	1	1	1	1	1	1	1	1	-1	-1	-1	-1	-1	-1	-1	-1	-1	-1	-1	-1	-1	-1	-1	-1	-1
Pcolce2	-0.011245	-0.0011809	-9.9267e-05	NA	NA	NA	-1	-1	0	NA	NA	NA	0.143635	0.0410346	0.396226	NA	NA	NA	30.1831	379.992	NA	NA	NA	0.602923	-1	-1	-1	-1	-1	-1	-1	-1	-1	-1	-1	-1	-1	-1	-1	-1	-1	-1	-1	-1	-1	-1	-1	-1	-1
Fech	0.020725	-0.0021934	0.0038217	-0.00063089	NA	NA	1	-1	1	-1	NA	NA	0.0939343	0.117477	0.180867	0.0740729	NA	NA	30.2507	156	212.169	NA	NA	0.219305	1	1	1	1	1	1	1	1	-1	-1	-1	-1	-1	-1	-1	-1	-1	-1	-1	-1	-1	-1	-1	-1	-1
Dvl2	-0.012414	0.00019916	NA	NA	NA	NA	-1	1	NA	NA	NA	NA	0.0872528	0.0739377	NA	NA	NA	NA	30.5757	NA	NA	NA	NA	0.2503	-1	-1	-1	-1	-1	-1	-1	-1	1	1	1	1	1	1	1	1	1	1	1	1	1	1	1	1	1
H2-Q6	0.013554	-0.0026968	0.00036369	NA	NA	NA	1	-1	1	NA	NA	NA	0.110843	0.06363	0.0850706	NA	NA	NA	30.8667	169.36	NA	NA	NA	0.291837	1	1	1	1	1	1	1	1	-1	-1	-1	-1	-1	-1	-1	-1	-1	-1	-1	-1	-1	-1	-1	-1	-1
Chmp7	-0.005577	0.0017499	-0.00044432	0.0010909	NA	NA	-1	1	-1	1	NA	NA	0.171229	0.0797927	0.0805438	0.102996	NA	NA	30.9397	156	459.945	NA	NA	0.240882	-1	-1	-1	-1	-1	-1	-1	-1	1	1	1	1	1	1	1	1	1	1	1	1	1	1	1	1	1
Dkk1	-0.011418	0.01779	-0.0067281	-0.00084666	-0.00035303	NA	-1	1	-1	-1	-1	NA	0.129933	0.0479348	0.0692483	0.10416	0.189744	NA	31.5323	76.004	148.784	360.151	NA	0.648666	-1	-1	-1	-1	-1	-1	-1	-1	1	1	1	1	1	1	1	1	1	1	1	-1	-1	-1	-1	-1	-1
Dync1i2	-0.01477	-1.4958e-05	NA	NA	NA	NA	-1	0	NA	NA	NA	NA	0.0878847	0.417591	NA	NA	NA	NA	31.5674	NA	NA	NA	NA	0.273423	-1	-1	-1	-1	-1	-1	-1	-1	0	0	0	0	0	0	0	0	0	0	0	0	0	0	0	0	0
Rad51	-0.0087438	0.0012706	0.00016822	NA	NA	NA	-1	1	0	NA	NA	NA	0.130517	0.0376996	0.214901	NA	NA	NA	31.9231	304	NA	NA	NA	0.601769	-1	-1	-1	-1	-1	-1	-1	-1	1	1	1	1	1	1	1	1	1	1	1	1	1	1	1	1	1
Pmp22	0.011457	-0.0019541	0.0003517	NA	NA	NA	1	-1	1	NA	NA	NA	0.103208	0.0406257	0.113118	NA	NA	NA	31.9881	259.063	NA	NA	NA	0.493627	1	1	1	1	1	1	1	1	1	-1	-1	-1	-1	-1	-1	-1	-1	-1	-1	-1	-1	-1	-1	-1	-1
Thbd	0.0061638	-0.0097149	-0.00068738	0.00019781	NA	NA	1	-1	-1	0	NA	NA	0.11922	0.0405706	0.0494114	0.212597	NA	NA	31.9967	88.9697	377.62	NA	NA	0.863151	1	1	1	1	1	1	1	1	1	-1	-1	-1	-1	-1	-1	-1	-1	-1	-1	-1	-1	-1	-1	-1	-1
Mfsd2a	0.017065	-0.0076989	0.00049216	-0.0015647	NA	NA	1	-1	1	0	NA	NA	0.0911367	0.0935428	0.0740492	0.326464	NA	NA	31.9971	92.603	547.881	NA	NA	0.230034	1	1	1	1	1	1	1	1	1	-1	-1	-1	-1	-1	-1	-1	-1	-1	-1	-1	-1	-1	-1	1	1
Clic6	0.011629	-0.0078471	-5.2309e-05	NA	NA	NA	1	-1	0	NA	NA	NA	0.0765378	0.141598	0.243928	NA	NA	NA	31.998	65.5017	NA	NA	NA	0.229605	1	1	1	1	1	1	1	1	1	-1	-1	-1	-1	-1	-1	-1	0	0	0	0	0	0	0	0	0
Sugp1	-0.0073907	0.00038605	NA	NA	NA	NA	-1	1	NA	NA	NA	NA	0.179558	0.0515773	NA	NA	NA	NA	31.9981	NA	NA	NA	NA	0.205374	-1	-1	-1	-1	-1	-1	-1	-1	1	1	1	1	1	1	1	1	1	1	1	1	1	1	1	1	1
Lyrm9	0.0088473	-0.0065413	0.00044759	-0.010569	NA	NA	1	-1	1	-1	NA	NA	0.142518	0.07845	0.0512972	0.177308	NA	NA	31.9998	90.675	577.211	NA	NA	0.32848	1	1	1	1	1	1	1	1	-1	-1	-1	-1	-1	-1	-1	-1	-1	-1	-1	-1	-1	-1	1	1	1
Pknox2	0.015533	-0.0025165	0.00086342	-0.0039943	NA	NA	1	-1	1	-1	NA	NA	0.103302	0.10179	0.0451018	0.137186	NA	NA	31.9998	142.83	536.441	NA	NA	0.352211	1	1	1	1	1	1	1	1	-1	-1	-1	-1	-1	-1	-1	-1	-1	-1	-1	-1	-1	-1	-1	-1	-1
Ncs1	0.019053	-0.0076178	0.0033938	-0.00070903	NA	NA	1	-1	1	-1	NA	NA	0.0818551	0.103747	0.178121	0.0511094	NA	NA	31.9998	89.838	154.657	NA	NA	0.322676	1	1	1	1	1	1	1	1	1	-1	-1	-1	-1	-1	-1	-1	-1	-1	-1	-1	-1	-1	1	1	1
Ccdc111	0.016251	-0.0095644	0.0002952	NA	NA	NA	1	-1	1	NA	NA	NA	0.0762984	0.109891	0.0759164	NA	NA	NA	31.9999	72.0255	NA	NA	NA	0.229483	1	1	1	1	1	1	1	1	1	-1	-1	-1	-1	-1	-1	-1	-1	-1	1	1	1	1	1	1	1
Ngfr	0.011919	-0.00079224	NA	NA	NA	NA	1	-1	NA	NA	NA	NA	0.154761	0.0340276	NA	NA	NA	NA	32	NA	NA	NA	NA	0.377822	1	1	1	1	1	1	1	1	-1	-1	-1	-1	-1	-1	-1	-1	-1	-1	-1	-1	-1	-1	-1	-1	-1
Maml3	0.015627	-0.0025347	-0.00060327	NA	NA	NA	1	-1	-1	NA	NA	NA	0.0989971	0.0473251	0.0611941	NA	NA	NA	32	209.65	NA	NA	NA	0.669819	1	1	1	1	1	1	1	1	-1	-1	-1	-1	-1	-1	-1	-1	-1	-1	-1	-1	-1	-1	-1	-1	-1
Rps6ka4	-0.0093537	-0.00045343	NA	NA	NA	NA	-1	-1	NA	NA	NA	NA	0.158201	0.0477088	NA	NA	NA	NA	32.0001	NA	NA	NA	NA	0.364643	-1	-1	-1	-1	-1	-1	-1	-1	-1	-1	-1	-1	-1	-1	-1	-1	-1	-1	-1	-1	-1	-1	-1	-1	-1
Slc7a7	0.0096184	-0.0035266	0.0005015	-0.00063646	NA	NA	1	-1	1	-1	NA	NA	0.112136	0.0726316	0.164671	0.0812947	NA	NA	32.0002	128.363	324.062	NA	NA	0.36225	1	1	1	1	1	1	1	1	1	-1	-1	-1	-1	-1	-1	-1	-1	-1	-1	-1	-1	-1	-1	-1	-1
Fibin	0.011683	-0.018938	5.2189e-05	0.00097335	NA	NA	1	-1	0	0	NA	NA	0.10114	0.0969379	0.279235	0.391406	NA	NA	32.0006	53.0492	560.145	NA	NA	0.281525	1	1	1	1	1	1	1	1	-1	-1	-1	-1	-1	-1	0	0	0	0	0	0	0	0	0	0	0
Plk3	0.013806	-0.0011939	0.00086082	-0.00029161	NA	NA	1	-1	0	-1	NA	NA	0.092434	0.0547848	0.316467	0.167607	NA	NA	32.0009	265.345	333.732	NA	NA	0.359793	1	1	1	1	1	1	1	1	-1	-1	-1	-1	-1	-1	-1	-1	-1	-1	-1	-1	-1	-1	-1	-1	-1
Gdi1	-0.0093771	-0.00051434	0.0090272	-0.00013283	NA	NA	-1	-1	1	0	NA	NA	0.127746	0.0716893	0.190712	0.335382	NA	NA	32.0009	365.02	390.109	NA	NA	0.40494	-1	-1	-1	-1	-1	-1	-1	-1	-1	-1	-1	-1	-1	-1	-1	-1	-1	-1	-1	-1	-1	-1	-1	-1	-1
Prickle1	0.020776	-0.010726	0.0015552	-0.00073056	NA	NA	1	-1	1	-1	NA	NA	0.0436099	0.0723445	0.0689618	0.0363546	NA	NA	32.0012	72.9263	223.317	NA	NA	0.547559	1	1	1	1	1	1	1	1	1	-1	-1	-1	-1	-1	-1	-1	-1	-1	1	1	1	1	1	1	1
Ccny	0.014496	-0.0020101	-5.9164e-05	NA	NA	NA	1	-1	0	NA	NA	NA	0.0916678	0.0309207	0.405506	NA	NA	NA	32.0013	316.51	NA	NA	NA	0.667259	1	1	1	1	1	1	1	1	1	-1	-1	-1	-1	-1	-1	-1	-1	-1	-1	-1	-1	-1	-1	-1	-1
4930452B06Rik	0.0085201	-0.0018478	0.00016964	-0.0020257	NA	NA	1	-1	1	-1	NA	NA	0.145473	0.0785145	0.189054	0.174113	NA	NA	32.0015	171.582	530.184	NA	NA	0.247904	1	1	1	1	1	1	1	1	-1	-1	-1	-1	-1	-1	-1	-1	-1	-1	-1	-1	-1	-1	-1	-1	-1
Barhl2	0.015802	-0.0024589	-0.00027198	NA	NA	NA	1	-1	-1	NA	NA	NA	0.0702484	0.035734	0.0928192	NA	NA	NA	32.0022	204.273	NA	NA	NA	0.71107	1	1	1	1	1	1	1	1	-1	-1	-1	-1	-1	-1	-1	-1	-1	-1	-1	-1	-1	-1	-1	-1	-1
Rdh10	0.0095035	-0.0020632	0.0015913	-0.00050548	NA	NA	1	-1	1	-1	NA	NA	0.14649	0.0383152	0.11206	0.155438	NA	NA	32.0177	256.443	387.171	NA	NA	0.424791	1	1	1	1	1	1	1	1	-1	-1	-1	-1	-1	-1	-1	-1	-1	-1	-1	-1	-1	-1	-1	-1	-1
Anks1b	-0.016288	-0.00047843	NA	NA	NA	NA	-1	-1	NA	NA	NA	NA	0.0605764	0.0339185	NA	NA	NA	NA	32.1311	NA	NA	NA	NA	0.637641	-1	-1	-1	-1	-1	-1	-1	-1	-1	-1	-1	-1	-1	-1	-1	-1	-1	-1	-1	-1	-1	-1	-1	-1	-1
Obfc1	0.012419	-0.0072823	0.0012582	-0.0013143	0.0012654	NA	1	-1	1	-1	0	NA	0.106355	0.116654	0.0642612	0.0853691	0.230919	NA	32.2627	84.019	319.829	515.751	NA	0.264298	1	1	1	1	1	1	1	1	1	-1	-1	-1	-1	-1	-1	-1	-1	-1	-1	-1	1	1	1	1	1
Cox7c	-0.019845	0.00032268	NA	NA	NA	NA	-1	1	NA	NA	NA	NA	0.0872645	0.0875195	NA	NA	NA	NA	32.4934	NA	NA	NA	NA	0.208311	-1	-1	-1	-1	-1	-1	-1	-1	-1	1	1	1	1	1	1	1	1	1	1	1	1	1	1	1	1
Tma7	-0.015248	0.00066863	NA	NA	NA	NA	-1	1	NA	NA	NA	NA	0.111155	0.0428491	NA	NA	NA	NA	32.5603	NA	NA	NA	NA	0.294746	-1	-1	-1	-1	-1	-1	-1	-1	-1	1	1	1	1	1	1	1	1	1	1	1	1	1	1	1	1
Fzd6	0.020087	-0.0045112	-0.00011509	NA	NA	NA	1	-1	0	NA	NA	NA	0.0677491	0.0698043	0.216729	NA	NA	NA	32.8319	129.038	NA	NA	NA	0.408859	1	1	1	1	1	1	1	1	1	-1	-1	-1	-1	-1	-1	-1	-1	-1	-1	-1	-1	-1	-1	-1	-1
Plekha1	0.0073289	-0.0018142	5.5051e-06	NA	NA	NA	1	-1	0	NA	NA	NA	0.156234	0.0356424	0.488801	NA	NA	NA	33.3417	294.833	NA	NA	NA	0.61952	1	1	1	1	1	1	1	1	1	-1	-1	-1	-1	-1	-1	-1	-1	-1	-1	-1	-1	-1	-1	-1	-1
Inip	-0.011515	0.00029266	NA	NA	NA	NA	-1	1	NA	NA	NA	NA	0.0856359	0.0557451	NA	NA	NA	NA	33.9922	NA	NA	NA	NA	0.278623	-1	-1	-1	-1	-1	-1	-1	-1	-1	1	1	1	1	1	1	1	1	1	1	1	1	1	1	1	1
Suco	0.01421	-0.0006784	0.0008792	NA	NA	NA	1	-1	1	NA	NA	NA	0.102014	0.0810274	0.0937328	NA	NA	NA	34.0828	355.999	NA	NA	NA	0.209604	1	1	1	1	1	1	1	1	1	-1	-1	-1	-1	-1	-1	-1	-1	-1	-1	-1	-1	-1	-1	-1	-1
Dnajc24	-0.0098652	0.0013128	0.00014116	NA	NA	NA	-1	1	0	NA	NA	NA	0.145461	0.0554299	0.311358	NA	NA	NA	34.1342	311.953	NA	NA	NA	0.402296	-1	-1	-1	-1	-1	-1	-1	-1	-1	1	1	1	1	1	1	1	1	1	1	1	1	1	1	1	1
Clip4	0.021248	-0.012335	-0.0003205	NA	NA	NA	1	-1	-1	NA	NA	NA	0.075642	0.159425	0.087951	NA	NA	NA	34.61	65.0967	NA	NA	NA	0.259649	1	1	1	1	1	1	1	1	1	-1	-1	-1	-1	-1	-1	-1	-1	-1	-1	-1	-1	-1	-1	-1	-1
Pi4k2b	0.012088	-0.0029804	0.00021562	NA	NA	NA	1	-1	1	NA	NA	NA	0.0955327	0.0667801	0.120468	NA	NA	NA	34.7147	154.957	NA	NA	NA	0.314147	1	1	1	1	1	1	1	1	1	-1	-1	-1	-1	-1	-1	-1	-1	-1	-1	-1	-1	-1	-1	-1	-1
Rusc2	-0.017602	-0.00011614	NA	NA	NA	NA	-1	-1	NA	NA	NA	NA	0.0583314	0.136738	NA	NA	NA	NA	34.87	NA	NA	NA	NA	0.494506	-1	-1	-1	-1	-1	-1	-1	-1	-1	-1	-1	-1	-1	-1	-1	-1	-1	-1	-1	-1	-1	-1	-1	-1	-1
Ltbr	-0.0073615	-0.00014319	NA	NA	NA	NA	-1	-1	NA	NA	NA	NA	0.129738	0.110569	NA	NA	NA	NA	35.7589	NA	NA	NA	NA	0.217367	-1	-1	-1	-1	-1	-1	-1	-1	-1	-1	-1	-1	-1	-1	-1	-1	-1	-1	-1	-1	-1	-1	-1	-1	-1
Exoc3l	0.015989	-0.01706	-0.001159	0.00021913	NA	NA	1	-1	-1	0	NA	NA	0.0682974	0.147654	0.02825	0.325788	NA	NA	35.8458	55.6937	432.744	NA	NA	0.727992	1	1	1	1	1	1	1	1	1	-1	-1	-1	-1	-1	-1	-1	-1	-1	-1	-1	-1	-1	-1	-1	-1
Etv5	0.0058298	-0.0010355	0.0018599	-0.00046076	NA	NA	1	-1	1	-1	NA	NA	0.173504	0.0547615	0.130371	0.161145	NA	NA	35.9767	299.14	394.99	NA	NA	0.224322	1	1	1	1	1	1	1	1	1	-1	-1	-1	-1	-1	-1	-1	-1	-1	-1	-1	-1	-1	-1	-1	-1
Pros1	0.010661	-0.0010317	0.00062796	NA	NA	NA	1	-1	0	NA	NA	NA	0.117664	0.0344733	0.314331	NA	NA	NA	35.9895	490.72	NA	NA	NA	0.466261	1	1	1	1	1	1	1	1	1	1	-1	-1	-1	-1	-1	-1	-1	-1	-1	-1	-1	-1	-1	-1	-1
Fgf15	0.015666	-0.013345	-0.00028187	NA	NA	NA	1	-1	-1	NA	NA	NA	0.0662554	0.138867	0.0758986	NA	NA	NA	35.9975	66.2415	NA	NA	NA	0.390727	1	1	1	1	1	1	1	1	1	1	-1	-1	-1	-1	-1	-1	-1	-1	-1	-1	-1	-1	-1	-1	-1
Sirt3	-0.010158	0.00055301	NA	NA	NA	NA	-1	1	NA	NA	NA	NA	0.130548	0.0487745	NA	NA	NA	NA	36	NA	NA	NA	NA	0.235959	-1	-1	-1	-1	-1	-1	-1	-1	-1	-1	1	1	1	1	1	1	1	1	1	1	1	1	1	1	1
Zfp800	0.015057	-0.00067622	NA	NA	NA	NA	1	-1	NA	NA	NA	NA	0.121617	0.0461241	NA	NA	NA	NA	36	NA	NA	NA	NA	0.269549	1	1	1	1	1	1	1	1	1	-1	-1	-1	-1	-1	-1	-1	-1	-1	-1	-1	-1	-1	-1	-1	-1
Nme3	-0.012609	0.00069594	NA	NA	NA	NA	-1	1	NA	NA	NA	NA	0.0874375	0.0313302	NA	NA	NA	NA	36	NA	NA	NA	NA	0.438954	-1	-1	-1	-1	-1	-1	-1	-1	-1	-1	1	1	1	1	1	1	1	1	1	1	1	1	1	1	1
Fbxw4	-0.010054	-0.00025944	NA	NA	NA	NA	-1	-1	NA	NA	NA	NA	0.148596	0.0981663	NA	NA	NA	NA	36.0001	NA	NA	NA	NA	0.202101	-1	-1	-1	-1	-1	-1	-1	-1	-1	-1	-1	-1	-1	-1	-1	-1	-1	-1	-1	-1	-1	-1	-1	-1	-1
Tmcc3	0.011148	-0.0063158	0.00020307	NA	NA	NA	1	-1	1	NA	NA	NA	0.0547289	0.0263119	0.0759306	NA	NA	NA	36.0004	138.178	NA	NA	NA	0.832378	1	1	1	1	1	1	1	1	1	1	-1	-1	-1	-1	-1	-1	-1	-1	-1	-1	-1	-1	-1	-1	-1
Tgfbi	0.006601	-0.0030569	-0.0011894	-0.00013239	NA	NA	1	-1	-1	0	NA	NA	0.119438	0.0432893	0.0339196	0.343473	NA	NA	36.0075	155.999	427.205	NA	NA	0.877096	1	1	1	1	1	1	1	1	1	-1	-1	-1	-1	-1	-1	-1	-1	-1	-1	-1	-1	-1	-1	-1	-1
Caprin2	-0.0077507	0.0018089	-0.00050308	NA	NA	NA	-1	1	-1	NA	NA	NA	0.152865	0.0600468	0.0937221	NA	NA	NA	36.0153	244	NA	NA	NA	0.276101	-1	-1	-1	-1	-1	-1	-1	-1	-1	-1	1	1	1	1	1	1	1	1	1	1	1	1	1	1	1
Atf6	0.01057	-0.0033747	0.00021106	NA	NA	NA	1	-1	1	NA	NA	NA	0.0947434	0.0634186	0.124633	NA	NA	NA	36.1789	155.998	NA	NA	NA	0.374754	1	1	1	1	1	1	1	1	1	1	-1	-1	-1	-1	-1	-1	-1	-1	-1	-1	-1	-1	-1	-1	-1
Spsb1	0.0089409	-0.0076125	-0.00016571	NA	NA	NA	1	-1	-1	NA	NA	NA	0.0663807	0.0304605	0.0848558	NA	NA	NA	36.2231	114.571	NA	NA	NA	0.856001	1	1	1	1	1	1	1	1	1	1	-1	-1	-1	-1	-1	-1	-1	-1	-1	-1	-1	-1	-1	-1	-1
Gtf2e1	-0.011286	0.00036154	0.011866	NA	NA	NA	-1	1	1	NA	NA	NA	0.107096	0.0717418	0.165148	NA	NA	NA	37.4038	575.999	NA	NA	NA	0.255709	-1	-1	-1	-1	-1	-1	-1	-1	-1	-1	1	1	1	1	1	1	1	1	1	1	1	1	1	1	1
Lats1	0.016941	-0.0032236	2.5573e-05	NA	NA	NA	1	-1	0	NA	NA	NA	0.0668727	0.0936123	0.413825	NA	NA	NA	37.5214	136.002	NA	NA	NA	0.274014	1	1	1	1	1	1	1	1	1	1	-1	-1	-1	-1	-1	-1	-1	-1	-1	-1	-1	-1	-1	-1	-1
Tmem64	0.0096255	-0.00084229	0.00040324	NA	NA	NA	1	-1	1	NA	NA	NA	0.1253	0.0631467	0.196425	NA	NA	NA	38.9102	370.968	NA	NA	NA	0.220435	1	1	1	1	1	1	1	1	1	1	-1	-1	-1	-1	-1	-1	-1	-1	-1	-1	-1	-1	-1	-1	-1
Pagr1a	-0.012607	0.0017077	-0.00065166	NA	NA	NA	-1	1	-1	NA	NA	NA	0.0872878	0.0476252	0.0713606	NA	NA	NA	39.4189	272.003	NA	NA	NA	0.379158	-1	-1	-1	-1	-1	-1	-1	-1	-1	-1	1	1	1	1	1	1	1	1	1	1	1	1	1	1	1
Fst	3.078e-05	0.010423	-0.0030958	-0.0010932	0.00081112	NA	0	1	-1	-1	0	NA	0.494861	0.024305	0.0381748	0.0235546	0.371951	NA	39.8199	110.108	230.054	561.641	NA	0.899943	0	0	0	0	0	0	0	0	0	0	1	1	1	1	1	1	1	1	1	1	1	1	1	1	1
Ghr	0.0077064	-0.0014817	-0.00046566	NA	NA	NA	1	-1	-1	NA	NA	NA	0.124624	0.0316815	0.129653	NA	NA	NA	40	351.704	NA	NA	NA	0.700502	1	1	1	1	1	1	1	1	1	1	-1	-1	-1	-1	-1	-1	-1	-1	-1	-1	-1	-1	-1	-1	-1
Mfsd12	-0.0083271	-0.00033192	0.00039025	NA	NA	NA	-1	-1	0	NA	NA	NA	0.118808	0.0890516	0.305517	NA	NA	NA	40.0014	468.264	NA	NA	NA	0.306679	-1	-1	-1	-1	-1	-1	-1	-1	-1	-1	-1	-1	-1	-1	-1	-1	-1	-1	-1	-1	-1	-1	-1	-1	-1
Runx1	0.004801	-0.002246	-0.00026152	NA	NA	NA	1	-1	-1	NA	NA	NA	0.160466	0.038078	0.132446	NA	NA	NA	40.0016	244.115	NA	NA	NA	0.697201	1	1	1	1	1	1	1	1	1	1	1	-1	-1	-1	-1	-1	-1	-1	-1	-1	-1	-1	-1	-1	-1
Tmco1	-0.0092614	0.00018737	NA	NA	NA	NA	-1	1	NA	NA	NA	NA	0.0780654	0.0867127	NA	NA	NA	NA	40.0018	NA	NA	NA	NA	0.236858	-1	-1	-1	-1	-1	-1	-1	-1	-1	-1	-1	1	1	1	1	1	1	1	1	1	1	1	1	1	1
Tor1aip1	0.0060675	-0.00064511	NA	NA	NA	NA	1	-1	NA	NA	NA	NA	0.161632	0.0374449	NA	NA	NA	NA	40.0031	NA	NA	NA	NA	0.338331	1	1	1	1	1	1	1	1	1	1	1	-1	-1	-1	-1	-1	-1	-1	-1	-1	-1	-1	-1	-1	-1
Trak1	0.011851	-0.0032132	0.0052205	-0.00082246	NA	NA	1	-1	0	-1	NA	NA	0.07256	0.0467476	0.224685	0.0412705	NA	NA	40.0641	185.175	215.998	NA	NA	0.614692	1	1	1	1	1	1	1	1	1	1	1	-1	-1	-1	-1	-1	-1	-1	-1	-1	-1	-1	-1	-1	-1
Atp5g3	-0.0090423	0.00037358	-0.00062776	NA	NA	NA	-1	1	0	NA	NA	NA	0.0875289	0.0690619	0.251588	NA	NA	NA	40.273	483.971	NA	NA	NA	0.217214	-1	-1	-1	-1	-1	-1	-1	-1	-1	-1	-1	1	1	1	1	1	1	1	1	1	1	1	1	1	1
2200002D01Rik	-0.0084825	-0.00031075	NA	NA	NA	NA	-1	-1	NA	NA	NA	NA	0.111751	0.0706781	NA	NA	NA	NA	40.3721	NA	NA	NA	NA	0.309347	-1	-1	-1	-1	-1	-1	-1	-1	-1	-1	-1	-1	-1	-1	-1	-1	-1	-1	-1	-1	-1	-1	-1	-1	-1
2810004N23Rik	-0.0061082	0.00085515	NA	NA	NA	NA	-1	1	NA	NA	NA	NA	0.136765	0.0234835	NA	NA	NA	NA	40.6245	NA	NA	NA	NA	0.574364	-1	-1	-1	-1	-1	-1	-1	-1	-1	-1	-1	1	1	1	1	1	1	1	1	1	1	1	1	1	1
Nucb2	0.01039	-0.0015524	8.4663e-05	NA	NA	NA	1	-1	0	NA	NA	NA	0.0945221	0.0528678	0.344645	NA	NA	NA	40.7723	277.835	NA	NA	NA	0.397141	1	1	1	1	1	1	1	1	1	1	1	-1	-1	-1	-1	-1	-1	-1	-1	-1	-1	-1	-1	-1	-1
Rpl34	-0.01492	0.00053376	NA	NA	NA	NA	-1	1	NA	NA	NA	NA	0.0816333	0.0522172	NA	NA	NA	NA	41.1097	NA	NA	NA	NA	0.288549	-1	-1	-1	-1	-1	-1	-1	-1	-1	-1	-1	1	1	1	1	1	1	1	1	1	1	1	1	1	1
Plek2	-0.0094098	-0.00014174	NA	NA	NA	NA	-1	-1	NA	NA	NA	NA	0.0840635	0.122593	NA	NA	NA	NA	41.1829	NA	NA	NA	NA	0.319765	-1	-1	-1	-1	-1	-1	-1	-1	-1	-1	-1	-1	-1	-1	-1	-1	-1	-1	-1	-1	-1	-1	-1	-1	-1
Mef2a	0.010755	-0.0012873	6.6627e-05	NA	NA	NA	1	-1	0	NA	NA	NA	0.0991823	0.0784765	0.373702	NA	NA	NA	41.2094	257.518	NA	NA	NA	0.233895	1	1	1	1	1	1	1	1	1	1	1	-1	-1	-1	-1	-1	-1	-1	-1	-1	-1	-1	-1	-1	-1
Nop16	-0.01072	0.0016593	-0.0028028	0.00071918	NA	NA	-1	1	-1	1	NA	NA	0.0998659	0.183984	0.0852843	0.0707105	NA	NA	41.5247	140.173	264.005	NA	NA	0.37983	-1	-1	-1	-1	-1	-1	-1	-1	-1	-1	-1	1	1	1	1	1	1	1	1	1	1	1	1	1	1
S100a6	-0.0057613	-0.00020732	NA	NA	NA	NA	-1	-1	NA	NA	NA	NA	0.143231	0.0936792	NA	NA	NA	NA	41.9154	NA	NA	NA	NA	0.206332	-1	-1	-1	-1	-1	-1	-1	-1	-1	-1	-1	-1	-1	-1	-1	-1	-1	-1	-1	-1	-1	-1	-1	-1	-1
1600029D21Rik	0.0049263	-0.0037795	-0.00026891	NA	NA	NA	1	-1	-1	NA	NA	NA	0.160007	0.0992631	0.0874094	NA	NA	NA	42.0633	119.225	NA	NA	NA	0.434538	1	1	1	1	1	1	1	1	1	1	1	-1	-1	-1	-1	-1	-1	-1	-1	-1	-1	-1	-1	-1	-1
Zfp292	0.010103	-4.8049e-05	NA	NA	NA	NA	1	0	NA	NA	NA	NA	0.0911316	0.302334	NA	NA	NA	NA	42.2316	NA	NA	NA	NA	0.209593	1	1	1	1	1	1	1	1	1	1	1	0	0	0	0	0	0	0	0	0	0	0	0	0	0
Trak2	0.013704	-0.0012684	0.00026556	NA	NA	NA	1	-1	1	NA	NA	NA	0.0816579	0.0675057	0.198219	NA	NA	NA	42.7251	291.899	NA	NA	NA	0.280709	1	1	1	1	1	1	1	1	1	1	1	-1	-1	-1	-1	-1	-1	-1	-1	-1	-1	-1	-1	-1	-1
Dtl	0.0082673	-0.0047395	0.0013947	-0.0008684	NA	NA	1	-1	1	-1	NA	NA	0.103594	0.0823918	0.0321322	0.145374	NA	NA	42.9475	119.171	439.997	NA	NA	0.543202	1	1	1	1	1	1	1	1	1	1	1	-1	-1	-1	-1	-1	-1	-1	-1	-1	-1	-1	-1	-1	-1
S1pr3	0.0083007	-0.0048344	0.00093172	-0.0097677	NA	NA	1	-1	1	-1	NA	NA	0.14796	0.109683	0.045431	0.166591	NA	NA	43.6639	123.721	567.995	NA	NA	0.284045	1	1	1	1	1	1	1	1	1	1	1	-1	-1	-1	-1	-1	-1	-1	-1	-1	-1	-1	-1	-1	-1
Nhsl1	0.0085051	-0.0018754	-0.00010345	NA	NA	NA	1	-1	0	NA	NA	NA	0.0977225	0.0346298	0.300672	NA	NA	NA	43.9078	291.98	NA	NA	NA	0.652315	1	1	1	1	1	1	1	1	1	1	1	-1	-1	-1	-1	-1	-1	-1	-1	-1	-1	-1	-1	-1	-1
Irgm1	0.0091624	-0.008388	-0.00022169	NA	NA	NA	1	-1	-1	NA	NA	NA	0.0428766	0.0146536	0.0527065	NA	NA	NA	43.9267	141.385	NA	NA	NA	0.95819	1	1	1	1	1	1	1	1	1	1	1	-1	-1	-1	-1	-1	-1	-1	-1	-1	-1	-1	-1	-1	-1
Slc22a23	0.0064043	0.00033439	NA	NA	NA	NA	1	1	NA	NA	NA	NA	0.156311	0.0723428	NA	NA	NA	NA	43.9999	NA	NA	NA	NA	0.254073	1	1	1	1	1	1	1	1	1	1	1	1	1	1	1	1	1	1	1	1	1	1	1	1	1
Setd6	-0.010521	0.00070825	NA	NA	NA	NA	-1	1	NA	NA	NA	NA	0.114301	0.0458955	NA	NA	NA	NA	44	NA	NA	NA	NA	0.264895	-1	-1	-1	-1	-1	-1	-1	-1	-1	-1	-1	-1	1	1	1	1	1	1	1	1	1	1	1	1	1
Specc1	0.0046533	-0.003589	-0.00023808	0.00080548	NA	NA	1	-1	-1	0	NA	NA	0.11526	0.0262491	0.124254	0.318913	NA	NA	44.0018	207.515	540.467	NA	NA	0.855366	1	1	1	1	1	1	1	1	1	1	1	1	-1	-1	-1	-1	-1	-1	-1	-1	-1	-1	-1	-1	-1
Swi5	-0.010627	0.00066736	-0.0053176	0.016856	-0.0020077	NA	-1	1	-1	1	-1	NA	0.103562	0.0818778	0.13954	0.137705	0.0979264	NA	44.0061	374.31	429.016	458.313	NA	0.324566	-1	-1	-1	-1	-1	-1	-1	-1	-1	-1	-1	1	1	1	1	1	1	1	1	1	1	1	1	1	1
Bcar3	0.001981	-0.0097475	-6.6761e-06	-0.00057287	NA	NA	0	-1	0	0	NA	NA	0.248606	0.0406866	0.46714	0.361343	NA	NA	44.0133	102.461	543.958	NA	NA	0.801221	0	0	0	0	0	0	0	0	0	0	0	-1	-1	-1	-1	-1	-1	-1	-1	-1	-1	-1	-1	-1	-1
Zfx	0.011767	-0.0010564	-7.6114e-05	NA	NA	NA	1	-1	0	NA	NA	NA	0.0717577	0.050473	0.398195	NA	NA	NA	45.0865	356	NA	NA	NA	0.436064	1	1	1	1	1	1	1	1	1	1	1	1	-1	-1	-1	-1	-1	-1	-1	-1	-1	-1	-1	-1	-1
2610002J02Rik	-0.0087968	0.00032573	NA	NA	NA	NA	-1	1	NA	NA	NA	NA	0.0970956	0.0693612	NA	NA	NA	NA	45.7086	NA	NA	NA	NA	0.20117	-1	-1	-1	-1	-1	-1	-1	-1	-1	-1	-1	-1	1	1	1	1	1	1	1	1	1	1	1	1	1
Tbc1d32	0.0078063	-0.0034113	0.0020258	-0.00080487	NA	NA	1	-1	1	-1	NA	NA	0.12348	0.108829	0.07238	0.0839162	NA	NA	46.3114	139.989	315.678	NA	NA	0.25639	1	1	1	1	1	1	1	1	1	1	1	1	-1	-1	-1	-1	-1	-1	-1	-1	-1	-1	-1	-1	-1
Serpinb9b	-0.0091494	-0.0001598	6.6519e-05	NA	NA	NA	-1	-1	0	NA	NA	NA	0.0533994	0.140324	0.396111	NA	NA	NA	46.414	407.96	NA	NA	NA	0.544942	-1	-1	-1	-1	-1	-1	-1	-1	-1	-1	-1	-1	-1	-1	-1	-1	-1	-1	-1	-1	-1	-1	-1	-1	-1
Tmem246	-0.007716	-0.00011666	NA	NA	NA	NA	-1	-1	NA	NA	NA	NA	0.0736805	0.122742	NA	NA	NA	NA	46.613	NA	NA	NA	NA	0.391982	-1	-1	-1	-1	-1	-1	-1	-1	-1	-1	-1	-1	-1	-1	-1	-1	-1	-1	-1	-1	-1	-1	-1	-1	-1
Syf2	-0.0098503	0.00046068	0.01133	NA	NA	NA	-1	1	1	NA	NA	NA	0.0894954	0.0550994	0.164291	NA	NA	NA	47.1023	573.646	NA	NA	NA	0.355304	-1	-1	-1	-1	-1	-1	-1	-1	-1	-1	-1	-1	1	1	1	1	1	1	1	1	1	1	1	1	1
D4Wsu53e	-0.0025691	0.014168	-0.0037953	0.00018351	-0.0069917	NA	0	1	-1	1	0	NA	0.2435	0.0843267	0.0572807	0.174883	0.214231	NA	47.7947	84.0137	192.827	572.192	NA	0.415817	0	0	0	0	0	0	0	0	0	0	0	0	1	1	1	1	1	1	1	1	-1	-1	-1	-1	-1
Spta1	0.010462	2.5529e-06	-0.0015175	NA	NA	NA	1	0	-1	NA	NA	NA	0.0617593	0.498877	0.0174233	NA	NA	NA	47.9904	156.195	NA	NA	NA	0.788822	1	1	1	1	1	1	1	1	1	1	1	1	1	0	0	0	0	0	0	0	0	0	0	0	0
Map3k9	0.01527	-0.023311	0.00025631	-0.0027761	NA	NA	1	-1	1	0	NA	NA	0.0618387	0.113261	0.113326	0.283217	NA	NA	47.9983	71.3298	557.788	NA	NA	0.267644	1	1	1	1	1	1	1	1	1	1	1	1	-1	-1	-1	-1	-1	1	1	1	1	1	1	1	1
Glcci1	0.0064106	-0.00095229	0.00016074	NA	NA	NA	1	-1	0	NA	NA	NA	0.126552	0.0604922	0.333529	NA	NA	NA	47.9997	363.903	NA	NA	NA	0.272452	1	1	1	1	1	1	1	1	1	1	1	1	1	-1	-1	-1	-1	-1	-1	-1	-1	-1	-1	-1	-1
Zfp869	0.0084054	-0.00050117	NA	NA	NA	NA	1	-1	NA	NA	NA	NA	0.0999418	0.0510663	NA	NA	NA	NA	47.9998	NA	NA	NA	NA	0.245432	1	1	1	1	1	1	1	1	1	1	1	1	1	-1	-1	-1	-1	-1	-1	-1	-1	-1	-1	-1	-1
Fiz1	0.0073653	-0.00030371	NA	NA	NA	NA	1	-1	NA	NA	NA	NA	0.102592	0.0661563	NA	NA	NA	NA	48	NA	NA	NA	NA	0.207654	1	1	1	1	1	1	1	1	1	1	1	1	-1	-1	-1	-1	-1	-1	-1	-1	-1	-1	-1	-1	-1
Hdlbp	0.0089686	0.00093221	-0.00074662	NA	NA	NA	1	1	-1	NA	NA	NA	0.105603	0.167229	0.0546006	NA	NA	NA	48.0163	203.863	NA	NA	NA	0.352723	1	1	1	1	1	1	1	1	1	1	1	1	1	1	1	1	1	1	1	1	1	1	1	1	1
Mdm2	0.0062962	-0.0089017	-0.00039743	NA	NA	NA	1	-1	-1	NA	NA	NA	0.137985	0.131367	0.066464	NA	NA	NA	48.0235	85.0291	NA	NA	NA	0.39188	1	1	1	1	1	1	1	1	1	1	1	1	-1	-1	-1	-1	-1	-1	-1	-1	-1	-1	-1	-1	-1
Mmaa	-0.0069884	2.6569e-05	NA	NA	NA	NA	-1	0	NA	NA	NA	NA	0.0869553	0.363638	NA	NA	NA	NA	48.0472	NA	NA	NA	NA	0.205829	-1	-1	-1	-1	-1	-1	-1	-1	-1	-1	-1	-1	-1	0	0	0	0	0	0	0	0	0	0	0	0
Pcp4l1	0.007826	-0.00064619	NA	NA	NA	NA	1	-1	NA	NA	NA	NA	0.128239	0.0484416	NA	NA	NA	NA	48.0728	NA	NA	NA	NA	0.238303	1	1	1	1	1	1	1	1	1	1	1	1	1	-1	-1	-1	-1	-1	-1	-1	-1	-1	-1	-1	-1
Pmf1	-0.0075534	0.0004774	NA	NA	NA	NA	-1	1	NA	NA	NA	NA	0.0953217	0.0458811	NA	NA	NA	NA	48.3178	NA	NA	NA	NA	0.283415	-1	-1	-1	-1	-1	-1	-1	-1	-1	-1	-1	-1	-1	1	1	1	1	1	1	1	1	1	1	1	1
Phospho2	-0.0068959	0.0017959	-0.0019387	0.00057983	NA	NA	-1	1	-1	1	NA	NA	0.10521	0.0476223	0.0892047	0.16822	NA	NA	48.6207	274.874	407.994	NA	NA	0.327355	-1	-1	-1	-1	-1	-1	-1	-1	-1	-1	-1	-1	-1	1	1	1	1	1	1	1	1	1	1	1	1
Decr2	-0.0085404	0.0002521	NA	NA	NA	NA	-1	1	NA	NA	NA	NA	0.0876417	0.0881932	NA	NA	NA	NA	48.8465	NA	NA	NA	NA	0.200433	-1	-1	-1	-1	-1	-1	-1	-1	-1	-1	-1	-1	-1	1	1	1	1	1	1	1	1	1	1	1	1
Sema3e	0.0082554	-0.0034628	-0.00022145	0.0023463	NA	NA	1	-1	-1	1	NA	NA	0.0671354	0.02582	0.162305	0.173727	NA	NA	49.8355	228.298	540.818	NA	NA	0.818893	1	1	1	1	1	1	1	1	1	1	1	1	1	-1	-1	-1	-1	-1	-1	-1	-1	-1	-1	-1	-1
Asxl1	0.011365	-0.00029022	NA	NA	NA	NA	1	-1	NA	NA	NA	NA	0.0742885	0.0858953	NA	NA	NA	NA	50.2852	NA	NA	NA	NA	0.27451	1	1	1	1	1	1	1	1	1	1	1	1	1	-1	-1	-1	-1	-1	-1	-1	-1	-1	-1	-1	-1
Adam12	0.0087213	-0.0023124	-0.00034454	NA	NA	NA	1	-1	-1	NA	NA	NA	0.0840309	0.0495848	0.111574	NA	NA	NA	50.5088	236	NA	NA	NA	0.597444	1	1	1	1	1	1	1	1	1	1	1	1	1	-1	-1	-1	-1	-1	-1	-1	-1	-1	-1	-1	-1
Wfdc2	-0.0069318	-7.7162e-05	NA	NA	NA	NA	-1	-1	NA	NA	NA	NA	0.0700264	0.171288	NA	NA	NA	NA	51.907	NA	NA	NA	NA	0.404059	-1	-1	-1	-1	-1	-1	-1	-1	-1	-1	-1	-1	-1	-1	-1	-1	-1	-1	-1	-1	-1	-1	-1	-1	-1
Cmpk2	0.0032898	-0.0064071	-0.0002428	NA	NA	NA	1	-1	-1	NA	NA	NA	0.184317	0.0644679	0.114266	NA	NA	NA	51.9999	137.387	NA	NA	NA	0.670994	1	1	1	1	1	1	1	1	1	1	1	1	1	1	-1	-1	-1	-1	-1	-1	-1	-1	-1	-1	-1
Tmem121	-0.0066944	0.00034171	NA	NA	NA	NA	-1	1	NA	NA	NA	NA	0.101473	0.0604184	NA	NA	NA	NA	52.0003	NA	NA	NA	NA	0.220199	-1	-1	-1	-1	-1	-1	-1	-1	-1	-1	-1	-1	-1	1	1	1	1	1	1	1	1	1	1	1	1
Rap1gds1	0.0030956	-0.0010418	-5.9579e-05	NA	NA	NA	1	-1	0	NA	NA	NA	0.170116	0.0449247	0.40858	NA	NA	NA	52.0003	356.313	NA	NA	NA	0.492798	1	1	1	1	1	1	1	1	1	1	1	1	1	1	-1	-1	-1	-1	-1	-1	-1	-1	-1	-1	-1
Mios	0.0017007	-0.0047592	0.002295	-0.00029265	NA	NA	0	-1	1	-1	NA	NA	0.309434	0.0818098	0.0954271	0.148338	NA	NA	52.0068	138.153	257.453	NA	NA	0.251236	0	0	0	0	0	0	0	0	0	0	0	0	0	-1	-1	-1	-1	-1	-1	-1	-1	-1	-1	-1	-1
Fnip1	0.0078384	-0.0012261	0.00076784	NA	NA	NA	1	-1	1	NA	NA	NA	0.0943779	0.0627963	0.0833152	NA	NA	NA	52.2868	316.004	NA	NA	NA	0.253083	1	1	1	1	1	1	1	1	1	1	1	1	1	1	-1	-1	-1	-1	-1	-1	-1	-1	-1	-1	-1
Rassf2	-0.0033855	0.00051182	NA	NA	NA	NA	-1	1	NA	NA	NA	NA	0.168114	0.0410503	NA	NA	NA	NA	52.9541	NA	NA	NA	NA	0.299388	-1	-1	-1	-1	-1	-1	-1	-1	-1	-1	-1	-1	-1	-1	1	1	1	1	1	1	1	1	1	1	1
Mmp2	0.0068413	-0.0035942	0.0084865	-0.00072555	0.00014191	NA	1	-1	0	-1	0	NA	0.100069	0.0512481	0.241017	0.116243	0.410152	NA	53.3717	192	216.426	441.835	NA	0.411921	1	1	1	1	1	1	1	1	1	1	1	1	1	1	-1	-1	-1	-1	-1	-1	-1	-1	-1	-1	-1
Rpusd4	-0.006352	0.0006776	-0.000156	NA	NA	NA	-1	1	0	NA	NA	NA	0.0850551	0.0799674	0.246397	NA	NA	NA	53.5383	320.062	NA	NA	NA	0.220692	-1	-1	-1	-1	-1	-1	-1	-1	-1	-1	-1	-1	-1	-1	1	1	1	1	1	1	1	1	1	1	1
Mmp9	0.0038472	-0.003743	-0.0010678	-0.00018762	NA	NA	1	-1	-1	0	NA	NA	0.126916	0.0976615	0.0419053	0.305805	NA	NA	54.558	124.002	415.215	NA	NA	0.766359	1	1	1	1	1	1	1	1	1	1	1	1	1	1	-1	-1	-1	-1	-1	-1	-1	-1	-1	-1	-1
Tdrd7	0.0021511	-0.0016175	-8.4072e-05	NA	NA	NA	1	-1	0	NA	NA	NA	0.193833	0.0579304	0.252601	NA	NA	NA	54.9835	223.969	NA	NA	NA	0.518992	1	1	1	1	1	1	1	1	1	1	1	1	1	1	-1	-1	-1	-1	-1	-1	-1	-1	-1	-1	-1
Ccnl1	0.0054527	-0.0036531	5.1518e-05	NA	NA	NA	1	-1	0	NA	NA	NA	0.112787	0.0826449	0.332725	NA	NA	NA	55.3522	148.327	NA	NA	NA	0.307617	1	1	1	1	1	1	1	1	1	1	1	1	1	1	-1	-1	-1	-1	-1	-1	-1	-1	-1	-1	-1
Adk	0.0049287	-0.00082083	NA	NA	NA	NA	1	-1	NA	NA	NA	NA	0.148531	0.0322434	NA	NA	NA	NA	55.6892	NA	NA	NA	NA	0.41228	1	1	1	1	1	1	1	1	1	1	1	1	1	1	-1	-1	-1	-1	-1	-1	-1	-1	-1	-1	-1
Ankle1	-0.0031764	0.0011822	-0.00082905	NA	NA	NA	-1	1	-1	NA	NA	NA	0.173094	0.0389184	0.113454	NA	NA	NA	55.7459	398.426	NA	NA	NA	0.443805	-1	-1	-1	-1	-1	-1	-1	-1	-1	-1	-1	-1	-1	-1	-1	1	1	1	1	1	1	1	1	1	1
Cplx2	-0.0040763	-0.00014537	NA	NA	NA	NA	-1	-1	NA	NA	NA	NA	0.106512	0.100777	NA	NA	NA	NA	55.9749	NA	NA	NA	NA	0.293244	-1	-1	-1	-1	-1	-1	-1	-1	-1	-1	-1	-1	-1	-1	-1	-1	-1	-1	-1	-1	-1	-1	-1	-1	-1
Lgals8	0.0078439	-0.0050571	-9.0311e-05	NA	NA	NA	1	-1	0	NA	NA	NA	0.106375	0.110665	0.286604	NA	NA	NA	55.9988	132.979	NA	NA	NA	0.25375	1	1	1	1	1	1	1	1	1	1	1	1	1	1	-1	-1	-1	-1	-1	-1	-1	-1	-1	-1	-1
Lamc2	0.0053745	-0.0024504	-0.0011882	-9.7866e-05	0.00063878	NA	1	-1	-1	0	0	NA	0.0773439	0.0342968	0.0501144	0.469732	0.345277	NA	55.9989	239.774	460.058	536.246	NA	0.86718	1	1	1	1	1	1	1	1	1	1	1	1	1	1	1	-1	-1	-1	-1	-1	-1	-1	-1	-1	-1
Exoc4	0.0059414	-0.00039666	NA	NA	NA	NA	1	-1	NA	NA	NA	NA	0.11088	0.0575491	NA	NA	NA	NA	55.9994	NA	NA	NA	NA	0.209879	1	1	1	1	1	1	1	1	1	1	1	1	1	1	-1	-1	-1	-1	-1	-1	-1	-1	-1	-1	-1
Gm4724	-0.0048901	0.00053635	NA	NA	NA	NA	-1	1	NA	NA	NA	NA	0.155151	0.0512489	NA	NA	NA	NA	55.9999	NA	NA	NA	NA	0.210838	-1	-1	-1	-1	-1	-1	-1	-1	-1	-1	-1	-1	-1	-1	1	1	1	1	1	1	1	1	1	1	1
Rad51d	-0.0054949	0.00041581	NA	NA	NA	NA	-1	1	NA	NA	NA	NA	0.0985667	0.0503368	NA	NA	NA	NA	55.9999	NA	NA	NA	NA	0.248717	-1	-1	-1	-1	-1	-1	-1	-1	-1	-1	-1	-1	-1	-1	-1	1	1	1	1	1	1	1	1	1	1
Bpgm	-0.0044298	0.00031512	NA	NA	NA	NA	-1	1	NA	NA	NA	NA	0.113749	0.0555755	NA	NA	NA	NA	56	NA	NA	NA	NA	0.213896	-1	-1	-1	-1	-1	-1	-1	-1	-1	-1	-1	-1	-1	-1	1	1	1	1	1	1	1	1	1	1	1
Hecw2	0.0075626	-0.0065256	-0.00028663	0.00084826	NA	NA	1	-1	-1	0	NA	NA	0.103607	0.105324	0.164562	0.242102	NA	NA	56	116.308	476.045	NA	NA	0.311394	1	1	1	1	1	1	1	1	1	1	1	1	1	1	-1	-1	-1	-1	-1	-1	-1	-1	-1	-1	-1
Lypd6b	0.0035419	-0.0034038	2.2972e-05	NA	NA	NA	1	-1	0	NA	NA	NA	0.176273	0.105721	0.433546	NA	NA	NA	56.0001	155.955	NA	NA	NA	0.278604	1	1	1	1	1	1	1	1	1	1	1	1	1	1	1	-1	-1	-1	-1	-1	-1	-1	-1	-1	-1
Ubr3	0.0082976	-0.00075577	NA	NA	NA	NA	1	-1	NA	NA	NA	NA	0.107217	0.0408982	NA	NA	NA	NA	56.0001	NA	NA	NA	NA	0.313853	1	1	1	1	1	1	1	1	1	1	1	1	1	1	-1	-1	-1	-1	-1	-1	-1	-1	-1	-1	-1
Orc2	0.0042463	0.00056846	NA	NA	NA	NA	1	1	NA	NA	NA	NA	0.13388	0.0355908	NA	NA	NA	NA	56.0005	NA	NA	NA	NA	0.522531	1	1	1	1	1	1	1	1	1	1	1	1	1	1	1	1	1	1	1	1	1	1	1	1	1
Epc2	0.0049502	-0.00043807	NA	NA	NA	NA	1	-1	NA	NA	NA	NA	0.1028	0.0450992	NA	NA	NA	NA	56.0012	NA	NA	NA	NA	0.278103	1	1	1	1	1	1	1	1	1	1	1	1	1	1	1	-1	-1	-1	-1	-1	-1	-1	-1	-1	-1
Tnfrsf1a	-0.0058996	0.001863	-0.00095551	NA	NA	NA	-1	1	-1	NA	NA	NA	0.111803	0.0981341	0.0362375	NA	NA	NA	56.0023	190.08	NA	NA	NA	0.41866	-1	-1	-1	-1	-1	-1	-1	-1	-1	-1	-1	-1	-1	-1	1	1	1	1	1	1	1	1	1	1	1
Vgll4	-0.0051064	0.00020156	0.0015679	NA	NA	NA	-1	0	1	NA	NA	NA	0.129573	0.231536	0.0630985	NA	NA	NA	56.0036	383.182	NA	NA	NA	0.375409	-1	-1	-1	-1	-1	-1	-1	-1	-1	-1	-1	-1	-1	-1	-1	0	0	0	0	0	0	0	0	0	0
Kbtbd2	0.0051868	-0.0029316	0.00011793	NA	NA	NA	1	-1	0	NA	NA	NA	0.171221	0.0825171	0.298762	NA	NA	NA	56.0143	199.362	NA	NA	NA	0.262358	1	1	1	1	1	1	1	1	1	1	1	1	1	1	-1	-1	-1	-1	-1	-1	-1	-1	-1	-1	-1
Hes1	-0.0064382	0.00010898	NA	NA	NA	NA	-1	1	NA	NA	NA	NA	0.0563951	0.12083	NA	NA	NA	NA	56.2303	NA	NA	NA	NA	0.375777	-1	-1	-1	-1	-1	-1	-1	-1	-1	-1	-1	-1	-1	-1	-1	1	1	1	1	1	1	1	1	1	1
Zfp809	0.0084397	-0.00050491	NA	NA	NA	NA	1	-1	NA	NA	NA	NA	0.0972509	0.0624775	NA	NA	NA	NA	56.3706	NA	NA	NA	NA	0.203257	1	1	1	1	1	1	1	1	1	1	1	1	1	1	1	-1	-1	-1	-1	-1	-1	-1	-1	-1	-1
Chst15	0.0096705	-0.0077357	0.00011358	-0.0015066	NA	NA	1	-1	1	0	NA	NA	0.0422967	0.0527021	0.170348	0.320447	NA	NA	56.4152	121.655	561.856	NA	NA	0.606761	1	1	1	1	1	1	1	1	1	1	1	1	1	1	1	-1	-1	-1	-1	-1	-1	-1	-1	-1	-1
Cox7a2	-0.0076596	3.5954e-05	NA	NA	NA	NA	-1	0	NA	NA	NA	NA	0.080492	0.357134	NA	NA	NA	NA	56.7814	NA	NA	NA	NA	0.242958	-1	-1	-1	-1	-1	-1	-1	-1	-1	-1	-1	-1	-1	-1	-1	0	0	0	0	0	0	0	0	0	0
Sil1	0.0045625	-0.0018407	-0.0053551	0.00027976	NA	NA	1	0	-1	1	NA	NA	0.141912	0.261506	0.159433	0.126233	NA	NA	56.8617	127.923	178.231	NA	NA	0.341745	1	1	1	1	1	1	1	1	1	1	1	1	1	1	1	0	0	0	0	0	0	0	0	0	0
Sec61a1	0.0055021	0.00010429	-0.0030274	0.00060638	NA	NA	1	0	-1	1	NA	NA	0.12529	0.428216	0.0525771	0.178049	NA	NA	56.961	240.001	403.831	NA	NA	0.595193	1	1	1	1	1	1	1	1	1	1	1	1	1	1	1	0	0	0	0	0	0	0	0	0	0
Zbtb43	0.0085826	-1.148e-05	NA	NA	NA	NA	1	0	NA	NA	NA	NA	0.0921556	0.462283	NA	NA	NA	NA	57.5257	NA	NA	NA	NA	0.204652	1	1	1	1	1	1	1	1	1	1	1	1	1	1	1	0	0	0	0	0	0	0	0	0	0
Sh3bgrl2	0.0045682	-0.0013768	-4.1428e-05	NA	NA	NA	1	-1	0	NA	NA	NA	0.14244	0.0451997	0.452333	NA	NA	NA	57.8621	363.994	NA	NA	NA	0.480237	1	1	1	1	1	1	1	1	1	1	1	1	1	1	1	-1	-1	-1	-1	-1	-1	-1	-1	-1	-1
Abcc4	0.0045632	-0.0010785	0.00012221	NA	NA	NA	1	-1	0	NA	NA	NA	0.128464	0.0522045	0.348987	NA	NA	NA	58.6102	356.238	NA	NA	NA	0.359566	1	1	1	1	1	1	1	1	1	1	1	1	1	1	1	-1	-1	-1	-1	-1	-1	-1	-1	-1	-1
Lamb1	0.0061528	-0.0012024	NA	NA	NA	NA	1	-1	NA	NA	NA	NA	0.0764404	0.0150318	NA	NA	NA	NA	58.6542	NA	NA	NA	NA	0.771442	1	1	1	1	1	1	1	1	1	1	1	1	1	1	1	-1	-1	-1	-1	-1	-1	-1	-1	-1	-1
Ccdc109b	0.0063622	-0.00059513	NA	NA	NA	NA	1	-1	NA	NA	NA	NA	0.125567	0.0529357	NA	NA	NA	NA	58.8044	NA	NA	NA	NA	0.212223	1	1	1	1	1	1	1	1	1	1	1	1	1	1	1	-1	-1	-1	-1	-1	-1	-1	-1	-1	-1
Whrn	0.0040049	-0.0057326	-0.00010734	NA	NA	NA	1	-1	0	NA	NA	NA	0.137087	0.134503	0.20398	NA	NA	NA	59.0345	107.882	NA	NA	NA	0.250391	1	1	1	1	1	1	1	1	1	1	1	1	1	1	1	-1	-1	-1	-1	-1	-1	-1	-1	-1	-1
Eif4e3	-0.0071904	3.492e-05	NA	NA	NA	NA	-1	0	NA	NA	NA	NA	0.0819747	0.355258	NA	NA	NA	NA	59.5636	NA	NA	NA	NA	0.262546	-1	-1	-1	-1	-1	-1	-1	-1	-1	-1	-1	-1	-1	-1	-1	0	0	0	0	0	0	0	0	0	0
Tbc1d30	0.0050894	-0.00052206	NA	NA	NA	NA	1	-1	NA	NA	NA	NA	0.119468	0.0457939	NA	NA	NA	NA	60.1231	NA	NA	NA	NA	0.263395	1	1	1	1	1	1	1	1	1	1	1	1	1	1	1	-1	-1	-1	-1	-1	-1	-1	-1	-1	-1
Klhl42	-0.006011	0.0020153	-0.00043841	NA	NA	NA	-1	1	-1	NA	NA	NA	0.0849332	0.139949	0.0576481	NA	NA	NA	60.249	152.004	NA	NA	NA	0.276557	-1	-1	-1	-1	-1	-1	-1	-1	-1	-1	-1	-1	-1	-1	-1	1	1	1	1	1	1	1	1	1	1
Kansl3	0.0060897	-0.00047666	NA	NA	NA	NA	1	-1	NA	NA	NA	NA	0.0950951	0.0468925	NA	NA	NA	NA	60.7986	NA	NA	NA	NA	0.284893	1	1	1	1	1	1	1	1	1	1	1	1	1	1	1	-1	-1	-1	-1	-1	-1	-1	-1	-1	-1
Twist2	-0.0073762	-0.00043384	NA	NA	NA	NA	-1	-1	NA	NA	NA	NA	0.0954548	0.0623072	NA	NA	NA	NA	60.8414	NA	NA	NA	NA	0.426502	-1	-1	-1	-1	-1	-1	-1	-1	-1	-1	-1	-1	-1	-1	-1	-1	-1	-1	-1	-1	-1	-1	-1	-1	-1
Nox4	0.0038118	-0.0042657	-0.00036344	NA	NA	NA	1	-1	-1	NA	NA	NA	0.17754	0.0924288	0.0997115	NA	NA	NA	60.9624	156.061	NA	NA	NA	0.473882	1	1	1	1	1	1	1	1	1	1	1	1	1	1	1	-1	-1	-1	-1	-1	-1	-1	-1	-1	-1
Zfp503	0.011131	-0.0031438	-5.3816e-05	NA	NA	NA	1	-1	0	NA	NA	NA	0.0704197	0.101724	0.375773	NA	NA	NA	61.3165	170.06	NA	NA	NA	0.25915	1	1	1	1	1	1	1	1	1	1	1	1	1	1	1	-1	-1	-1	-1	-1	-1	-1	-1	-1	-1
Erbb3	-0.0049188	-0.00016505	NA	NA	NA	NA	-1	-1	NA	NA	NA	NA	0.0932951	0.104098	NA	NA	NA	NA	61.8253	NA	NA	NA	NA	0.348477	-1	-1	-1	-1	-1	-1	-1	-1	-1	-1	-1	-1	-1	-1	-1	-1	-1	-1	-1	-1	-1	-1	-1	-1	-1
Vegfa	0.0036414	-0.0013545	0.0030053	-0.00039253	NA	NA	1	-1	1	0	NA	NA	0.154602	0.0498095	0.0742341	0.270906	NA	NA	62.4761	321.453	440.004	NA	NA	0.386165	1	1	1	1	1	1	1	1	1	1	1	1	1	1	1	-1	-1	-1	-1	-1	-1	-1	-1	-1	-1
Chrnb1	0.0041009	-0.00064288	NA	NA	NA	NA	1	-1	NA	NA	NA	NA	0.181728	0.0487997	NA	NA	NA	NA	64.0306	NA	NA	NA	NA	0.223822	1	1	1	1	1	1	1	1	1	1	1	1	1	1	1	-1	-1	-1	-1	-1	-1	-1	-1	-1	-1
Tiparp	0.0065487	-0.0041958	-0.00035123	NA	NA	NA	1	-1	-1	NA	NA	NA	0.0695267	0.041548	0.0814474	NA	NA	NA	64.4577	189.05	NA	NA	NA	0.733451	1	1	1	1	1	1	1	1	1	1	1	1	1	1	1	1	-1	-1	-1	-1	-1	-1	-1	-1	-1
Elk1	-0.0045105	-0.00033366	0.008215	8.5686e-05	NA	NA	-1	-1	0	0	NA	NA	0.100895	0.134359	0.217146	0.395972	NA	NA	64.66	365.321	388.011	NA	NA	0.369817	-1	-1	-1	-1	-1	-1	-1	-1	-1	-1	-1	-1	-1	-1	-1	-1	-1	-1	-1	-1	-1	-1	-1	-1	-1
Rspo3	-0.0024388	0.004552	-0.00036817	NA	NA	NA	-1	1	-1	NA	NA	NA	0.162479	0.11427	0.0594702	NA	NA	NA	65.4207	123.995	NA	NA	NA	0.244888	-1	-1	-1	-1	-1	-1	-1	-1	-1	-1	-1	-1	-1	-1	-1	-1	1	1	1	1	1	1	1	1	1
Prmt10	-0.0067603	6.5644e-05	NA	NA	NA	NA	-1	0	NA	NA	NA	NA	0.0795408	0.269469	NA	NA	NA	NA	65.4302	NA	NA	NA	NA	0.27243	-1	-1	-1	-1	-1	-1	-1	-1	-1	-1	-1	-1	-1	-1	-1	-1	0	0	0	0	0	0	0	0	0
Sgk3	0.0045009	-0.016668	-0.00054284	NA	NA	NA	1	-1	-1	NA	NA	NA	0.0978826	0.117464	0.0384821	NA	NA	NA	65.505	89.7647	NA	NA	NA	0.675423	1	1	1	1	1	1	1	1	1	1	1	1	1	1	1	1	-1	-1	-1	-1	-1	-1	-1	-1	-1
Ndufs7	-0.0044641	0.00070253	-0.0087965	0.0019295	-0.0033558	NA	-1	1	-1	1	-1	NA	0.0991225	0.0650146	0.167872	0.0834647	0.103855	NA	65.5705	367.956	392	527.549	NA	0.270814	-1	-1	-1	-1	-1	-1	-1	-1	-1	-1	-1	-1	-1	-1	-1	-1	1	1	1	1	1	1	1	1	1
Tgfbr3	-0.00078482	0.0084356	-0.00066782	NA	NA	NA	0	1	-1	NA	NA	NA	0.361139	0.0641131	0.0417332	NA	NA	NA	66.499	128.002	NA	NA	NA	0.549216	0	0	0	0	0	0	0	0	0	0	0	0	0	0	0	0	1	1	1	1	1	1	1	1	1
Jrk	-0.0042983	0.0027675	-0.0013243	0.00030535	NA	NA	-1	1	-1	0	NA	NA	0.122688	0.0554538	0.10815	0.228254	NA	NA	67.4715	218.979	371.999	NA	NA	0.301955	-1	-1	-1	-1	-1	-1	-1	-1	-1	-1	-1	-1	-1	-1	-1	-1	1	1	1	1	1	1	1	1	1
Amigo2	0.0019228	-0.0003585	NA	NA	NA	NA	1	-1	NA	NA	NA	NA	0.171833	0.0490759	NA	NA	NA	NA	67.9964	NA	NA	NA	NA	0.227209	1	1	1	1	1	1	1	1	1	1	1	1	1	1	1	1	1	-1	-1	-1	-1	-1	-1	-1	-1
Fbxo6	0.0041557	-0.009072	0.00088658	-0.00066472	NA	NA	1	-1	1	-1	NA	NA	0.140819	0.0937838	0.174935	0.0816846	NA	NA	67.9964	116.397	274.649	NA	NA	0.340638	1	1	1	1	1	1	1	1	1	1	1	1	1	1	1	1	-1	-1	-1	-1	-1	-1	-1	-1	-1
Fos	0.0032115	-0.0030141	0.00017634	NA	NA	NA	1	-1	1	NA	NA	NA	0.139003	0.0727115	0.149562	NA	NA	NA	67.9981	172.999	NA	NA	NA	0.316035	1	1	1	1	1	1	1	1	1	1	1	1	1	1	1	1	-1	-1	-1	-1	-1	-1	-1	-1	-1
Spata24	-0.0038771	0.00055387	NA	NA	NA	NA	-1	1	NA	NA	NA	NA	0.149048	0.0480994	NA	NA	NA	NA	67.9986	NA	NA	NA	NA	0.2342	-1	-1	-1	-1	-1	-1	-1	-1	-1	-1	-1	-1	-1	-1	-1	-1	1	1	1	1	1	1	1	1	1
Spryd4	-0.0053663	0.00019734	NA	NA	NA	NA	-1	1	NA	NA	NA	NA	0.0765847	0.0993411	NA	NA	NA	NA	67.9997	NA	NA	NA	NA	0.245157	-1	-1	-1	-1	-1	-1	-1	-1	-1	-1	-1	-1	-1	-1	-1	-1	-1	1	1	1	1	1	1	1	1
Cep55	-0.0057921	0.00032446	NA	NA	NA	NA	-1	1	NA	NA	NA	NA	0.0881147	0.0683668	NA	NA	NA	NA	68	NA	NA	NA	NA	0.245297	-1	-1	-1	-1	-1	-1	-1	-1	-1	-1	-1	-1	-1	-1	-1	-1	1	1	1	1	1	1	1	1	1
Tnfrsf10b	-0.0057878	-2.8482e-05	NA	NA	NA	NA	-1	0	NA	NA	NA	NA	0.0899016	0.380456	NA	NA	NA	NA	68.0003	NA	NA	NA	NA	0.273746	-1	-1	-1	-1	-1	-1	-1	-1	-1	-1	-1	-1	-1	-1	-1	-1	0	0	0	0	0	0	0	0	0
Acap3	-0.002299	0.0034029	-0.0015405	0.00037163	NA	NA	-1	1	-1	1	NA	NA	0.168633	0.0875571	0.068198	0.14287	NA	NA	68.0003	158.897	335.837	NA	NA	0.272763	-1	-1	-1	-1	-1	-1	-1	-1	-1	-1	-1	-1	-1	-1	-1	-1	-1	1	1	1	1	1	1	1	1
Hif1an	0.0074005	-0.00015073	NA	NA	NA	NA	1	-1	NA	NA	NA	NA	0.0849111	0.166599	NA	NA	NA	NA	68.0006	NA	NA	NA	NA	0.252008	1	1	1	1	1	1	1	1	1	1	1	1	1	1	1	1	-1	-1	-1	-1	-1	-1	-1	-1	-1
Apobr	0.004018	-0.00084387	NA	NA	NA	NA	1	-1	NA	NA	NA	NA	0.136495	0.0297149	NA	NA	NA	NA	68.0006	NA	NA	NA	NA	0.453552	1	1	1	1	1	1	1	1	1	1	1	1	1	1	1	1	-1	-1	-1	-1	-1	-1	-1	-1	-1
Trim34a	0.004263	-0.0096845	-8.1195e-05	NA	NA	NA	1	-1	0	NA	NA	NA	0.106602	0.0603732	0.259627	NA	NA	NA	68.0012	128.195	NA	NA	NA	0.654104	1	1	1	1	1	1	1	1	1	1	1	1	1	1	1	1	1	-1	-1	-1	-1	-1	-1	-1	-1
Babam1	-0.0039987	0.0005766	NA	NA	NA	NA	-1	1	NA	NA	NA	NA	0.139032	0.0494358	NA	NA	NA	NA	68.0017	NA	NA	NA	NA	0.227684	-1	-1	-1	-1	-1	-1	-1	-1	-1	-1	-1	-1	-1	-1	-1	-1	-1	1	1	1	1	1	1	1	1
Als2cl	-0.0061405	-0.00027084	NA	NA	NA	NA	-1	-1	NA	NA	NA	NA	0.0825967	0.0901544	NA	NA	NA	NA	68.3044	NA	NA	NA	NA	0.388052	-1	-1	-1	-1	-1	-1	-1	-1	-1	-1	-1	-1	-1	-1	-1	-1	-1	-1	-1	-1	-1	-1	-1	-1	-1
Junb	-0.0060349	-0.00072448	8.4199e-06	-0.00017315	NA	NA	-1	-1	0	0	NA	NA	0.0441764	0.0929746	0.473784	0.437825	NA	NA	68.9816	242.713	534.88	NA	NA	0.732959	-1	-1	-1	-1	-1	-1	-1	-1	-1	-1	-1	-1	-1	-1	-1	-1	-1	-1	-1	-1	-1	-1	-1	-1	-1
Zfp217	-0.0066332	0.0042842	-0.0018635	0.00023339	NA	NA	-1	1	-1	1	NA	NA	0.063684	0.0701312	0.133631	0.152634	NA	NA	69.3402	156	252.533	NA	NA	0.270368	-1	-1	-1	-1	-1	-1	-1	-1	-1	-1	-1	-1	-1	-1	-1	-1	-1	1	1	1	1	1	1	1	1
Gprc5c	-0.0054303	0.00084489	NA	NA	NA	NA	-1	1	NA	NA	NA	NA	0.0853535	0.0271169	NA	NA	NA	NA	69.5917	NA	NA	NA	NA	0.506493	-1	-1	-1	-1	-1	-1	-1	-1	-1	-1	-1	-1	-1	-1	-1	-1	-1	1	1	1	1	1	1	1	1
Cyp26a1	-0.0042027	-0.00059474	7.9779e-05	NA	NA	NA	-1	-1	0	NA	NA	NA	0.0698043	0.0548138	0.351928	NA	NA	NA	69.641	372.668	NA	NA	NA	0.65354	-1	-1	-1	-1	-1	-1	-1	-1	-1	-1	-1	-1	-1	-1	-1	-1	-1	-1	-1	-1	-1	-1	-1	-1	-1
Zbtb5	-0.0078378	0.0036183	-0.00079589	0.0012366	NA	NA	-1	1	-1	1	NA	NA	0.0591861	0.0516205	0.0856269	0.116413	NA	NA	69.9649	198.795	447.557	NA	NA	0.430563	-1	-1	-1	-1	-1	-1	-1	-1	-1	-1	-1	-1	-1	-1	-1	-1	-1	1	1	1	1	1	1	1	1
Msi2	0.0025988	-0.00068418	0.012059	4.7555e-05	NA	NA	1	-1	1	0	NA	NA	0.135289	0.0608889	0.182756	0.433229	NA	NA	70.4202	367.996	388.07	NA	NA	0.401913	1	1	1	1	1	1	1	1	1	1	1	1	1	1	1	1	1	-1	-1	-1	-1	-1	-1	-1	-1
Tmem194b	-0.0067455	0.00028593	NA	NA	NA	NA	-1	1	NA	NA	NA	NA	0.0853445	0.096681	NA	NA	NA	NA	70.8109	NA	NA	NA	NA	0.223168	-1	-1	-1	-1	-1	-1	-1	-1	-1	-1	-1	-1	-1	-1	-1	-1	-1	1	1	1	1	1	1	1	1
Zadh2	-0.006006	-0.00057932	NA	NA	NA	NA	-1	-1	NA	NA	NA	NA	0.0552129	0.0278896	NA	NA	NA	NA	71.0622	NA	NA	NA	NA	0.754481	-1	-1	-1	-1	-1	-1	-1	-1	-1	-1	-1	-1	-1	-1	-1	-1	-1	-1	-1	-1	-1	-1	-1	-1	-1
Rsl1d1	0.0035789	-0.00045167	NA	NA	NA	NA	1	-1	NA	NA	NA	NA	0.129848	0.0522359	NA	NA	NA	NA	71.2871	NA	NA	NA	NA	0.213988	1	1	1	1	1	1	1	1	1	1	1	1	1	1	1	1	1	-1	-1	-1	-1	-1	-1	-1	-1
4632428N05Rik	0.0065133	-0.018593	0.00046154	0.0020343	NA	NA	1	-1	1	1	NA	NA	0.106451	0.143068	0.124884	0.131649	NA	NA	71.4269	96.4573	472.024	NA	NA	0.263168	1	1	1	1	1	1	1	1	1	1	1	1	1	1	1	1	1	-1	-1	-1	-1	-1	-1	-1	1
Csrnp3	-0.0027071	0.0017899	-0.0003138	NA	NA	NA	-1	1	-1	NA	NA	NA	0.185197	0.0519192	0.180729	NA	NA	NA	71.9489	304.022	NA	NA	NA	0.407017	-1	-1	-1	-1	-1	-1	-1	-1	-1	-1	-1	-1	-1	-1	-1	-1	-1	1	1	1	1	1	1	1	1
Car12	0.0046338	-0.0027548	0.0009677	NA	NA	NA	1	-1	1	NA	NA	NA	0.147781	0.0994462	0.0554653	NA	NA	NA	71.9975	200.036	NA	NA	NA	0.222245	1	1	1	1	1	1	1	1	1	1	1	1	1	1	1	1	1	-1	-1	-1	-1	-1	-1	-1	-1
Paip2b	0.0031919	-0.00069025	0.00096851	NA	NA	NA	1	-1	1	NA	NA	NA	0.139386	0.131593	0.0566883	NA	NA	NA	71.9988	288.481	NA	NA	NA	0.264962	1	1	1	1	1	1	1	1	1	1	1	1	1	1	1	1	1	1	-1	-1	-1	-1	-1	-1	-1
Polr3f	0.0077305	-0.0014094	0.0089349	-0.000355	NA	NA	1	-1	0	0	NA	NA	0.0651353	0.0414066	0.277643	0.221181	NA	NA	71.9995	364.991	386.798	NA	NA	0.377689	1	1	1	1	1	1	1	1	1	1	1	1	1	1	1	1	1	-1	-1	-1	-1	-1	-1	-1	-1
Itgb1	0.0012898	-0.0016376	0.00022148	NA	NA	NA	0	-1	0	NA	NA	NA	0.208868	0.0198117	0.27017	NA	NA	NA	71.9999	412.266	NA	NA	NA	0.821508	0	0	0	0	0	0	0	0	0	0	0	0	0	0	0	0	0	0	-1	-1	-1	-1	-1	-1	-1
Ubl4	-0.0036065	0.00066594	NA	NA	NA	NA	-1	1	NA	NA	NA	NA	0.102067	0.0307095	NA	NA	NA	NA	72	NA	NA	NA	NA	0.443951	-1	-1	-1	-1	-1	-1	-1	-1	-1	-1	-1	-1	-1	-1	-1	-1	-1	-1	1	1	1	1	1	1	1
2019-09-03	-0.0031949	0.00094884	NA	NA	NA	NA	-1	1	NA	NA	NA	NA	0.162898	0.0290312	NA	NA	NA	NA	72	NA	NA	NA	NA	0.473486	-1	-1	-1	-1	-1	-1	-1	-1	-1	-1	-1	-1	-1	-1	-1	-1	-1	1	1	1	1	1	1	1	1
P2rx7	0.0021708	-0.0065073	-0.00024322	NA	NA	NA	0	-1	-1	NA	NA	NA	0.202409	0.0850462	0.117817	NA	NA	NA	72.0003	136.882	NA	NA	NA	0.560843	0	0	0	0	0	0	0	0	0	0	0	0	0	0	0	0	0	-1	-1	-1	-1	-1	-1	-1	-1
Qprt	-0.0029781	0.00087753	NA	NA	NA	NA	-1	1	NA	NA	NA	NA	0.180858	0.0332278	NA	NA	NA	NA	72.0004	NA	NA	NA	NA	0.404663	-1	-1	-1	-1	-1	-1	-1	-1	-1	-1	-1	-1	-1	-1	-1	-1	-1	1	1	1	1	1	1	1	1
Zfand5	0.0038818	-0.0018119	5.1535e-05	NA	NA	NA	1	-1	0	NA	NA	NA	0.115428	0.083179	0.381856	NA	NA	NA	72.0041	228.24	NA	NA	NA	0.244367	1	1	1	1	1	1	1	1	1	1	1	1	1	1	1	1	1	1	-1	-1	-1	-1	-1	-1	-1
Iqcc	-0.0055726	0.0024161	-0.0016905	0.0016833	NA	NA	-1	1	-1	1	NA	NA	0.0976876	0.0449985	0.0807538	0.113714	NA	NA	72.0126	279.729	457.532	NA	NA	0.392288	-1	-1	-1	-1	-1	-1	-1	-1	-1	-1	-1	-1	-1	-1	-1	-1	-1	1	1	1	1	1	1	1	1
2410002F23Rik	0.0024829	-0.0016046	0.0010255	-0.0005695	NA	NA	1	-1	1	-1	NA	NA	0.153246	0.0652868	0.125239	0.166536	NA	NA	72.0568	257.273	415.995	NA	NA	0.233617	1	1	1	1	1	1	1	1	1	1	1	1	1	1	1	1	1	1	-1	-1	-1	-1	-1	-1	-1
Ppp3ca	-0.0019414	0.0030432	-0.010844	-0.00027862	NA	NA	-1	1	-1	-1	NA	NA	0.149955	0.0790878	0.186825	0.0829185	NA	NA	72.2365	162.456	181.822	NA	NA	0.352767	-1	-1	-1	-1	-1	-1	-1	-1	-1	-1	-1	-1	-1	-1	-1	-1	-1	-1	1	1	1	1	1	1	1
S100a10	-0.006421	-0.00043459	NA	NA	NA	NA	-1	-1	NA	NA	NA	NA	0.0541444	0.0431964	NA	NA	NA	NA	73.1003	NA	NA	NA	NA	0.662459	-1	-1	-1	-1	-1	-1	-1	-1	-1	-1	-1	-1	-1	-1	-1	-1	-1	-1	-1	-1	-1	-1	-1	-1	-1
Efnb2	0.010498	-0.001368	0.0018304	-0.0011303	NA	NA	1	-1	1	-1	NA	NA	0.0321545	0.0511436	0.0967608	0.0655599	NA	NA	73.6873	286.077	395.999	NA	NA	0.642523	1	1	1	1	1	1	1	1	1	1	1	1	1	1	1	1	1	1	-1	-1	-1	-1	-1	-1	-1
Cd320	-0.0040519	0.0011137	0.00021163	NA	NA	NA	-1	1	0	NA	NA	NA	0.120308	0.071077	0.2633	NA	NA	NA	74.6037	328.042	NA	NA	NA	0.312469	-1	-1	-1	-1	-1	-1	-1	-1	-1	-1	-1	-1	-1	-1	-1	-1	-1	-1	1	1	1	1	1	1	1
Pdk1	-0.00042122	0.00031895	0.0025103	-0.014067	NA	NA	0	1	1	-1	NA	NA	0.402575	0.139943	0.0464112	0.103536	NA	NA	75.0073	391.993	570.348	NA	NA	0.608581	0	0	0	0	0	0	0	0	0	0	0	0	0	0	0	0	0	0	1	1	1	1	1	1	1
A130010J15Rik	-0.0052882	0.0048188	-0.00022797	NA	NA	NA	-1	1	-1	NA	NA	NA	0.110595	0.0749393	0.177148	NA	NA	NA	75.155	180.002	NA	NA	NA	0.335522	-1	-1	-1	-1	-1	-1	-1	-1	-1	-1	-1	-1	-1	-1	-1	-1	-1	-1	1	1	1	1	1	1	1
Hars2	-0.0043077	0.0031249	0.00051282	NA	NA	NA	-1	1	1	NA	NA	NA	0.108918	0.102867	0.0675678	NA	NA	NA	75.3322	171.961	NA	NA	NA	0.468494	-1	-1	-1	-1	-1	-1	-1	-1	-1	-1	-1	-1	-1	-1	-1	-1	-1	-1	1	1	1	1	1	1	1
Zfp191	0.0041517	-0.00028244	NA	NA	NA	NA	1	-1	NA	NA	NA	NA	0.0872482	0.069654	NA	NA	NA	NA	75.3745	NA	NA	NA	NA	0.227054	1	1	1	1	1	1	1	1	1	1	1	1	1	1	1	1	1	1	-1	-1	-1	-1	-1	-1	-1
Zfp574	0.0050419	-0.00049634	NA	NA	NA	NA	1	-1	NA	NA	NA	NA	0.0756208	0.0418845	NA	NA	NA	NA	75.5141	NA	NA	NA	NA	0.352894	1	1	1	1	1	1	1	1	1	1	1	1	1	1	1	1	1	1	-1	-1	-1	-1	-1	-1	-1
Ehd4	-0.0022646	-0.00015086	NA	NA	NA	NA	-1	-1	NA	NA	NA	NA	0.115192	0.094454	NA	NA	NA	NA	75.8574	NA	NA	NA	NA	0.290119	-1	-1	-1	-1	-1	-1	-1	-1	-1	-1	-1	-1	-1	-1	-1	-1	-1	-1	-1	-1	-1	-1	-1	-1	-1
Wsb2	-0.003493	-0.00029216	NA	NA	NA	NA	-1	-1	NA	NA	NA	NA	0.0622771	0.0444844	NA	NA	NA	NA	75.9164	NA	NA	NA	NA	0.612024	-1	-1	-1	-1	-1	-1	-1	-1	-1	-1	-1	-1	-1	-1	-1	-1	-1	-1	-1	-1	-1	-1	-1	-1	-1
Chac1	0.010617	-0.014942	-0.00078523	0.00085484	NA	NA	1	-1	-1	1	NA	NA	0.0440816	0.171004	0.071411	0.156255	NA	NA	75.9768	101.347	426.688	NA	NA	0.421601	1	1	1	1	1	1	1	1	1	1	1	1	1	1	1	1	1	1	1	-1	-1	-1	-1	-1	-1
Homez	-0.0030887	0.00065178	NA	NA	NA	NA	-1	1	NA	NA	NA	NA	0.151839	0.0459745	NA	NA	NA	NA	75.9978	NA	NA	NA	NA	0.256084	-1	-1	-1	-1	-1	-1	-1	-1	-1	-1	-1	-1	-1	-1	-1	-1	-1	-1	-1	1	1	1	1	1	1
Cul3	0.0054281	-0.00069605	NA	NA	NA	NA	1	-1	NA	NA	NA	NA	0.10109	0.0480886	NA	NA	NA	NA	75.9997	NA	NA	NA	NA	0.257302	1	1	1	1	1	1	1	1	1	1	1	1	1	1	1	1	1	1	1	-1	-1	-1	-1	-1	-1
Nradd	-0.0053774	7.1606e-06	NA	NA	NA	NA	-1	0	NA	NA	NA	NA	0.0759519	0.47074	NA	NA	NA	NA	75.9999	NA	NA	NA	NA	0.277827	-1	-1	-1	-1	-1	-1	-1	-1	-1	-1	-1	-1	-1	-1	-1	-1	-1	-1	-1	0	0	0	0	0	0
Zbtb10	0.0056192	-0.0013909	-0.00032579	NA	NA	NA	1	-1	-1	NA	NA	NA	0.0762572	0.062817	0.145392	NA	NA	NA	76	288.253	NA	NA	NA	0.447917	1	1	1	1	1	1	1	1	1	1	1	1	1	1	1	1	1	1	-1	-1	-1	-1	-1	-1	-1
Filip1l	0.0062214	-0.0021309	0.00043421	NA	NA	NA	1	-1	1	NA	NA	NA	0.11516	0.072021	0.17682	NA	NA	NA	76.0008	285.979	NA	NA	NA	0.21931	1	1	1	1	1	1	1	1	1	1	1	1	1	1	1	1	1	1	-1	-1	-1	-1	-1	-1	-1
E2f3	0.0071649	-0.0025318	-0.00023212	NA	NA	NA	1	-1	-1	NA	NA	NA	0.0728817	0.0943861	0.165469	NA	NA	NA	76.0014	196.051	NA	NA	NA	0.311561	1	1	1	1	1	1	1	1	1	1	1	1	1	1	1	1	1	1	-1	-1	-1	-1	-1	-1	-1
Ankrd13a	0.0049614	-0.00029143	NA	NA	NA	NA	1	-1	NA	NA	NA	NA	0.0824711	0.0833387	NA	NA	NA	NA	76.0035	NA	NA	NA	NA	0.210191	1	1	1	1	1	1	1	1	1	1	1	1	1	1	1	1	1	1	1	-1	-1	-1	-1	-1	-1
Sigirr	-0.0031139	-9.3985e-05	NA	NA	NA	NA	-1	-1	NA	NA	NA	NA	0.10325	0.186047	NA	NA	NA	NA	76.0396	NA	NA	NA	NA	0.217733	-1	-1	-1	-1	-1	-1	-1	-1	-1	-1	-1	-1	-1	-1	-1	-1	-1	-1	-1	-1	-1	-1	-1	-1	-1
Hyls1	-0.0044486	0.0012913	-0.0018543	0.0009128	NA	NA	-1	1	-1	1	NA	NA	0.091218	0.0618482	0.125534	0.132873	NA	NA	76.0445	316.002	424.714	NA	NA	0.237676	-1	-1	-1	-1	-1	-1	-1	-1	-1	-1	-1	-1	-1	-1	-1	-1	-1	-1	-1	1	1	1	1	1	1
Amdhd2	-0.0024122	0.00048429	NA	NA	NA	NA	-1	1	NA	NA	NA	NA	0.156744	0.0500987	NA	NA	NA	NA	76.0842	NA	NA	NA	NA	0.222301	-1	-1	-1	-1	-1	-1	-1	-1	-1	-1	-1	-1	-1	-1	-1	-1	-1	-1	-1	1	1	1	1	1	1
Pdk4	-0.0052913	-0.00057649	-3.6887e-06	NA	NA	NA	-1	-1	0	NA	NA	NA	0.0772739	0.100611	0.495362	NA	NA	NA	76.1717	364.371	NA	NA	NA	0.48399	-1	-1	-1	-1	-1	-1	-1	-1	-1	-1	-1	-1	-1	-1	-1	-1	-1	-1	-1	-1	-1	-1	-1	-1	-1
Topors	0.0067596	-0.00066211	NA	NA	NA	NA	1	-1	NA	NA	NA	NA	0.0593114	0.0362256	NA	NA	NA	NA	76.5332	NA	NA	NA	NA	0.435015	1	1	1	1	1	1	1	1	1	1	1	1	1	1	1	1	1	1	1	-1	-1	-1	-1	-1	-1
Cldn4	-0.0044458	-0.00037954	NA	NA	NA	NA	-1	-1	NA	NA	NA	NA	0.0528913	0.0369687	NA	NA	NA	NA	76.8631	NA	NA	NA	NA	0.696545	-1	-1	-1	-1	-1	-1	-1	-1	-1	-1	-1	-1	-1	-1	-1	-1	-1	-1	-1	-1	-1	-1	-1	-1	-1
Trim13	-0.0047677	0.0012783	-0.00013364	NA	NA	NA	-1	1	0	NA	NA	NA	0.0858976	0.0871364	0.268741	NA	NA	NA	77.804	263.999	NA	NA	NA	0.201782	-1	-1	-1	-1	-1	-1	-1	-1	-1	-1	-1	-1	-1	-1	-1	-1	-1	-1	-1	1	1	1	1	1	1
Zbtb2	0.0093756	-0.002394	-0.00035135	NA	NA	NA	1	-1	-1	NA	NA	NA	0.0388721	0.044146	0.110187	NA	NA	NA	78.1813	260.014	NA	NA	NA	0.66398	1	1	1	1	1	1	1	1	1	1	1	1	1	1	1	1	1	1	1	-1	-1	-1	-1	-1	-1
Ipo9	0.0043395	9.9441e-05	NA	NA	NA	NA	1	1	NA	NA	NA	NA	0.0830899	0.192745	NA	NA	NA	NA	78.6407	NA	NA	NA	NA	0.31139	1	1	1	1	1	1	1	1	1	1	1	1	1	1	1	1	1	1	1	1	1	1	1	1	1
Kbtbd3	-0.0063854	-5.8822e-05	NA	NA	NA	NA	-1	0	NA	NA	NA	NA	0.0639263	0.292745	NA	NA	NA	NA	78.8913	NA	NA	NA	NA	0.408226	-1	-1	-1	-1	-1	-1	-1	-1	-1	-1	-1	-1	-1	-1	-1	-1	-1	-1	-1	0	0	0	0	0	0
D3Ertd254e	0.0068013	-0.0057685	-0.00045062	NA	NA	NA	1	-1	-1	NA	NA	NA	0.0794378	0.144164	0.0844885	NA	NA	NA	79.3011	136.004	NA	NA	NA	0.313698	1	1	1	1	1	1	1	1	1	1	1	1	1	1	1	1	1	1	1	-1	-1	-1	-1	-1	-1
Bst2	-0.0026895	-0.00031546	NA	NA	NA	NA	-1	-1	NA	NA	NA	NA	0.103118	0.0536052	NA	NA	NA	NA	79.7011	NA	NA	NA	NA	0.449587	-1	-1	-1	-1	-1	-1	-1	-1	-1	-1	-1	-1	-1	-1	-1	-1	-1	-1	-1	-1	-1	-1	-1	-1	-1
Bend3	0.0048865	-0.00029509	NA	NA	NA	NA	1	-1	NA	NA	NA	NA	0.0704151	0.0692839	NA	NA	NA	NA	79.7496	NA	NA	NA	NA	0.298712	1	1	1	1	1	1	1	1	1	1	1	1	1	1	1	1	1	1	1	-1	-1	-1	-1	-1	-1
Cnih4	-0.0054383	-0.00030237	NA	NA	NA	NA	-1	-1	NA	NA	NA	NA	0.073699	0.078524	NA	NA	NA	NA	79.9335	NA	NA	NA	NA	0.469328	-1	-1	-1	-1	-1	-1	-1	-1	-1	-1	-1	-1	-1	-1	-1	-1	-1	-1	-1	-1	-1	-1	-1	-1	-1
Copa	0.00386	-0.00057905	NA	NA	NA	NA	1	-1	NA	NA	NA	NA	0.112726	0.0462605	NA	NA	NA	NA	79.9799	NA	NA	NA	NA	0.262455	1	1	1	1	1	1	1	1	1	1	1	1	1	1	1	1	1	1	1	-1	-1	-1	-1	-1	-1
Pabpc1	0.0024156	0.00016379	-0.00066371	NA	NA	NA	1	1	-1	NA	NA	NA	0.106095	0.190157	0.104669	NA	NA	NA	79.9981	403.888	NA	NA	NA	0.239095	1	1	1	1	1	1	1	1	1	1	1	1	1	1	1	1	1	1	1	1	1	1	1	1	1
Snd1	0.0040559	-0.00070079	NA	NA	NA	NA	1	-1	NA	NA	NA	NA	0.0937864	0.0330823	NA	NA	NA	NA	79.9985	NA	NA	NA	NA	0.409354	1	1	1	1	1	1	1	1	1	1	1	1	1	1	1	1	1	1	1	-1	-1	-1	-1	-1	-1
Setd2	0.0053351	-0.0005401	NA	NA	NA	NA	1	-1	NA	NA	NA	NA	0.0690619	0.0409338	NA	NA	NA	NA	80	NA	NA	NA	NA	0.3772	1	1	1	1	1	1	1	1	1	1	1	1	1	1	1	1	1	1	1	-1	-1	-1	-1	-1	-1
Enc1	0.0058665	-0.0024598	-0.00014801	NA	NA	NA	1	-1	0	NA	NA	NA	0.0585841	0.027326	0.258874	NA	NA	NA	80.0012	315.867	NA	NA	NA	0.765586	1	1	1	1	1	1	1	1	1	1	1	1	1	1	1	1	1	1	1	-1	-1	-1	-1	-1	-1
Plac9b	-0.0028793	-0.00022794	NA	NA	NA	NA	-1	-1	NA	NA	NA	NA	0.0953633	0.0792112	NA	NA	NA	NA	80.1005	NA	NA	NA	NA	0.358911	-1	-1	-1	-1	-1	-1	-1	-1	-1	-1	-1	-1	-1	-1	-1	-1	-1	-1	-1	-1	-1	-1	-1	-1	-1
Uimc1	-0.0031664	0.00076996	NA	NA	NA	NA	-1	1	NA	NA	NA	NA	0.145417	0.0380305	NA	NA	NA	NA	80.2533	NA	NA	NA	NA	0.336312	-1	-1	-1	-1	-1	-1	-1	-1	-1	-1	-1	-1	-1	-1	-1	-1	-1	-1	-1	1	1	1	1	1	1
Cdh6	0.0033825	-0.002621	0.00010784	NA	NA	NA	1	-1	0	NA	NA	NA	0.123681	0.0380554	0.346804	NA	NA	NA	80.5227	307.365	NA	NA	NA	0.63513	1	1	1	1	1	1	1	1	1	1	1	1	1	1	1	1	1	1	1	1	-1	-1	-1	-1	-1
Sirt1	0.0048053	-0.00043784	NA	NA	NA	NA	1	-1	NA	NA	NA	NA	0.0794048	0.0573328	NA	NA	NA	NA	80.5381	NA	NA	NA	NA	0.256854	1	1	1	1	1	1	1	1	1	1	1	1	1	1	1	1	1	1	1	1	-1	-1	-1	-1	-1
Olig1	-0.0034531	-0.00035964	NA	NA	NA	NA	-1	-1	NA	NA	NA	NA	0.0785335	0.0497208	NA	NA	NA	NA	80.9674	NA	NA	NA	NA	0.528524	-1	-1	-1	-1	-1	-1	-1	-1	-1	-1	-1	-1	-1	-1	-1	-1	-1	-1	-1	-1	-1	-1	-1	-1	-1
Zfp111	0.0058785	-0.00041421	NA	NA	NA	NA	1	-1	NA	NA	NA	NA	0.0665051	0.0615976	NA	NA	NA	NA	81.5084	NA	NA	NA	NA	0.308981	1	1	1	1	1	1	1	1	1	1	1	1	1	1	1	1	1	1	1	1	-1	-1	-1	-1	-1
F3	-0.0059827	-3.3524e-05	NA	NA	NA	NA	-1	0	NA	NA	NA	NA	0.0462906	0.330928	NA	NA	NA	NA	81.6198	NA	NA	NA	NA	0.548738	-1	-1	-1	-1	-1	-1	-1	-1	-1	-1	-1	-1	-1	-1	-1	-1	-1	-1	-1	-1	0	0	0	0	0
Lcmt2	-0.0047057	0.0024277	-0.00040975	NA	NA	NA	-1	1	-1	NA	NA	NA	0.082889	0.0804383	0.094416	NA	NA	NA	81.9332	211.997	NA	NA	NA	0.226579	-1	-1	-1	-1	-1	-1	-1	-1	-1	-1	-1	-1	-1	-1	-1	-1	-1	-1	-1	-1	1	1	1	1	1
Esco1	0.0026324	-0.00055801	NA	NA	NA	NA	1	-1	NA	NA	NA	NA	0.132779	0.043071	NA	NA	NA	NA	82.0873	NA	NA	NA	NA	0.283613	1	1	1	1	1	1	1	1	1	1	1	1	1	1	1	1	1	1	1	1	-1	-1	-1	-1	-1
Pde6d	-0.0031678	0.00060507	NA	NA	NA	NA	-1	1	NA	NA	NA	NA	0.143793	0.0521867	NA	NA	NA	NA	82.5041	NA	NA	NA	NA	0.208681	-1	-1	-1	-1	-1	-1	-1	-1	-1	-1	-1	-1	-1	-1	-1	-1	-1	-1	-1	-1	1	1	1	1	1
Ccdc64	-5.0384e-05	0.0033796	-0.0014753	0.00022279	NA	NA	0	1	-1	0	NA	NA	0.483425	0.0546247	0.0382483	0.352903	NA	NA	83.4858	199.5	459.993	NA	NA	0.581275	0	0	0	0	0	0	0	0	0	0	0	0	0	0	0	0	0	0	0	0	1	1	1	1	1
Ccnf	-0.0019694	0.0021697	-0.0018345	0.0011323	NA	NA	-1	1	-1	1	NA	NA	0.139949	0.0387107	0.0572349	0.0958733	NA	NA	83.5236	273.524	439.999	NA	NA	0.501139	-1	-1	-1	-1	-1	-1	-1	-1	-1	-1	-1	-1	-1	-1	-1	-1	-1	-1	-1	-1	1	1	1	1	1
Harbi1	-0.0047223	0.0016177	-0.0018704	0.00067495	NA	NA	-1	1	-1	1	NA	NA	0.0682412	0.0481992	0.132498	0.117709	NA	NA	83.7876	296.001	392.013	NA	NA	0.357145	-1	-1	-1	-1	-1	-1	-1	-1	-1	-1	-1	-1	-1	-1	-1	-1	-1	-1	-1	-1	1	1	1	1	1
Socs5	0.003788	-0.0015496	-0.00024958	NA	NA	NA	1	-1	0	NA	NA	NA	0.100848	0.0531512	0.212646	NA	NA	NA	83.8101	320.003	NA	NA	NA	0.489198	1	1	1	1	1	1	1	1	1	1	1	1	1	1	1	1	1	1	1	1	-1	-1	-1	-1	-1
Peli1	0.0040435	-0.0065794	-0.00054025	0.00088204	NA	NA	1	-1	-1	1	NA	NA	0.0884057	0.145293	0.155817	0.0850107	NA	NA	83.9399	135.998	356.167	NA	NA	0.38194	1	1	1	1	1	1	1	1	1	1	1	1	1	1	1	1	1	1	1	1	1	-1	-1	-1	-1
Dclre1a	-0.0018785	0.0017978	-0.00065288	NA	NA	NA	-1	1	-1	NA	NA	NA	0.181672	0.0732607	0.0668381	NA	NA	NA	83.963	252	NA	NA	NA	0.253222	-1	-1	-1	-1	-1	-1	-1	-1	-1	-1	-1	-1	-1	-1	-1	-1	-1	-1	-1	-1	1	1	1	1	1
Adat1	-0.0061148	0.003505	-0.0001379	NA	NA	NA	-1	1	0	NA	NA	NA	0.0820594	0.0634685	0.281863	NA	NA	NA	83.9654	224.017	NA	NA	NA	0.36384	-1	-1	-1	-1	-1	-1	-1	-1	-1	-1	-1	-1	-1	-1	-1	-1	-1	-1	-1	-1	1	1	1	1	1
Ccdc8	-0.0030951	0.0048534	-0.0021535	-7.0802e-05	NA	NA	-1	1	-1	0	NA	NA	0.115919	0.0588464	0.0873509	0.396686	NA	NA	83.9841	191.227	326.798	NA	NA	0.37956	-1	-1	-1	-1	-1	-1	-1	-1	-1	-1	-1	-1	-1	-1	-1	-1	-1	-1	-1	-1	-1	1	1	1	1
Trib3	0.0079156	-0.0050556	2.72e-05	-0.0062671	0.00055246	NA	1	-1	0	0	1	NA	0.0422253	0.0745533	0.471623	0.239731	0.153739	NA	83.988	165.15	368.044	392.059	NA	0.510468	1	1	1	1	1	1	1	1	1	1	1	1	1	1	1	1	1	1	1	1	1	-1	-1	-1	-1
Fbln2	0.0036123	-0.0011927	NA	NA	NA	NA	1	-1	NA	NA	NA	NA	0.112432	0.0251959	NA	NA	NA	NA	83.9989	NA	NA	NA	NA	0.555868	1	1	1	1	1	1	1	1	1	1	1	1	1	1	1	1	1	1	1	1	1	-1	-1	-1	-1
Kazn	0.0014234	-0.0013643	9.448e-05	NA	NA	NA	1	-1	0	NA	NA	NA	0.172924	0.0666423	0.260388	NA	NA	NA	83.9993	252.008	NA	NA	NA	0.348744	1	1	1	1	1	1	1	1	1	1	1	1	1	1	1	1	1	1	1	1	-1	-1	-1	-1	-1
Cxcr4	0.0058548	-7.2501e-07	0.0015495	NA	NA	NA	1	0	1	NA	NA	NA	0.0691432	0.498639	0.0930301	NA	NA	NA	83.9994	428.003	NA	NA	NA	0.448156	1	1	1	1	1	1	1	1	1	1	1	1	1	1	1	1	1	1	1	1	1	0	0	0	0
Mex3b	0.0046487	-0.00096801	4.1986e-05	NA	NA	NA	1	-1	0	NA	NA	NA	0.0712334	0.086204	0.410827	NA	NA	NA	83.9997	288.265	NA	NA	NA	0.258734	1	1	1	1	1	1	1	1	1	1	1	1	1	1	1	1	1	1	1	1	-1	-1	-1	-1	-1
Tlk2	0.004335	-0.00047929	NA	NA	NA	NA	1	-1	NA	NA	NA	NA	0.0989554	0.0595373	NA	NA	NA	NA	83.9998	NA	NA	NA	NA	0.211206	1	1	1	1	1	1	1	1	1	1	1	1	1	1	1	1	1	1	1	1	-1	-1	-1	-1	-1
Hs3st3b1	0.005561	-0.0033251	0.00015346	NA	NA	NA	1	-1	0	NA	NA	NA	0.0618815	0.0642945	0.203878	NA	NA	NA	83.9999	204.634	NA	NA	NA	0.389404	1	1	1	1	1	1	1	1	1	1	1	1	1	1	1	1	1	1	1	1	1	-1	-1	-1	-1
D10Wsu102e	0.006902	-0.0020759	0.00064476	NA	NA	NA	1	-1	1	NA	NA	NA	0.0659995	0.0559692	0.0958593	NA	NA	NA	84	291.923	NA	NA	NA	0.349287	1	1	1	1	1	1	1	1	1	1	1	1	1	1	1	1	1	1	1	1	-1	-1	-1	-1	-1
Bdnf	0.0037116	-0.0012288	0.00030414	NA	NA	NA	1	-1	0	NA	NA	NA	0.101329	0.0614157	0.215312	NA	NA	NA	84	344.772	NA	NA	NA	0.279631	1	1	1	1	1	1	1	1	1	1	1	1	1	1	1	1	1	1	1	1	1	-1	-1	-1	-1
Pcdh8	0.0028507	-0.0011819	0.00011718	NA	NA	NA	1	-1	0	NA	NA	NA	0.126338	0.0837609	0.319982	NA	NA	NA	84	298.125	NA	NA	NA	0.202199	1	1	1	1	1	1	1	1	1	1	1	1	1	1	1	1	1	1	1	1	1	-1	-1	-1	-1
Tmem60	-0.0060994	0.00031649	NA	NA	NA	NA	-1	1	NA	NA	NA	NA	0.0654988	0.0886024	NA	NA	NA	NA	84	NA	NA	NA	NA	0.287653	-1	-1	-1	-1	-1	-1	-1	-1	-1	-1	-1	-1	-1	-1	-1	-1	-1	-1	-1	-1	-1	1	1	1	1
Phtf2	0.0013703	-0.0023865	0.00043045	NA	NA	NA	0	-1	1	NA	NA	NA	0.244864	0.0610527	0.108754	NA	NA	NA	84.0002	251.619	NA	NA	NA	0.391995	0	0	0	0	0	0	0	0	0	0	0	0	0	0	0	0	0	0	0	0	-1	-1	-1	-1	-1
Ppp4r4	0.0036098	-0.0016666	-3.9825e-05	NA	NA	NA	1	-1	0	NA	NA	NA	0.106715	0.0301926	0.466463	NA	NA	NA	84.0003	415.98	NA	NA	NA	0.654481	1	1	1	1	1	1	1	1	1	1	1	1	1	1	1	1	1	1	1	1	-1	-1	-1	-1	-1
Etv3	0.0040973	-0.0013769	0.00018684	NA	NA	NA	1	-1	0	NA	NA	NA	0.0941042	0.06789	0.267743	NA	NA	NA	84.0004	312.009	NA	NA	NA	0.268509	1	1	1	1	1	1	1	1	1	1	1	1	1	1	1	1	1	1	1	1	1	-1	-1	-1	-1
Fhod1	-0.0030143	-0.00015131	NA	NA	NA	NA	-1	-1	NA	NA	NA	NA	0.113773	0.143617	NA	NA	NA	NA	84.0006	NA	NA	NA	NA	0.230569	-1	-1	-1	-1	-1	-1	-1	-1	-1	-1	-1	-1	-1	-1	-1	-1	-1	-1	-1	-1	-1	-1	-1	-1	-1
Mark1	0.0022287	-0.0014647	0.00012046	NA	NA	NA	1	-1	0	NA	NA	NA	0.136193	0.046126	0.295698	NA	NA	NA	84.0007	316.856	NA	NA	NA	0.490883	1	1	1	1	1	1	1	1	1	1	1	1	1	1	1	1	1	1	1	1	-1	-1	-1	-1	-1
Gpt2	0.0028655	-0.00014167	0.0030718	NA	NA	NA	1	-1	1	NA	NA	NA	0.0978622	0.150428	0.143153	NA	NA	NA	84.0009	541.183	NA	NA	NA	0.205707	1	1	1	1	1	1	1	1	1	1	1	1	1	1	1	1	1	1	1	1	-1	-1	-1	-1	-1
Degs1	0.0015511	-0.00081584	NA	NA	NA	NA	0	-1	NA	NA	NA	NA	0.212903	0.031053	NA	NA	NA	NA	84.0011	NA	NA	NA	NA	0.457604	0	0	0	0	0	0	0	0	0	0	0	0	0	0	0	0	0	0	0	0	-1	-1	-1	-1	-1
Nck2	0.002438	-0.002336	0.000691	NA	NA	NA	1	-1	1	NA	NA	NA	0.139174	0.0785467	0.0576502	NA	NA	NA	84.0031	220.725	NA	NA	NA	0.265633	1	1	1	1	1	1	1	1	1	1	1	1	1	1	1	1	1	1	1	1	1	-1	-1	-1	-1
Cd40	0.00018614	-0.0041623	-0.00011985	NA	NA	NA	0	-1	-1	NA	NA	NA	0.4254	0.0676442	0.155614	NA	NA	NA	84.0032	156.612	NA	NA	NA	0.672959	0	0	0	0	0	0	0	0	0	0	0	0	0	0	0	0	0	0	0	0	-1	-1	-1	-1	-1
Mgat3	-0.0038941	0.0054516	-0.0019764	0.00026458	NA	NA	-1	1	-1	0	NA	NA	0.105966	0.0815188	0.0654855	0.267945	NA	NA	84.004	168.185	363.927	NA	NA	0.325913	-1	-1	-1	-1	-1	-1	-1	-1	-1	-1	-1	-1	-1	-1	-1	-1	-1	-1	-1	-1	-1	1	1	1	1
Eef1e1	-0.0032873	2.3698e-05	NA	NA	NA	NA	-1	0	NA	NA	NA	NA	0.079304	0.379197	NA	NA	NA	NA	84.0107	NA	NA	NA	NA	0.243507	-1	-1	-1	-1	-1	-1	-1	-1	-1	-1	-1	-1	-1	-1	-1	-1	-1	-1	-1	-1	-1	0	0	0	0
1600012H06Rik	-0.0033969	0.0011906	-0.00017213	NA	NA	NA	-1	1	0	NA	NA	NA	0.104032	0.0689059	0.249603	NA	NA	NA	84.0143	307.973	NA	NA	NA	0.259952	-1	-1	-1	-1	-1	-1	-1	-1	-1	-1	-1	-1	-1	-1	-1	-1	-1	-1	-1	-1	1	1	1	1	1
Cmah	-0.0045397	0.0003043	NA	NA	NA	NA	-1	1	NA	NA	NA	NA	0.0806737	0.0852776	NA	NA	NA	NA	84.015	NA	NA	NA	NA	0.2083	-1	-1	-1	-1	-1	-1	-1	-1	-1	-1	-1	-1	-1	-1	-1	-1	-1	-1	-1	-1	-1	1	1	1	1
Mab21l2	-0.0027318	0.0031658	-0.0014893	0.0001318	NA	NA	-1	1	-1	0	NA	NA	0.138662	0.0904662	0.0561118	0.424491	NA	NA	84.0363	193.218	443.979	NA	NA	0.354581	-1	-1	-1	-1	-1	-1	-1	-1	-1	-1	-1	-1	-1	-1	-1	-1	-1	-1	-1	-1	-1	1	1	1	1
Ap4b1	-0.0046864	0.0022689	-0.017103	0.0008932	NA	NA	-1	1	-1	1	NA	NA	0.0912791	0.0472275	0.134316	0.0912893	NA	NA	84.1832	312	337.914	NA	NA	0.338038	-1	-1	-1	-1	-1	-1	-1	-1	-1	-1	-1	-1	-1	-1	-1	-1	-1	-1	-1	-1	-1	1	1	1	1
1700052N19Rik	-0.0034491	0.00071664	-0.00019097	NA	NA	NA	-1	1	-1	NA	NA	NA	0.0626061	0.100393	0.142327	NA	NA	NA	84.3367	268.762	NA	NA	NA	0.254308	-1	-1	-1	-1	-1	-1	-1	-1	-1	-1	-1	-1	-1	-1	-1	-1	-1	-1	-1	-1	-1	1	1	1	1
BC018507	0.0049473	-0.00091719	2.9492e-05	NA	NA	NA	1	-1	0	NA	NA	NA	0.0757267	0.0765811	0.462798	NA	NA	NA	84.3596	355.973	NA	NA	NA	0.264778	1	1	1	1	1	1	1	1	1	1	1	1	1	1	1	1	1	1	1	1	1	-1	-1	-1	-1
Efs	-0.003303	6.4245e-05	NA	NA	NA	NA	-1	0	NA	NA	NA	NA	0.0638757	0.20339	NA	NA	NA	NA	84.8309	NA	NA	NA	NA	0.327062	-1	-1	-1	-1	-1	-1	-1	-1	-1	-1	-1	-1	-1	-1	-1	-1	-1	-1	-1	-1	-1	0	0	0	0
Ntn1	0.00064897	0.0043225	-0.00038517	-0.0085844	NA	NA	0	1	-1	-1	NA	NA	0.328204	0.0409684	0.113796	0.123439	NA	NA	85.2571	220.734	563.995	NA	NA	0.73473	0	0	0	0	0	0	0	0	0	0	0	0	0	0	0	0	0	0	0	0	0	1	1	1	1
Prkd1	-0.0031529	0.00039702	NA	NA	NA	NA	-1	1	NA	NA	NA	NA	0.0960895	0.0553526	NA	NA	NA	NA	85.4612	NA	NA	NA	NA	0.224464	-1	-1	-1	-1	-1	-1	-1	-1	-1	-1	-1	-1	-1	-1	-1	-1	-1	-1	-1	-1	-1	1	1	1	1
Cables1	-0.0033358	0.00069206	NA	NA	NA	NA	-1	1	NA	NA	NA	NA	0.0819933	0.0286379	NA	NA	NA	NA	85.6361	NA	NA	NA	NA	0.485095	-1	-1	-1	-1	-1	-1	-1	-1	-1	-1	-1	-1	-1	-1	-1	-1	-1	-1	-1	-1	-1	1	1	1	1
Pars2	-0.0038605	0.0053761	-0.00012198	NA	NA	NA	-1	1	0	NA	NA	NA	0.113373	0.119323	0.253797	NA	NA	NA	86.0304	156.002	NA	NA	NA	0.212623	-1	-1	-1	-1	-1	-1	-1	-1	-1	-1	-1	-1	-1	-1	-1	-1	-1	-1	-1	-1	-1	1	1	1	1
Brap	0.0028382	-0.00053635	NA	NA	NA	NA	1	-1	NA	NA	NA	NA	0.122074	0.0479169	NA	NA	NA	NA	86.2141	NA	NA	NA	NA	0.244828	1	1	1	1	1	1	1	1	1	1	1	1	1	1	1	1	1	1	1	1	1	-1	-1	-1	-1
Smim14	-0.0027595	-0.00010317	NA	NA	NA	NA	-1	-1	NA	NA	NA	NA	0.0981956	0.173307	NA	NA	NA	NA	86.7372	NA	NA	NA	NA	0.251638	-1	-1	-1	-1	-1	-1	-1	-1	-1	-1	-1	-1	-1	-1	-1	-1	-1	-1	-1	-1	-1	-1	-1	-1	-1
Utp14a	0.004054	-0.00041103	NA	NA	NA	NA	1	-1	NA	NA	NA	NA	0.0883579	0.0627266	NA	NA	NA	NA	86.738	NA	NA	NA	NA	0.220202	1	1	1	1	1	1	1	1	1	1	1	1	1	1	1	1	1	1	1	1	1	-1	-1	-1	-1
Tbc1d9	0.0052948	-0.0047104	2.6777e-05	NA	NA	NA	1	-1	0	NA	NA	NA	0.0653728	0.067833	0.419868	NA	NA	NA	87.4905	179.862	NA	NA	NA	0.441835	1	1	1	1	1	1	1	1	1	1	1	1	1	1	1	1	1	1	1	1	1	-1	-1	-1	-1
Irf2bpl	-0.0043494	0.0030525	-0.0012462	1.905e-06	NA	NA	-1	1	-1	0	NA	NA	0.0560199	0.104546	0.0547093	0.496437	NA	NA	87.9249	155.988	362.112	NA	NA	0.584858	-1	-1	-1	-1	-1	-1	-1	-1	-1	-1	-1	-1	-1	-1	-1	-1	-1	-1	-1	-1	-1	1	1	1	1
Them4	-0.0045973	-1.2557e-05	NA	NA	NA	NA	-1	0	NA	NA	NA	NA	0.0472317	0.419862	NA	NA	NA	NA	87.9705	NA	NA	NA	NA	0.54583	-1	-1	-1	-1	-1	-1	-1	-1	-1	-1	-1	-1	-1	-1	-1	-1	-1	-1	-1	-1	-1	0	0	0	0
Fam76b	0.0035481	-0.0018005	0.00045655	NA	NA	NA	1	-1	1	NA	NA	NA	0.0937542	0.0814596	0.0866068	NA	NA	NA	87.9907	235.976	NA	NA	NA	0.205369	1	1	1	1	1	1	1	1	1	1	1	1	1	1	1	1	1	1	1	1	1	-1	-1	-1	-1
Zfp746	0.0035369	-0.00040954	NA	NA	NA	NA	1	-1	NA	NA	NA	NA	0.0911926	0.0616955	NA	NA	NA	NA	87.9996	NA	NA	NA	NA	0.206959	1	1	1	1	1	1	1	1	1	1	1	1	1	1	1	1	1	1	1	1	1	1	-1	-1	-1
Fzd10	0.0022923	-0.0018067	-0.00078336	NA	NA	NA	1	-1	-1	NA	NA	NA	0.123022	0.0634648	0.0527627	NA	NA	NA	87.9998	260.761	NA	NA	NA	0.677563	1	1	1	1	1	1	1	1	1	1	1	1	1	1	1	1	1	1	1	1	1	1	-1	-1	-1
AI597479	-0.0030742	0.00043041	NA	NA	NA	NA	-1	1	NA	NA	NA	NA	0.0873439	0.0489867	NA	NA	NA	NA	87.9999	NA	NA	NA	NA	0.266677	-1	-1	-1	-1	-1	-1	-1	-1	-1	-1	-1	-1	-1	-1	-1	-1	-1	-1	-1	-1	-1	-1	1	1	1
Has2	0.0031904	-0.00061464	NA	NA	NA	NA	1	-1	NA	NA	NA	NA	0.129314	0.0543026	NA	NA	NA	NA	88	NA	NA	NA	NA	0.201001	1	1	1	1	1	1	1	1	1	1	1	1	1	1	1	1	1	1	1	1	1	1	-1	-1	-1
Agfg2	-0.0026413	0.00049495	NA	NA	NA	NA	-1	1	NA	NA	NA	NA	0.12348	0.0530546	NA	NA	NA	NA	88.0012	NA	NA	NA	NA	0.210476	-1	-1	-1	-1	-1	-1	-1	-1	-1	-1	-1	-1	-1	-1	-1	-1	-1	-1	-1	-1	-1	-1	1	1	1
Dnajc5	0.0030399	-0.0014283	-3.3172e-05	NA	NA	NA	1	-1	0	NA	NA	NA	0.085233	0.0591567	0.420815	NA	NA	NA	88.0051	287.999	NA	NA	NA	0.431404	1	1	1	1	1	1	1	1	1	1	1	1	1	1	1	1	1	1	1	1	1	1	-1	-1	-1
Cpeb2	0.0041415	-0.0027601	-5.1619e-05	NA	NA	NA	1	-1	0	NA	NA	NA	0.0938778	0.0506186	0.403328	NA	NA	NA	88.0144	260.738	NA	NA	NA	0.521591	1	1	1	1	1	1	1	1	1	1	1	1	1	1	1	1	1	1	1	1	1	-1	-1	-1	-1
Ctdp1	0.003287	-0.0011863	0.0002354	NA	NA	NA	1	-1	0	NA	NA	NA	0.102245	0.0510996	0.257547	NA	NA	NA	88.0262	363.964	NA	NA	NA	0.361593	1	1	1	1	1	1	1	1	1	1	1	1	1	1	1	1	1	1	1	1	1	-1	-1	-1	-1
Otud1	-0.0037513	-0.00011345	NA	NA	NA	NA	-1	-1	NA	NA	NA	NA	0.0515384	0.125671	NA	NA	NA	NA	88.0263	NA	NA	NA	NA	0.528174	-1	-1	-1	-1	-1	-1	-1	-1	-1	-1	-1	-1	-1	-1	-1	-1	-1	-1	-1	-1	-1	-1	-1	-1	-1
Rnf6	0.004945	-0.0013072	-0.00017989	NA	NA	NA	1	-1	0	NA	NA	NA	0.0660103	0.0930618	0.219921	NA	NA	NA	88.0831	263.998	NA	NA	NA	0.302859	1	1	1	1	1	1	1	1	1	1	1	1	1	1	1	1	1	1	1	1	1	1	-1	-1	-1
Ctnna1	0.00421	-0.0013105	0.00098658	NA	NA	NA	1	-1	0	NA	NA	NA	0.0640037	0.0194111	0.340021	NA	NA	NA	88.1731	547.98	NA	NA	NA	0.736221	1	1	1	1	1	1	1	1	1	1	1	1	1	1	1	1	1	1	1	1	1	1	-1	-1	-1
Mtmr4	-0.0014065	0.0026173	-0.00042531	NA	NA	NA	-1	1	-1	NA	NA	NA	0.195565	0.0566534	0.0831599	NA	NA	NA	88.2628	231.496	NA	NA	NA	0.450302	-1	-1	-1	-1	-1	-1	-1	-1	-1	-1	-1	-1	-1	-1	-1	-1	-1	-1	-1	-1	-1	1	1	1	1
Ehbp1l1	-0.0029796	-0.00025702	NA	NA	NA	NA	-1	-1	NA	NA	NA	NA	0.0914475	0.0822398	NA	NA	NA	NA	88.5755	NA	NA	NA	NA	0.367148	-1	-1	-1	-1	-1	-1	-1	-1	-1	-1	-1	-1	-1	-1	-1	-1	-1	-1	-1	-1	-1	-1	-1	-1	-1
1190002N15Rik	0.0073525	-0.0023779	-0.00033652	NA	NA	NA	1	-1	-1	NA	NA	NA	0.0401965	0.0683032	0.103108	NA	NA	NA	88.6028	224.388	NA	NA	NA	0.541899	1	1	1	1	1	1	1	1	1	1	1	1	1	1	1	1	1	1	1	1	1	1	-1	-1	-1
Tnc	0.0027449	-0.0025382	-0.0010925	-0.00012755	NA	NA	1	-1	-1	0	NA	NA	0.105847	0.0304315	0.13562	0.425511	NA	NA	88.8266	316.029	465.198	NA	NA	0.823757	1	1	1	1	1	1	1	1	1	1	1	1	1	1	1	1	1	1	1	1	1	1	-1	-1	-1
Fgf4	-0.0036311	-0.00052249	0.00044176	NA	NA	NA	-1	-1	1	NA	NA	NA	0.0537199	0.0814596	0.0907524	NA	NA	NA	89.0792	343.621	NA	NA	NA	0.614621	-1	-1	-1	-1	-1	-1	-1	-1	-1	-1	-1	-1	-1	-1	-1	-1	-1	-1	-1	-1	-1	-1	-1	-1	-1
Vps8	0.0026743	-0.00066873	NA	NA	NA	NA	1	-1	NA	NA	NA	NA	0.131866	0.0429209	NA	NA	NA	NA	89.3815	NA	NA	NA	NA	0.288337	1	1	1	1	1	1	1	1	1	1	1	1	1	1	1	1	1	1	1	1	1	1	-1	-1	-1
Numbl	-0.0039814	-3.5661e-05	NA	NA	NA	NA	-1	0	NA	NA	NA	NA	0.08271	0.368942	NA	NA	NA	NA	89.8963	NA	NA	NA	NA	0.26146	-1	-1	-1	-1	-1	-1	-1	-1	-1	-1	-1	-1	-1	-1	-1	-1	-1	-1	-1	-1	-1	-1	0	0	0
Axin2	0.011314	-0.0073956	-0.001238	0.0008339	-0.00050372	NA	1	-1	-1	0	-1	NA	0.0193522	0.0507876	0.0724626	0.318288	0.109614	NA	90.4884	153.568	319.997	377.214	NA	0.820898	1	1	1	1	1	1	1	1	1	1	1	1	1	1	1	1	1	1	1	1	1	1	-1	-1	-1
Syne1	-0.0028851	0.0011487	-0.00068498	NA	NA	NA	-1	1	-1	NA	NA	NA	0.104467	0.0688033	0.0818881	NA	NA	NA	90.8364	315.999	NA	NA	NA	0.220147	-1	-1	-1	-1	-1	-1	-1	-1	-1	-1	-1	-1	-1	-1	-1	-1	-1	-1	-1	-1	-1	-1	1	1	1
Bcl11b	-0.0043908	-0.0001149	NA	NA	NA	NA	-1	-1	NA	NA	NA	NA	0.0735802	0.193096	NA	NA	NA	NA	91.2107	NA	NA	NA	NA	0.357284	-1	-1	-1	-1	-1	-1	-1	-1	-1	-1	-1	-1	-1	-1	-1	-1	-1	-1	-1	-1	-1	-1	-1	-1	-1
Srsf4	0.003732	-0.0014232	-0.00020652	NA	NA	NA	1	-1	0	NA	NA	NA	0.0931571	0.0954632	0.207854	NA	NA	NA	91.2418	262.586	NA	NA	NA	0.271496	1	1	1	1	1	1	1	1	1	1	1	1	1	1	1	1	1	1	1	1	1	1	-1	-1	-1
Bach1	0.0067985	-0.0044227	-0.00041459	NA	NA	NA	1	-1	-1	NA	NA	NA	0.0358945	0.0320503	0.0693195	NA	NA	NA	91.2602	220.925	NA	NA	NA	0.812805	1	1	1	1	1	1	1	1	1	1	1	1	1	1	1	1	1	1	1	1	1	1	-1	-1	-1
Nars	0.0044022	-0.00050231	NA	NA	NA	NA	1	-1	NA	NA	NA	NA	0.0829713	0.0567954	NA	NA	NA	NA	91.3811	NA	NA	NA	NA	0.249889	1	1	1	1	1	1	1	1	1	1	1	1	1	1	1	1	1	1	1	1	1	1	-1	-1	-1
Txnrd1	0.0033245	-0.0022523	0.00051661	NA	NA	NA	1	-1	1	NA	NA	NA	0.103105	0.0339135	0.137968	NA	NA	NA	91.8762	347.647	NA	NA	NA	0.610221	1	1	1	1	1	1	1	1	1	1	1	1	1	1	1	1	1	1	1	1	1	1	-1	-1	-1
Sesn2	0.010529	-0.01501	-0.00031991	NA	NA	NA	1	-1	-1	NA	NA	NA	0.0288137	0.0807659	0.0803488	NA	NA	NA	91.9282	124.073	NA	NA	NA	0.58707	1	1	1	1	1	1	1	1	1	1	1	1	1	1	1	1	1	1	1	1	1	1	-1	-1	-1
Dnase2a	-0.0022947	0.0015245	-0.0003701	NA	NA	NA	-1	1	-1	NA	NA	NA	0.156149	0.0631665	0.176758	NA	NA	NA	91.9665	321.052	NA	NA	NA	0.28649	-1	-1	-1	-1	-1	-1	-1	-1	-1	-1	-1	-1	-1	-1	-1	-1	-1	-1	-1	-1	-1	-1	1	1	1
Birc2	-0.006865	0.0015692	-0.00060023	NA	NA	NA	-1	1	-1	NA	NA	NA	0.0489367	0.0942449	0.0814351	NA	NA	NA	91.9733	256.021	NA	NA	NA	0.385769	-1	-1	-1	-1	-1	-1	-1	-1	-1	-1	-1	-1	-1	-1	-1	-1	-1	-1	-1	-1	-1	-1	-1	1	1
Tada2b	0.0039069	-0.00051382	NA	NA	NA	NA	1	-1	NA	NA	NA	NA	0.0855506	0.0550852	NA	NA	NA	NA	91.9952	NA	NA	NA	NA	0.239614	1	1	1	1	1	1	1	1	1	1	1	1	1	1	1	1	1	1	1	1	1	1	1	-1	-1
Fgfr1	0.0031407	0.00048083	NA	NA	NA	NA	1	1	NA	NA	NA	NA	0.0882576	0.0490002	NA	NA	NA	NA	91.9984	NA	NA	NA	NA	0.504577	1	1	1	1	1	1	1	1	1	1	1	1	1	1	1	1	1	1	1	1	1	1	1	1	1
Traf4	0.0013781	-0.0011146	0.003152	-0.010916	0.0002863	NA	1	-1	1	-1	0	NA	0.178986	0.107349	0.0718325	0.149373	0.242571	NA	91.9991	259.512	363.998	392.274	NA	0.237549	1	1	1	1	1	1	1	1	1	1	1	1	1	1	1	1	1	1	1	1	1	1	1	-1	-1
Jag1	0.0062731	-0.0031631	0.00074597	NA	NA	NA	1	-1	1	NA	NA	NA	0.0494739	0.0521299	0.0511338	NA	NA	NA	91.9992	230.82	NA	NA	NA	0.460534	1	1	1	1	1	1	1	1	1	1	1	1	1	1	1	1	1	1	1	1	1	1	-1	-1	-1
Mettl20	-0.0020779	0.00082022	NA	NA	NA	NA	-1	1	NA	NA	NA	NA	0.150382	0.034264	NA	NA	NA	NA	91.9997	NA	NA	NA	NA	0.405191	-1	-1	-1	-1	-1	-1	-1	-1	-1	-1	-1	-1	-1	-1	-1	-1	-1	-1	-1	-1	-1	-1	-1	1	1
Des	-0.0024435	-0.00045139	NA	NA	NA	NA	-1	-1	NA	NA	NA	NA	0.103764	0.0446443	NA	NA	NA	NA	92.0009	NA	NA	NA	NA	0.508193	-1	-1	-1	-1	-1	-1	-1	-1	-1	-1	-1	-1	-1	-1	-1	-1	-1	-1	-1	-1	-1	-1	-1	-1	-1
Stard5	-0.002448	0.00039728	0.011395	NA	NA	NA	-1	1	1	NA	NA	NA	0.122459	0.0670073	0.127494	NA	NA	NA	92.0023	571.218	NA	NA	NA	0.302388	-1	-1	-1	-1	-1	-1	-1	-1	-1	-1	-1	-1	-1	-1	-1	-1	-1	-1	-1	-1	-1	-1	1	1	1
Zzz3	0.0057447	-0.00088458	NA	NA	NA	NA	1	-1	NA	NA	NA	NA	0.0506266	0.0255266	NA	NA	NA	NA	92.0487	NA	NA	NA	NA	0.575597	1	1	1	1	1	1	1	1	1	1	1	1	1	1	1	1	1	1	1	1	1	1	-1	-1	-1
Ostf1	-0.0023514	-0.00041363	NA	NA	NA	NA	-1	-1	NA	NA	NA	NA	0.0939424	0.0456011	NA	NA	NA	NA	92.1105	NA	NA	NA	NA	0.51314	-1	-1	-1	-1	-1	-1	-1	-1	-1	-1	-1	-1	-1	-1	-1	-1	-1	-1	-1	-1	-1	-1	-1	-1	-1
Rad1	-0.0032863	0.0005286	NA	NA	NA	NA	-1	1	NA	NA	NA	NA	0.0856427	0.0452399	NA	NA	NA	NA	92.4127	NA	NA	NA	NA	0.292563	-1	-1	-1	-1	-1	-1	-1	-1	-1	-1	-1	-1	-1	-1	-1	-1	-1	-1	-1	-1	-1	-1	-1	1	1
H3f3a	-0.0030728	0.00040197	0.0044402	NA	NA	NA	-1	1	1	NA	NA	NA	0.112964	0.0913173	0.139598	NA	NA	NA	92.5139	539.961	NA	NA	NA	0.253133	-1	-1	-1	-1	-1	-1	-1	-1	-1	-1	-1	-1	-1	-1	-1	-1	-1	-1	-1	-1	-1	-1	-1	1	1
Irf1	-0.0070154	-0.00020004	NA	NA	NA	NA	-1	-1	NA	NA	NA	NA	0.0214951	0.0622122	NA	NA	NA	NA	92.5206	NA	NA	NA	NA	0.865642	-1	-1	-1	-1	-1	-1	-1	-1	-1	-1	-1	-1	-1	-1	-1	-1	-1	-1	-1	-1	-1	-1	-1	-1	-1
Atp1a1	0.0050053	-0.00062052	NA	NA	NA	NA	1	-1	NA	NA	NA	NA	0.0681606	0.0462772	NA	NA	NA	NA	92.5429	NA	NA	NA	NA	0.328375	1	1	1	1	1	1	1	1	1	1	1	1	1	1	1	1	1	1	1	1	1	1	1	-1	-1
Klf11	-0.005396	0.00010448	NA	NA	NA	NA	-1	0	NA	NA	NA	NA	0.0681463	0.239686	NA	NA	NA	NA	92.5904	NA	NA	NA	NA	0.292582	-1	-1	-1	-1	-1	-1	-1	-1	-1	-1	-1	-1	-1	-1	-1	-1	-1	-1	-1	-1	-1	-1	-1	0	0
Fbxl4	-0.0040784	0.00015182	NA	NA	NA	NA	-1	1	NA	NA	NA	NA	0.0679243	0.143963	NA	NA	NA	NA	92.5984	NA	NA	NA	NA	0.275981	-1	-1	-1	-1	-1	-1	-1	-1	-1	-1	-1	-1	-1	-1	-1	-1	-1	-1	-1	-1	-1	-1	-1	1	1
Bora	-0.0037036	0.00048112	NA	NA	NA	NA	-1	1	NA	NA	NA	NA	0.0914092	0.0596929	NA	NA	NA	NA	93.4254	NA	NA	NA	NA	0.213491	-1	-1	-1	-1	-1	-1	-1	-1	-1	-1	-1	-1	-1	-1	-1	-1	-1	-1	-1	-1	-1	-1	-1	1	1
Mrpl50	-0.0048061	0.00046526	NA	NA	NA	NA	-1	1	NA	NA	NA	NA	0.0689691	0.0597051	NA	NA	NA	NA	93.4358	NA	NA	NA	NA	0.285968	-1	-1	-1	-1	-1	-1	-1	-1	-1	-1	-1	-1	-1	-1	-1	-1	-1	-1	-1	-1	-1	-1	-1	1	1
Arl4a	0.0043385	-0.0010735	NA	NA	NA	NA	1	-1	NA	NA	NA	NA	0.0584352	0.0199107	NA	NA	NA	NA	93.8374	NA	NA	NA	NA	0.665738	1	1	1	1	1	1	1	1	1	1	1	1	1	1	1	1	1	1	1	1	1	1	1	-1	-1
Clk2	-0.0044963	0.0032103	-6.2203e-05	-0.0082471	NA	NA	-1	1	0	0	NA	NA	0.0641526	0.0748736	0.34748	0.232908	NA	NA	94.6383	203.718	578.283	NA	NA	0.360602	-1	-1	-1	-1	-1	-1	-1	-1	-1	-1	-1	-1	-1	-1	-1	-1	-1	-1	-1	-1	-1	-1	-1	1	1
Pus3	-0.0029572	0.0017756	-9.7175e-05	NA	NA	NA	-1	1	0	NA	NA	NA	0.112791	0.0860926	0.327561	NA	NA	NA	94.8271	260.035	NA	NA	NA	0.232919	-1	-1	-1	-1	-1	-1	-1	-1	-1	-1	-1	-1	-1	-1	-1	-1	-1	-1	-1	-1	-1	-1	-1	1	1
Pik3c3	-0.0040927	0.0019401	-0.0004156	NA	NA	NA	-1	1	-1	NA	NA	NA	0.098181	0.0793776	0.149113	NA	NA	NA	94.9546	279.953	NA	NA	NA	0.207147	-1	-1	-1	-1	-1	-1	-1	-1	-1	-1	-1	-1	-1	-1	-1	-1	-1	-1	-1	-1	-1	-1	-1	1	1
2019-03-08	-0.0033401	5.1217e-05	NA	NA	NA	NA	-1	0	NA	NA	NA	NA	0.0855797	0.312812	NA	NA	NA	NA	95.253	NA	NA	NA	NA	0.218636	-1	-1	-1	-1	-1	-1	-1	-1	-1	-1	-1	-1	-1	-1	-1	-1	-1	-1	-1	-1	-1	-1	-1	0	0
Stbd1	-0.0037833	0.00052958	NA	NA	NA	NA	-1	1	NA	NA	NA	NA	0.0820657	0.0496431	NA	NA	NA	NA	95.4649	NA	NA	NA	NA	0.277506	-1	-1	-1	-1	-1	-1	-1	-1	-1	-1	-1	-1	-1	-1	-1	-1	-1	-1	-1	-1	-1	-1	-1	1	1
Mycn	-0.00082286	0.0010107	-0.00025461	NA	NA	NA	0	1	0	NA	NA	NA	0.248464	0.0413548	0.282486	NA	NA	NA	95.9981	419.99	NA	NA	NA	0.504429	0	0	0	0	0	0	0	0	0	0	0	0	0	0	0	0	0	0	0	0	0	0	0	1	1
Flrt3	0.0042511	-9.3546e-05	NA	NA	NA	NA	1	0	NA	NA	NA	NA	0.0689883	0.233378	NA	NA	NA	NA	95.9998	NA	NA	NA	NA	0.279224	1	1	1	1	1	1	1	1	1	1	1	1	1	1	1	1	1	1	1	1	1	1	1	1	0
Dact2	-0.0021499	-0.00026381	NA	NA	NA	NA	-1	-1	NA	NA	NA	NA	0.11902	0.0892023	NA	NA	NA	NA	96.004	NA	NA	NA	NA	0.277286	-1	-1	-1	-1	-1	-1	-1	-1	-1	-1	-1	-1	-1	-1	-1	-1	-1	-1	-1	-1	-1	-1	-1	-1	-1
Zfp263	0.0034305	-0.0024604	-0.00020112	NA	NA	NA	1	-1	-1	NA	NA	NA	0.0828594	0.0627901	0.192354	NA	NA	NA	96.0083	251.968	NA	NA	NA	0.509798	1	1	1	1	1	1	1	1	1	1	1	1	1	1	1	1	1	1	1	1	1	1	1	1	-1
Ddx24	0.0019551	-0.00015888	-0.010097	0.00038672	NA	NA	1	0	0	0	NA	NA	0.146446	0.306147	0.224377	0.213148	NA	NA	96.1822	364.9	385.316	NA	NA	0.260751	1	1	1	1	1	1	1	1	1	1	1	1	1	1	1	1	1	1	1	1	1	1	1	1	0
Tmem17	-0.003168	0.00017915	-0.00012779	NA	NA	NA	-1	0	0	NA	NA	NA	0.0629114	0.224618	0.291488	NA	NA	NA	96.2796	356.03	NA	NA	NA	0.298298	-1	-1	-1	-1	-1	-1	-1	-1	-1	-1	-1	-1	-1	-1	-1	-1	-1	-1	-1	-1	-1	-1	-1	-1	0
Zmym6	-0.002177	0.0020068	-0.00059194	NA	NA	NA	-1	1	-1	NA	NA	NA	0.12159	0.0761891	0.0691727	NA	NA	NA	97.085	246.046	NA	NA	NA	0.251769	-1	-1	-1	-1	-1	-1	-1	-1	-1	-1	-1	-1	-1	-1	-1	-1	-1	-1	-1	-1	-1	-1	-1	-1	1
Mtrf1	-0.0031716	0.0016704	-0.00074166	NA	NA	NA	-1	1	-1	NA	NA	NA	0.078026	0.0519075	0.0646681	NA	NA	NA	97.2556	303.806	NA	NA	NA	0.369938	-1	-1	-1	-1	-1	-1	-1	-1	-1	-1	-1	-1	-1	-1	-1	-1	-1	-1	-1	-1	-1	-1	-1	-1	1
Zfp703	0.0079516	-0.022447	-0.0003259	NA	NA	NA	1	-1	-1	NA	NA	NA	0.0397294	0.11606	0.0919227	NA	NA	NA	97.3261	120.433	NA	NA	NA	0.487799	1	1	1	1	1	1	1	1	1	1	1	1	1	1	1	1	1	1	1	1	1	1	1	1	-1
Sall3	0.0044869	-0.00032434	NA	NA	NA	NA	1	-1	NA	NA	NA	NA	0.0409852	0.0508785	NA	NA	NA	NA	97.8763	NA	NA	NA	NA	0.519369	1	1	1	1	1	1	1	1	1	1	1	1	1	1	1	1	1	1	1	1	1	1	1	1	-1
Cx3cl1	-0.0042028	-4.6054e-05	NA	NA	NA	NA	-1	0	NA	NA	NA	NA	0.0573022	0.312328	NA	NA	NA	NA	98.0795	NA	NA	NA	NA	0.435008	-1	-1	-1	-1	-1	-1	-1	-1	-1	-1	-1	-1	-1	-1	-1	-1	-1	-1	-1	-1	-1	-1	-1	-1	0
Tle1	0.0024772	-0.00035473	NA	NA	NA	NA	1	-1	NA	NA	NA	NA	0.095441	0.0610932	NA	NA	NA	NA	98.2108	NA	NA	NA	NA	0.201028	1	1	1	1	1	1	1	1	1	1	1	1	1	1	1	1	1	1	1	1	1	1	1	1	-1
Ticrr	0.0042007	-0.00020737	NA	NA	NA	NA	1	-1	NA	NA	NA	NA	0.0797027	0.138895	NA	NA	NA	NA	98.4666	NA	NA	NA	NA	0.213373	1	1	1	1	1	1	1	1	1	1	1	1	1	1	1	1	1	1	1	1	1	1	1	1	-1
Smim15	-0.0030361	0.0005537	NA	NA	NA	NA	-1	1	NA	NA	NA	NA	0.0701616	0.0350572	NA	NA	NA	NA	98.4879	NA	NA	NA	NA	0.408127	-1	-1	-1	-1	-1	-1	-1	-1	-1	-1	-1	-1	-1	-1	-1	-1	-1	-1	-1	-1	-1	-1	-1	-1	1
Ccdc88c	0.0052895	-0.00041035	NA	NA	NA	NA	1	-1	NA	NA	NA	NA	0.0681779	0.0786894	NA	NA	NA	NA	98.6564	NA	NA	NA	NA	0.275032	1	1	1	1	1	1	1	1	1	1	1	1	1	1	1	1	1	1	1	1	1	1	1	1	-1
Gfer	-0.0022255	0.00066746	NA	NA	NA	NA	-1	1	NA	NA	NA	NA	0.14622	0.0469097	NA	NA	NA	NA	99.4934	NA	NA	NA	NA	0.251765	-1	-1	-1	-1	-1	-1	-1	-1	-1	-1	-1	-1	-1	-1	-1	-1	-1	-1	-1	-1	-1	-1	-1	-1	1
Ndufb6	-0.0041631	0.00062993	NA	NA	NA	NA	-1	1	NA	NA	NA	NA	0.0834198	0.0540506	NA	NA	NA	NA	99.6957	NA	NA	NA	NA	0.245215	-1	-1	-1	-1	-1	-1	-1	-1	-1	-1	-1	-1	-1	-1	-1	-1	-1	-1	-1	-1	-1	-1	-1	-1	-1
Glt8d1	-0.0038925	4.3824e-06	NA	NA	NA	NA	-1	0	NA	NA	NA	NA	0.0785373	0.484205	NA	NA	NA	NA	99.7148	NA	NA	NA	NA	0.27275	-1	-1	-1	-1	-1	-1	-1	-1	-1	-1	-1	-1	-1	-1	-1	-1	-1	-1	-1	-1	-1	-1	-1	-1	0
Ackr4	-0.0060215	-0.0022758	-2.4417e-05	NA	NA	NA	-1	-1	0	NA	NA	NA	0.0255552	0.121852	0.372642	NA	NA	NA	99.9911	169.828	NA	NA	NA	0.86978	-1	-1	-1	-1	-1	-1	-1	-1	-1	-1	-1	-1	-1	-1	-1	-1	-1	-1	-1	-1	-1	-1	-1	-1	-1
Nt5c3	-0.0039664	0.00021447	NA	NA	NA	NA	-1	1	NA	NA	NA	NA	0.081374	0.130629	NA	NA	NA	NA	99.9999	NA	NA	NA	NA	0.211591	-1	-1	-1	-1	-1	-1	-1	-1	-1	-1	-1	-1	-1	-1	-1	-1	-1	-1	-1	-1	-1	-1	-1	-1	1
Zfand2a	0.0054135	-0.0035405	-9.2841e-05	NA	NA	NA	1	-1	0	NA	NA	NA	0.0567163	0.0602129	0.307557	NA	NA	NA	100	225.951	NA	NA	NA	0.484635	1	1	1	1	1	1	1	1	1	1	1	1	1	1	1	1	1	1	1	1	1	1	1	1	-1
Dnajc25	0.0019272	-0.00059794	NA	NA	NA	NA	1	-1	NA	NA	NA	NA	0.167318	0.0530678	NA	NA	NA	NA	100.001	NA	NA	NA	NA	0.204358	1	1	1	1	1	1	1	1	1	1	1	1	1	1	1	1	1	1	1	1	1	1	1	1	-1
Spc25	-0.0031313	0.00054278	NA	NA	NA	NA	-1	1	NA	NA	NA	NA	0.0672262	0.0379218	NA	NA	NA	NA	100.003	NA	NA	NA	NA	0.383382	-1	-1	-1	-1	-1	-1	-1	-1	-1	-1	-1	-1	-1	-1	-1	-1	-1	-1	-1	-1	-1	-1	-1	-1	-1
Jakmip1	-0.0026207	-0.00034218	NA	NA	NA	NA	-1	-1	NA	NA	NA	NA	0.116401	0.0880292	NA	NA	NA	NA	100.029	NA	NA	NA	NA	0.287036	-1	-1	-1	-1	-1	-1	-1	-1	-1	-1	-1	-1	-1	-1	-1	-1	-1	-1	-1	-1	-1	-1	-1	-1	-1
Slc1a4	0.0069555	-0.0010782	0.00042889	NA	NA	NA	1	-1	0	NA	NA	NA	0.0387553	0.041194	0.281678	NA	NA	NA	100.032	454.422	NA	NA	NA	0.546396	1	1	1	1	1	1	1	1	1	1	1	1	1	1	1	1	1	1	1	1	1	1	1	1	1
Dcbld1	0.0026706	-0.0054251	-0.00036456	NA	NA	NA	1	-1	-1	NA	NA	NA	0.119003	0.111484	0.105022	NA	NA	NA	101.154	170.282	NA	NA	NA	0.450489	1	1	1	1	1	1	1	1	1	1	1	1	1	1	1	1	1	1	1	1	1	1	1	1	1
Cdk18	-0.0025062	5.3352e-05	NA	NA	NA	NA	-1	0	NA	NA	NA	NA	0.0856179	0.285622	NA	NA	NA	NA	101.591	NA	NA	NA	NA	0.201336	-1	-1	-1	-1	-1	-1	-1	-1	-1	-1	-1	-1	-1	-1	-1	-1	-1	-1	-1	-1	-1	-1	-1	-1	-1
Tstd3	-0.002458	0.00025137	NA	NA	NA	NA	-1	1	NA	NA	NA	NA	0.0800521	0.0759252	NA	NA	NA	NA	101.838	NA	NA	NA	NA	0.212252	-1	-1	-1	-1	-1	-1	-1	-1	-1	-1	-1	-1	-1	-1	-1	-1	-1	-1	-1	-1	-1	-1	-1	-1	-1
Klhl8	-0.0033993	0.00017741	NA	NA	NA	NA	-1	1	NA	NA	NA	NA	0.0731797	0.13034	NA	NA	NA	NA	102.217	NA	NA	NA	NA	0.242631	-1	-1	-1	-1	-1	-1	-1	-1	-1	-1	-1	-1	-1	-1	-1	-1	-1	-1	-1	-1	-1	-1	-1	-1	-1
Plcd3	-0.004196	-3.5531e-05	NA	NA	NA	NA	-1	0	NA	NA	NA	NA	0.0580359	0.358958	NA	NA	NA	NA	102.283	NA	NA	NA	NA	0.421775	-1	-1	-1	-1	-1	-1	-1	-1	-1	-1	-1	-1	-1	-1	-1	-1	-1	-1	-1	-1	-1	-1	-1	-1	-1
Pim1	-0.004095	-0.00015857	NA	NA	NA	NA	-1	-1	NA	NA	NA	NA	0.0464206	0.111992	NA	NA	NA	NA	102.644	NA	NA	NA	NA	0.595651	-1	-1	-1	-1	-1	-1	-1	-1	-1	-1	-1	-1	-1	-1	-1	-1	-1	-1	-1	-1	-1	-1	-1	-1	-1
Josd2	-0.004637	0.0019365	-0.011172	0.0011355	NA	NA	-1	1	-1	1	NA	NA	0.074782	0.0424065	0.197873	0.116299	NA	NA	102.66	377.133	404.367	NA	NA	0.366657	-1	-1	-1	-1	-1	-1	-1	-1	-1	-1	-1	-1	-1	-1	-1	-1	-1	-1	-1	-1	-1	-1	-1	-1	-1
Ppp1r26	-0.0014562	0.0049063	-0.0016568	4.9412e-05	NA	NA	0	1	-1	0	NA	NA	0.201103	0.0686586	0.0874141	0.456302	NA	NA	102.81	204.337	383.996	NA	NA	0.341848	0	0	0	0	0	0	0	0	0	0	0	0	0	0	0	0	0	0	0	0	0	0	0	0	0
Tnfaip6	-0.0025141	3.9101e-05	NA	NA	NA	NA	-1	0	NA	NA	NA	NA	0.0772574	0.316742	NA	NA	NA	NA	102.952	NA	NA	NA	NA	0.254876	-1	-1	-1	-1	-1	-1	-1	-1	-1	-1	-1	-1	-1	-1	-1	-1	-1	-1	-1	-1	-1	-1	-1	-1	-1
Rmi1	-0.00049037	0.0021404	-0.00065025	NA	NA	NA	0	1	-1	NA	NA	NA	0.318931	0.0620733	0.0619112	NA	NA	NA	103.289	260.002	NA	NA	NA	0.417356	0	0	0	0	0	0	0	0	0	0	0	0	0	0	0	0	0	0	0	0	0	0	0	0	0
Nlrc4	0.0039024	-0.00077967	NA	NA	NA	NA	1	-1	NA	NA	NA	NA	0.0732939	0.0359907	NA	NA	NA	NA	103.378	NA	NA	NA	NA	0.392642	1	1	1	1	1	1	1	1	1	1	1	1	1	1	1	1	1	1	1	1	1	1	1	1	1
Zswim6	0.0044546	-0.0040813	5.6524e-07	NA	NA	NA	1	-1	0	NA	NA	NA	0.0665874	0.0987563	0.49849	NA	NA	NA	103.879	188.006	NA	NA	NA	0.284035	1	1	1	1	1	1	1	1	1	1	1	1	1	1	1	1	1	1	1	1	1	1	1	1	1
Pvr	-0.0034558	-0.00015237	NA	NA	NA	NA	-1	-1	NA	NA	NA	NA	0.0956441	0.190116	NA	NA	NA	NA	103.997	NA	NA	NA	NA	0.25361	-1	-1	-1	-1	-1	-1	-1	-1	-1	-1	-1	-1	-1	-1	-1	-1	-1	-1	-1	-1	-1	-1	-1	-1	-1
Oat	0.0036394	0.0010581	-9.1008e-05	NA	NA	NA	1	1	0	NA	NA	NA	0.0524826	0.0722718	0.292328	NA	NA	NA	104.005	292.016	NA	NA	NA	0.720257	1	1	1	1	1	1	1	1	1	1	1	1	1	1	1	1	1	1	1	1	1	1	1	1	1
Sp5	0.0052336	-0.0043427	-0.00039294	NA	NA	NA	1	-1	-1	NA	NA	NA	0.0346738	0.0654669	0.0611372	NA	NA	NA	104.016	186.992	NA	NA	NA	0.667059	1	1	1	1	1	1	1	1	1	1	1	1	1	1	1	1	1	1	1	1	1	1	1	1	1
1700019D03Rik	-0.0027366	0.00046722	NA	NA	NA	NA	-1	1	NA	NA	NA	NA	0.0705748	0.0433543	NA	NA	NA	NA	104.435	NA	NA	NA	NA	0.332417	-1	-1	-1	-1	-1	-1	-1	-1	-1	-1	-1	-1	-1	-1	-1	-1	-1	-1	-1	-1	-1	-1	-1	-1	-1
Cggbp1	0.0021931	-0.0018201	0.00033676	NA	NA	NA	1	-1	1	NA	NA	NA	0.122445	0.0676357	0.159904	NA	NA	NA	104.467	292.029	NA	NA	NA	0.29711	1	1	1	1	1	1	1	1	1	1	1	1	1	1	1	1	1	1	1	1	1	1	1	1	1
Zfp715	0.0041797	-0.0015464	0.0010333	NA	NA	NA	1	-1	1	NA	NA	NA	0.0617392	0.0445171	0.0788977	NA	NA	NA	105.353	367.991	NA	NA	NA	0.402675	1	1	1	1	1	1	1	1	1	1	1	1	1	1	1	1	1	1	1	1	1	1	1	1	1
Als2	0.0048066	-0.00086359	NA	NA	NA	NA	1	-1	NA	NA	NA	NA	0.0605912	0.0352886	NA	NA	NA	NA	105.499	NA	NA	NA	NA	0.425498	1	1	1	1	1	1	1	1	1	1	1	1	1	1	1	1	1	1	1	1	1	1	1	1	1
Ank2	0.0030046	-0.00052925	NA	NA	NA	NA	1	-1	NA	NA	NA	NA	0.0907046	0.0544093	NA	NA	NA	NA	105.536	NA	NA	NA	NA	0.231027	1	1	1	1	1	1	1	1	1	1	1	1	1	1	1	1	1	1	1	1	1	1	1	1	1
Tbrg1	-0.0036781	-0.00019212	NA	NA	NA	NA	-1	-1	NA	NA	NA	NA	0.0477742	0.0929245	NA	NA	NA	NA	105.581	NA	NA	NA	NA	0.594119	-1	-1	-1	-1	-1	-1	-1	-1	-1	-1	-1	-1	-1	-1	-1	-1	-1	-1	-1	-1	-1	-1	-1	-1	-1
Tmem248	0.0022924	-0.005053	-6.8684e-05	NA	NA	NA	1	-1	0	NA	NA	NA	0.100657	0.133214	0.294048	NA	NA	NA	105.718	155.999	NA	NA	NA	0.252862	1	1	1	1	1	1	1	1	1	1	1	1	1	1	1	1	1	1	1	1	1	1	1	1	1
Gpsm2	-0.0049776	0.0027341	-0.0013385	0.00034457	NA	NA	-1	1	-1	0	NA	NA	0.045173	0.0481052	0.0879226	0.253755	NA	NA	106.089	260.033	423.999	NA	NA	0.440591	-1	-1	-1	-1	-1	-1	-1	-1	-1	-1	-1	-1	-1	-1	-1	-1	-1	-1	-1	-1	-1	-1	-1	-1	-1
Grlf1	0.0045129	-0.00032648	NA	NA	NA	NA	1	-1	NA	NA	NA	NA	0.0720403	0.10157	NA	NA	NA	NA	106.577	NA	NA	NA	NA	0.243206	1	1	1	1	1	1	1	1	1	1	1	1	1	1	1	1	1	1	1	1	1	1	1	1	1
1810026J23Rik	0.0036511	-0.0021735	0.00036136	NA	NA	NA	1	-1	1	NA	NA	NA	0.0963971	0.079877	0.177024	NA	NA	NA	106.587	280.004	NA	NA	NA	0.214048	1	1	1	1	1	1	1	1	1	1	1	1	1	1	1	1	1	1	1	1	1	1	1	1	1
Tsr1	0.003231	-0.0012527	-0.00014891	NA	NA	NA	1	-1	0	NA	NA	NA	0.057579	0.0616118	0.226044	NA	NA	NA	106.76	299.388	NA	NA	NA	0.445929	1	1	1	1	1	1	1	1	1	1	1	1	1	1	1	1	1	1	1	1	1	1	1	1	1
Alkbh5	0.0037674	-0.00192	0.0023322	-0.00076898	NA	NA	1	-1	1	0	NA	NA	0.0825883	0.0604536	0.11157	0.201103	NA	NA	107.533	316.697	435.977	NA	NA	0.245434	1	1	1	1	1	1	1	1	1	1	1	1	1	1	1	1	1	1	1	1	1	1	1	1	1
Il6ra	0.0035385	-0.0030577	-0.00065321	NA	NA	NA	1	-1	-1	NA	NA	NA	0.0950152	0.0765414	0.0869854	NA	NA	NA	107.944	247.994	NA	NA	NA	0.530066	1	1	1	1	1	1	1	1	1	1	1	1	1	1	1	1	1	1	1	1	1	1	1	1	1
Duxbl1	-0.0036452	0.00011087	NA	NA	NA	NA	-1	0	NA	NA	NA	NA	0.0725243	0.223617	NA	NA	NA	NA	107.956	NA	NA	NA	NA	0.248193	-1	-1	-1	-1	-1	-1	-1	-1	-1	-1	-1	-1	-1	-1	-1	-1	-1	-1	-1	-1	-1	-1	-1	-1	-1
Nanp	-0.0013661	0.0019335	-0.0001567	NA	NA	NA	-1	1	0	NA	NA	NA	0.159074	0.0707012	0.225491	NA	NA	NA	107.995	259.998	NA	NA	NA	0.352044	-1	-1	-1	-1	-1	-1	-1	-1	-1	-1	-1	-1	-1	-1	-1	-1	-1	-1	-1	-1	-1	-1	-1	-1	-1
Camta1	-0.0047028	1.9472e-05	NA	NA	NA	NA	-1	0	NA	NA	NA	NA	0.040401	0.40953	NA	NA	NA	NA	108	NA	NA	NA	NA	0.567991	-1	-1	-1	-1	-1	-1	-1	-1	-1	-1	-1	-1	-1	-1	-1	-1	-1	-1	-1	-1	-1	-1	-1	-1	-1
Tmem170b	0.0015635	-0.001604	0.00032862	NA	NA	NA	1	-1	1	NA	NA	NA	0.14247	0.0629851	0.143799	NA	NA	NA	108	296.721	NA	NA	NA	0.328591	1	1	1	1	1	1	1	1	1	1	1	1	1	1	1	1	1	1	1	1	1	1	1	1	1
Zfp281	0.0030531	-0.00067233	NA	NA	NA	NA	1	-1	NA	NA	NA	NA	0.0837436	0.0429773	NA	NA	NA	NA	108	NA	NA	NA	NA	0.310925	1	1	1	1	1	1	1	1	1	1	1	1	1	1	1	1	1	1	1	1	1	1	1	1	1
Eaf1	0.0054194	-0.0041062	3.019e-05	NA	NA	NA	1	-1	0	NA	NA	NA	0.0478083	0.0578668	0.430742	NA	NA	NA	108	228.02	NA	NA	NA	0.505164	1	1	1	1	1	1	1	1	1	1	1	1	1	1	1	1	1	1	1	1	1	1	1	1	1
Chd1	0.0045578	-0.00063785	NA	NA	NA	NA	1	-1	NA	NA	NA	NA	0.0612023	0.0456459	NA	NA	NA	NA	108	NA	NA	NA	NA	0.362765	1	1	1	1	1	1	1	1	1	1	1	1	1	1	1	1	1	1	1	1	1	1	1	1	1
Slc52a2	-0.0027531	0.00056191	NA	NA	NA	NA	-1	1	NA	NA	NA	NA	0.102143	0.0569613	NA	NA	NA	NA	108.003	NA	NA	NA	NA	0.203223	-1	-1	-1	-1	-1	-1	-1	-1	-1	-1	-1	-1	-1	-1	-1	-1	-1	-1	-1	-1	-1	-1	-1	-1	-1
Rwdd4a	0.0016281	-0.001351	0.00031712	NA	NA	NA	1	-1	0	NA	NA	NA	0.163665	0.0687258	0.206871	NA	NA	NA	108.005	337.278	NA	NA	NA	0.26507	1	1	1	1	1	1	1	1	1	1	1	1	1	1	1	1	1	1	1	1	1	1	1	1	1
Bcl2l1	-0.0031332	-0.00011684	0.0035646	NA	NA	NA	-1	-1	0	NA	NA	NA	0.0603664	0.180674	0.266873	NA	NA	NA	108.109	568.002	NA	NA	NA	0.421789	-1	-1	-1	-1	-1	-1	-1	-1	-1	-1	-1	-1	-1	-1	-1	-1	-1	-1	-1	-1	-1	-1	-1	-1	-1
Atf6b	-0.0010626	0.00045998	NA	NA	NA	NA	-1	1	NA	NA	NA	NA	0.176194	0.0468288	NA	NA	NA	NA	108.183	NA	NA	NA	NA	0.258733	-1	-1	-1	-1	-1	-1	-1	-1	-1	-1	-1	-1	-1	-1	-1	-1	-1	-1	-1	-1	-1	-1	-1	-1	-1
Pola2	-0.0013991	0.00053421	NA	NA	NA	NA	-1	1	NA	NA	NA	NA	0.150382	0.0439419	NA	NA	NA	NA	108.234	NA	NA	NA	NA	0.282763	-1	-1	-1	-1	-1	-1	-1	-1	-1	-1	-1	-1	-1	-1	-1	-1	-1	-1	-1	-1	-1	-1	-1	-1	-1
Mitd1	-0.0033754	-0.00018346	NA	NA	NA	NA	-1	-1	NA	NA	NA	NA	0.0690428	0.126801	NA	NA	NA	NA	108.268	NA	NA	NA	NA	0.422	-1	-1	-1	-1	-1	-1	-1	-1	-1	-1	-1	-1	-1	-1	-1	-1	-1	-1	-1	-1	-1	-1	-1	-1	-1
Rnf146	0.0047681	-0.0038212	-0.0001527	NA	NA	NA	1	-1	0	NA	NA	NA	0.0643984	0.0903687	0.250315	NA	NA	NA	109.055	215.999	NA	NA	NA	0.360961	1	1	1	1	1	1	1	1	1	1	1	1	1	1	1	1	1	1	1	1	1	1	1	1	1
Ddx3x	0.0057983	-0.001841	0.0068533	-0.00059852	NA	NA	1	-1	0	-1	NA	NA	0.045991	0.0426113	0.249	0.162921	NA	NA	109.196	365.755	395.997	NA	NA	0.441693	1	1	1	1	1	1	1	1	1	1	1	1	1	1	1	1	1	1	1	1	1	1	1	1	1
Eomes	0.0069604	-0.0060741	-0.0019478	-0.00013139	NA	NA	1	-1	-1	-1	NA	NA	0.0155559	0.0203104	0.078244	0.170439	NA	NA	109.458	212.862	300.988	NA	NA	0.947947	1	1	1	1	1	1	1	1	1	1	1	1	1	1	1	1	1	1	1	1	1	1	1	1	1
Zfp568	0.005047	-0.001627	0.00063045	NA	NA	NA	1	-1	1	NA	NA	NA	0.0575759	0.0675593	0.115436	NA	NA	NA	109.598	324.003	NA	NA	NA	0.308441	1	1	1	1	1	1	1	1	1	1	1	1	1	1	1	1	1	1	1	1	1	1	1	1	1
Pot1a	-0.0047899	0.0026525	-8.9938e-05	NA	NA	NA	-1	1	0	NA	NA	NA	0.0556236	0.0867081	0.321372	NA	NA	NA	110.019	235.989	NA	NA	NA	0.309503	-1	-1	-1	-1	-1	-1	-1	-1	-1	-1	-1	-1	-1	-1	-1	-1	-1	-1	-1	-1	-1	-1	-1	-1	-1
Racgap1	-0.004516	0.00041255	NA	NA	NA	NA	-1	1	NA	NA	NA	NA	0.0626462	0.0757073	NA	NA	NA	NA	111.144	NA	NA	NA	NA	0.303121	-1	-1	-1	-1	-1	-1	-1	-1	-1	-1	-1	-1	-1	-1	-1	-1	-1	-1	-1	-1	-1	-1	-1	-1	-1
Iars	0.0044522	-0.00031511	NA	NA	NA	NA	1	-1	NA	NA	NA	NA	0.0525375	0.0813842	NA	NA	NA	NA	111.961	NA	NA	NA	NA	0.393541	1	1	1	1	1	1	1	1	1	1	1	1	1	1	1	1	1	1	1	1	1	1	1	1	1
Mdn1	0.0034247	-0.00055662	NA	NA	NA	NA	1	-1	NA	NA	NA	NA	0.0861085	0.0596178	NA	NA	NA	NA	111.996	NA	NA	NA	NA	0.223108	1	1	1	1	1	1	1	1	1	1	1	1	1	1	1	1	1	1	1	1	1	1	1	1	1
Rimklb	-0.0012178	0.00061808	NA	NA	NA	NA	-1	1	NA	NA	NA	NA	0.13438	0.0311895	NA	NA	NA	NA	111.999	NA	NA	NA	NA	0.456477	-1	-1	-1	-1	-1	-1	-1	-1	-1	-1	-1	-1	-1	-1	-1	-1	-1	-1	-1	-1	-1	-1	-1	-1	-1
Tvp23b	-0.0038156	0.00032691	NA	NA	NA	NA	-1	1	NA	NA	NA	NA	0.0738787	0.0946395	NA	NA	NA	NA	112	NA	NA	NA	NA	0.236118	-1	-1	-1	-1	-1	-1	-1	-1	-1	-1	-1	-1	-1	-1	-1	-1	-1	-1	-1	-1	-1	-1	-1	-1	-1
Zbtb38	-0.0024753	-0.00052483	NA	NA	NA	NA	-1	-1	NA	NA	NA	NA	0.0987948	0.056511	NA	NA	NA	NA	112.019	NA	NA	NA	NA	0.44713	-1	-1	-1	-1	-1	-1	-1	-1	-1	-1	-1	-1	-1	-1	-1	-1	-1	-1	-1	-1	-1	-1	-1	-1	-1
Smg6	0.0042317	-0.00070282	NA	NA	NA	NA	1	-1	NA	NA	NA	NA	0.0612744	0.0412588	NA	NA	NA	NA	112.019	NA	NA	NA	NA	0.381093	1	1	1	1	1	1	1	1	1	1	1	1	1	1	1	1	1	1	1	1	1	1	1	1	1
Sh3bgrl	-0.0014261	0.00056203	NA	NA	NA	NA	-1	1	NA	NA	NA	NA	0.154297	0.0500339	NA	NA	NA	NA	112.581	NA	NA	NA	NA	0.235072	-1	-1	-1	-1	-1	-1	-1	-1	-1	-1	-1	-1	-1	-1	-1	-1	-1	-1	-1	-1	-1	-1	-1	-1	-1
Epha4	0.0034489	8.0799e-05	0.0012246	NA	NA	NA	1	0	1	NA	NA	NA	0.0532454	0.402245	0.0394439	NA	NA	NA	112.662	318.35	NA	NA	NA	0.721542	1	1	1	1	1	1	1	1	1	1	1	1	1	1	1	1	1	1	1	1	1	1	1	1	1
Whsc1	0.0034726	-0.00027681	NA	NA	NA	NA	1	-1	NA	NA	NA	NA	0.0544895	0.0801428	NA	NA	NA	NA	112.929	NA	NA	NA	NA	0.353379	1	1	1	1	1	1	1	1	1	1	1	1	1	1	1	1	1	1	1	1	1	1	1	1	1
Abcf2	0.0025176	-9.9769e-05	NA	NA	NA	NA	1	-1	NA	NA	NA	NA	0.0716053	0.191148	NA	NA	NA	NA	112.945	NA	NA	NA	NA	0.250684	1	1	1	1	1	1	1	1	1	1	1	1	1	1	1	1	1	1	1	1	1	1	1	1	1
Sc5d	0.0025159	-0.0049336	0.00047124	NA	NA	NA	1	-1	1	NA	NA	NA	0.0877666	0.0804562	0.0723509	NA	NA	NA	113.363	191.991	NA	NA	NA	0.336199	1	1	1	1	1	1	1	1	1	1	1	1	1	1	1	1	1	1	1	1	1	1	1	1	1
Ubap2l	0.0044387	-0.00059206	NA	NA	NA	NA	1	-1	NA	NA	NA	NA	0.0639567	0.057032	NA	NA	NA	NA	113.468	NA	NA	NA	NA	0.302069	1	1	1	1	1	1	1	1	1	1	1	1	1	1	1	1	1	1	1	1	1	1	1	1	1
Kcnf1	-0.0040067	0.00014829	NA	NA	NA	NA	-1	1	NA	NA	NA	NA	0.0628844	0.181552	NA	NA	NA	NA	113.677	NA	NA	NA	NA	0.31381	-1	-1	-1	-1	-1	-1	-1	-1	-1	-1	-1	-1	-1	-1	-1	-1	-1	-1	-1	-1	-1	-1	-1	-1	-1
Dhdh	-0.0020423	0.00062571	-0.0085332	NA	NA	NA	-1	1	-1	NA	NA	NA	0.0970611	0.0424295	0.181505	NA	NA	NA	113.683	571.999	NA	NA	NA	0.308334	-1	-1	-1	-1	-1	-1	-1	-1	-1	-1	-1	-1	-1	-1	-1	-1	-1	-1	-1	-1	-1	-1	-1	-1	-1
Dab2ip	0.0039678	-0.00043354	NA	NA	NA	NA	1	-1	NA	NA	NA	NA	0.0569301	0.0616825	NA	NA	NA	NA	113.827	NA	NA	NA	NA	0.341688	1	1	1	1	1	1	1	1	1	1	1	1	1	1	1	1	1	1	1	1	1	1	1	1	1
Gclc	0.0054456	-0.0037837	-9.6984e-05	NA	NA	NA	1	-1	0	NA	NA	NA	0.0299378	0.0282926	0.265223	NA	NA	NA	113.857	269.542	NA	NA	NA	0.807895	1	1	1	1	1	1	1	1	1	1	1	1	1	1	1	1	1	1	1	1	1	1	1	1	1
Zfp599	0.0024449	-0.00071246	0.011303	-0.001545	0.003751	NA	1	-1	0	-1	1	NA	0.0908835	0.0884296	0.234035	0.114015	0.15139	NA	113.98	384.134	408.003	542.458	NA	0.233834	1	1	1	1	1	1	1	1	1	1	1	1	1	1	1	1	1	1	1	1	1	1	1	1	1
Rpp14	-0.0026671	0.0010367	9.7492e-05	NA	NA	NA	-1	1	0	NA	NA	NA	0.0681147	0.0616837	0.343102	NA	NA	NA	115.143	347.612	NA	NA	NA	0.384846	-1	-1	-1	-1	-1	-1	-1	-1	-1	-1	-1	-1	-1	-1	-1	-1	-1	-1	-1	-1	-1	-1	-1	-1	-1
Dusp4	0.0021186	-0.0020824	0.00030624	NA	NA	NA	1	-1	1	NA	NA	NA	0.0735668	0.0363835	0.121383	NA	NA	NA	115.821	306.623	NA	NA	NA	0.636576	1	1	1	1	1	1	1	1	1	1	1	1	1	1	1	1	1	1	1	1	1	1	1	1	1
Ubald2	-0.0036257	0.00064217	NA	NA	NA	NA	-1	1	NA	NA	NA	NA	0.0631442	0.0425932	NA	NA	NA	NA	115.864	NA	NA	NA	NA	0.36344	-1	-1	-1	-1	-1	-1	-1	-1	-1	-1	-1	-1	-1	-1	-1	-1	-1	-1	-1	-1	-1	-1	-1	-1	-1
Rgs20	-0.0022562	-0.00028965	NA	NA	NA	NA	-1	-1	NA	NA	NA	NA	0.0996995	0.092549	NA	NA	NA	NA	115.897	NA	NA	NA	NA	0.334698	-1	-1	-1	-1	-1	-1	-1	-1	-1	-1	-1	-1	-1	-1	-1	-1	-1	-1	-1	-1	-1	-1	-1	-1	-1
Nt5e	0.002689	-0.0020126	-0.00016638	NA	NA	NA	1	-1	0	NA	NA	NA	0.0687667	0.0282175	0.290432	NA	NA	NA	115.947	375.998	NA	NA	NA	0.756799	1	1	1	1	1	1	1	1	1	1	1	1	1	1	1	1	1	1	1	1	1	1	1	1	1
Ezh1	-0.0015238	0.0016092	-0.00097589	NA	NA	NA	-1	1	-1	NA	NA	NA	0.128312	0.0426352	0.0686047	NA	NA	NA	116	355.999	NA	NA	NA	0.450528	-1	-1	-1	-1	-1	-1	-1	-1	-1	-1	-1	-1	-1	-1	-1	-1	-1	-1	-1	-1	-1	-1	-1	-1	-1
Lgals3	-0.002415	-0.00053179	NA	NA	NA	NA	-1	-1	NA	NA	NA	NA	0.101982	0.0562964	NA	NA	NA	NA	116.002	NA	NA	NA	NA	0.450419	-1	-1	-1	-1	-1	-1	-1	-1	-1	-1	-1	-1	-1	-1	-1	-1	-1	-1	-1	-1	-1	-1	-1	-1	-1
Mcat	-0.001178	0.0017272	-0.00080142	NA	NA	NA	-1	1	-1	NA	NA	NA	0.179031	0.0857891	0.0670963	NA	NA	NA	116.01	282.914	NA	NA	NA	0.225839	-1	-1	-1	-1	-1	-1	-1	-1	-1	-1	-1	-1	-1	-1	-1	-1	-1	-1	-1	-1	-1	-1	-1	-1	-1
Diap3	0.0021098	-0.0014058	0.009981	-0.00039131	NA	NA	1	-1	0	0	NA	NA	0.0945821	0.0486067	0.201437	0.200759	NA	NA	116.021	371.866	396.017	NA	NA	0.286986	1	1	1	1	1	1	1	1	1	1	1	1	1	1	1	1	1	1	1	1	1	1	1	1	1
8030462N17Rik	0.0039044	-0.00088509	0.00070403	NA	NA	NA	1	-1	0	NA	NA	NA	0.0779417	0.0790571	0.208089	NA	NA	NA	116.039	425.257	NA	NA	NA	0.201942	1	1	1	1	1	1	1	1	1	1	1	1	1	1	1	1	1	1	1	1	1	1	1	1	1
Rps6kb1	0.0024819	-0.00065157	NA	NA	NA	NA	1	-1	NA	NA	NA	NA	0.0995426	0.0461726	NA	NA	NA	NA	116.04	NA	NA	NA	NA	0.270794	1	1	1	1	1	1	1	1	1	1	1	1	1	1	1	1	1	1	1	1	1	1	1	1	1
Cdc25b	-0.00091943	0.00064936	NA	NA	NA	NA	-1	1	NA	NA	NA	NA	0.190096	0.0385577	NA	NA	NA	NA	116.495	NA	NA	NA	NA	0.368735	-1	-1	-1	-1	-1	-1	-1	-1	-1	-1	-1	-1	-1	-1	-1	-1	-1	-1	-1	-1	-1	-1	-1	-1	-1
Serpinb9	-0.0030255	-0.00046674	NA	NA	NA	NA	-1	-1	NA	NA	NA	NA	0.0462745	0.0380106	NA	NA	NA	NA	116.566	NA	NA	NA	NA	0.730178	-1	-1	-1	-1	-1	-1	-1	-1	-1	-1	-1	-1	-1	-1	-1	-1	-1	-1	-1	-1	-1	-1	-1	-1	-1
H1f0	-0.0040828	0.00090847	NA	NA	NA	NA	-1	1	NA	NA	NA	NA	0.0334144	0.0190321	NA	NA	NA	NA	117.097	NA	NA	NA	NA	0.718723	-1	-1	-1	-1	-1	-1	-1	-1	-1	-1	-1	-1	-1	-1	-1	-1	-1	-1	-1	-1	-1	-1	-1	-1	-1
Pfkfb3	0.0040136	-0.0032396	0.0011432	-0.011312	NA	NA	1	-1	1	-1	NA	NA	0.0559819	0.0543155	0.047691	0.163665	NA	NA	117.395	260.518	571.832	NA	NA	0.432721	1	1	1	1	1	1	1	1	1	1	1	1	1	1	1	1	1	1	1	1	1	1	1	1	1
Arhgef9	-0.00093098	0.0019095	-0.00017535	NA	NA	NA	-1	1	0	NA	NA	NA	0.196297	0.0875829	0.211032	NA	NA	NA	117.507	260.001	NA	NA	NA	0.308884	-1	-1	-1	-1	-1	-1	-1	-1	-1	-1	-1	-1	-1	-1	-1	-1	-1	-1	-1	-1	-1	-1	-1	-1	-1
Hspa4	0.0033361	-0.00076429	0.011237	-0.0019895	0.0043791	NA	1	-1	1	-1	1	NA	0.0500059	0.0676541	0.195459	0.0646616	0.115392	NA	117.561	382.797	401.665	545.361	NA	0.420332	1	1	1	1	1	1	1	1	1	1	1	1	1	1	1	1	1	1	1	1	1	1	1	1	1
Utp14b	0.0027339	-0.0014304	0.00038321	NA	NA	NA	1	-1	0	NA	NA	NA	0.100562	0.0672178	0.224003	NA	NA	NA	117.767	363.991	NA	NA	NA	0.250648	1	1	1	1	1	1	1	1	1	1	1	1	1	1	1	1	1	1	1	1	1	1	1	1	1
Fpgs	-0.0045748	7.9942e-05	NA	NA	NA	NA	-1	0	NA	NA	NA	NA	0.0432029	0.248086	NA	NA	NA	NA	118.269	NA	NA	NA	NA	0.527447	-1	-1	-1	-1	-1	-1	-1	-1	-1	-1	-1	-1	-1	-1	-1	-1	-1	-1	-1	-1	-1	-1	-1	-1	-1
Cep44	-0.0019208	0.00063576	NA	NA	NA	NA	-1	1	NA	NA	NA	NA	0.111533	0.0441497	NA	NA	NA	NA	118.339	NA	NA	NA	NA	0.285432	-1	-1	-1	-1	-1	-1	-1	-1	-1	-1	-1	-1	-1	-1	-1	-1	-1	-1	-1	-1	-1	-1	-1	-1	-1
Slc38a3	-0.0021519	0.0010029	NA	NA	NA	NA	-1	1	NA	NA	NA	NA	0.14654	0.042566	NA	NA	NA	NA	118.354	NA	NA	NA	NA	0.305001	-1	-1	-1	-1	-1	-1	-1	-1	-1	-1	-1	-1	-1	-1	-1	-1	-1	-1	-1	-1	-1	-1	-1	-1	-1
Pitx2	-0.0050337	-0.00010515	NA	NA	NA	NA	-1	-1	NA	NA	NA	NA	0.0192983	0.112071	NA	NA	NA	NA	118.545	NA	NA	NA	NA	0.877308	-1	-1	-1	-1	-1	-1	-1	-1	-1	-1	-1	-1	-1	-1	-1	-1	-1	-1	-1	-1	-1	-1	-1	-1	-1
Rilpl1	-0.0023685	0.01268	-0.00093139	0.00013394	NA	NA	-1	1	-1	0	NA	NA	0.0767423	0.153876	0.0926039	0.295512	NA	NA	119.29	141.045	335.936	NA	NA	0.201901	-1	-1	-1	-1	-1	-1	-1	-1	-1	-1	-1	-1	-1	-1	-1	-1	-1	-1	-1	-1	-1	-1	-1	-1	-1
Steap1	-0.0030384	-0.00012415	NA	NA	NA	NA	-1	-1	NA	NA	NA	NA	0.0414619	0.122575	NA	NA	NA	NA	119.507	NA	NA	NA	NA	0.636896	-1	-1	-1	-1	-1	-1	-1	-1	-1	-1	-1	-1	-1	-1	-1	-1	-1	-1	-1	-1	-1	-1	-1	-1	-1
Prc1	-0.00087977	0.0020028	-0.002894	-0.00011644	0.0076429	NA	-1	1	-1	0	1	NA	0.191852	0.0770538	0.170298	0.354609	0.0776677	NA	119.664	259.999	320.007	546.145	NA	0.359044	-1	-1	-1	-1	-1	-1	-1	-1	-1	-1	-1	-1	-1	-1	-1	-1	-1	-1	-1	-1	-1	-1	-1	-1	-1
Scrn3	-0.0014962	0.0028952	-0.00081547	NA	NA	NA	-1	1	-1	NA	NA	NA	0.165108	0.066707	0.0716624	NA	NA	NA	119.999	271.158	NA	NA	NA	0.347036	-1	-1	-1	-1	-1	-1	-1	-1	-1	-1	-1	-1	-1	-1	-1	-1	-1	-1	-1	-1	-1	-1	-1	-1	-1
Bmp2	0.0040646	-0.0067919	-0.00033856	NA	NA	NA	1	-1	-1	NA	NA	NA	0.052344	0.0990389	0.0924914	NA	NA	NA	120	173.452	NA	NA	NA	0.474738	1	1	1	1	1	1	1	1	1	1	1	1	1	1	1	1	1	1	1	1	1	1	1	1	1
Synpo	-0.0050723	4.1147e-05	NA	NA	NA	NA	-1	0	NA	NA	NA	NA	0.0362873	0.337407	NA	NA	NA	NA	120	NA	NA	NA	NA	0.636004	-1	-1	-1	-1	-1	-1	-1	-1	-1	-1	-1	-1	-1	-1	-1	-1	-1	-1	-1	-1	-1	-1	-1	-1	-1
Bace1	0.003722	-0.00072395	NA	NA	NA	NA	1	-1	NA	NA	NA	NA	0.0642919	0.0421192	NA	NA	NA	NA	120	NA	NA	NA	NA	0.360404	1	1	1	1	1	1	1	1	1	1	1	1	1	1	1	1	1	1	1	1	1	1	1	1	1
Slc16a13	0.00013502	0.0032364	-0.00040351	NA	NA	NA	0	1	-1	NA	NA	NA	0.429296	0.0444165	0.106177	NA	NA	NA	120	275.293	NA	NA	NA	0.716464	0	0	0	0	0	0	0	0	0	0	0	0	0	0	0	0	0	0	0	0	0	0	0	0	0
Arl2	-0.0025681	0.00056856	NA	NA	NA	NA	-1	1	NA	NA	NA	NA	0.0968693	0.0564892	NA	NA	NA	NA	120	NA	NA	NA	NA	0.212273	-1	-1	-1	-1	-1	-1	-1	-1	-1	-1	-1	-1	-1	-1	-1	-1	-1	-1	-1	-1	-1	-1	-1	-1	-1
Ndfip2	-0.0021988	-0.00013253	0.00016024	NA	NA	NA	-1	0	0	NA	NA	NA	0.0777737	0.231101	0.413199	NA	NA	NA	120.139	480.582	NA	NA	NA	0.306081	-1	-1	-1	-1	-1	-1	-1	-1	-1	-1	-1	-1	-1	-1	-1	-1	-1	-1	-1	-1	-1	-1	-1	-1	-1
Ppil4	0.0029064	-0.00014407	NA	NA	NA	NA	1	-1	NA	NA	NA	NA	0.0618292	0.156099	NA	NA	NA	NA	120.263	NA	NA	NA	NA	0.303075	1	1	1	1	1	1	1	1	1	1	1	1	1	1	1	1	1	1	1	1	1	1	1	1	1
Sbno2	-0.0024263	-0.00026228	NA	NA	NA	NA	-1	-1	NA	NA	NA	NA	0.0633215	0.078244	NA	NA	NA	NA	120.74	NA	NA	NA	NA	0.507055	-1	-1	-1	-1	-1	-1	-1	-1	-1	-1	-1	-1	-1	-1	-1	-1	-1	-1	-1	-1	-1	-1	-1	-1	-1
Pabpc4	0.0036188	-0.00029307	NA	NA	NA	NA	1	-1	NA	NA	NA	NA	0.0544028	0.0888747	NA	NA	NA	NA	121.214	NA	NA	NA	NA	0.351494	1	1	1	1	1	1	1	1	1	1	1	1	1	1	1	1	1	1	1	1	1	1	1	1	1
D19Bwg1357e	0.0020624	-0.00028714	NA	NA	NA	NA	1	-1	NA	NA	NA	NA	0.0717163	0.0693731	NA	NA	NA	NA	121.715	NA	NA	NA	NA	0.241043	1	1	1	1	1	1	1	1	1	1	1	1	1	1	1	1	1	1	1	1	1	1	1	1	1
AI837181	-0.0020026	0.0016879	-0.0040759	0.00044142	NA	NA	-1	1	-1	0	NA	NA	0.1243	0.0741441	0.110832	0.247819	NA	NA	121.732	327.544	411.998	NA	NA	0.229465	-1	-1	-1	-1	-1	-1	-1	-1	-1	-1	-1	-1	-1	-1	-1	-1	-1	-1	-1	-1	-1	-1	-1	-1	-1
Clk4	0.0044274	-0.0015947	0.00013073	NA	NA	NA	1	-1	0	NA	NA	NA	0.0525461	0.100088	0.299152	NA	NA	NA	121.886	283.997	NA	NA	NA	0.296132	1	1	1	1	1	1	1	1	1	1	1	1	1	1	1	1	1	1	1	1	1	1	1	1	1
Rsbn1l	-0.0019431	1.7033e-05	NA	NA	NA	NA	-1	0	NA	NA	NA	NA	0.0878067	0.427983	NA	NA	NA	NA	122.242	NA	NA	NA	NA	0.202725	-1	-1	-1	-1	-1	-1	-1	-1	-1	-1	-1	-1	-1	-1	-1	-1	-1	-1	-1	-1	-1	-1	-1	-1	-1
Fastkd1	-0.0023534	0.0025893	-0.0012957	0.00020713	NA	NA	-1	1	-1	0	NA	NA	0.0915345	0.0756296	0.119957	0.336689	NA	NA	122.561	259.994	409.073	NA	NA	0.22092	-1	-1	-1	-1	-1	-1	-1	-1	-1	-1	-1	-1	-1	-1	-1	-1	-1	-1	-1	-1	-1	-1	-1	-1	-1
Zfp334	0.0032099	-0.00018288	NA	NA	NA	NA	1	-1	NA	NA	NA	NA	0.0633675	0.141516	NA	NA	NA	NA	122.68	NA	NA	NA	NA	0.29956	1	1	1	1	1	1	1	1	1	1	1	1	1	1	1	1	1	1	1	1	1	1	1	1	1
Tbl2	-0.00069878	0.00078981	-0.010308	NA	NA	NA	0	1	-1	NA	NA	NA	0.216364	0.0331506	0.183946	NA	NA	NA	123.449	575.823	NA	NA	NA	0.46418	0	0	0	0	0	0	0	0	0	0	0	0	0	0	0	0	0	0	0	0	0	0	0	0	0
Scn2b	0.00054099	0.0019904	-8.6578e-05	NA	NA	NA	0	1	0	NA	NA	NA	0.274721	0.101768	0.325788	NA	NA	NA	123.945	252.352	NA	NA	NA	0.41873	0	0	0	0	0	0	0	0	0	0	0	0	0	0	0	0	0	0	0	0	0	0	0	0	0
Fgd5	-0.0017834	0.00062096	NA	NA	NA	NA	-1	1	NA	NA	NA	NA	0.132617	0.0539028	NA	NA	NA	NA	123.982	NA	NA	NA	NA	0.205837	-1	-1	-1	-1	-1	-1	-1	-1	-1	-1	-1	-1	-1	-1	-1	-1	-1	-1	-1	-1	-1	-1	-1	-1	-1
Pgpep1	-0.0024328	-1.7569e-06	NA	NA	NA	NA	-1	0	NA	NA	NA	NA	0.0761176	0.492992	NA	NA	NA	NA	123.991	NA	NA	NA	NA	0.277676	-1	-1	-1	-1	-1	-1	-1	-1	-1	-1	-1	-1	-1	-1	-1	-1	-1	-1	-1	-1	-1	-1	-1	-1	-1
Fam114a1	0.00022882	-0.0018207	-0.00015345	NA	NA	NA	0	-1	0	NA	NA	NA	0.377982	0.0567663	0.265125	NA	NA	NA	123.999	315.758	NA	NA	NA	0.619122	0	0	0	0	0	0	0	0	0	0	0	0	0	0	0	0	0	0	0	0	0	0	0	0	0
Nipsnap1	-0.0022737	0.0010452	NA	NA	NA	NA	-1	1	NA	NA	NA	NA	0.0934787	0.0298427	NA	NA	NA	NA	124	NA	NA	NA	NA	0.483464	-1	-1	-1	-1	-1	-1	-1	-1	-1	-1	-1	-1	-1	-1	-1	-1	-1	-1	-1	-1	-1	-1	-1	-1	-1
Dedd2	0.0036343	-0.0010657	0.00037411	NA	NA	NA	1	-1	0	NA	NA	NA	0.0665791	0.0896083	0.201003	NA	NA	NA	124	353.627	NA	NA	NA	0.229797	1	1	1	1	1	1	1	1	1	1	1	1	1	1	1	1	1	1	1	1	1	1	1	1	1
Ncald	-0.001502	0.00070329	NA	NA	NA	NA	-1	1	NA	NA	NA	NA	0.148075	0.0455887	NA	NA	NA	NA	124	NA	NA	NA	NA	0.273433	-1	-1	-1	-1	-1	-1	-1	-1	-1	-1	-1	-1	-1	-1	-1	-1	-1	-1	-1	-1	-1	-1	-1	-1	-1
Otx2	0.00017481	-0.0030568	-2.8249e-05	NA	NA	NA	0	-1	0	NA	NA	NA	0.412402	0.0574464	0.434314	NA	NA	NA	124	259.886	NA	NA	NA	0.664007	0	0	0	0	0	0	0	0	0	0	0	0	0	0	0	0	0	0	0	0	0	0	0	0	0
Marveld1	-0.0024992	-0.00046467	NA	NA	NA	NA	-1	-1	NA	NA	NA	NA	0.0861676	0.0630763	NA	NA	NA	NA	124	NA	NA	NA	NA	0.46541	-1	-1	-1	-1	-1	-1	-1	-1	-1	-1	-1	-1	-1	-1	-1	-1	-1	-1	-1	-1	-1	-1	-1	-1	-1
Dynlrb1	-0.0021029	0.00025509	NA	NA	NA	NA	-1	1	NA	NA	NA	NA	0.0760302	0.0889376	NA	NA	NA	NA	124.001	NA	NA	NA	NA	0.20139	-1	-1	-1	-1	-1	-1	-1	-1	-1	-1	-1	-1	-1	-1	-1	-1	-1	-1	-1	-1	-1	-1	-1	-1	-1
Tchh	0.0014685	0.0092793	-0.0026606	-0.00050506	0.00057293	NA	1	1	-1	-1	0	NA	0.0799418	0.13168	0.0375946	0.10744	0.283692	NA	124.001	156	296.867	517.571	NA	0.73085	1	1	1	1	1	1	1	1	1	1	1	1	1	1	1	1	1	1	1	1	1	1	1	1	1
Zfp507	-0.0018486	0.0046734	-0.00036602	NA	NA	NA	-1	1	-1	NA	NA	NA	0.108511	0.100583	0.100759	NA	NA	NA	124.001	203.653	NA	NA	NA	0.320783	-1	-1	-1	-1	-1	-1	-1	-1	-1	-1	-1	-1	-1	-1	-1	-1	-1	-1	-1	-1	-1	-1	-1	-1	-1
5730455P16Rik	-0.00096115	0.0018697	-0.0020329	0.00057662	NA	NA	-1	1	-1	1	NA	NA	0.193937	0.0601028	0.116818	0.196724	NA	NA	124.002	313.088	424.53	NA	NA	0.289075	-1	-1	-1	-1	-1	-1	-1	-1	-1	-1	-1	-1	-1	-1	-1	-1	-1	-1	-1	-1	-1	-1	-1	-1	-1
Letm1	0.0021048	-0.00029152	NA	NA	NA	NA	1	-1	NA	NA	NA	NA	0.0727785	0.0707584	NA	NA	NA	NA	124.003	NA	NA	NA	NA	0.241739	1	1	1	1	1	1	1	1	1	1	1	1	1	1	1	1	1	1	1	1	1	1	1	1	1
Scarb2	-0.0019552	-0.00065323	0.00058874	NA	NA	NA	-1	-1	0	NA	NA	NA	0.0771051	0.0442088	0.299653	NA	NA	NA	124.004	515.966	NA	NA	NA	0.653568	-1	-1	-1	-1	-1	-1	-1	-1	-1	-1	-1	-1	-1	-1	-1	-1	-1	-1	-1	-1	-1	-1	-1	-1	-1
Tgif1	0.0018834	-0.0031879	-0.00020629	NA	NA	NA	1	-1	-1	NA	NA	NA	0.116617	0.136887	0.17451	NA	NA	NA	124.007	203.803	NA	NA	NA	0.278178	1	1	1	1	1	1	1	1	1	1	1	1	1	1	1	1	1	1	1	1	1	1	1	1	1
Pnma2	0.0010725	0.0076506	-0.00088749	0.00039235	NA	NA	1	0	-1	1	NA	NA	0.151745	0.211418	0.0859814	0.171229	NA	NA	124.008	156	375.697	NA	NA	0.37214	1	1	1	1	1	1	1	1	1	1	1	1	1	1	1	1	1	1	1	1	1	1	1	1	1
Lrrc3	-0.0010408	0.00088427	-0.000201	NA	NA	NA	-1	1	0	NA	NA	NA	0.137711	0.0713984	0.235287	NA	NA	NA	124.09	355.992	NA	NA	NA	0.259811	-1	-1	-1	-1	-1	-1	-1	-1	-1	-1	-1	-1	-1	-1	-1	-1	-1	-1	-1	-1	-1	-1	-1	-1	-1
Wdr89	-0.0033282	0.0038999	-0.00013773	NA	NA	NA	-1	1	-1	NA	NA	NA	0.0474385	0.118277	0.180068	NA	NA	NA	124.536	191.94	NA	NA	NA	0.295368	-1	-1	-1	-1	-1	-1	-1	-1	-1	-1	-1	-1	-1	-1	-1	-1	-1	-1	-1	-1	-1	-1	-1	-1	-1
Acp6	-0.0019339	0.0014301	9.0326e-05	NA	NA	NA	-1	1	0	NA	NA	NA	0.109188	0.0894562	0.365727	NA	NA	NA	125.02	308.002	NA	NA	NA	0.26414	-1	-1	-1	-1	-1	-1	-1	-1	-1	-1	-1	-1	-1	-1	-1	-1	-1	-1	-1	-1	-1	-1	-1	-1	-1
Pogk	-0.00076019	0.0026213	-0.00011871	NA	NA	NA	0	1	0	NA	NA	NA	0.263514	0.0927245	0.324095	NA	NA	NA	125.175	264.011	NA	NA	NA	0.352011	0	0	0	0	0	0	0	0	0	0	0	0	0	0	0	0	0	0	0	0	0	0	0	0	0
Chpf2	0.0013785	0.0078763	-0.0017246	-0.00098038	0.0001003	NA	1	1	-1	-1	0	NA	0.0771692	0.139323	0.0401683	0.165116	0.353672	NA	125.608	156.001	326.667	416.4	NA	0.716744	1	1	1	1	1	1	1	1	1	1	1	1	1	1	1	1	1	1	1	1	1	1	1	1	1
Foxq1	-0.0041205	-3.8806e-05	NA	NA	NA	NA	-1	0	NA	NA	NA	NA	0.034528	0.3268	NA	NA	NA	NA	125.832	NA	NA	NA	NA	0.665702	-1	-1	-1	-1	-1	-1	-1	-1	-1	-1	-1	-1	-1	-1	-1	-1	-1	-1	-1	-1	-1	-1	-1	-1	-1
Osbp	0.0025309	-0.0015509	-7.7158e-05	NA	NA	NA	1	-1	0	NA	NA	NA	0.0689089	0.104553	0.328912	NA	NA	NA	125.961	260.025	NA	NA	NA	0.249604	1	1	1	1	1	1	1	1	1	1	1	1	1	1	1	1	1	1	1	1	1	1	1	1	1
Cldn12	-0.0026371	0.00010017	NA	NA	NA	NA	-1	1	NA	NA	NA	NA	0.043369	0.151597	NA	NA	NA	NA	125.963	NA	NA	NA	NA	0.499338	-1	-1	-1	-1	-1	-1	-1	-1	-1	-1	-1	-1	-1	-1	-1	-1	-1	-1	-1	-1	-1	-1	-1	-1	-1
Wdr90	-0.0010189	0.0011033	0.0049911	-0.00075599	0.0050024	-0.019602	-1	1	1	-1	1	-1	0.176071	0.146572	0.160192	0.139891	0.13074	0.0805678	126.092	268.08	318.613	515.122	569.525	0.541666	-1	-1	-1	-1	-1	-1	-1	-1	-1	-1	-1	-1	-1	-1	-1	-1	-1	-1	-1	-1	-1	-1	-1	-1	-1
Galnt10	0.0031325	-0.0017093	-0.00010867	NA	NA	NA	1	-1	0	NA	NA	NA	0.0610619	0.0472038	0.360515	NA	NA	NA	126.597	356.711	NA	NA	NA	0.521698	1	1	1	1	1	1	1	1	1	1	1	1	1	1	1	1	1	1	1	1	1	1	1	1	1
Cep68	-0.0038978	0.0037212	-0.00017313	NA	NA	NA	-1	1	-1	NA	NA	NA	0.0527913	0.123453	0.192046	NA	NA	NA	126.755	202.992	NA	NA	NA	0.250709	-1	-1	-1	-1	-1	-1	-1	-1	-1	-1	-1	-1	-1	-1	-1	-1	-1	-1	-1	-1	-1	-1	-1	-1	-1
Prickle3	-0.0014669	-0.00014567	0.0068999	-0.0041292	-5.8894e-05	NA	-1	0	1	-1	0	NA	0.103669	0.383804	0.143508	0.138408	0.410484	NA	127.641	283.475	320	369.232	NA	0.224324	-1	-1	-1	-1	-1	-1	-1	-1	-1	-1	-1	-1	-1	-1	-1	-1	-1	-1	-1	-1	-1	-1	-1	-1	-1
Lin54	0.0031074	-0.0015359	-0.00011763	NA	NA	NA	1	-1	0	NA	NA	NA	0.0529689	0.0879107	0.263452	NA	NA	NA	127.827	273.989	NA	NA	NA	0.353231	1	1	1	1	1	1	1	1	1	1	1	1	1	1	1	1	1	1	1	1	1	1	1	1	1
Cpeb1	-0.0023932	-0.00028055	NA	NA	NA	NA	-1	-1	NA	NA	NA	NA	0.050366	0.064785	NA	NA	NA	NA	127.927	NA	NA	NA	NA	0.616082	-1	-1	-1	-1	-1	-1	-1	-1	-1	-1	-1	-1	-1	-1	-1	-1	-1	-1	-1	-1	-1	-1	-1	-1	-1
Ddx5	0.0026219	-0.0022348	0.0059186	-0.0011065	NA	NA	1	-1	1	-1	NA	NA	0.0705379	0.0381057	0.146823	0.0787257	NA	NA	127.971	347.485	390.588	NA	NA	0.513665	1	1	1	1	1	1	1	1	1	1	1	1	1	1	1	1	1	1	1	1	1	1	1	1	1
Slc31a2	-0.002588	0.0014232	-0.0094675	0.00058048	NA	NA	-1	1	-1	1	NA	NA	0.0845674	0.0668755	0.147973	0.165807	NA	NA	127.991	356	389.002	NA	NA	0.250025	-1	-1	-1	-1	-1	-1	-1	-1	-1	-1	-1	-1	-1	-1	-1	-1	-1	-1	-1	-1	-1	-1	-1	-1	-1
Eme1	-0.00052274	0.0024194	-0.00032134	NA	NA	NA	0	1	-1	NA	NA	NA	0.265719	0.0779062	0.131239	NA	NA	NA	127.994	260.028	NA	NA	NA	0.39914	0	0	0	0	0	0	0	0	0	0	0	0	0	0	0	0	0	0	0	0	0	0	0	0	0
Fhod3	0.00096284	0.0060268	-0.0022806	-0.00014459	NA	NA	1	1	-1	0	NA	NA	0.190459	0.0722525	0.0728194	0.346189	NA	NA	127.996	212.913	364.003	NA	NA	0.553928	1	1	1	1	1	1	1	1	1	1	1	1	1	1	1	1	1	1	1	1	1	1	1	1	1
Nop2	0.0018694	-0.0002846	NA	NA	NA	NA	1	-1	NA	NA	NA	NA	0.0747045	0.0744198	NA	NA	NA	NA	127.999	NA	NA	NA	NA	0.214144	1	1	1	1	1	1	1	1	1	1	1	1	1	1	1	1	1	1	1	1	1	1	1	1	1
Acvr2a	0.0025002	-0.0017583	0.00035939	NA	NA	NA	1	-1	1	NA	NA	NA	0.0758649	0.065838	0.156987	NA	NA	NA	127.999	316.001	NA	NA	NA	0.307465	1	1	1	1	1	1	1	1	1	1	1	1	1	1	1	1	1	1	1	1	1	1	1	1	1
Rbm15	0.0036273	-0.0051463	-8.3086e-05	NA	NA	NA	1	-1	0	NA	NA	NA	0.0447309	0.100274	0.271914	NA	NA	NA	127.999	195.052	NA	NA	NA	0.432491	1	1	1	1	1	1	1	1	1	1	1	1	1	1	1	1	1	1	1	1	1	1	1	1	1
AI597468	0.0012983	-0.0020131	3.5299e-06	NA	NA	NA	1	-1	0	NA	NA	NA	0.114593	0.12585	0.489047	NA	NA	NA	127.999	226.726	NA	NA	NA	0.22563	1	1	1	1	1	1	1	1	1	1	1	1	1	1	1	1	1	1	1	1	1	1	1	1	1
Hivep2	-0.0023232	-0.00041754	NA	NA	NA	NA	-1	-1	NA	NA	NA	NA	0.0744267	0.0631244	NA	NA	NA	NA	128	NA	NA	NA	NA	0.498583	-1	-1	-1	-1	-1	-1	-1	-1	-1	-1	-1	-1	-1	-1	-1	-1	-1	-1	-1	-1	-1	-1	-1	-1	-1
Mina	-0.0014727	0.0019443	-0.00022873	NA	NA	NA	-1	1	0	NA	NA	NA	0.14654	0.0895518	0.217146	NA	NA	NA	128	284	NA	NA	NA	0.239845	-1	-1	-1	-1	-1	-1	-1	-1	-1	-1	-1	-1	-1	-1	-1	-1	-1	-1	-1	-1	-1	-1	-1	-1	-1
Rap2b	0.0022246	-0.0008475	NA	NA	NA	NA	1	-1	NA	NA	NA	NA	0.101973	0.0394196	NA	NA	NA	NA	128	NA	NA	NA	NA	0.337483	1	1	1	1	1	1	1	1	1	1	1	1	1	1	1	1	1	1	1	1	1	1	1	1	1
Atp8a1	-0.0025526	-0.00030432	NA	NA	NA	NA	-1	-1	NA	NA	NA	NA	0.0740053	0.0880411	NA	NA	NA	NA	128	NA	NA	NA	NA	0.443892	-1	-1	-1	-1	-1	-1	-1	-1	-1	-1	-1	-1	-1	-1	-1	-1	-1	-1	-1	-1	-1	-1	-1	-1	-1
Col5a3	0.0009651	-0.0009984	NA	NA	NA	NA	0	-1	NA	NA	NA	NA	0.21061	0.0361777	NA	NA	NA	NA	128	NA	NA	NA	NA	0.41779	0	0	0	0	0	0	0	0	0	0	0	0	0	0	0	0	0	0	0	0	0	0	0	0	0
Acad9	-0.0021173	0.0022928	0.00020505	NA	NA	NA	-1	1	1	NA	NA	NA	0.0917655	0.0926852	0.189334	NA	NA	NA	128	250.446	NA	NA	NA	0.365524	-1	-1	-1	-1	-1	-1	-1	-1	-1	-1	-1	-1	-1	-1	-1	-1	-1	-1	-1	-1	-1	-1	-1	-1	-1
St3gal5	-0.0028648	0.00037031	NA	NA	NA	NA	-1	1	NA	NA	NA	NA	0.0733952	0.0855393	NA	NA	NA	NA	128	NA	NA	NA	NA	0.212506	-1	-1	-1	-1	-1	-1	-1	-1	-1	-1	-1	-1	-1	-1	-1	-1	-1	-1	-1	-1	-1	-1	-1	-1	-1
Tro	0.0027188	-0.00059018	NA	NA	NA	NA	1	-1	NA	NA	NA	NA	0.0568647	0.0399407	NA	NA	NA	NA	128	NA	NA	NA	NA	0.392585	1	1	1	1	1	1	1	1	1	1	1	1	1	1	1	1	1	1	1	1	1	1	1	1	1
Kitl	0.0040275	-0.00092596	NA	NA	NA	NA	1	-1	NA	NA	NA	NA	0.0492839	0.0307895	NA	NA	NA	NA	128	NA	NA	NA	NA	0.506248	1	1	1	1	1	1	1	1	1	1	1	1	1	1	1	1	1	1	1	1	1	1	1	1	1
Gclm	0.0032277	-0.0015409	-0.00024745	NA	NA	NA	1	-1	0	NA	NA	NA	0.0384022	0.0291452	0.216113	NA	NA	NA	128	393.618	NA	NA	NA	0.739655	1	1	1	1	1	1	1	1	1	1	1	1	1	1	1	1	1	1	1	1	1	1	1	1	1
Rp2h	-0.0022377	0.00046836	NA	NA	NA	NA	-1	1	NA	NA	NA	NA	0.0812359	0.0561235	NA	NA	NA	NA	128	NA	NA	NA	NA	0.24033	-1	-1	-1	-1	-1	-1	-1	-1	-1	-1	-1	-1	-1	-1	-1	-1	-1	-1	-1	-1	-1	-1	-1	-1	-1
Rab3ip	-0.0029617	8.7022e-05	NA	NA	NA	NA	-1	0	NA	NA	NA	NA	0.0682628	0.25919	NA	NA	NA	NA	128	NA	NA	NA	NA	0.294238	-1	-1	-1	-1	-1	-1	-1	-1	-1	-1	-1	-1	-1	-1	-1	-1	-1	-1	-1	-1	-1	-1	-1	-1	-1
Rras	-0.0020225	-0.00016808	NA	NA	NA	NA	-1	-1	NA	NA	NA	NA	0.0628624	0.105502	NA	NA	NA	NA	128.001	NA	NA	NA	NA	0.478442	-1	-1	-1	-1	-1	-1	-1	-1	-1	-1	-1	-1	-1	-1	-1	-1	-1	-1	-1	-1	-1	-1	-1	-1	-1
Depdc1b	-0.0029593	0.0029754	-0.00079473	0.0011114	NA	NA	-1	1	-1	1	NA	NA	0.0555928	0.057846	0.10047	0.157301	NA	NA	128.002	263.951	476.499	NA	NA	0.426947	-1	-1	-1	-1	-1	-1	-1	-1	-1	-1	-1	-1	-1	-1	-1	-1	-1	-1	-1	-1	-1	-1	-1	-1	-1
Evi5	0.0020019	-0.0014236	-0.00013796	NA	NA	NA	1	-1	0	NA	NA	NA	0.0972134	0.0598204	0.347201	NA	NA	NA	128.002	365.973	NA	NA	NA	0.422272	1	1	1	1	1	1	1	1	1	1	1	1	1	1	1	1	1	1	1	1	1	1	1	1	1
Fgfbp1	7.2988e-05	-0.0034922	0.00063677	NA	NA	NA	0	-1	1	NA	NA	NA	0.454738	0.0458772	0.0576171	NA	NA	NA	128.003	259.47	NA	NA	NA	0.684948	0	0	0	0	0	0	0	0	0	0	0	0	0	0	0	0	0	0	0	0	0	0	0	0	0
Dpp6	0.001621	-0.00087471	-1.2594e-05	NA	NA	NA	1	-1	0	NA	NA	NA	0.0927245	0.0744814	0.480379	NA	NA	NA	128.005	365.217	NA	NA	NA	0.280131	1	1	1	1	1	1	1	1	1	1	1	1	1	1	1	1	1	1	1	1	1	1	1	1	1
Zfp46	0.0044252	-0.003176	0.00010757	NA	NA	NA	1	-1	0	NA	NA	NA	0.0586834	0.120039	0.316413	NA	NA	NA	128.006	224.657	NA	NA	NA	0.225584	1	1	1	1	1	1	1	1	1	1	1	1	1	1	1	1	1	1	1	1	1	1	1	1	1
Ctdsp1	-0.0016565	0.0016935	-0.00070077	NA	NA	NA	-1	1	-1	NA	NA	NA	0.118804	0.0740019	0.0822627	NA	NA	NA	128.011	308.002	NA	NA	NA	0.237733	-1	-1	-1	-1	-1	-1	-1	-1	-1	-1	-1	-1	-1	-1	-1	-1	-1	-1	-1	-1	-1	-1	-1	-1	-1
Suv420h2	-0.0026503	0.0012282	-0.00017309	NA	NA	NA	-1	1	0	NA	NA	NA	0.0803806	0.0712601	0.317074	NA	NA	NA	128.021	360.555	NA	NA	NA	0.260524	-1	-1	-1	-1	-1	-1	-1	-1	-1	-1	-1	-1	-1	-1	-1	-1	-1	-1	-1	-1	-1	-1	-1	-1	-1
Rabggtb	0.0010562	-0.0067035	-0.00044132	NA	NA	NA	0	-1	-1	NA	NA	NA	0.203673	0.174701	0.0964991	NA	NA	NA	128.028	176.004	NA	NA	NA	0.446166	0	0	0	0	0	0	0	0	0	0	0	0	0	0	0	0	0	0	0	0	0	0	0	0	0
Nasp	0.0014428	-0.00043534	0.0054068	-0.00014829	NA	NA	1	-1	1	0	NA	NA	0.108565	0.152844	0.111871	0.337899	NA	NA	128.053	351.174	401.74	NA	NA	0.512081	1	1	1	1	1	1	1	1	1	1	1	1	1	1	1	1	1	1	1	1	1	1	1	1	1
Ptplad1	0.0019775	-0.0007804	0.00025914	NA	NA	NA	1	-1	1	NA	NA	NA	0.0628709	0.0922569	0.146565	NA	NA	NA	128.403	322.999	NA	NA	NA	0.230341	1	1	1	1	1	1	1	1	1	1	1	1	1	1	1	1	1	1	1	1	1	1	1	1	1
Net1	-0.0011474	0.00083286	-0.001647	NA	NA	NA	-1	1	-1	NA	NA	NA	0.119888	0.0363811	0.158367	NA	NA	NA	128.474	515.992	NA	NA	NA	0.457622	-1	-1	-1	-1	-1	-1	-1	-1	-1	-1	-1	-1	-1	-1	-1	-1	-1	-1	-1	-1	-1	-1	-1	-1	-1
Siae	-0.0020924	0.0024969	-0.0028597	0.00068186	NA	NA	-1	1	-1	1	NA	NA	0.108965	0.057113	0.160779	0.166194	NA	NA	128.575	316.074	399.994	NA	NA	0.310433	-1	-1	-1	-1	-1	-1	-1	-1	-1	-1	-1	-1	-1	-1	-1	-1	-1	-1	-1	-1	-1	-1	-1	-1	-1
Kank3	-0.0016721	0.00057305	NA	NA	NA	NA	-1	1	NA	NA	NA	NA	0.101389	0.0461154	NA	NA	NA	NA	128.631	NA	NA	NA	NA	0.2743	-1	-1	-1	-1	-1	-1	-1	-1	-1	-1	-1	-1	-1	-1	-1	-1	-1	-1	-1	-1	-1	-1	-1	-1	-1
Zfp867	-0.0015756	0.00072321	NA	NA	NA	NA	-1	1	NA	NA	NA	NA	0.117614	0.0405074	NA	NA	NA	NA	128.898	NA	NA	NA	NA	0.330921	-1	-1	-1	-1	-1	-1	-1	-1	-1	-1	-1	-1	-1	-1	-1	-1	-1	-1	-1	-1	-1	-1	-1	-1	-1
Commd3	-0.0029257	0.0011707	-9.1083e-05	NA	NA	NA	-1	1	0	NA	NA	NA	0.0612034	0.0887082	0.354368	NA	NA	NA	129.179	321.27	NA	NA	NA	0.260909	-1	-1	-1	-1	-1	-1	-1	-1	-1	-1	-1	-1	-1	-1	-1	-1	-1	-1	-1	-1	-1	-1	-1	-1	-1
Ahsa2	0.0022483	-0.00069366	NA	NA	NA	NA	1	-1	NA	NA	NA	NA	0.0727965	0.0362581	NA	NA	NA	NA	129.29	NA	NA	NA	NA	0.390781	1	1	1	1	1	1	1	1	1	1	1	1	1	1	1	1	1	1	1	1	1	1	1	1	1
Fam117a	0.0025773	-0.0019495	0.0018991	-0.00019183	NA	NA	1	-1	1	0	NA	NA	0.085024	0.115264	0.0753135	0.390793	NA	NA	129.6	259.992	439.997	NA	NA	0.35859	1	1	1	1	1	1	1	1	1	1	1	1	1	1	1	1	1	1	1	1	1	1	1	1	1
Depdc1a	-0.0011581	0.00070406	NA	NA	NA	NA	-1	1	NA	NA	NA	NA	0.139174	0.0369431	NA	NA	NA	NA	129.722	NA	NA	NA	NA	0.382608	-1	-1	-1	-1	-1	-1	-1	-1	-1	-1	-1	-1	-1	-1	-1	-1	-1	-1	-1	-1	-1	-1	-1	-1	-1
Zfp639	-0.0027279	0.0013454	-0.00017231	NA	NA	NA	-1	1	-1	NA	NA	NA	0.0505166	0.119442	0.168771	NA	NA	NA	129.795	252.007	NA	NA	NA	0.289216	-1	-1	-1	-1	-1	-1	-1	-1	-1	-1	-1	-1	-1	-1	-1	-1	-1	-1	-1	-1	-1	-1	-1	-1	-1
Enpp2	-7.9643e-06	0.0018755	-0.0009096	NA	NA	NA	0	1	-1	NA	NA	NA	0.494911	0.0202497	0.187069	NA	NA	NA	130.048	483.277	NA	NA	NA	0.831614	0	0	0	0	0	0	0	0	0	0	0	0	0	0	0	0	0	0	0	0	0	0	0	0	0
Pdgfrb	-0.0033415	6.925e-05	NA	NA	NA	NA	-1	0	NA	NA	NA	NA	0.0418664	0.244818	NA	NA	NA	NA	130.153	NA	NA	NA	NA	0.536477	-1	-1	-1	-1	-1	-1	-1	-1	-1	-1	-1	-1	-1	-1	-1	-1	-1	-1	-1	-1	-1	-1	-1	-1	-1
Tipin	-0.0018051	0.00097054	0.00028688	NA	NA	NA	-1	1	1	NA	NA	NA	0.0846289	0.068096	0.198501	NA	NA	NA	130.26	368	NA	NA	NA	0.398021	-1	-1	-1	-1	-1	-1	-1	-1	-1	-1	-1	-1	-1	-1	-1	-1	-1	-1	-1	-1	-1	-1	-1	-1	-1
Ckap2l	-0.0020172	0.0017815	-0.00020949	NA	NA	NA	-1	1	-1	NA	NA	NA	0.0648761	0.0974991	0.133372	NA	NA	NA	130.342	240.953	NA	NA	NA	0.225538	-1	-1	-1	-1	-1	-1	-1	-1	-1	-1	-1	-1	-1	-1	-1	-1	-1	-1	-1	-1	-1	-1	-1	-1	-1
Tbl3	-0.0010156	0.00157	-0.010687	0.0015729	NA	NA	-1	1	-1	1	NA	NA	0.181255	0.0559643	0.178679	0.0661726	NA	NA	130.368	364	392.813	NA	NA	0.349713	-1	-1	-1	-1	-1	-1	-1	-1	-1	-1	-1	-1	-1	-1	-1	-1	-1	-1	-1	-1	-1	-1	-1	-1	-1
Auh	-0.0026216	0.00041903	NA	NA	NA	NA	-1	1	NA	NA	NA	NA	0.0631294	0.0599685	NA	NA	NA	NA	130.388	NA	NA	NA	NA	0.294321	-1	-1	-1	-1	-1	-1	-1	-1	-1	-1	-1	-1	-1	-1	-1	-1	-1	-1	-1	-1	-1	-1	-1	-1	-1
Ccdc14	-0.00098475	0.011922	-0.00050913	0.00023135	NA	NA	-1	1	-1	0	NA	NA	0.136056	0.183633	0.13333	0.213528	NA	NA	130.477	155.999	363.857	NA	NA	0.375094	-1	-1	-1	-1	-1	-1	-1	-1	-1	-1	-1	-1	-1	-1	-1	-1	-1	-1	-1	-1	-1	-1	-1	-1	-1
Bahd1	0.000224	0.013037	-0.0045466	3.4444e-05	NA	NA	0	1	-1	0	NA	NA	0.377643	0.161362	0.101389	0.408267	NA	NA	130.542	155.996	226.656	NA	NA	0.238081	0	0	0	0	0	0	0	0	0	0	0	0	0	0	0	0	0	0	0	0	0	0	0	0	0
Traf3ip1	0.004087	-0.0025769	0.0002663	NA	NA	NA	1	-1	1	NA	NA	NA	0.0466042	0.11481	0.143086	NA	NA	NA	130.735	231.293	NA	NA	NA	0.320131	1	1	1	1	1	1	1	1	1	1	1	1	1	1	1	1	1	1	1	1	1	1	1	1	1
Cap1	0.0014555	-0.00063398	0.0013736	NA	NA	NA	1	-1	1	NA	NA	NA	0.122751	0.108065	0.0649505	NA	NA	NA	130.868	387.805	NA	NA	NA	0.228987	1	1	1	1	1	1	1	1	1	1	1	1	1	1	1	1	1	1	1	1	1	1	1	1	1
Slc43a2	-0.0029578	0.00078398	-0.00066354	NA	NA	NA	-1	1	-1	NA	NA	NA	0.0721832	0.119361	0.124006	NA	NA	NA	130.898	356	NA	NA	NA	0.211337	-1	-1	-1	-1	-1	-1	-1	-1	-1	-1	-1	-1	-1	-1	-1	-1	-1	-1	-1	-1	-1	-1	-1	-1	-1
Lrrc59	0.00044687	0.0089807	-0.0091253	-0.00031938	0.00013126	NA	0	1	-1	-1	0	NA	0.208679	0.186095	0.118168	0.108536	0.381543	NA	131.036	156.004	181.136	465.689	NA	0.342557	0	0	0	0	0	0	0	0	0	0	0	0	0	0	0	0	0	0	0	0	0	0	0	0	0
Def6	-0.0029172	-0.00014972	NA	NA	NA	NA	-1	-1	NA	NA	NA	NA	0.0530354	0.146792	NA	NA	NA	NA	131.387	NA	NA	NA	NA	0.51349	-1	-1	-1	-1	-1	-1	-1	-1	-1	-1	-1	-1	-1	-1	-1	-1	-1	-1	-1	-1	-1	-1	-1	-1	-1
Eif4g1	0.0025097	-0.00036591	NA	NA	NA	NA	1	-1	NA	NA	NA	NA	0.0544424	0.0565786	NA	NA	NA	NA	131.682	NA	NA	NA	NA	0.36091	1	1	1	1	1	1	1	1	1	1	1	1	1	1	1	1	1	1	1	1	1	1	1	1	1
Tor4a	-0.00099867	0.0044243	-0.001179	0.00057531	NA	NA	-1	1	-1	0	NA	NA	0.166504	0.0857372	0.0563073	0.271885	NA	NA	131.792	212.949	475.993	NA	NA	0.347097	-1	-1	-1	-1	-1	-1	-1	-1	-1	-1	-1	-1	-1	-1	-1	-1	-1	-1	-1	-1	-1	-1	-1	-1	-1
Plk4	-0.00094249	0.00090749	NA	NA	NA	NA	-1	1	NA	NA	NA	NA	0.195947	0.0353105	NA	NA	NA	NA	132.341	NA	NA	NA	NA	0.420715	-1	-1	-1	-1	-1	-1	-1	-1	-1	-1	-1	-1	-1	-1	-1	-1	-1	-1	-1	-1	-1	-1	-1	-1	-1
Prdx3	-0.0016389	0.0014371	-0.00047321	NA	NA	NA	-1	1	-1	NA	NA	NA	0.111875	0.0594856	0.149341	NA	NA	NA	132.692	356.006	NA	NA	NA	0.311181	-1	-1	-1	-1	-1	-1	-1	-1	-1	-1	-1	-1	-1	-1	-1	-1	-1	-1	-1	-1	-1	-1	-1	-1	-1
Dnajb11	0.001682	-0.0022596	-0.00053033	0.0078024	NA	NA	1	-1	-1	1	NA	NA	0.101364	0.113423	0.0830899	0.148031	NA	NA	132.998	234.012	565.03	NA	NA	0.447151	1	1	1	1	1	1	1	1	1	1	1	1	1	1	1	1	1	1	1	1	1	1	1	1	1
Fbxl20	-0.0025146	0.0011613	-0.005028	NA	NA	NA	-1	1	-1	NA	NA	NA	0.0773439	0.0312811	0.148229	NA	NA	NA	133.574	548	NA	NA	NA	0.478392	-1	-1	-1	-1	-1	-1	-1	-1	-1	-1	-1	-1	-1	-1	-1	-1	-1	-1	-1	-1	-1	-1	-1	-1	-1
Ggta1	-0.0040395	0.0018729	1.8346e-05	0.0077827	NA	NA	-1	1	0	1	NA	NA	0.0383823	0.0663289	0.463039	0.155431	NA	NA	133.631	283.929	572.042	NA	NA	0.508655	-1	-1	-1	-1	-1	-1	-1	-1	-1	-1	-1	-1	-1	-1	-1	-1	-1	-1	-1	-1	-1	-1	-1	-1	-1
Jph2	-0.0033098	-2.6978e-05	NA	NA	NA	NA	-1	0	NA	NA	NA	NA	0.0828637	0.436619	NA	NA	NA	NA	133.698	NA	NA	NA	NA	0.252448	-1	-1	-1	-1	-1	-1	-1	-1	-1	-1	-1	-1	-1	-1	-1	-1	-1	-1	-1	-1	-1	-1	-1	-1	-1
Ntmt1	-0.0017622	0.00031596	NA	NA	NA	NA	-1	1	NA	NA	NA	NA	0.068043	0.0577982	NA	NA	NA	NA	133.717	NA	NA	NA	NA	0.282659	-1	-1	-1	-1	-1	-1	-1	-1	-1	-1	-1	-1	-1	-1	-1	-1	-1	-1	-1	-1	-1	-1	-1	-1	-1
Rftn1	-0.0016652	-0.00028916	NA	NA	NA	NA	-1	-1	NA	NA	NA	NA	0.103712	0.091325	NA	NA	NA	NA	134.09	NA	NA	NA	NA	0.334503	-1	-1	-1	-1	-1	-1	-1	-1	-1	-1	-1	-1	-1	-1	-1	-1	-1	-1	-1	-1	-1	-1	-1	-1	-1
Casp8ap2	0.0024996	-0.00010911	NA	NA	NA	NA	1	0	NA	NA	NA	NA	0.0681233	0.205849	NA	NA	NA	NA	134.41	NA	NA	NA	NA	0.294065	1	1	1	1	1	1	1	1	1	1	1	1	1	1	1	1	1	1	1	1	1	1	1	1	1
Myo10	0.0012046	-0.0005247	NA	NA	NA	NA	1	-1	NA	NA	NA	NA	0.128043	0.0468069	NA	NA	NA	NA	134.53	NA	NA	NA	NA	0.260103	1	1	1	1	1	1	1	1	1	1	1	1	1	1	1	1	1	1	1	1	1	1	1	1	1
Pxdc1	-0.0049361	-5.7093e-05	NA	NA	NA	NA	-1	0	NA	NA	NA	NA	0.033589	0.301336	NA	NA	NA	NA	134.714	NA	NA	NA	NA	0.699901	-1	-1	-1	-1	-1	-1	-1	-1	-1	-1	-1	-1	-1	-1	-1	-1	-1	-1	-1	-1	-1	-1	-1	-1	-1
Csf1	-0.0036375	-3.9858e-05	NA	NA	NA	NA	-1	0	NA	NA	NA	NA	0.0455369	0.351991	NA	NA	NA	NA	134.9	NA	NA	NA	NA	0.556023	-1	-1	-1	-1	-1	-1	-1	-1	-1	-1	-1	-1	-1	-1	-1	-1	-1	-1	-1	-1	-1	-1	-1	-1	-1
Trmt5	-0.002033	0.0030795	-0.00067343	NA	NA	NA	-1	1	-1	NA	NA	NA	0.101361	0.101489	0.0675862	NA	NA	NA	134.981	236	NA	NA	NA	0.20858	-1	-1	-1	-1	-1	-1	-1	-1	-1	-1	-1	-1	-1	-1	-1	-1	-1	-1	-1	-1	-1	-1	-1	-1	-1
Arhgef5	0.0034881	-0.0023359	-0.00036134	NA	NA	NA	1	-1	-1	NA	NA	NA	0.0543899	0.0369188	0.186776	NA	NA	NA	135.108	358.272	NA	NA	NA	0.673407	1	1	1	1	1	1	1	1	1	1	1	1	1	1	1	1	1	1	1	1	1	1	1	1	1
Cdkn2aipnl	-0.0015877	0.00059173	NA	NA	NA	NA	-1	1	NA	NA	NA	NA	0.0932021	0.0388509	NA	NA	NA	NA	135.116	NA	NA	NA	NA	0.344384	-1	-1	-1	-1	-1	-1	-1	-1	-1	-1	-1	-1	-1	-1	-1	-1	-1	-1	-1	-1	-1	-1	-1	-1	-1
Rnf165	-0.0015489	-6.2802e-05	NA	NA	NA	NA	-1	0	NA	NA	NA	NA	0.0784046	0.240208	NA	NA	NA	NA	135.416	NA	NA	NA	NA	0.318997	-1	-1	-1	-1	-1	-1	-1	-1	-1	-1	-1	-1	-1	-1	-1	-1	-1	-1	-1	-1	-1	-1	-1	-1	-1
Irf9	-0.0038467	9.7702e-06	NA	NA	NA	NA	-1	0	NA	NA	NA	NA	0.0478997	0.464981	NA	NA	NA	NA	135.674	NA	NA	NA	NA	0.517854	-1	-1	-1	-1	-1	-1	-1	-1	-1	-1	-1	-1	-1	-1	-1	-1	-1	-1	-1	-1	-1	-1	-1	-1	-1
Fam111a	-0.0018405	0.0034195	-0.00039971	NA	NA	NA	-1	1	-1	NA	NA	NA	0.0828025	0.0608659	0.085204	NA	NA	NA	135.8	240.003	NA	NA	NA	0.420504	-1	-1	-1	-1	-1	-1	-1	-1	-1	-1	-1	-1	-1	-1	-1	-1	-1	-1	-1	-1	-1	-1	-1	-1	-1
Emilin3	0.0025055	-0.00098967	0.00085152	NA	NA	NA	1	-1	0	NA	NA	NA	0.0895175	0.0620184	0.20486	NA	NA	NA	135.808	456	NA	NA	NA	0.232331	1	1	1	1	1	1	1	1	1	1	1	1	1	1	1	1	1	1	1	1	1	1	1	1	1
Slbp	0.0021729	-0.0006075	0.0046974	-0.0012457	0.011464	NA	1	-1	1	-1	1	NA	0.0646746	0.121901	0.0918994	0.0922387	0.0770977	NA	135.819	343.067	404.029	563.552	NA	0.555929	1	1	1	1	1	1	1	1	1	1	1	1	1	1	1	1	1	1	1	1	1	1	1	1	1
Mme	-1.1793e-05	-0.0012917	-0.00020296	0.0010743	NA	NA	0	-1	0	1	NA	NA	0.490494	0.0676739	0.331307	0.115001	NA	NA	135.923	308.142	468.013	NA	NA	0.517001	0	0	0	0	0	0	0	0	0	0	0	0	0	0	0	0	0	0	0	0	0	0	0	0	0
Ktn1	0.00175	-0.0013378	-0.00042601	0.00083529	NA	NA	1	-1	-1	0	NA	NA	0.0853647	0.0571983	0.167711	0.371146	NA	NA	135.98	343.909	548.108	NA	NA	0.524416	1	1	1	1	1	1	1	1	1	1	1	1	1	1	1	1	1	1	1	1	1	1	1	1	1
Wdr43	0.002758	-0.0041817	0.00023311	NA	NA	NA	1	-1	1	NA	NA	NA	0.061567	0.103565	0.142571	NA	NA	NA	135.997	211.69	NA	NA	NA	0.268904	1	1	1	1	1	1	1	1	1	1	1	1	1	1	1	1	1	1	1	1	1	1	1	1	1
Smtn	-0.0029649	-0.00040662	NA	NA	NA	NA	-1	-1	NA	NA	NA	NA	0.0352723	0.0414506	NA	NA	NA	NA	135.997	NA	NA	NA	NA	0.788027	-1	-1	-1	-1	-1	-1	-1	-1	-1	-1	-1	-1	-1	-1	-1	-1	-1	-1	-1	-1	-1	-1	-1	-1	-1
Supt6	0.0034238	-0.00064778	NA	NA	NA	NA	1	-1	NA	NA	NA	NA	0.0595087	0.0478947	NA	NA	NA	NA	135.998	NA	NA	NA	NA	0.358493	1	1	1	1	1	1	1	1	1	1	1	1	1	1	1	1	1	1	1	1	1	1	1	1	1
Eif3a	0.0014638	-0.00050259	NA	NA	NA	NA	1	-1	NA	NA	NA	NA	0.109873	0.0533073	NA	NA	NA	NA	135.999	NA	NA	NA	NA	0.217593	1	1	1	1	1	1	1	1	1	1	1	1	1	1	1	1	1	1	1	1	1	1	1	1	1
Calu	0.0024772	-0.0014217	0.00016967	NA	NA	NA	1	-1	0	NA	NA	NA	0.0790321	0.0644228	0.306963	NA	NA	NA	136	352.345	NA	NA	NA	0.306556	1	1	1	1	1	1	1	1	1	1	1	1	1	1	1	1	1	1	1	1	1	1	1	1	1
Galnt11	-0.0019829	0.00061989	NA	NA	NA	NA	-1	1	NA	NA	NA	NA	0.100359	0.0499467	NA	NA	NA	NA	136	NA	NA	NA	NA	0.243506	-1	-1	-1	-1	-1	-1	-1	-1	-1	-1	-1	-1	-1	-1	-1	-1	-1	-1	-1	-1	-1	-1	-1	-1	-1
Zeb2	0.0029457	-0.00051217	NA	NA	NA	NA	1	-1	NA	NA	NA	NA	0.061853	0.0575245	NA	NA	NA	NA	136	NA	NA	NA	NA	0.306865	1	1	1	1	1	1	1	1	1	1	1	1	1	1	1	1	1	1	1	1	1	1	1	1	1
Tchp	0.0016167	-0.00050797	NA	NA	NA	NA	1	-1	NA	NA	NA	NA	0.0921997	0.0454723	NA	NA	NA	NA	136	NA	NA	NA	NA	0.28213	1	1	1	1	1	1	1	1	1	1	1	1	1	1	1	1	1	1	1	1	1	1	1	1	1
Aggf1	0.0022999	-0.00041827	NA	NA	NA	NA	1	-1	NA	NA	NA	NA	0.076098	0.0638188	NA	NA	NA	NA	136	NA	NA	NA	NA	0.242725	1	1	1	1	1	1	1	1	1	1	1	1	1	1	1	1	1	1	1	1	1	1	1	1	1
Tnk2	0.00060162	-0.00084231	NA	NA	NA	NA	0	-1	NA	NA	NA	NA	0.263167	0.0372817	NA	NA	NA	NA	136.001	NA	NA	NA	NA	0.402745	0	0	0	0	0	0	0	0	0	0	0	0	0	0	0	0	0	0	0	0	0	0	0	0	0
Arpc2	-0.0013952	7.6699e-05	NA	NA	NA	NA	-1	1	NA	NA	NA	NA	0.0754923	0.196478	NA	NA	NA	NA	136.004	NA	NA	NA	NA	0.2298	-1	-1	-1	-1	-1	-1	-1	-1	-1	-1	-1	-1	-1	-1	-1	-1	-1	-1	-1	-1	-1	-1	-1	-1	-1
Akap8	0.0027779	-0.0021571	0.0042221	-0.0013779	NA	NA	1	-1	1	-1	NA	NA	0.0501113	0.0369115	0.069385	0.0565408	NA	NA	136.006	327.354	403.994	NA	NA	0.530888	1	1	1	1	1	1	1	1	1	1	1	1	1	1	1	1	1	1	1	1	1	1	1	1	1
Gcat	-0.00093519	0.0010063	NA	NA	NA	NA	-1	1	NA	NA	NA	NA	0.193045	0.033005	NA	NA	NA	NA	136.007	NA	NA	NA	NA	0.460921	-1	-1	-1	-1	-1	-1	-1	-1	-1	-1	-1	-1	-1	-1	-1	-1	-1	-1	-1	-1	-1	-1	-1	-1	-1
Mlec	0.0027941	-0.0011381	0.0034761	-0.00013775	NA	NA	1	-1	1	0	NA	NA	0.0561265	0.0769041	0.113925	0.364389	NA	NA	136.007	338.15	412.04	NA	NA	0.443489	1	1	1	1	1	1	1	1	1	1	1	1	1	1	1	1	1	1	1	1	1	1	1	1	1
Ppp2r5c	-0.0031833	0.00041603	NA	NA	NA	NA	-1	1	NA	NA	NA	NA	0.0661103	0.0763325	NA	NA	NA	NA	136.008	NA	NA	NA	NA	0.283675	-1	-1	-1	-1	-1	-1	-1	-1	-1	-1	-1	-1	-1	-1	-1	-1	-1	-1	-1	-1	-1	-1	-1	-1	-1
Slc35d3	0.0013626	-0.00063143	NA	NA	NA	NA	1	-1	NA	NA	NA	NA	0.142161	0.0494785	NA	NA	NA	NA	136.015	NA	NA	NA	NA	0.236779	1	1	1	1	1	1	1	1	1	1	1	1	1	1	1	1	1	1	1	1	1	1	1	1	1
Ttc21b	-0.00184	0.0016132	-1.0097e-06	-0.01058	NA	NA	-1	1	0	0	NA	NA	0.11033	0.0705317	0.498879	0.271052	NA	NA	136.052	340.012	579.99	NA	NA	0.319052	-1	-1	-1	-1	-1	-1	-1	-1	-1	-1	-1	-1	-1	-1	-1	-1	-1	-1	-1	-1	-1	-1	-1	-1	-1
Tm7sf3	-0.0023924	0.00024852	NA	NA	NA	NA	-1	1	NA	NA	NA	NA	0.0746976	0.11323	NA	NA	NA	NA	136.355	NA	NA	NA	NA	0.216275	-1	-1	-1	-1	-1	-1	-1	-1	-1	-1	-1	-1	-1	-1	-1	-1	-1	-1	-1	-1	-1	-1	-1	-1	-1
Nptx1	0.00058353	0.0042365	-0.0010314	0.0023884	-0.011929	NA	0	1	-1	1	-1	NA	0.275396	0.10287	0.158382	0.0545737	0.149935	NA	136.4	223.619	376.269	568.003	NA	0.625357	0	0	0	0	0	0	0	0	0	0	0	0	0	0	0	0	0	0	0	0	0	0	0	0	0
Utf1	-0.0030404	-0.00023518	NA	NA	NA	NA	-1	-1	NA	NA	NA	NA	0.0500121	0.101639	NA	NA	NA	NA	136.523	NA	NA	NA	NA	0.574823	-1	-1	-1	-1	-1	-1	-1	-1	-1	-1	-1	-1	-1	-1	-1	-1	-1	-1	-1	-1	-1	-1	-1	-1	-1
Cox8a	-0.0030372	0.00062017	-0.0066355	NA	NA	NA	-1	1	-1	NA	NA	NA	0.0805858	0.0762518	0.164718	NA	NA	NA	136.594	552	NA	NA	NA	0.20387	-1	-1	-1	-1	-1	-1	-1	-1	-1	-1	-1	-1	-1	-1	-1	-1	-1	-1	-1	-1	-1	-1	-1	-1	-1
Ano1	-0.0028989	0.00027893	NA	NA	NA	NA	-1	1	NA	NA	NA	NA	0.0596818	0.0980901	NA	NA	NA	NA	136.997	NA	NA	NA	NA	0.31546	-1	-1	-1	-1	-1	-1	-1	-1	-1	-1	-1	-1	-1	-1	-1	-1	-1	-1	-1	-1	-1	-1	-1	-1	-1
Mipep	-0.0012441	0.00095729	-0.0001705	NA	NA	NA	-1	1	0	NA	NA	NA	0.111237	0.0784367	0.255893	NA	NA	NA	137.054	346.985	NA	NA	NA	0.226871	-1	-1	-1	-1	-1	-1	-1	-1	-1	-1	-1	-1	-1	-1	-1	-1	-1	-1	-1	-1	-1	-1	-1	-1	-1
Dnaja2	0.0020764	-0.0021056	0.00051687	NA	NA	NA	1	-1	1	NA	NA	NA	0.102302	0.0805179	0.122235	NA	NA	NA	137.259	299.297	NA	NA	NA	0.222122	1	1	1	1	1	1	1	1	1	1	1	1	1	1	1	1	1	1	1	1	1	1	1	1	1
Ccdc137	0.004427	-0.0033316	0.00049512	NA	NA	NA	1	-1	1	NA	NA	NA	0.0449304	0.0880245	0.092434	NA	NA	NA	137.26	240.055	NA	NA	NA	0.361299	1	1	1	1	1	1	1	1	1	1	1	1	1	1	1	1	1	1	1	1	1	1	1	1	1
Baz1b	0.0042303	-0.0013986	-9.2587e-05	NA	NA	NA	1	-1	0	NA	NA	NA	0.0385949	0.0735501	0.345815	NA	NA	NA	137.848	324	NA	NA	NA	0.484089	1	1	1	1	1	1	1	1	1	1	1	1	1	1	1	1	1	1	1	1	1	1	1	1	1
Senp8	-0.0024553	0.0052445	-0.00013706	NA	NA	NA	-1	1	0	NA	NA	NA	0.070221	0.110176	0.214108	NA	NA	NA	137.896	199.16	NA	NA	NA	0.277032	-1	-1	-1	-1	-1	-1	-1	-1	-1	-1	-1	-1	-1	-1	-1	-1	-1	-1	-1	-1	-1	-1	-1	-1	-1
Msh6	0.003516	-0.0013471	0.0081727	-0.00099318	NA	NA	1	-1	1	-1	NA	NA	0.0404972	0.0500855	0.0823168	0.0857417	NA	NA	137.94	363.996	409.209	NA	NA	0.59002	1	1	1	1	1	1	1	1	1	1	1	1	1	1	1	1	1	1	1	1	1	1	1	1	1
Cdc7	-0.0033062	0.007375	0.00052733	-0.00054617	NA	NA	-1	1	1	-1	NA	NA	0.0491135	0.151986	0.138131	0.152804	NA	NA	138.211	172.634	400.015	NA	NA	0.339152	-1	-1	-1	-1	-1	-1	-1	-1	-1	-1	-1	-1	-1	-1	-1	-1	-1	-1	-1	-1	-1	-1	-1	-1	-1
Irgm2	-0.0037826	-8.3616e-05	NA	NA	NA	NA	-1	-1	NA	NA	NA	NA	0.0284363	0.184383	NA	NA	NA	NA	138.376	NA	NA	NA	NA	0.769692	-1	-1	-1	-1	-1	-1	-1	-1	-1	-1	-1	-1	-1	-1	-1	-1	-1	-1	-1	-1	-1	-1	-1	-1	-1
Mtx1	-0.0015756	0.00043682	NA	NA	NA	NA	-1	1	NA	NA	NA	NA	0.0871108	0.0515691	NA	NA	NA	NA	138.408	NA	NA	NA	NA	0.248512	-1	-1	-1	-1	-1	-1	-1	-1	-1	-1	-1	-1	-1	-1	-1	-1	-1	-1	-1	-1	-1	-1	-1	-1	-1
Pde1b	-0.0040608	2.4081e-06	NA	NA	NA	NA	-1	0	NA	NA	NA	NA	0.0358736	0.489672	NA	NA	NA	NA	138.797	NA	NA	NA	NA	0.653971	-1	-1	-1	-1	-1	-1	-1	-1	-1	-1	-1	-1	-1	-1	-1	-1	-1	-1	-1	-1	-1	-1	-1	-1	-1
Akr1e1	-0.0023029	0.0014176	-0.001653	0.00052665	NA	NA	-1	1	-1	1	NA	NA	0.0654364	0.0723105	0.17244	0.14866	NA	NA	138.819	316.009	399.98	NA	NA	0.247513	-1	-1	-1	-1	-1	-1	-1	-1	-1	-1	-1	-1	-1	-1	-1	-1	-1	-1	-1	-1	-1	-1	-1	-1	-1
Aco1	0.00028878	0.0051903	-0.00036973	NA	NA	NA	0	1	-1	NA	NA	NA	0.343488	0.109109	0.089596	NA	NA	NA	139.733	198.707	NA	NA	NA	0.452356	0	0	0	0	0	0	0	0	0	0	0	0	0	0	0	0	0	0	0	0	0	0	0	0	0
Tmem126a	-0.0022807	0.001902	-0.0075768	0.00058509	NA	NA	-1	1	-1	1	NA	NA	0.0884752	0.051307	0.158476	0.180041	NA	NA	139.749	363.698	403.978	NA	NA	0.276158	-1	-1	-1	-1	-1	-1	-1	-1	-1	-1	-1	-1	-1	-1	-1	-1	-1	-1	-1	-1	-1	-1	-1	-1	-1
Clint1	0.0020766	-0.0023768	0.00061787	NA	NA	NA	1	-1	1	NA	NA	NA	0.107005	0.0632718	0.119067	NA	NA	NA	139.789	319.993	NA	NA	NA	0.322271	1	1	1	1	1	1	1	1	1	1	1	1	1	1	1	1	1	1	1	1	1	1	1	1	1
Sin3a	-0.00018779	0.0063389	-0.0003994	NA	NA	NA	0	1	-1	NA	NA	NA	0.390274	0.125454	0.0822981	NA	NA	NA	139.952	191.967	NA	NA	NA	0.4202	0	0	0	0	0	0	0	0	0	0	0	0	0	0	0	0	0	0	0	0	0	0	0	0	0
Ldb1	-0.0008698	0.0011207	-0.00040787	NA	NA	NA	-1	1	-1	NA	NA	NA	0.167945	0.0673888	0.156262	NA	NA	NA	139.973	364	NA	NA	NA	0.274732	-1	-1	-1	-1	-1	-1	-1	-1	-1	-1	-1	-1	-1	-1	-1	-1	-1	-1	-1	-1	-1	-1	-1	-1	-1
Emd	-0.0022231	0.0018915	-0.0058577	0.010984	-0.0010633	NA	-1	1	-1	1	-1	NA	0.0913964	0.0591046	0.0947817	0.174389	0.179258	NA	139.983	354.575	424.329	458.343	NA	0.291461	-1	-1	-1	-1	-1	-1	-1	-1	-1	-1	-1	-1	-1	-1	-1	-1	-1	-1	-1	-1	-1	-1	-1	-1	-1
Sp8	0.0021007	-0.00085024	0.0011371	-0.001289	NA	NA	1	-1	1	-1	NA	NA	0.0677179	0.118513	0.0990001	0.115777	NA	NA	139.991	306.003	467.997	NA	NA	0.296752	1	1	1	1	1	1	1	1	1	1	1	1	1	1	1	1	1	1	1	1	1	1	1	1	1
Ccnh	-0.00054868	0.0006577	NA	NA	NA	NA	0	1	NA	NA	NA	NA	0.239448	0.0399033	NA	NA	NA	NA	139.994	NA	NA	NA	NA	0.364361	0	0	0	0	0	0	0	0	0	0	0	0	0	0	0	0	0	0	0	0	0	0	0	0	0
Lpar6	-0.0021494	3.8875e-05	NA	NA	NA	NA	-1	0	NA	NA	NA	NA	0.069663	0.35146	NA	NA	NA	NA	139.995	NA	NA	NA	NA	0.30998	-1	-1	-1	-1	-1	-1	-1	-1	-1	-1	-1	-1	-1	-1	-1	-1	-1	-1	-1	-1	-1	-1	-1	-1	-1
Ccdc92	0.0020225	-0.00061556	NA	NA	NA	NA	1	-1	NA	NA	NA	NA	0.0961373	0.0553088	NA	NA	NA	NA	139.999	NA	NA	NA	NA	0.216452	1	1	1	1	1	1	1	1	1	1	1	1	1	1	1	1	1	1	1	1	1	1	1	1	1
Relt	-0.0032785	-6.6288e-05	NA	NA	NA	NA	-1	0	NA	NA	NA	NA	0.0327727	0.22904	NA	NA	NA	NA	139.999	NA	NA	NA	NA	0.699431	-1	-1	-1	-1	-1	-1	-1	-1	-1	-1	-1	-1	-1	-1	-1	-1	-1	-1	-1	-1	-1	-1	-1	-1	-1
Ntn4	-0.0025556	3.5462e-05	NA	NA	NA	NA	-1	0	NA	NA	NA	NA	0.0814637	0.404529	NA	NA	NA	NA	140	NA	NA	NA	NA	0.226887	-1	-1	-1	-1	-1	-1	-1	-1	-1	-1	-1	-1	-1	-1	-1	-1	-1	-1	-1	-1	-1	-1	-1	-1	-1
Myrf	-0.0024067	0.00081045	-0.0046005	NA	NA	NA	-1	1	0	NA	NA	NA	0.0829164	0.0460141	0.255435	NA	NA	NA	140	567.844	NA	NA	NA	0.298811	-1	-1	-1	-1	-1	-1	-1	-1	-1	-1	-1	-1	-1	-1	-1	-1	-1	-1	-1	-1	-1	-1	-1	-1	-1
Nusap1	-0.0016599	0.00060666	NA	NA	NA	NA	-1	1	NA	NA	NA	NA	0.0948036	0.0428944	NA	NA	NA	NA	140	NA	NA	NA	NA	0.302406	-1	-1	-1	-1	-1	-1	-1	-1	-1	-1	-1	-1	-1	-1	-1	-1	-1	-1	-1	-1	-1	-1	-1	-1	-1
Reep5	-0.002248	-0.00045102	NA	NA	NA	NA	-1	-1	NA	NA	NA	NA	0.0813496	0.0659564	NA	NA	NA	NA	140.001	NA	NA	NA	NA	0.482734	-1	-1	-1	-1	-1	-1	-1	-1	-1	-1	-1	-1	-1	-1	-1	-1	-1	-1	-1	-1	-1	-1	-1	-1	-1
Cdx2	0.0052053	-0.0030423	-0.00020845	NA	NA	NA	1	-1	-1	NA	NA	NA	0.0249867	0.0336025	0.170472	NA	NA	NA	140.001	296.586	NA	NA	NA	0.762925	1	1	1	1	1	1	1	1	1	1	1	1	1	1	1	1	1	1	1	1	1	1	1	1	1
Qtrtd1	0.0024996	-0.0015466	0.0052541	0.00026235	NA	NA	1	-1	1	0	NA	NA	0.0618209	0.0490129	0.150838	0.260699	NA	NA	140.001	356.867	403.244	NA	NA	0.404813	1	1	1	1	1	1	1	1	1	1	1	1	1	1	1	1	1	1	1	1	1	1	1	1	1
Taok2	0.0027588	-0.00056847	NA	NA	NA	NA	1	-1	NA	NA	NA	NA	0.0584861	0.0488391	NA	NA	NA	NA	140.001	NA	NA	NA	NA	0.344168	1	1	1	1	1	1	1	1	1	1	1	1	1	1	1	1	1	1	1	1	1	1	1	1	1
Akr1b3	0.00045598	0.0018802	-0.011508	0.0019445	NA	NA	0	1	-1	1	NA	NA	0.268754	0.0398243	0.181784	0.0498644	NA	NA	140.001	378.767	400.678	NA	NA	0.702382	0	0	0	0	0	0	0	0	0	0	0	0	0	0	0	0	0	0	0	0	0	0	0	0	0
Timp1	-0.0019298	-0.00028853	NA	NA	NA	NA	-1	-1	NA	NA	NA	NA	0.07818	0.0891098	NA	NA	NA	NA	140.002	NA	NA	NA	NA	0.420569	-1	-1	-1	-1	-1	-1	-1	-1	-1	-1	-1	-1	-1	-1	-1	-1	-1	-1	-1	-1	-1	-1	-1	-1	-1
Gemin4	-0.0022299	0.0040768	-0.0027501	0.00042483	NA	NA	-1	1	-1	0	NA	NA	0.0856517	0.0524312	0.0626462	0.260886	NA	NA	140.008	274.235	424.251	NA	NA	0.422099	-1	-1	-1	-1	-1	-1	-1	-1	-1	-1	-1	-1	-1	-1	-1	-1	-1	-1	-1	-1	-1	-1	-1	-1	-1
Wdhd1	9.8057e-05	0.001931	0.0002338	NA	NA	NA	0	1	1	NA	NA	NA	0.434985	0.0606939	0.174753	NA	NA	NA	140.012	296.009	NA	NA	NA	0.648437	0	0	0	0	0	0	0	0	0	0	0	0	0	0	0	0	0	0	0	0	0	0	0	0	0
Ccnb2	-0.0022429	0.001975	-0.0024142	0.0018054	-0.0012019	NA	-1	1	-1	1	0	NA	0.0584628	0.0455123	0.0725877	0.111304	0.234178	NA	140.038	315.99	424.675	528	NA	0.420467	-1	-1	-1	-1	-1	-1	-1	-1	-1	-1	-1	-1	-1	-1	-1	-1	-1	-1	-1	-1	-1	-1	-1	-1	-1
Nelfcd	-0.0012711	0.0017552	-0.0093101	-8.5054e-05	NA	NA	-1	1	0	0	NA	NA	0.140081	0.0550239	0.201214	0.418934	NA	NA	140.338	364.002	389.517	NA	NA	0.252814	-1	-1	-1	-1	-1	-1	-1	-1	-1	-1	-1	-1	-1	-1	-1	-1	-1	-1	-1	-1	-1	-1	-1	-1	-1
Thap3	-0.0019237	0.0012934	-0.00055673	NA	NA	NA	-1	1	-1	NA	NA	NA	0.079777	0.0629568	0.118143	NA	NA	NA	141.017	355.999	NA	NA	NA	0.270175	-1	-1	-1	-1	-1	-1	-1	-1	-1	-1	-1	-1	-1	-1	-1	-1	-1	-1	-1	-1	-1	-1	-1	-1	-1
Cep78	-0.001338	0.0020864	-3.6072e-05	NA	NA	NA	-1	1	0	NA	NA	NA	0.103624	0.0943127	0.404904	NA	NA	NA	141.618	256.003	NA	NA	NA	0.302409	-1	-1	-1	-1	-1	-1	-1	-1	-1	-1	-1	-1	-1	-1	-1	-1	-1	-1	-1	-1	-1	-1	-1	-1	-1
Pgbd1	-0.00096793	0.0027151	-0.00028162	NA	NA	NA	-1	1	-1	NA	NA	NA	0.130068	0.0682297	0.117254	NA	NA	NA	141.779	256.059	NA	NA	NA	0.457344	-1	-1	-1	-1	-1	-1	-1	-1	-1	-1	-1	-1	-1	-1	-1	-1	-1	-1	-1	-1	-1	-1	-1	-1	-1
Ube2s	-0.0025844	0.00056675	-0.0011126	NA	NA	NA	-1	1	0	NA	NA	NA	0.062795	0.0736638	0.20615	NA	NA	NA	141.855	499.975	NA	NA	NA	0.271274	-1	-1	-1	-1	-1	-1	-1	-1	-1	-1	-1	-1	-1	-1	-1	-1	-1	-1	-1	-1	-1	-1	-1	-1	-1
Dnmt1	0.0017313	0.00011578	NA	NA	NA	NA	1	1	NA	NA	NA	NA	0.0856112	0.19584	NA	NA	NA	NA	142.158	NA	NA	NA	NA	0.289348	1	1	1	1	1	1	1	1	1	1	1	1	1	1	1	1	1	1	1	1	1	1	1	1	1
Rpf2	-0.0027878	0.0015278	-0.0015252	-5.9264e-05	NA	NA	-1	1	-1	0	NA	NA	0.0526175	0.0682744	0.135691	0.445704	NA	NA	142.283	320.001	424.021	NA	NA	0.338204	-1	-1	-1	-1	-1	-1	-1	-1	-1	-1	-1	-1	-1	-1	-1	-1	-1	-1	-1	-1	-1	-1	-1	-1	-1
Stat2	-0.0022124	3.2188e-05	NA	NA	NA	NA	-1	0	NA	NA	NA	NA	0.0734517	0.389691	NA	NA	NA	NA	142.801	NA	NA	NA	NA	0.280702	-1	-1	-1	-1	-1	-1	-1	-1	-1	-1	-1	-1	-1	-1	-1	-1	-1	-1	-1	-1	-1	-1	-1	-1	-1
Mfap1b	0.002298	-0.00030613	NA	NA	NA	NA	1	-1	NA	NA	NA	NA	0.0692186	0.0882004	NA	NA	NA	NA	143.25	NA	NA	NA	NA	0.25106	1	1	1	1	1	1	1	1	1	1	1	1	1	1	1	1	1	1	1	1	1	1	1	1	1
Mapkapk3	-0.0020887	0.00017196	-0.0016441	NA	NA	NA	-1	1	0	NA	NA	NA	0.0681534	0.147845	0.402063	NA	NA	NA	143.513	575.956	NA	NA	NA	0.263105	-1	-1	-1	-1	-1	-1	-1	-1	-1	-1	-1	-1	-1	-1	-1	-1	-1	-1	-1	-1	-1	-1	-1	-1	-1
Ddx6	0.0015068	-0.0020816	0.0028505	-0.0011768	NA	NA	1	-1	1	-1	NA	NA	0.123704	0.0665325	0.0992661	0.117768	NA	NA	143.591	315.986	424.02	NA	NA	0.231764	1	1	1	1	1	1	1	1	1	1	1	1	1	1	1	1	1	1	1	1	1	1	1	1	1
Isca1	0.0025419	-0.0016255	0.0001636	NA	NA	NA	1	-1	0	NA	NA	NA	0.0821319	0.0885351	0.309641	NA	NA	NA	143.96	319.979	NA	NA	NA	0.205775	1	1	1	1	1	1	1	1	1	1	1	1	1	1	1	1	1	1	1	1	1	1	1	1	1
Parp16	-0.0022122	-5.6098e-05	NA	NA	NA	NA	-1	0	NA	NA	NA	NA	0.0948612	0.357175	NA	NA	NA	NA	143.986	NA	NA	NA	NA	0.213615	-1	-1	-1	-1	-1	-1	-1	-1	-1	-1	-1	-1	-1	-1	-1	-1	-1	-1	-1	-1	-1	-1	-1	-1	-1
Arvcf	-0.0016187	0.0014782	NA	NA	NA	NA	-1	1	NA	NA	NA	NA	0.0967522	0.0198537	NA	NA	NA	NA	143.999	NA	NA	NA	NA	0.701666	-1	-1	-1	-1	-1	-1	-1	-1	-1	-1	-1	-1	-1	-1	-1	-1	-1	-1	-1	-1	-1	-1	-1	-1	-1
Ppp1r13b	0.0013934	-0.00065642	NA	NA	NA	NA	1	-1	NA	NA	NA	NA	0.12425	0.0473195	NA	NA	NA	NA	144	NA	NA	NA	NA	0.257271	1	1	1	1	1	1	1	1	1	1	1	1	1	1	1	1	1	1	1	1	1	1	1	1	1
Strip1	-0.0025412	0.00061188	NA	NA	NA	NA	-1	1	NA	NA	NA	NA	0.0762428	0.0580442	NA	NA	NA	NA	144	NA	NA	NA	NA	0.24082	-1	-1	-1	-1	-1	-1	-1	-1	-1	-1	-1	-1	-1	-1	-1	-1	-1	-1	-1	-1	-1	-1	-1	-1	-1
Eprs	0.0020938	-0.00035376	NA	NA	NA	NA	1	-1	NA	NA	NA	NA	0.058084	0.0589304	NA	NA	NA	NA	144.003	NA	NA	NA	NA	0.338036	1	1	1	1	1	1	1	1	1	1	1	1	1	1	1	1	1	1	1	1	1	1	1	1	1
Spag9	0.003598	-0.0015485	0.0006315	NA	NA	NA	1	-1	1	NA	NA	NA	0.0569411	0.0872738	0.114699	NA	NA	NA	144.005	328.004	NA	NA	NA	0.291421	1	1	1	1	1	1	1	1	1	1	1	1	1	1	1	1	1	1	1	1	1	1	1	1	1
Rock2	0.0015556	-0.0015323	0.0003215	NA	NA	NA	1	-1	1	NA	NA	NA	0.108227	0.0775212	0.174978	NA	NA	NA	144.009	320.103	NA	NA	NA	0.223624	1	1	1	1	1	1	1	1	1	1	1	1	1	1	1	1	1	1	1	1	1	1	1	1	1
Bms1	0.0022543	-0.00041787	NA	NA	NA	NA	1	-1	NA	NA	NA	NA	0.0787467	0.0730592	NA	NA	NA	NA	144.011	NA	NA	NA	NA	0.213585	1	1	1	1	1	1	1	1	1	1	1	1	1	1	1	1	1	1	1	1	1	1	1	1	1
Col4a1	0.0013547	-0.001384	-1.7186e-05	NA	NA	NA	1	-1	0	NA	NA	NA	0.0867819	0.0476223	0.4695	NA	NA	NA	144.012	364.001	NA	NA	NA	0.546594	1	1	1	1	1	1	1	1	1	1	1	1	1	1	1	1	1	1	1	1	1	1	1	1	1
Luc7l2	0.0023932	-0.00022918	NA	NA	NA	NA	1	-1	NA	NA	NA	NA	0.0577329	0.106646	NA	NA	NA	NA	144.085	NA	NA	NA	NA	0.321588	1	1	1	1	1	1	1	1	1	1	1	1	1	1	1	1	1	1	1	1	1	1	1	1	1
Ppm1g	0.0018728	-2.6591e-05	NA	NA	NA	NA	1	0	NA	NA	NA	NA	0.0822939	0.403418	NA	NA	NA	NA	144.174	NA	NA	NA	NA	0.238361	1	1	1	1	1	1	1	1	1	1	1	1	1	1	1	1	1	1	1	1	1	1	1	1	1
Eif2d	-0.00074094	0.0009437	NA	NA	NA	NA	0	1	NA	NA	NA	NA	0.203492	0.0317545	NA	NA	NA	NA	144.244	NA	NA	NA	NA	0.482248	0	0	0	0	0	0	0	0	0	0	0	0	0	0	0	0	0	0	0	0	0	0	0	0	0
Brca1	0.0020096	0.00014233	NA	NA	NA	NA	1	1	NA	NA	NA	NA	0.0740425	0.173916	NA	NA	NA	NA	144.346	NA	NA	NA	NA	0.349345	1	1	1	1	1	1	1	1	1	1	1	1	1	1	1	1	1	1	1	1	1	1	1	1	1
Fn1	0.0015023	-0.0016552	-0.00052171	NA	NA	NA	1	-1	-1	NA	NA	NA	0.102832	0.051376	0.139037	NA	NA	NA	145.037	364.028	NA	NA	NA	0.589795	1	1	1	1	1	1	1	1	1	1	1	1	1	1	1	1	1	1	1	1	1	1	1	1	1
Wapal	0.0038396	-0.0013616	-6.1423e-05	NA	NA	NA	1	-1	0	NA	NA	NA	0.0392176	0.0604876	0.414982	NA	NA	NA	145.087	363.745	NA	NA	NA	0.49362	1	1	1	1	1	1	1	1	1	1	1	1	1	1	1	1	1	1	1	1	1	1	1	1	1
2700060E02Rik	-0.0014404	0.0013005	0.0098793	-0.012729	0.00036916	NA	-1	1	0	-1	1	NA	0.0830073	0.0575306	0.210107	0.109997	0.175022	NA	145.649	347.301	364	392.258	NA	0.366469	-1	-1	-1	-1	-1	-1	-1	-1	-1	-1	-1	-1	-1	-1	-1	-1	-1	-1	-1	-1	-1	-1	-1	-1	-1
Adamts15	0.0040444	-0.0011201	0.00049773	NA	NA	NA	1	-1	1	NA	NA	NA	0.0360785	0.0484489	0.197819	NA	NA	NA	145.91	423.996	NA	NA	NA	0.528965	1	1	1	1	1	1	1	1	1	1	1	1	1	1	1	1	1	1	1	1	1	1	1	1	1
Isca2	-0.0021031	0.00072487	NA	NA	NA	NA	-1	1	NA	NA	NA	NA	0.0970956	0.0523893	NA	NA	NA	NA	145.988	NA	NA	NA	NA	0.231401	-1	-1	-1	-1	-1	-1	-1	-1	-1	-1	-1	-1	-1	-1	-1	-1	-1	-1	-1	-1	-1	-1	-1	-1	-1
Rab9	-0.0024014	0.00072798	-8.7328e-05	NA	NA	NA	-1	1	0	NA	NA	NA	0.0521697	0.123471	0.331061	NA	NA	NA	146.178	320.014	NA	NA	NA	0.310019	-1	-1	-1	-1	-1	-1	-1	-1	-1	-1	-1	-1	-1	-1	-1	-1	-1	-1	-1	-1	-1	-1	-1	-1	-1
Spice1	-0.0015388	0.0025423	-0.00016751	NA	NA	NA	-1	1	0	NA	NA	NA	0.115256	0.0725812	0.266608	NA	NA	NA	146.184	287.998	NA	NA	NA	0.362721	-1	-1	-1	-1	-1	-1	-1	-1	-1	-1	-1	-1	-1	-1	-1	-1	-1	-1	-1	-1	-1	-1	-1	-1	-1
Serpinb6b	-0.0026754	1.3842e-05	NA	NA	NA	NA	-1	0	NA	NA	NA	NA	0.0826659	0.466038	NA	NA	NA	NA	146.214	NA	NA	NA	NA	0.233609	-1	-1	-1	-1	-1	-1	-1	-1	-1	-1	-1	-1	-1	-1	-1	-1	-1	-1	-1	-1	-1	-1	-1	-1	-1
Epb4.1l2	0.0027864	-0.0019611	-0.00019994	NA	NA	NA	1	-1	0	NA	NA	NA	0.0629827	0.0571627	0.274794	NA	NA	NA	146.231	340	NA	NA	NA	0.46916	1	1	1	1	1	1	1	1	1	1	1	1	1	1	1	1	1	1	1	1	1	1	1	1	1
Kat6a	0.0027045	-0.0018767	0.0046706	-0.00079428	NA	NA	1	-1	1	-1	NA	NA	0.0639542	0.0496577	0.177157	0.142536	NA	NA	146.542	364	412.232	NA	NA	0.331437	1	1	1	1	1	1	1	1	1	1	1	1	1	1	1	1	1	1	1	1	1	1	1	1	1
Olig3	1.3368e-05	0.00059691	0.0016617	NA	NA	NA	0	1	1	NA	NA	NA	0.484242	0.141734	0.0161669	NA	NA	NA	146.605	284.033	NA	NA	NA	0.894079	0	0	0	0	0	0	0	0	0	0	0	0	0	0	0	0	0	0	0	0	0	0	0	0	0
Pdcl	-0.0011327	0.00078386	0.01178	NA	NA	NA	-1	1	1	NA	NA	NA	0.145622	0.0452815	0.163557	NA	NA	NA	146.7	576	NA	NA	NA	0.401075	-1	-1	-1	-1	-1	-1	-1	-1	-1	-1	-1	-1	-1	-1	-1	-1	-1	-1	-1	-1	-1	-1	-1	-1	-1
Tor3a	-0.0011831	0.0018927	-0.010838	0.0005929	NA	NA	-1	1	-1	1	NA	NA	0.114195	0.0387206	0.144512	0.135691	NA	NA	147.059	368.018	399.345	NA	NA	0.424894	-1	-1	-1	-1	-1	-1	-1	-1	-1	-1	-1	-1	-1	-1	-1	-1	-1	-1	-1	-1	-1	-1	-1	-1	-1
Rnf40	0.0021193	-0.00026076	NA	NA	NA	NA	1	-1	NA	NA	NA	NA	0.0715515	0.103715	NA	NA	NA	NA	147.139	NA	NA	NA	NA	0.234423	1	1	1	1	1	1	1	1	1	1	1	1	1	1	1	1	1	1	1	1	1	1	1	1	1
Cryab	-0.0024097	-0.00027893	NA	NA	NA	NA	-1	-1	NA	NA	NA	NA	0.0701768	0.107734	NA	NA	NA	NA	147.302	NA	NA	NA	NA	0.437831	-1	-1	-1	-1	-1	-1	-1	-1	-1	-1	-1	-1	-1	-1	-1	-1	-1	-1	-1	-1	-1	-1	-1	-1	-1
Tcirg1	-0.0022687	-3.5748e-06	NA	NA	NA	NA	-1	0	NA	NA	NA	NA	0.0507996	0.482877	NA	NA	NA	NA	147.468	NA	NA	NA	NA	0.477306	-1	-1	-1	-1	-1	-1	-1	-1	-1	-1	-1	-1	-1	-1	-1	-1	-1	-1	-1	-1	-1	-1	-1	-1	-1
Sh3rf1	-0.0022252	0.00026733	NA	NA	NA	NA	-1	1	NA	NA	NA	NA	0.0678416	0.10075	NA	NA	NA	NA	147.604	NA	NA	NA	NA	0.258278	-1	-1	-1	-1	-1	-1	-1	-1	-1	-1	-1	-1	-1	-1	-1	-1	-1	-1	-1	-1	-1	-1	-1	-1	-1
Pnn	0.0032993	-0.0014595	0.0047374	-0.00057192	NA	NA	1	-1	0	-1	NA	NA	0.0495564	0.0631393	0.231551	0.155867	NA	NA	147.609	356	395.28	NA	NA	0.347021	1	1	1	1	1	1	1	1	1	1	1	1	1	1	1	1	1	1	1	1	1	1	1	1	1
Cstb	-0.0020885	3.7493e-05	NA	NA	NA	NA	-1	0	NA	NA	NA	NA	0.0735618	0.373534	NA	NA	NA	NA	147.646	NA	NA	NA	NA	0.277807	-1	-1	-1	-1	-1	-1	-1	-1	-1	-1	-1	-1	-1	-1	-1	-1	-1	-1	-1	-1	-1	-1	-1	-1	-1
Dync1h1	0.0023399	-0.0011663	-0.00031936	NA	NA	NA	1	-1	-1	NA	NA	NA	0.0487945	0.0418773	0.19634	NA	NA	NA	147.732	403.965	NA	NA	NA	0.593592	1	1	1	1	1	1	1	1	1	1	1	1	1	1	1	1	1	1	1	1	1	1	1	1	1
Bnip3	-0.00017601	0.00088065	0.0028492	-0.0039708	NA	NA	0	1	1	-1	NA	NA	0.379801	0.0617298	0.063757	0.126926	NA	NA	147.85	416.009	540	NA	NA	0.716895	0	0	0	0	0	0	0	0	0	0	0	0	0	0	0	0	0	0	0	0	0	0	0	0	0
Plxnb2	-0.0025443	0.00048336	-0.0062913	NA	NA	NA	-1	1	0	NA	NA	NA	0.0657951	0.0746907	0.226573	NA	NA	NA	147.873	572.019	NA	NA	NA	0.248729	-1	-1	-1	-1	-1	-1	-1	-1	-1	-1	-1	-1	-1	-1	-1	-1	-1	-1	-1	-1	-1	-1	-1	-1	-1
Cgnl1	0.001815	-0.0028796	-0.00058355	NA	NA	NA	1	-1	-1	NA	NA	NA	0.0731747	0.0643766	0.0693166	NA	NA	NA	147.95	271.975	NA	NA	NA	0.683479	1	1	1	1	1	1	1	1	1	1	1	1	1	1	1	1	1	1	1	1	1	1	1	1	1
Pum1	0.0021385	-0.00081756	0.00906	-0.0011576	NA	NA	1	-1	0	-1	NA	NA	0.0902963	0.123485	0.218699	0.0977196	NA	NA	147.959	364.004	393.527	NA	NA	0.207194	1	1	1	1	1	1	1	1	1	1	1	1	1	1	1	1	1	1	1	1	1	1	1	1	1
Mns1	0.0015527	0.00021254	NA	NA	NA	NA	1	1	NA	NA	NA	NA	0.0976092	0.133309	NA	NA	NA	NA	147.973	NA	NA	NA	NA	0.27845	1	1	1	1	1	1	1	1	1	1	1	1	1	1	1	1	1	1	1	1	1	1	1	1	1
Shisa6	0.00078355	-0.0019213	0.00010215	NA	NA	NA	1	-1	0	NA	NA	NA	0.185005	0.0486864	0.381008	NA	NA	NA	147.979	364.131	NA	NA	NA	0.562504	1	1	1	1	1	1	1	1	1	1	1	1	1	1	1	1	1	1	1	1	1	1	1	1	1
Snrnp200	0.003319	-0.00080698	NA	NA	NA	NA	1	-1	NA	NA	NA	NA	0.0701327	0.0528183	NA	NA	NA	NA	147.991	NA	NA	NA	NA	0.284016	1	1	1	1	1	1	1	1	1	1	1	1	1	1	1	1	1	1	1	1	1	1	1	1	1
Clptm1l	-0.0015331	0.0025372	-0.0027651	7.0743e-05	NA	NA	-1	1	-1	0	NA	NA	0.11088	0.0904312	0.059123	0.444234	NA	NA	147.992	265.565	415.991	NA	NA	0.456611	-1	-1	-1	-1	-1	-1	-1	-1	-1	-1	-1	-1	-1	-1	-1	-1	-1	-1	-1	-1	-1	-1	-1	-1	-1
Rrbp1	0.0027231	-0.0024269	-0.00072388	NA	NA	NA	1	-1	-1	NA	NA	NA	0.0503866	0.113106	0.0511037	NA	NA	NA	147.995	241.668	NA	NA	NA	0.555135	1	1	1	1	1	1	1	1	1	1	1	1	1	1	1	1	1	1	1	1	1	1	1	1	1
Il17ra	0.0029383	-0.00041546	NA	NA	NA	NA	1	-1	NA	NA	NA	NA	0.0664887	0.0894024	NA	NA	NA	NA	147.999	NA	NA	NA	NA	0.248774	1	1	1	1	1	1	1	1	1	1	1	1	1	1	1	1	1	1	1	1	1	1	1	1	1
Arsa	-0.0016753	-0.00031635	NA	NA	NA	NA	-1	-1	NA	NA	NA	NA	0.0998508	0.0963631	NA	NA	NA	NA	148	NA	NA	NA	NA	0.336908	-1	-1	-1	-1	-1	-1	-1	-1	-1	-1	-1	-1	-1	-1	-1	-1	-1	-1	-1	-1	-1	-1	-1	-1	-1
Pcdh7	0.0019993	-0.0020935	0.00032847	NA	NA	NA	1	-1	0	NA	NA	NA	0.0992811	0.0565299	0.230025	NA	NA	NA	148	355.949	NA	NA	NA	0.397966	1	1	1	1	1	1	1	1	1	1	1	1	1	1	1	1	1	1	1	1	1	1	1	1	1
Arxes2	-0.00062069	0.0007082	NA	NA	NA	NA	0	1	NA	NA	NA	NA	0.215662	0.040586	NA	NA	NA	NA	148	NA	NA	NA	NA	0.355312	0	0	0	0	0	0	0	0	0	0	0	0	0	0	0	0	0	0	0	0	0	0	0	0	0
Bod1l	0.0014766	-0.00058318	NA	NA	NA	NA	1	-1	NA	NA	NA	NA	0.0840049	0.0416686	NA	NA	NA	NA	148	NA	NA	NA	NA	0.324994	1	1	1	1	1	1	1	1	1	1	1	1	1	1	1	1	1	1	1	1	1	1	1	1	1
Hspd1	0.002711	-0.0004493	NA	NA	NA	NA	1	-1	NA	NA	NA	NA	0.044584	0.051652	NA	NA	NA	NA	148	NA	NA	NA	NA	0.439713	1	1	1	1	1	1	1	1	1	1	1	1	1	1	1	1	1	1	1	1	1	1	1	1	1
Vsig10	-0.0025087	-0.00017325	NA	NA	NA	NA	-1	-1	NA	NA	NA	NA	0.0542925	0.135511	NA	NA	NA	NA	148.001	NA	NA	NA	NA	0.520617	-1	-1	-1	-1	-1	-1	-1	-1	-1	-1	-1	-1	-1	-1	-1	-1	-1	-1	-1	-1	-1	-1	-1	-1	-1
Nle1	-0.0010373	0.00076896	NA	NA	NA	NA	-1	1	NA	NA	NA	NA	0.178256	0.0513571	NA	NA	NA	NA	148.001	NA	NA	NA	NA	0.240069	-1	-1	-1	-1	-1	-1	-1	-1	-1	-1	-1	-1	-1	-1	-1	-1	-1	-1	-1	-1	-1	-1	-1	-1	-1
Sccpdh	0.0016674	-0.0012081	-0.00029591	NA	NA	NA	1	-1	0	NA	NA	NA	0.0799104	0.0566165	0.202308	NA	NA	NA	148.002	375.175	NA	NA	NA	0.477545	1	1	1	1	1	1	1	1	1	1	1	1	1	1	1	1	1	1	1	1	1	1	1	1	1
Ube2b	-0.0018308	0.00047059	NA	NA	NA	NA	-1	1	NA	NA	NA	NA	0.079989	0.0571759	NA	NA	NA	NA	148.003	NA	NA	NA	NA	0.238511	-1	-1	-1	-1	-1	-1	-1	-1	-1	-1	-1	-1	-1	-1	-1	-1	-1	-1	-1	-1	-1	-1	-1	-1	-1
Cdc42bpb	0.0026777	-0.0010942	0.00019801	NA	NA	NA	1	-1	0	NA	NA	NA	0.0648201	0.0505055	0.40221	NA	NA	NA	148.004	460.014	NA	NA	NA	0.375763	1	1	1	1	1	1	1	1	1	1	1	1	1	1	1	1	1	1	1	1	1	1	1	1	1
Dhx30	-0.00060265	0.0015957	-0.0018095	0.00022116	NA	NA	0	1	-1	0	NA	NA	0.230779	0.117122	0.0859225	0.370477	NA	NA	148.102	286.154	440.027	NA	NA	0.203865	0	0	0	0	0	0	0	0	0	0	0	0	0	0	0	0	0	0	0	0	0	0	0	0	0
Cttn	0.00071663	-0.0012813	0.0056135	-0.0005359	NA	NA	1	-1	0	-1	NA	NA	0.139317	0.0475814	0.203617	0.116924	NA	NA	148.114	364.087	391.999	NA	NA	0.395656	1	1	1	1	1	1	1	1	1	1	1	1	1	1	1	1	1	1	1	1	1	1	1	1	1
C330018D20Rik	-0.0012622	0.0022105	-0.00064397	NA	NA	NA	-1	1	-1	NA	NA	NA	0.12763	0.0797614	0.0875806	NA	NA	NA	148.116	292.772	NA	NA	NA	0.249659	-1	-1	-1	-1	-1	-1	-1	-1	-1	-1	-1	-1	-1	-1	-1	-1	-1	-1	-1	-1	-1	-1	-1	-1	-1
Hspbap1	-0.00309	0.0019296	0.00013142	NA	NA	NA	-1	1	0	NA	NA	NA	0.0607282	0.0781236	0.336872	NA	NA	NA	148.637	319.999	NA	NA	NA	0.340806	-1	-1	-1	-1	-1	-1	-1	-1	-1	-1	-1	-1	-1	-1	-1	-1	-1	-1	-1	-1	-1	-1	-1	-1	-1
Ccdc47	0.0037558	-0.0023715	0.00019531	NA	NA	NA	1	-1	0	NA	NA	NA	0.0375443	0.0497107	0.228501	NA	NA	NA	148.709	315.997	NA	NA	NA	0.527311	1	1	1	1	1	1	1	1	1	1	1	1	1	1	1	1	1	1	1	1	1	1	1	1	1
Map4k4	0.0037992	-0.0018722	-0.00034932	NA	NA	NA	1	-1	-1	NA	NA	NA	0.0361058	0.0569593	0.146421	NA	NA	NA	149.026	328.01	NA	NA	NA	0.582023	1	1	1	1	1	1	1	1	1	1	1	1	1	1	1	1	1	1	1	1	1	1	1	1	1
Nudt21	-0.0015399	0.00040572	NA	NA	NA	NA	-1	1	NA	NA	NA	NA	0.0695192	0.0511558	NA	NA	NA	NA	149.127	NA	NA	NA	NA	0.286415	-1	-1	-1	-1	-1	-1	-1	-1	-1	-1	-1	-1	-1	-1	-1	-1	-1	-1	-1	-1	-1	-1	-1	-1	-1
Mrp63	-0.0018837	0.00068846	NA	NA	NA	NA	-1	1	NA	NA	NA	NA	0.0957977	0.0515657	NA	NA	NA	NA	149.413	NA	NA	NA	NA	0.237739	-1	-1	-1	-1	-1	-1	-1	-1	-1	-1	-1	-1	-1	-1	-1	-1	-1	-1	-1	-1	-1	-1	-1	-1	-1
Lamc1	0.0015506	-0.0020343	0.00038746	NA	NA	NA	1	-1	1	NA	NA	NA	0.112257	0.0554204	0.192549	NA	NA	NA	149.995	356	NA	NA	NA	0.423754	1	1	1	1	1	1	1	1	1	1	1	1	1	1	1	1	1	1	1	1	1	1	1	1	1
Mid1ip1	-0.00047942	0.00072749	NA	NA	NA	NA	0	1	NA	NA	NA	NA	0.256227	0.0417381	NA	NA	NA	NA	150.5	NA	NA	NA	NA	0.355743	0	0	0	0	0	0	0	0	0	0	0	0	0	0	0	0	0	0	0	0	0	0	0	0	0
2610015P09Rik	-0.00096532	0.0024871	-0.00059855	NA	NA	NA	-1	1	-1	NA	NA	NA	0.129334	0.0891974	0.0618423	NA	NA	NA	150.6	256.004	NA	NA	NA	0.271734	-1	-1	-1	-1	-1	-1	-1	-1	-1	-1	-1	-1	-1	-1	-1	-1	-1	-1	-1	-1	-1	-1	-1	-1	-1
Gm20594	-0.0022385	0.0013768	-0.00072271	NA	NA	NA	-1	1	-1	NA	NA	NA	0.0726805	0.0914935	0.0892072	NA	NA	NA	150.697	323.991	NA	NA	NA	0.218268	-1	-1	-1	-1	-1	-1	-1	-1	-1	-1	-1	-1	-1	-1	-1	-1	-1	-1	-1	-1	-1	-1	-1	-1	-1
Rpl18a	-0.0018704	0.00068309	-0.00055893	NA	NA	NA	-1	1	0	NA	NA	NA	0.0660292	0.0563605	0.255108	NA	NA	NA	150.733	483.536	NA	NA	NA	0.305744	-1	-1	-1	-1	-1	-1	-1	-1	-1	-1	-1	-1	-1	-1	-1	-1	-1	-1	-1	-1	-1	-1	-1	-1	-1
Ppia	-0.0022896	0.0015974	-0.00033729	NA	NA	NA	-1	1	-1	NA	NA	NA	0.0666135	0.0744318	0.166472	NA	NA	NA	150.78	323.993	NA	NA	NA	0.2624	-1	-1	-1	-1	-1	-1	-1	-1	-1	-1	-1	-1	-1	-1	-1	-1	-1	-1	-1	-1	-1	-1	-1	-1	-1
Cdh3	-0.0018657	-0.0003926	0.00012147	NA	NA	NA	-1	-1	0	NA	NA	NA	0.0677037	0.181998	0.318265	NA	NA	NA	151.261	356.004	NA	NA	NA	0.44758	-1	-1	-1	-1	-1	-1	-1	-1	-1	-1	-1	-1	-1	-1	-1	-1	-1	-1	-1	-1	-1	-1	-1	-1	-1
Hspbp1	-0.0020504	0.0020657	-0.016978	0.0018211	NA	NA	-1	1	-1	1	NA	NA	0.097979	0.0556554	0.173154	0.0689632	NA	NA	151.338	368.006	393.748	NA	NA	0.298612	-1	-1	-1	-1	-1	-1	-1	-1	-1	-1	-1	-1	-1	-1	-1	-1	-1	-1	-1	-1	-1	-1	-1	-1	-1
Fastkd2	-0.0011614	0.0029038	-0.0036812	0.00083152	NA	NA	-1	1	-1	1	NA	NA	0.136583	0.050247	0.112493	0.119178	NA	NA	151.521	315.857	396.005	NA	NA	0.412844	-1	-1	-1	-1	-1	-1	-1	-1	-1	-1	-1	-1	-1	-1	-1	-1	-1	-1	-1	-1	-1	-1	-1	-1	-1
Avpr1a	0.0013972	-0.00042868	NA	NA	NA	NA	1	-1	NA	NA	NA	NA	0.0737594	0.0493833	NA	NA	NA	NA	151.917	NA	NA	NA	NA	0.28125	1	1	1	1	1	1	1	1	1	1	1	1	1	1	1	1	1	1	1	1	1	1	1	1	1
Cops7a	-0.0014527	0.0014389	-2.8287e-05	NA	NA	NA	-1	1	0	NA	NA	NA	0.107755	0.0817852	0.46158	NA	NA	NA	151.992	340.064	NA	NA	NA	0.270702	-1	-1	-1	-1	-1	-1	-1	-1	-1	-1	-1	-1	-1	-1	-1	-1	-1	-1	-1	-1	-1	-1	-1	-1	-1
Tank	-0.0020812	4.5829e-05	NA	NA	NA	NA	-1	0	NA	NA	NA	NA	0.0800895	0.366685	NA	NA	NA	NA	151.992	NA	NA	NA	NA	0.23778	-1	-1	-1	-1	-1	-1	-1	-1	-1	-1	-1	-1	-1	-1	-1	-1	-1	-1	-1	-1	-1	-1	-1	-1	-1
Pebp1	-0.0018643	0.00058853	NA	NA	NA	NA	-1	1	NA	NA	NA	NA	0.0858004	0.0531099	NA	NA	NA	NA	151.995	NA	NA	NA	NA	0.241462	-1	-1	-1	-1	-1	-1	-1	-1	-1	-1	-1	-1	-1	-1	-1	-1	-1	-1	-1	-1	-1	-1	-1	-1	-1
Acpl2	-0.00096382	0.00090848	NA	NA	NA	NA	-1	1	NA	NA	NA	NA	0.176643	0.0423258	NA	NA	NA	NA	151.995	NA	NA	NA	NA	0.333701	-1	-1	-1	-1	-1	-1	-1	-1	-1	-1	-1	-1	-1	-1	-1	-1	-1	-1	-1	-1	-1	-1	-1	-1	-1
Akap1	0.0015847	-0.00010159	NA	NA	NA	NA	1	0	NA	NA	NA	NA	0.0797301	0.208466	NA	NA	NA	NA	151.998	NA	NA	NA	NA	0.213911	1	1	1	1	1	1	1	1	1	1	1	1	1	1	1	1	1	1	1	1	1	1	1	1	1
Magi3	0.0017463	-0.0011534	0.00079001	NA	NA	NA	1	-1	0	NA	NA	NA	0.0943399	0.0501645	0.236782	NA	NA	NA	151.998	474.332	NA	NA	NA	0.342178	1	1	1	1	1	1	1	1	1	1	1	1	1	1	1	1	1	1	1	1	1	1	1	1	1
Ddx51	0.0019907	2.6559e-05	NA	NA	NA	NA	1	0	NA	NA	NA	NA	0.0751164	0.415228	NA	NA	NA	NA	152	NA	NA	NA	NA	0.275502	1	1	1	1	1	1	1	1	1	1	1	1	1	1	1	1	1	1	1	1	1	1	1	1	1
Tsg101	-0.002084	0.0001178	NA	NA	NA	NA	-1	0	NA	NA	NA	NA	0.0681075	0.202735	NA	NA	NA	NA	152	NA	NA	NA	NA	0.282799	-1	-1	-1	-1	-1	-1	-1	-1	-1	-1	-1	-1	-1	-1	-1	-1	-1	-1	-1	-1	-1	-1	-1	-1	-1
Uba5	-0.0015302	-0.00017884	NA	NA	NA	NA	-1	-1	NA	NA	NA	NA	0.0940394	0.15504	NA	NA	NA	NA	152	NA	NA	NA	NA	0.269608	-1	-1	-1	-1	-1	-1	-1	-1	-1	-1	-1	-1	-1	-1	-1	-1	-1	-1	-1	-1	-1	-1	-1	-1	-1
Poglut1	-0.00093729	0.0031603	0.0001713	NA	NA	NA	-1	1	1	NA	NA	NA	0.119609	0.0862793	0.163342	NA	NA	NA	152.001	233.119	NA	NA	NA	0.523877	-1	-1	-1	-1	-1	-1	-1	-1	-1	-1	-1	-1	-1	-1	-1	-1	-1	-1	-1	-1	-1	-1	-1	-1	-1
Trmt2a	-0.00021463	0.002987	-7.5939e-05	NA	NA	NA	0	1	0	NA	NA	NA	0.373558	0.0647784	0.362147	NA	NA	NA	152.002	280.08	NA	NA	NA	0.572272	0	0	0	0	0	0	0	0	0	0	0	0	0	0	0	0	0	0	0	0	0	0	0	0	0
Cks2	-0.003044	0.00085815	NA	NA	NA	NA	-1	1	NA	NA	NA	NA	0.0566015	0.0410424	NA	NA	NA	NA	152.003	NA	NA	NA	NA	0.384085	-1	-1	-1	-1	-1	-1	-1	-1	-1	-1	-1	-1	-1	-1	-1	-1	-1	-1	-1	-1	-1	-1	-1	-1	-1
Herc2	0.0015222	-0.00081817	NA	NA	NA	NA	1	-1	NA	NA	NA	NA	0.100421	0.0391131	NA	NA	NA	NA	152.005	NA	NA	NA	NA	0.351615	1	1	1	1	1	1	1	1	1	1	1	1	1	1	1	1	1	1	1	1	1	1	1	1	1
Fam21	0.002859	-0.00067819	NA	NA	NA	NA	1	-1	NA	NA	NA	NA	0.0575656	0.0494991	NA	NA	NA	NA	152.012	NA	NA	NA	NA	0.339694	1	1	1	1	1	1	1	1	1	1	1	1	1	1	1	1	1	1	1	1	1	1	1	1	1
Prkag2	-0.0017422	0.00065251	NA	NA	NA	NA	-1	1	NA	NA	NA	NA	0.0985401	0.0518513	NA	NA	NA	NA	152.053	NA	NA	NA	NA	0.233362	-1	-1	-1	-1	-1	-1	-1	-1	-1	-1	-1	-1	-1	-1	-1	-1	-1	-1	-1	-1	-1	-1	-1	-1	-1
Isyna1	-0.00021554	0.0012722	-0.012665	-4.7002e-05	NA	NA	0	1	-1	0	NA	NA	0.361417	0.0703936	0.172305	0.448583	NA	NA	152.253	368.001	391.052	NA	NA	0.302302	0	0	0	0	0	0	0	0	0	0	0	0	0	0	0	0	0	0	0	0	0	0	0	0	0
Slc35f5	-0.0021763	5.6857e-06	NA	NA	NA	NA	-1	0	NA	NA	NA	NA	0.0663698	0.480699	NA	NA	NA	NA	152.313	NA	NA	NA	NA	0.31878	-1	-1	-1	-1	-1	-1	-1	-1	-1	-1	-1	-1	-1	-1	-1	-1	-1	-1	-1	-1	-1	-1	-1	-1	-1
Ttyh1	-0.001461	0.00059557	NA	NA	NA	NA	-1	1	NA	NA	NA	NA	0.0969666	0.0495289	NA	NA	NA	NA	152.359	NA	NA	NA	NA	0.251469	-1	-1	-1	-1	-1	-1	-1	-1	-1	-1	-1	-1	-1	-1	-1	-1	-1	-1	-1	-1	-1	-1	-1	-1	-1
Chchd4	-0.0018808	0.00065576	-0.00030612	NA	NA	NA	-1	1	-1	NA	NA	NA	0.0588303	0.107353	0.166416	NA	NA	NA	152.379	355.997	NA	NA	NA	0.252771	-1	-1	-1	-1	-1	-1	-1	-1	-1	-1	-1	-1	-1	-1	-1	-1	-1	-1	-1	-1	-1	-1	-1	-1	-1
Mppe1	-0.0022917	0.0024873	-0.004368	0.00043934	NA	NA	-1	1	-1	1	NA	NA	0.0731169	0.0713622	0.177835	0.171346	NA	NA	152.555	299.987	355.973	NA	NA	0.210182	-1	-1	-1	-1	-1	-1	-1	-1	-1	-1	-1	-1	-1	-1	-1	-1	-1	-1	-1	-1	-1	-1	-1	-1	-1
Znfx1	0.00060849	-0.00044673	NA	NA	NA	NA	1	-1	NA	NA	NA	NA	0.1617	0.0487086	NA	NA	NA	NA	152.66	NA	NA	NA	NA	0.260586	1	1	1	1	1	1	1	1	1	1	1	1	1	1	1	1	1	1	1	1	1	1	1	1	1
Acin1	0.0018575	-0.0023021	-0.00016549	NA	NA	NA	1	-1	-1	NA	NA	NA	0.0685175	0.131147	0.189885	NA	NA	NA	152.699	239.894	NA	NA	NA	0.274233	1	1	1	1	1	1	1	1	1	1	1	1	1	1	1	1	1	1	1	1	1	1	1	1	1
Synpo2l	-0.0040517	-2.0267e-05	NA	NA	NA	NA	-1	0	NA	NA	NA	NA	0.0322933	0.424545	NA	NA	NA	NA	152.792	NA	NA	NA	NA	0.684869	-1	-1	-1	-1	-1	-1	-1	-1	-1	-1	-1	-1	-1	-1	-1	-1	-1	-1	-1	-1	-1	-1	-1	-1	-1
Ptk2b	-0.0023169	0.0037986	-0.00068818	NA	NA	NA	-1	1	-1	NA	NA	NA	0.0763631	0.112696	0.0713229	NA	NA	NA	152.817	240	NA	NA	NA	0.218065	-1	-1	-1	-1	-1	-1	-1	-1	-1	-1	-1	-1	-1	-1	-1	-1	-1	-1	-1	-1	-1	-1	-1	-1	-1
Rae1	-0.0022599	0.0011462	-0.00067208	NA	NA	NA	-1	1	-1	NA	NA	NA	0.0665517	0.115476	0.0884273	NA	NA	NA	153.292	319.97	NA	NA	NA	0.245022	-1	-1	-1	-1	-1	-1	-1	-1	-1	-1	-1	-1	-1	-1	-1	-1	-1	-1	-1	-1	-1	-1	-1	-1	-1
Csad	-0.0010566	0.0012495	-0.00069566	NA	NA	NA	-1	1	-1	NA	NA	NA	0.130361	0.0729063	0.104081	NA	NA	NA	153.362	363.992	NA	NA	NA	0.22225	-1	-1	-1	-1	-1	-1	-1	-1	-1	-1	-1	-1	-1	-1	-1	-1	-1	-1	-1	-1	-1	-1	-1	-1	-1
Ly6e	-0.0030134	0.0021296	-0.00065078	NA	NA	NA	-1	1	-1	NA	NA	NA	0.0546814	0.18445	0.0685451	NA	NA	NA	153.415	232.093	NA	NA	NA	0.400833	-1	-1	-1	-1	-1	-1	-1	-1	-1	-1	-1	-1	-1	-1	-1	-1	-1	-1	-1	-1	-1	-1	-1	-1	-1
Rin2	-0.0031924	5.3424e-05	NA	NA	NA	NA	-1	0	NA	NA	NA	NA	0.044926	0.332916	NA	NA	NA	NA	153.844	NA	NA	NA	NA	0.508662	-1	-1	-1	-1	-1	-1	-1	-1	-1	-1	-1	-1	-1	-1	-1	-1	-1	-1	-1	-1	-1	-1	-1	-1	-1
Bmf	-0.0004473	0.0026938	-7.4388e-05	NA	NA	NA	0	1	0	NA	NA	NA	0.263079	0.0898299	0.35454	NA	NA	NA	154.14	268.003	NA	NA	NA	0.42885	0	0	0	0	0	0	0	0	0	0	0	0	0	0	0	0	0	0	0	0	0	0	0	0	0
Grik5	-0.00052158	0.0019056	-0.00083121	NA	NA	NA	0	1	-1	NA	NA	NA	0.257517	0.0756985	0.0852397	NA	NA	NA	154.509	325.221	NA	NA	NA	0.281211	0	0	0	0	0	0	0	0	0	0	0	0	0	0	0	0	0	0	0	0	0	0	0	0	0
Arhgef3	-0.0022194	-0.00022542	NA	NA	NA	NA	-1	-1	NA	NA	NA	NA	0.0673692	0.129334	NA	NA	NA	NA	154.812	NA	NA	NA	NA	0.425141	-1	-1	-1	-1	-1	-1	-1	-1	-1	-1	-1	-1	-1	-1	-1	-1	-1	-1	-1	-1	-1	-1	-1	-1	-1
Klhl22	-0.0012505	0.0014956	-9.3399e-05	NA	NA	NA	-1	1	0	NA	NA	NA	0.090929	0.0841851	0.304773	NA	NA	NA	155.004	298.362	NA	NA	NA	0.274289	-1	-1	-1	-1	-1	-1	-1	-1	-1	-1	-1	-1	-1	-1	-1	-1	-1	-1	-1	-1	-1	-1	-1	-1	-1
Kdm6b	0.00084012	-0.0006057	NA	NA	NA	NA	1	-1	NA	NA	NA	NA	0.157825	0.0481977	NA	NA	NA	NA	155.223	NA	NA	NA	NA	0.261045	1	1	1	1	1	1	1	1	1	1	1	1	1	1	1	1	1	1	1	1	1	1	1	1	1
Foxh1	-0.0014844	0.0016975	-0.00051332	NA	NA	NA	-1	1	-1	NA	NA	NA	0.109441	0.0796304	0.1323	NA	NA	NA	155.495	330.012	NA	NA	NA	0.20995	-1	-1	-1	-1	-1	-1	-1	-1	-1	-1	-1	-1	-1	-1	-1	-1	-1	-1	-1	-1	-1	-1	-1	-1	-1
Cbfb	0.0022021	-0.0017395	0.00029382	NA	NA	NA	1	-1	1	NA	NA	NA	0.0651445	0.0744968	0.177077	NA	NA	NA	155.902	320.103	NA	NA	NA	0.285543	1	1	1	1	1	1	1	1	1	1	1	1	1	1	1	1	1	1	1	1	1	1	1	1	1
Arid3a	0.0023325	-0.0026294	-0.0003071	NA	NA	NA	1	-1	-1	NA	NA	NA	0.0629298	0.0796109	0.155277	NA	NA	NA	155.976	283.969	NA	NA	NA	0.466597	1	1	1	1	1	1	1	1	1	1	1	1	1	1	1	1	1	1	1	1	1	1	1	1	1
Cd151	-0.0017915	0.0003154	-0.0014644	0.00049702	NA	NA	-1	0	-1	1	NA	NA	0.0544397	0.215962	0.158862	0.154207	NA	NA	155.977	337.384	421.738	NA	NA	0.432376	-1	-1	-1	-1	-1	-1	-1	-1	-1	-1	-1	-1	-1	-1	-1	-1	-1	-1	-1	-1	-1	-1	-1	-1	-1
Rrm2	-0.00042196	0.0023181	-0.0002366	NA	NA	NA	0	1	0	NA	NA	NA	0.254539	0.049949	0.207936	NA	NA	NA	155.977	324.007	NA	NA	NA	0.597592	0	0	0	0	0	0	0	0	0	0	0	0	0	0	0	0	0	0	0	0	0	0	0	0	0
4933411K20Rik	0.00033586	0.0051035	-0.00198	0.0046621	-0.0013909	NA	0	1	-1	0	-1	NA	0.320666	0.108455	0.0456875	0.254608	0.196585	NA	155.98	222.248	455.959	499.565	NA	0.368532	0	0	0	0	0	0	0	0	0	0	0	0	0	0	0	0	0	0	0	0	0	0	0	0	0
Socs2	0.00081109	-0.002273	-9.946e-05	NA	NA	NA	1	-1	0	NA	NA	NA	0.143623	0.0320274	0.364088	NA	NA	NA	155.985	371.992	NA	NA	NA	0.765919	1	1	1	1	1	1	1	1	1	1	1	1	1	1	1	1	1	1	1	1	1	1	1	1	1
H2-T22	-0.0016593	-0.00015515	NA	NA	NA	NA	-1	-1	NA	NA	NA	NA	0.0626827	0.136721	NA	NA	NA	NA	155.986	NA	NA	NA	NA	0.437483	-1	-1	-1	-1	-1	-1	-1	-1	-1	-1	-1	-1	-1	-1	-1	-1	-1	-1	-1	-1	-1	-1	-1	-1	-1
Magohb	-0.0019902	0.00084847	NA	NA	NA	NA	-1	1	NA	NA	NA	NA	0.0954965	0.0466394	NA	NA	NA	NA	155.987	NA	NA	NA	NA	0.272394	-1	-1	-1	-1	-1	-1	-1	-1	-1	-1	-1	-1	-1	-1	-1	-1	-1	-1	-1	-1	-1	-1	-1	-1	-1
Trim54	-0.002338	-0.00080048	-0.00019909	NA	NA	NA	-1	-1	0	NA	NA	NA	0.0456387	0.0778501	0.255875	NA	NA	NA	155.987	380.144	NA	NA	NA	0.744186	-1	-1	-1	-1	-1	-1	-1	-1	-1	-1	-1	-1	-1	-1	-1	-1	-1	-1	-1	-1	-1	-1	-1	-1	-1
Setd8	0.0015735	-0.0027674	0.00077701	-0.0004793	NA	NA	1	-1	1	-1	NA	NA	0.0754994	0.0954882	0.125506	0.193823	NA	NA	155.988	252.002	427.775	NA	NA	0.217394	1	1	1	1	1	1	1	1	1	1	1	1	1	1	1	1	1	1	1	1	1	1	1	1	1
Ints3	-0.00047496	0.0033252	-0.00050237	NA	NA	NA	0	1	-1	NA	NA	NA	0.247882	0.136826	0.0810739	NA	NA	NA	155.991	231.867	NA	NA	NA	0.209581	0	0	0	0	0	0	0	0	0	0	0	0	0	0	0	0	0	0	0	0	0	0	0	0	0
Trim8	0.002906	-0.0061396	4.4653e-06	NA	NA	NA	1	-1	0	NA	NA	NA	0.0402253	0.140889	0.484423	NA	NA	NA	155.991	199.49	NA	NA	NA	0.347957	1	1	1	1	1	1	1	1	1	1	1	1	1	1	1	1	1	1	1	1	1	1	1	1	1
Wdr86	-0.00056667	0.0011415	NA	NA	NA	NA	0	1	NA	NA	NA	NA	0.238795	0.029865	NA	NA	NA	NA	155.993	NA	NA	NA	NA	0.534024	0	0	0	0	0	0	0	0	0	0	0	0	0	0	0	0	0	0	0	0	0	0	0	0	0
Cry1	0.0021377	-0.001913	0.0004391	NA	NA	NA	1	-1	1	NA	NA	NA	0.0515393	0.0746478	0.0892388	NA	NA	NA	155.993	289.456	NA	NA	NA	0.325695	1	1	1	1	1	1	1	1	1	1	1	1	1	1	1	1	1	1	1	1	1	1	1	1	1
Ipmk	0.0011376	-0.0022208	0.00024024	NA	NA	NA	1	-1	1	NA	NA	NA	0.115931	0.0871178	0.178841	NA	NA	NA	155.996	283.366	NA	NA	NA	0.297319	1	1	1	1	1	1	1	1	1	1	1	1	1	1	1	1	1	1	1	1	1	1	1	1	1
Narg2	-0.00090114	0.0043959	-0.00022298	NA	NA	NA	-1	1	-1	NA	NA	NA	0.175825	0.0903987	0.194544	NA	NA	NA	155.997	243.999	NA	NA	NA	0.410515	-1	-1	-1	-1	-1	-1	-1	-1	-1	-1	-1	-1	-1	-1	-1	-1	-1	-1	-1	-1	-1	-1	-1	-1	-1
Trim44	0.0012279	-0.001117	-3.6938e-05	NA	NA	NA	1	-1	0	NA	NA	NA	0.0854407	0.0950978	0.416577	NA	NA	NA	155.997	313.9	NA	NA	NA	0.254754	1	1	1	1	1	1	1	1	1	1	1	1	1	1	1	1	1	1	1	1	1	1	1	1	1
Mis18bp1	-0.0011793	0.001815	0.00020237	NA	NA	NA	-1	1	1	NA	NA	NA	0.104233	0.146741	0.1719	NA	NA	NA	155.997	251.971	NA	NA	NA	0.249848	-1	-1	-1	-1	-1	-1	-1	-1	-1	-1	-1	-1	-1	-1	-1	-1	-1	-1	-1	-1	-1	-1	-1	-1	-1
Khsrp	0.0019671	-0.0016416	7.1674e-05	NA	NA	NA	1	-1	0	NA	NA	NA	0.047874	0.0904412	0.29077	NA	NA	NA	155.998	267.184	NA	NA	NA	0.333574	1	1	1	1	1	1	1	1	1	1	1	1	1	1	1	1	1	1	1	1	1	1	1	1	1
Six5	-0.00032271	0.007034	-0.00019734	NA	NA	NA	0	1	0	NA	NA	NA	0.370372	0.158085	0.237778	NA	NA	NA	155.998	205.335	NA	NA	NA	0.26126	0	0	0	0	0	0	0	0	0	0	0	0	0	0	0	0	0	0	0	0	0	0	0	0	0
Mkx	0.0019551	-0.0012566	-0.00027883	NA	NA	NA	1	-1	-1	NA	NA	NA	0.0542193	0.10287	0.133298	NA	NA	NA	155.998	294.596	NA	NA	NA	0.372341	1	1	1	1	1	1	1	1	1	1	1	1	1	1	1	1	1	1	1	1	1	1	1	1	1
Akap12	0.00088188	-0.0035628	-0.0008085	0.00014458	NA	NA	1	-1	0	0	NA	NA	0.0993081	0.0808643	0.203333	0.225087	NA	NA	155.998	229.219	325.081	NA	NA	0.665599	1	1	1	1	1	1	1	1	1	1	1	1	1	1	1	1	1	1	1	1	1	1	1	1	1
Ehmt1	0.00078995	-0.00039981	0.0068992	-0.00074276	NA	NA	1	-1	0	-1	NA	NA	0.117734	0.132352	0.206801	0.0965843	NA	NA	155.998	384.475	410.446	NA	NA	0.201382	1	1	1	1	1	1	1	1	1	1	1	1	1	1	1	1	1	1	1	1	1	1	1	1	1
Gm13139	-0.0014062	0.0019384	6.9125e-05	NA	NA	NA	-1	1	0	NA	NA	NA	0.0792634	0.095391	0.331433	NA	NA	NA	155.998	269.133	NA	NA	NA	0.326776	-1	-1	-1	-1	-1	-1	-1	-1	-1	-1	-1	-1	-1	-1	-1	-1	-1	-1	-1	-1	-1	-1	-1	-1	-1
Slc26a2	0.0019698	-0.0057908	-0.00062538	NA	NA	NA	1	-1	-1	NA	NA	NA	0.0477542	0.0689265	0.0401355	NA	NA	NA	155.998	219.059	NA	NA	NA	0.804585	1	1	1	1	1	1	1	1	1	1	1	1	1	1	1	1	1	1	1	1	1	1	1	1	1
Plekha7	-0.00087309	0.00073057	NA	NA	NA	NA	-1	1	NA	NA	NA	NA	0.184613	0.0530004	NA	NA	NA	NA	155.998	NA	NA	NA	NA	0.232328	-1	-1	-1	-1	-1	-1	-1	-1	-1	-1	-1	-1	-1	-1	-1	-1	-1	-1	-1	-1	-1	-1	-1	-1	-1
Optn	0.0006845	-0.0042646	-8.7294e-05	NA	NA	NA	1	-1	0	NA	NA	NA	0.123235	0.133726	0.215025	NA	NA	NA	155.998	203.744	NA	NA	NA	0.481848	1	1	1	1	1	1	1	1	1	1	1	1	1	1	1	1	1	1	1	1	1	1	1	1	1
Fip1l1	0.0021759	-0.0024708	-0.00010032	NA	NA	NA	1	-1	0	NA	NA	NA	0.0616813	0.133509	0.284839	NA	NA	NA	155.998	241.126	NA	NA	NA	0.237268	1	1	1	1	1	1	1	1	1	1	1	1	1	1	1	1	1	1	1	1	1	1	1	1	1
Txlna	0.0016708	-0.00060985	0.00059082	NA	NA	NA	1	-1	0	NA	NA	NA	0.0574064	0.0550965	0.21884	NA	NA	NA	155.999	482.354	NA	NA	NA	0.332001	1	1	1	1	1	1	1	1	1	1	1	1	1	1	1	1	1	1	1	1	1	1	1	1	1
Rasgrp2	-0.00067465	0.0010011	NA	NA	NA	NA	0	1	NA	NA	NA	NA	0.210695	0.0338671	NA	NA	NA	NA	155.999	NA	NA	NA	NA	0.45802	0	0	0	0	0	0	0	0	0	0	0	0	0	0	0	0	0	0	0	0	0	0	0	0	0
App	0.00056845	-0.00070793	1.7144e-05	NA	NA	NA	1	-1	0	NA	NA	NA	0.14369	0.0793466	0.460733	NA	NA	NA	155.999	359.626	NA	NA	NA	0.284204	1	1	1	1	1	1	1	1	1	1	1	1	1	1	1	1	1	1	1	1	1	1	1	1	1
Nab2	0.001789	-0.003504	0.00033922	NA	NA	NA	1	-1	1	NA	NA	NA	0.0717752	0.0686995	0.117171	NA	NA	NA	155.999	260.973	NA	NA	NA	0.415279	1	1	1	1	1	1	1	1	1	1	1	1	1	1	1	1	1	1	1	1	1	1	1	1	1
Ino80	0.0015964	-0.0033575	-6.7947e-06	NA	NA	NA	1	-1	0	NA	NA	NA	0.0540779	0.130028	0.46951	NA	NA	NA	155.999	210.501	NA	NA	NA	0.292949	1	1	1	1	1	1	1	1	1	1	1	1	1	1	1	1	1	1	1	1	1	1	1	1	1
Osbpl1a	-0.000719	0.00079165	NA	NA	NA	NA	0	1	NA	NA	NA	NA	0.205135	0.0439064	NA	NA	NA	NA	155.999	NA	NA	NA	NA	0.3176	0	0	0	0	0	0	0	0	0	0	0	0	0	0	0	0	0	0	0	0	0	0	0	0	0
Lmnb2	0.0016718	-5.9321e-05	NA	NA	NA	NA	1	0	NA	NA	NA	NA	0.0732045	0.304315	NA	NA	NA	NA	155.999	NA	NA	NA	NA	0.247278	1	1	1	1	1	1	1	1	1	1	1	1	1	1	1	1	1	1	1	1	1	1	1	1	1
Ammecr1l	0.0013212	-0.0014623	0.00012387	NA	NA	NA	1	-1	1	NA	NA	NA	0.0657241	0.110227	0.185863	NA	NA	NA	155.999	255.291	NA	NA	NA	0.206633	1	1	1	1	1	1	1	1	1	1	1	1	1	1	1	1	1	1	1	1	1	1	1	1	1
Col6a1	0.00066224	-0.00035512	NA	NA	NA	NA	1	-1	NA	NA	NA	NA	0.133183	0.0531829	NA	NA	NA	NA	155.999	NA	NA	NA	NA	0.215671	1	1	1	1	1	1	1	1	1	1	1	1	1	1	1	1	1	1	1	1	1	1	1	1	1
Aacs	0.0021438	-0.002158	-0.00049065	0.00084841	NA	NA	1	-1	-1	1	NA	NA	0.0426204	0.0876394	0.124384	0.124787	NA	NA	155.999	255.935	456.011	NA	NA	0.503974	1	1	1	1	1	1	1	1	1	1	1	1	1	1	1	1	1	1	1	1	1	1	1	1	1
Sart1	0.0014484	-0.004251	-0.00021712	NA	NA	NA	1	0	-1	NA	NA	NA	0.060276	0.310691	0.0909872	NA	NA	NA	155.999	176.696	NA	NA	NA	0.219244	1	1	1	1	1	1	1	1	1	1	1	1	1	1	1	1	1	1	1	1	1	1	1	1	1
Msn	0.00053272	-0.0011535	-3.9611e-05	NA	NA	NA	1	-1	0	NA	NA	NA	0.142327	0.0680673	0.386501	NA	NA	NA	155.999	319.991	NA	NA	NA	0.487749	1	1	1	1	1	1	1	1	1	1	1	1	1	1	1	1	1	1	1	1	1	1	1	1	1
Lef1	0.003307	-0.0029101	0.00089158	-0.0012087	NA	NA	1	-1	1	-1	NA	NA	0.0329397	0.0567073	0.0848691	0.112087	NA	NA	155.999	270.832	467.988	NA	NA	0.526457	1	1	1	1	1	1	1	1	1	1	1	1	1	1	1	1	1	1	1	1	1	1	1	1	1
Zfp664	0.001485	-0.0038011	-0.00064	0.0015747	-9.1612e-05	NA	1	0	-1	1	0	NA	0.0645452	0.263217	0.154104	0.167631	0.380206	NA	155.999	185.794	334.769	409.695	NA	0.207643	1	1	1	1	1	1	1	1	1	1	1	1	1	1	1	1	1	1	1	1	1	1	1	1	1
Hip1r	0.0011167	-0.0023087	-0.00044463	0.00022091	NA	NA	1	0	-1	0	NA	NA	0.0792634	0.222308	0.10456	0.296156	NA	NA	155.999	201.73	441.519	NA	NA	0.311595	1	1	1	1	1	1	1	1	1	1	1	1	1	1	1	1	1	1	1	1	1	1	1	1	1
Cdc42ep4	0.0020976	-7.8971e-05	NA	NA	NA	NA	1	0	NA	NA	NA	NA	0.0621295	0.269019	NA	NA	NA	NA	155.999	NA	NA	NA	NA	0.317678	1	1	1	1	1	1	1	1	1	1	1	1	1	1	1	1	1	1	1	1	1	1	1	1	1
Tmbim1	-0.0016581	-7.004e-05	NA	NA	NA	NA	-1	0	NA	NA	NA	NA	0.0542595	0.220284	NA	NA	NA	NA	155.999	NA	NA	NA	NA	0.479235	-1	-1	-1	-1	-1	-1	-1	-1	-1	-1	-1	-1	-1	-1	-1	-1	-1	-1	-1	-1	-1	-1	-1	-1	-1
Nefm	0.00061778	-0.0014303	-0.00046177	NA	NA	NA	1	-1	-1	NA	NA	NA	0.1751	0.0724967	0.10287	NA	NA	NA	155.999	323.354	NA	NA	NA	0.568263	1	1	1	1	1	1	1	1	1	1	1	1	1	1	1	1	1	1	1	1	1	1	1	1	1
Srrt	0.0018801	-0.0017872	0.00029926	NA	NA	NA	1	-1	1	NA	NA	NA	0.0600546	0.146968	0.102017	NA	NA	NA	155.999	237.026	NA	NA	NA	0.251046	1	1	1	1	1	1	1	1	1	1	1	1	1	1	1	1	1	1	1	1	1	1	1	1	1
Neurl4	0.002001	-0.00036622	NA	NA	NA	NA	1	-1	NA	NA	NA	NA	0.0598304	0.0663058	NA	NA	NA	NA	155.999	NA	NA	NA	NA	0.307941	1	1	1	1	1	1	1	1	1	1	1	1	1	1	1	1	1	1	1	1	1	1	1	1	1
Utp11l	-0.0014673	0.00019855	NA	NA	NA	NA	-1	1	NA	NA	NA	NA	0.0743056	0.114806	NA	NA	NA	NA	156	NA	NA	NA	NA	0.201431	-1	-1	-1	-1	-1	-1	-1	-1	-1	-1	-1	-1	-1	-1	-1	-1	-1	-1	-1	-1	-1	-1	-1	-1	-1
Herpud2	-0.0010518	-0.00013715	NA	NA	NA	NA	-1	-1	NA	NA	NA	NA	0.104885	0.155979	NA	NA	NA	NA	156	NA	NA	NA	NA	0.243945	-1	-1	-1	-1	-1	-1	-1	-1	-1	-1	-1	-1	-1	-1	-1	-1	-1	-1	-1	-1	-1	-1	-1	-1	-1
Gtf3c4	0.002081	-0.0053666	4.9602e-05	NA	NA	NA	1	-1	0	NA	NA	NA	0.0517352	0.147883	0.330651	NA	NA	NA	156	196.196	NA	NA	NA	0.246373	1	1	1	1	1	1	1	1	1	1	1	1	1	1	1	1	1	1	1	1	1	1	1	1	1
Fbxo42	0.0020069	-0.00092889	0.00023065	NA	NA	NA	1	-1	0	NA	NA	NA	0.0664353	0.098881	0.243989	NA	NA	NA	156	357.067	NA	NA	NA	0.204589	1	1	1	1	1	1	1	1	1	1	1	1	1	1	1	1	1	1	1	1	1	1	1	1	1
Dlg5	0.0010683	-0.00056444	NA	NA	NA	NA	1	-1	NA	NA	NA	NA	0.0908633	0.0358077	NA	NA	NA	NA	156	NA	NA	NA	NA	0.389632	1	1	1	1	1	1	1	1	1	1	1	1	1	1	1	1	1	1	1	1	1	1	1	1	1
Gramd3	-0.00073168	0.00074264	NA	NA	NA	NA	0	1	NA	NA	NA	NA	0.207678	0.0483591	NA	NA	NA	NA	156	NA	NA	NA	NA	0.271561	0	0	0	0	0	0	0	0	0	0	0	0	0	0	0	0	0	0	0	0	0	0	0	0	0
Prr5	-0.0022831	-8.2478e-05	NA	NA	NA	NA	-1	0	NA	NA	NA	NA	0.0482652	0.226139	NA	NA	NA	NA	156	NA	NA	NA	NA	0.533586	-1	-1	-1	-1	-1	-1	-1	-1	-1	-1	-1	-1	-1	-1	-1	-1	-1	-1	-1	-1	-1	-1	-1	-1	-1
Adprh	-0.0023668	0.0003237	NA	NA	NA	NA	-1	1	NA	NA	NA	NA	0.0486797	0.0755539	NA	NA	NA	NA	156	NA	NA	NA	NA	0.385892	-1	-1	-1	-1	-1	-1	-1	-1	-1	-1	-1	-1	-1	-1	-1	-1	-1	-1	-1	-1	-1	-1	-1	-1	-1
Adamts9	0.00074911	-0.0012709	-0.00017459	NA	NA	NA	1	-1	0	NA	NA	NA	0.115096	0.0460783	0.217514	NA	NA	NA	156	358.401	NA	NA	NA	0.633867	1	1	1	1	1	1	1	1	1	1	1	1	1	1	1	1	1	1	1	1	1	1	1	1	1
Csnk1d	0.0025099	-0.0059263	0.00010409	NA	NA	NA	1	-1	0	NA	NA	NA	0.0440265	0.121785	0.222624	NA	NA	NA	156	201.364	NA	NA	NA	0.325845	1	1	1	1	1	1	1	1	1	1	1	1	1	1	1	1	1	1	1	1	1	1	1	1	1
Soat1	0.001474	-0.0011755	0.0090905	-0.00055375	NA	NA	1	-1	0	-1	NA	NA	0.0833024	0.0676881	0.203458	0.141475	NA	NA	156	368.975	395.741	NA	NA	0.23189	1	1	1	1	1	1	1	1	1	1	1	1	1	1	1	1	1	1	1	1	1	1	1	1	1
Fam131b	0.001642	-0.00029828	NA	NA	NA	NA	1	-1	NA	NA	NA	NA	0.061834	0.0727115	NA	NA	NA	NA	156	NA	NA	NA	NA	0.275396	1	1	1	1	1	1	1	1	1	1	1	1	1	1	1	1	1	1	1	1	1	1	1	1	1
Mthfr	0.0019264	-0.0004186	NA	NA	NA	NA	1	-1	NA	NA	NA	NA	0.0707507	0.0663575	NA	NA	NA	NA	156	NA	NA	NA	NA	0.246115	1	1	1	1	1	1	1	1	1	1	1	1	1	1	1	1	1	1	1	1	1	1	1	1	1
Tmem50b	0.00099273	-0.0019279	0.00052562	NA	NA	NA	1	-1	1	NA	NA	NA	0.134167	0.0793602	0.0945085	NA	NA	NA	156	296.195	NA	NA	NA	0.243516	1	1	1	1	1	1	1	1	1	1	1	1	1	1	1	1	1	1	1	1	1	1	1	1	1
Nom1	0.0016487	-0.00027508	NA	NA	NA	NA	1	-1	NA	NA	NA	NA	0.0687345	0.0831705	NA	NA	NA	NA	156	NA	NA	NA	NA	0.245618	1	1	1	1	1	1	1	1	1	1	1	1	1	1	1	1	1	1	1	1	1	1	1	1	1
Zdhhc13	-0.0017634	1.4095e-05	NA	NA	NA	NA	-1	0	NA	NA	NA	NA	0.0761623	0.449157	NA	NA	NA	NA	156	NA	NA	NA	NA	0.266742	-1	-1	-1	-1	-1	-1	-1	-1	-1	-1	-1	-1	-1	-1	-1	-1	-1	-1	-1	-1	-1	-1	-1	-1	-1
Smarca4	0.00073651	-0.00042031	NA	NA	NA	NA	1	-1	NA	NA	NA	NA	0.141852	0.0536768	NA	NA	NA	NA	156	NA	NA	NA	NA	0.212687	1	1	1	1	1	1	1	1	1	1	1	1	1	1	1	1	1	1	1	1	1	1	1	1	1
Myh9	0.00064088	-0.0017461	-5.0779e-05	NA	NA	NA	1	-1	0	NA	NA	NA	0.128636	0.0568697	0.346659	NA	NA	NA	156	292.937	NA	NA	NA	0.597766	1	1	1	1	1	1	1	1	1	1	1	1	1	1	1	1	1	1	1	1	1	1	1	1	1
Ptk7	0.0013175	0.00014874	NA	NA	NA	NA	1	1	NA	NA	NA	NA	0.092638	0.157516	NA	NA	NA	NA	156	NA	NA	NA	NA	0.283523	1	1	1	1	1	1	1	1	1	1	1	1	1	1	1	1	1	1	1	1	1	1	1	1	1
Abi1	0.0017186	-0.0022458	0.00049411	NA	NA	NA	1	-1	1	NA	NA	NA	0.0691624	0.0802972	0.0760231	NA	NA	NA	156	268.989	NA	NA	NA	0.268024	1	1	1	1	1	1	1	1	1	1	1	1	1	1	1	1	1	1	1	1	1	1	1	1	1
Klhl23	-0.00045693	0.003794	4.6093e-05	NA	NA	NA	0	1	0	NA	NA	NA	0.235866	0.15339	0.37329	NA	NA	NA	156	212.233	NA	NA	NA	0.320337	0	0	0	0	0	0	0	0	0	0	0	0	0	0	0	0	0	0	0	0	0	0	0	0	0
Rap1a	-0.0016254	0.0002664	NA	NA	NA	NA	-1	1	NA	NA	NA	NA	0.0509278	0.0663003	NA	NA	NA	NA	156	NA	NA	NA	NA	0.362529	-1	-1	-1	-1	-1	-1	-1	-1	-1	-1	-1	-1	-1	-1	-1	-1	-1	-1	-1	-1	-1	-1	-1	-1	-1
Sfswap	0.0012818	-0.0033283	0.001088	-0.00048463	NA	NA	1	-1	1	-1	NA	NA	0.0978302	0.0876041	0.0973893	0.179767	NA	NA	156	241.274	413.911	NA	NA	0.216547	1	1	1	1	1	1	1	1	1	1	1	1	1	1	1	1	1	1	1	1	1	1	1	1	1
Clmp	-0.0032328	0.00019347	NA	NA	NA	NA	-1	1	NA	NA	NA	NA	0.0395624	0.134098	NA	NA	NA	NA	156	NA	NA	NA	NA	0.527565	-1	-1	-1	-1	-1	-1	-1	-1	-1	-1	-1	-1	-1	-1	-1	-1	-1	-1	-1	-1	-1	-1	-1	-1	-1
Ypel1	-0.0011702	0.0010484	NA	NA	NA	NA	-1	1	NA	NA	NA	NA	0.134734	0.0324419	NA	NA	NA	NA	156	NA	NA	NA	NA	0.456694	-1	-1	-1	-1	-1	-1	-1	-1	-1	-1	-1	-1	-1	-1	-1	-1	-1	-1	-1	-1	-1	-1	-1	-1	-1
Ubash3b	-0.0022261	-0.00051175	NA	NA	NA	NA	-1	-1	NA	NA	NA	NA	0.0745174	0.0661862	NA	NA	NA	NA	156	NA	NA	NA	NA	0.505936	-1	-1	-1	-1	-1	-1	-1	-1	-1	-1	-1	-1	-1	-1	-1	-1	-1	-1	-1	-1	-1	-1	-1	-1	-1
Ppp6r1	0.0015691	-0.00054873	NA	NA	NA	NA	1	-1	NA	NA	NA	NA	0.0845674	0.0499584	NA	NA	NA	NA	156	NA	NA	NA	NA	0.259826	1	1	1	1	1	1	1	1	1	1	1	1	1	1	1	1	1	1	1	1	1	1	1	1	1
Hipk3	0.00090951	-0.0011228	-0.00010997	NA	NA	NA	1	-1	0	NA	NA	NA	0.128695	0.0751826	0.330026	NA	NA	NA	156	351.171	NA	NA	NA	0.356683	1	1	1	1	1	1	1	1	1	1	1	1	1	1	1	1	1	1	1	1	1	1	1	1	1
Elac2	0.0030329	-0.00041143	NA	NA	NA	NA	1	-1	NA	NA	NA	NA	0.0510614	0.0797849	NA	NA	NA	NA	156	NA	NA	NA	NA	0.36254	1	1	1	1	1	1	1	1	1	1	1	1	1	1	1	1	1	1	1	1	1	1	1	1	1
Diap1	0.001456	-0.00101	-7.1753e-05	NA	NA	NA	1	-1	0	NA	NA	NA	0.0685858	0.0714079	0.367629	NA	NA	NA	156	355.787	NA	NA	NA	0.358575	1	1	1	1	1	1	1	1	1	1	1	1	1	1	1	1	1	1	1	1	1	1	1	1	1
Zfp422	0.0016758	-2.1173e-05	NA	NA	NA	NA	1	0	NA	NA	NA	NA	0.0745396	0.422998	NA	NA	NA	NA	156	NA	NA	NA	NA	0.255782	1	1	1	1	1	1	1	1	1	1	1	1	1	1	1	1	1	1	1	1	1	1	1	1	1
Slc35f2	-0.00051869	0.00075568	NA	NA	NA	NA	-1	1	NA	NA	NA	NA	0.186095	0.0309417	NA	NA	NA	NA	156	NA	NA	NA	NA	0.510463	-1	-1	-1	-1	-1	-1	-1	-1	-1	-1	-1	-1	-1	-1	-1	-1	-1	-1	-1	-1	-1	-1	-1	-1	-1
Ptrf	0.00031225	-0.00071151	0.00030482	NA	NA	NA	0	-1	0	NA	NA	NA	0.229261	0.0436956	0.265946	NA	NA	NA	156	462.372	NA	NA	NA	0.487814	0	0	0	0	0	0	0	0	0	0	0	0	0	0	0	0	0	0	0	0	0	0	0	0	0
Mta2	0.001346	-0.00075211	0.0059758	-0.00023479	NA	NA	1	-1	1	0	NA	NA	0.0914092	0.101573	0.153718	0.29488	NA	NA	156	372.808	413.225	NA	NA	0.322035	1	1	1	1	1	1	1	1	1	1	1	1	1	1	1	1	1	1	1	1	1	1	1	1	1
Mapk8ip3	0.00075183	-0.0013932	-0.00012514	NA	NA	NA	1	-1	0	NA	NA	NA	0.118018	0.119114	0.203719	NA	NA	NA	156	262.89	NA	NA	NA	0.313124	1	1	1	1	1	1	1	1	1	1	1	1	1	1	1	1	1	1	1	1	1	1	1	1	1
Stx7	-0.0016297	0.00012542	NA	NA	NA	NA	-1	1	NA	NA	NA	NA	0.0647771	0.16625	NA	NA	NA	NA	156	NA	NA	NA	NA	0.274062	-1	-1	-1	-1	-1	-1	-1	-1	-1	-1	-1	-1	-1	-1	-1	-1	-1	-1	-1	-1	-1	-1	-1	-1	-1
Kirrel	-0.0031605	-4.0097e-05	NA	NA	NA	NA	-1	0	NA	NA	NA	NA	0.0477137	0.375324	NA	NA	NA	NA	156	NA	NA	NA	NA	0.515744	-1	-1	-1	-1	-1	-1	-1	-1	-1	-1	-1	-1	-1	-1	-1	-1	-1	-1	-1	-1	-1	-1	-1	-1	-1
Gnas	0.00068862	-0.00040407	NA	NA	NA	NA	1	-1	NA	NA	NA	NA	0.126748	0.0460869	NA	NA	NA	NA	156	NA	NA	NA	NA	0.273582	1	1	1	1	1	1	1	1	1	1	1	1	1	1	1	1	1	1	1	1	1	1	1	1	1
L2hgdh	-0.0028308	0.00055972	NA	NA	NA	NA	-1	1	NA	NA	NA	NA	0.0471345	0.0511053	NA	NA	NA	NA	156	NA	NA	NA	NA	0.408197	-1	-1	-1	-1	-1	-1	-1	-1	-1	-1	-1	-1	-1	-1	-1	-1	-1	-1	-1	-1	-1	-1	-1	-1	-1
Osbpl9	-0.0026185	0.00077163	NA	NA	NA	NA	-1	1	NA	NA	NA	NA	0.0536948	0.0392884	NA	NA	NA	NA	156	NA	NA	NA	NA	0.406863	-1	-1	-1	-1	-1	-1	-1	-1	-1	-1	-1	-1	-1	-1	-1	-1	-1	-1	-1	-1	-1	-1	-1	-1	-1
Stk24	0.00099106	-0.0013258	0.0010038	-0.00026775	NA	NA	1	-1	1	0	NA	NA	0.100366	0.0718373	0.152114	0.252934	NA	NA	156	314.052	427.584	NA	NA	0.20653	1	1	1	1	1	1	1	1	1	1	1	1	1	1	1	1	1	1	1	1	1	1	1	1	1
Apobec3	-0.0022578	-0.00016053	NA	NA	NA	NA	-1	-1	NA	NA	NA	NA	0.0602129	0.166822	NA	NA	NA	NA	156	NA	NA	NA	NA	0.434797	-1	-1	-1	-1	-1	-1	-1	-1	-1	-1	-1	-1	-1	-1	-1	-1	-1	-1	-1	-1	-1	-1	-1	-1	-1
Atp6v0a2	0.0021907	-0.0010342	0.00026974	NA	NA	NA	1	-1	0	NA	NA	NA	0.055408	0.0769005	0.21183	NA	NA	NA	156	367.955	NA	NA	NA	0.294446	1	1	1	1	1	1	1	1	1	1	1	1	1	1	1	1	1	1	1	1	1	1	1	1	1
Zfp57	-0.0017237	2.7551e-05	NA	NA	NA	NA	-1	0	NA	NA	NA	NA	0.0676867	0.388883	NA	NA	NA	NA	156	NA	NA	NA	NA	0.313178	-1	-1	-1	-1	-1	-1	-1	-1	-1	-1	-1	-1	-1	-1	-1	-1	-1	-1	-1	-1	-1	-1	-1	-1	-1
Lin28a	0.0014903	-0.0011082	0.0010634	NA	NA	NA	1	-1	1	NA	NA	NA	0.0855079	0.176679	0.0403379	NA	NA	NA	156	268.012	NA	NA	NA	0.478521	1	1	1	1	1	1	1	1	1	1	1	1	1	1	1	1	1	1	1	1	1	1	1	1	1
Zfp319	0.0012968	-0.0014406	5.7394e-05	NA	NA	NA	1	-1	0	NA	NA	NA	0.0828089	0.0972393	0.353296	NA	NA	NA	156	283.169	NA	NA	NA	0.23126	1	1	1	1	1	1	1	1	1	1	1	1	1	1	1	1	1	1	1	1	1	1	1	1	1
Plcg2	0.0017893	-0.00034215	NA	NA	NA	NA	1	-1	NA	NA	NA	NA	0.0711661	0.0795505	NA	NA	NA	NA	156	NA	NA	NA	NA	0.220195	1	1	1	1	1	1	1	1	1	1	1	1	1	1	1	1	1	1	1	1	1	1	1	1	1
Tacc1	0.00041398	-0.0011125	0.00027375	NA	NA	NA	0	-1	1	NA	NA	NA	0.214281	0.0840721	0.153588	NA	NA	NA	156	326.962	NA	NA	NA	0.269995	0	0	0	0	0	0	0	0	0	0	0	0	0	0	0	0	0	0	0	0	0	0	0	0	0
Dhx29	0.0027757	-0.00059459	NA	NA	NA	NA	1	-1	NA	NA	NA	NA	0.0575914	0.0547382	NA	NA	NA	NA	156	NA	NA	NA	NA	0.336027	1	1	1	1	1	1	1	1	1	1	1	1	1	1	1	1	1	1	1	1	1	1	1	1	1
Arhgap12	-0.0018743	0.00029393	NA	NA	NA	NA	-1	1	NA	NA	NA	NA	0.0732144	0.0938482	NA	NA	NA	NA	156	NA	NA	NA	NA	0.220279	-1	-1	-1	-1	-1	-1	-1	-1	-1	-1	-1	-1	-1	-1	-1	-1	-1	-1	-1	-1	-1	-1	-1	-1	-1
Nploc4	0.0020857	-0.0025621	-0.00049308	NA	NA	NA	1	-1	-1	NA	NA	NA	0.0507466	0.138267	0.0587873	NA	NA	NA	156	224.447	NA	NA	NA	0.477497	1	1	1	1	1	1	1	1	1	1	1	1	1	1	1	1	1	1	1	1	1	1	1	1	1
Lpar1	0.0025172	0.00020593	NA	NA	NA	NA	1	1	NA	NA	NA	NA	0.0594088	0.139712	NA	NA	NA	NA	156	NA	NA	NA	NA	0.473747	1	1	1	1	1	1	1	1	1	1	1	1	1	1	1	1	1	1	1	1	1	1	1	1	1
Arhgef28	-0.0021028	0.00011369	NA	NA	NA	NA	-1	0	NA	NA	NA	NA	0.079779	0.252604	NA	NA	NA	NA	156	NA	NA	NA	NA	0.202976	-1	-1	-1	-1	-1	-1	-1	-1	-1	-1	-1	-1	-1	-1	-1	-1	-1	-1	-1	-1	-1	-1	-1	-1	-1
Nkd1	0.0022144	-0.0031987	-0.00022487	NA	NA	NA	1	-1	-1	NA	NA	NA	0.0368231	0.111856	0.0879984	NA	NA	NA	156	211.673	NA	NA	NA	0.489893	1	1	1	1	1	1	1	1	1	1	1	1	1	1	1	1	1	1	1	1	1	1	1	1	1
Ywhag	0.0011966	-0.002827	0.00018772	NA	NA	NA	1	-1	1	NA	NA	NA	0.0959265	0.0916318	0.172043	NA	NA	NA	156	250.029	NA	NA	NA	0.323937	1	1	1	1	1	1	1	1	1	1	1	1	1	1	1	1	1	1	1	1	1	1	1	1	1
Rrs1	0.0015022	-0.0019429	-0.00027325	0.00053886	NA	NA	1	-1	-1	0	NA	NA	0.0625866	0.179558	0.108679	0.380214	NA	NA	156.001	215.909	545.957	NA	NA	0.282832	1	1	1	1	1	1	1	1	1	1	1	1	1	1	1	1	1	1	1	1	1	1	1	1	1
Hhex	0.001274	-0.0019019	1.3536e-05	NA	NA	NA	1	-1	0	NA	NA	NA	0.0812156	0.106296	0.45885	NA	NA	NA	156.001	257.536	NA	NA	NA	0.259758	1	1	1	1	1	1	1	1	1	1	1	1	1	1	1	1	1	1	1	1	1	1	1	1	1
Unkl	0.0026753	-0.0064504	-0.00034414	NA	NA	NA	1	-1	-1	NA	NA	NA	0.0508519	0.0886456	0.102464	NA	NA	NA	156.001	219.999	NA	NA	NA	0.596001	1	1	1	1	1	1	1	1	1	1	1	1	1	1	1	1	1	1	1	1	1	1	1	1	1
Rab1	-0.0012934	-8.4449e-05	NA	NA	NA	NA	-1	0	NA	NA	NA	NA	0.0856562	0.225909	NA	NA	NA	NA	156.001	NA	NA	NA	NA	0.276588	-1	-1	-1	-1	-1	-1	-1	-1	-1	-1	-1	-1	-1	-1	-1	-1	-1	-1	-1	-1	-1	-1	-1	-1	-1
Mknk2	0.0018579	-0.0016651	0.00015972	NA	NA	NA	1	-1	1	NA	NA	NA	0.0583568	0.11333	0.183226	NA	NA	NA	156.001	257.4	NA	NA	NA	0.229245	1	1	1	1	1	1	1	1	1	1	1	1	1	1	1	1	1	1	1	1	1	1	1	1	1
Nes	0.0010677	-0.0056033	-0.00046692	NA	NA	NA	1	0	-1	NA	NA	NA	0.0867703	0.279644	0.0464435	NA	NA	NA	156.001	178.676	NA	NA	NA	0.489658	1	1	1	1	1	1	1	1	1	1	1	1	1	1	1	1	1	1	1	1	1	1	1	1	1
Usp19	0.0016407	-0.0012182	-2.8689e-05	NA	NA	NA	1	-1	0	NA	NA	NA	0.0601646	0.138053	0.406112	NA	NA	NA	156.001	258.406	NA	NA	NA	0.22189	1	1	1	1	1	1	1	1	1	1	1	1	1	1	1	1	1	1	1	1	1	1	1	1	1
Zwint	0.0010941	-0.0010137	-8.5093e-05	NA	NA	NA	1	-1	0	NA	NA	NA	0.086261	0.0849199	0.317784	NA	NA	NA	156.001	325.452	NA	NA	NA	0.314275	1	1	1	1	1	1	1	1	1	1	1	1	1	1	1	1	1	1	1	1	1	1	1	1	1
Upf1	0.00098266	-0.0011084	-0.00010233	NA	NA	NA	1	-1	0	NA	NA	NA	0.0811467	0.12529	0.205434	NA	NA	NA	156.001	258.846	NA	NA	NA	0.243535	1	1	1	1	1	1	1	1	1	1	1	1	1	1	1	1	1	1	1	1	1	1	1	1	1
Col3a1	0.0013726	0.00017655	NA	NA	NA	NA	1	1	NA	NA	NA	NA	0.0692172	0.112447	NA	NA	NA	NA	156.001	NA	NA	NA	NA	0.422741	1	1	1	1	1	1	1	1	1	1	1	1	1	1	1	1	1	1	1	1	1	1	1	1	1
Flywch1	0.00096941	-0.00047622	NA	NA	NA	NA	1	-1	NA	NA	NA	NA	0.0980608	0.0439763	NA	NA	NA	NA	156.001	NA	NA	NA	NA	0.299249	1	1	1	1	1	1	1	1	1	1	1	1	1	1	1	1	1	1	1	1	1	1	1	1	1
Col5a1	0.00023967	-0.0011833	-0.00018867	NA	NA	NA	0	-1	-1	NA	NA	NA	0.264149	0.063101	0.161287	NA	NA	NA	156.001	317.161	NA	NA	NA	0.603811	0	0	0	0	0	0	0	0	0	0	0	0	0	0	0	0	0	0	0	0	0	0	0	0	0
Nkx1-2	0.0035707	0.0016271	-0.0020387	NA	NA	NA	1	1	-1	NA	NA	NA	0.02518	0.0297703	0.0266593	NA	NA	NA	156.001	385.021	NA	NA	NA	0.904825	1	1	1	1	1	1	1	1	1	1	1	1	1	1	1	1	1	1	1	1	1	1	1	1	1
Mllt6	0.0020986	-0.0026861	-8.8798e-05	NA	NA	NA	1	-1	0	NA	NA	NA	0.04237	0.0807158	0.228929	NA	NA	NA	156.001	237.225	NA	NA	NA	0.453762	1	1	1	1	1	1	1	1	1	1	1	1	1	1	1	1	1	1	1	1	1	1	1	1	1
Plp2	-0.001986	0.00055804	-0.0028673	-0.00024191	NA	NA	-1	1	-1	0	NA	NA	0.0639961	0.170124	0.132165	0.271072	NA	NA	156.001	328.25	403.73	NA	NA	0.566893	-1	-1	-1	-1	-1	-1	-1	-1	-1	-1	-1	-1	-1	-1	-1	-1	-1	-1	-1	-1	-1	-1	-1	-1	-1
Bcat1	0.0025299	-0.0026119	0.00016806	NA	NA	NA	1	-1	1	NA	NA	NA	0.0485141	0.189664	0.165705	NA	NA	NA	156.001	210.285	NA	NA	NA	0.324287	1	1	1	1	1	1	1	1	1	1	1	1	1	1	1	1	1	1	1	1	1	1	1	1	1
G3bp1	0.0021758	-0.0038236	4.7442e-05	NA	NA	NA	1	-1	0	NA	NA	NA	0.0489763	0.134514	0.333744	NA	NA	NA	156.001	206.922	NA	NA	NA	0.271036	1	1	1	1	1	1	1	1	1	1	1	1	1	1	1	1	1	1	1	1	1	1	1	1	1
Setd1a	0.001752	-0.0016592	-0.0001266	NA	NA	NA	1	-1	-1	NA	NA	NA	0.0467701	0.0921763	0.173367	NA	NA	NA	156.002	254.64	NA	NA	NA	0.406774	1	1	1	1	1	1	1	1	1	1	1	1	1	1	1	1	1	1	1	1	1	1	1	1	1
Plaur	-0.0013167	-0.0028012	-0.00016501	NA	NA	NA	-1	-1	-1	NA	NA	NA	0.0580128	0.119691	0.111297	NA	NA	NA	156.002	209.62	NA	NA	NA	0.788888	-1	-1	-1	-1	-1	-1	-1	-1	-1	-1	-1	-1	-1	-1	-1	-1	-1	-1	-1	-1	-1	-1	-1	-1	-1
Slc40a1	0.0008581	-0.0047033	-7.3268e-05	NA	NA	NA	1	-1	0	NA	NA	NA	0.12762	0.133162	0.278159	NA	NA	NA	156.002	202.633	NA	NA	NA	0.374185	1	1	1	1	1	1	1	1	1	1	1	1	1	1	1	1	1	1	1	1	1	1	1	1	1
Emilin1	0.00051183	-0.00044001	NA	NA	NA	NA	1	-1	NA	NA	NA	NA	0.168301	0.0461101	NA	NA	NA	NA	156.002	NA	NA	NA	NA	0.291099	1	1	1	1	1	1	1	1	1	1	1	1	1	1	1	1	1	1	1	1	1	1	1	1	1
Sigmar1	-0.0015001	0.00069357	-0.0020842	0.0016424	NA	NA	-1	1	-1	1	NA	NA	0.0723234	0.0881361	0.140203	0.076864	NA	NA	156.002	379.811	457.486	NA	NA	0.267183	-1	-1	-1	-1	-1	-1	-1	-1	-1	-1	-1	-1	-1	-1	-1	-1	-1	-1	-1	-1	-1	-1	-1	-1	-1
Ing5	0.0019298	-0.0013141	0.0080038	-0.0016497	0.009198	NA	1	-1	1	-1	1	NA	0.0807859	0.076444	0.16683	0.0967408	0.128987	NA	156.002	368.099	404.474	561.998	NA	0.237172	1	1	1	1	1	1	1	1	1	1	1	1	1	1	1	1	1	1	1	1	1	1	1	1	1
Usp3	-0.00059139	0.0013254	-0.011285	0.00022387	NA	NA	0	1	0	0	NA	NA	0.201481	0.0660265	0.227979	0.286027	NA	NA	156.002	368.046	389.383	NA	NA	0.203461	0	0	0	0	0	0	0	0	0	0	0	0	0	0	0	0	0	0	0	0	0	0	0	0	0
Gata2	0.0013765	-0.0022	-7.6624e-05	NA	NA	NA	1	-1	0	NA	NA	NA	0.0638845	0.104121	0.249206	NA	NA	NA	156.003	234.49	NA	NA	NA	0.334799	1	1	1	1	1	1	1	1	1	1	1	1	1	1	1	1	1	1	1	1	1	1	1	1	1
H2-Ke6	-0.00052343	0.00080161	NA	NA	NA	NA	0	1	NA	NA	NA	NA	0.214715	0.0355311	NA	NA	NA	NA	156.003	NA	NA	NA	NA	0.441533	0	0	0	0	0	0	0	0	0	0	0	0	0	0	0	0	0	0	0	0	0	0	0	0	0
Pwp2	0.001032	-0.00053209	NA	NA	NA	NA	1	-1	NA	NA	NA	NA	0.120005	0.0520067	NA	NA	NA	NA	156.004	NA	NA	NA	NA	0.229069	1	1	1	1	1	1	1	1	1	1	1	1	1	1	1	1	1	1	1	1	1	1	1	1	1
Mmp25	0.00036911	-0.00063464	NA	NA	NA	NA	0	-1	NA	NA	NA	NA	0.235402	0.0342178	NA	NA	NA	NA	156.006	NA	NA	NA	NA	0.458557	0	0	0	0	0	0	0	0	0	0	0	0	0	0	0	0	0	0	0	0	0	0	0	0	0
Krcc1	-0.0019447	0.0019034	-0.00040296	NA	NA	NA	-1	1	-1	NA	NA	NA	0.0636488	0.124162	0.0946613	NA	NA	NA	156.006	260.001	NA	NA	NA	0.215003	-1	-1	-1	-1	-1	-1	-1	-1	-1	-1	-1	-1	-1	-1	-1	-1	-1	-1	-1	-1	-1	-1	-1	-1	-1
2410131K14Rik	0.0026177	-0.0017784	0.00066304	NA	NA	NA	1	-1	1	NA	NA	NA	0.070157	0.0791418	0.129254	NA	NA	NA	156.009	346.479	NA	NA	NA	0.22795	1	1	1	1	1	1	1	1	1	1	1	1	1	1	1	1	1	1	1	1	1	1	1	1	1
Rad50	-0.00074606	0.002263	-0.00053812	NA	NA	NA	-1	1	-1	NA	NA	NA	0.159344	0.0997932	0.0714157	NA	NA	NA	156.009	258.673	NA	NA	NA	0.218835	-1	-1	-1	-1	-1	-1	-1	-1	-1	-1	-1	-1	-1	-1	-1	-1	-1	-1	-1	-1	-1	-1	-1	-1	-1
Heatr3	0.0018461	-0.00065188	0.003666	-0.0041294	0.0039809	NA	1	-1	1	-1	1	NA	0.0779604	0.129383	0.0954576	0.132487	0.124075	NA	156.009	377.703	468	535.116	NA	0.343987	1	1	1	1	1	1	1	1	1	1	1	1	1	1	1	1	1	1	1	1	1	1	1	1	1
Ppp2ca	-0.00066453	0.00088105	-0.011605	0.00053735	NA	NA	-1	1	-1	1	NA	NA	0.136358	0.0675029	0.170141	0.114822	NA	NA	156.013	375.07	392.426	NA	NA	0.21302	-1	-1	-1	-1	-1	-1	-1	-1	-1	-1	-1	-1	-1	-1	-1	-1	-1	-1	-1	-1	-1	-1	-1	-1	-1
Sfpq	0.0018109	-0.0010778	NA	NA	NA	NA	1	-1	NA	NA	NA	NA	0.0618292	0.022547	NA	NA	NA	NA	156.018	NA	NA	NA	NA	0.630269	1	1	1	1	1	1	1	1	1	1	1	1	1	1	1	1	1	1	1	1	1	1	1	1	1
Mrrf	-0.0022987	0.0011991	-5.3078e-05	NA	NA	NA	-1	1	0	NA	NA	NA	0.0581712	0.0990061	0.403568	NA	NA	NA	156.018	319.994	NA	NA	NA	0.266955	-1	-1	-1	-1	-1	-1	-1	-1	-1	-1	-1	-1	-1	-1	-1	-1	-1	-1	-1	-1	-1	-1	-1	-1	-1
Umps	-0.0011634	0.0017594	0.00039328	NA	NA	NA	-1	1	1	NA	NA	NA	0.114878	0.0530187	0.15922	NA	NA	NA	156.02	355.993	NA	NA	NA	0.595192	-1	-1	-1	-1	-1	-1	-1	-1	-1	-1	-1	-1	-1	-1	-1	-1	-1	-1	-1	-1	-1	-1	-1	-1	-1
Trmt10a	-0.00071765	0.0021073	-0.0014671	NA	NA	NA	-1	1	-1	NA	NA	NA	0.1922	0.0747545	0.0435151	NA	NA	NA	156.025	316.001	NA	NA	NA	0.356971	-1	-1	-1	-1	-1	-1	-1	-1	-1	-1	-1	-1	-1	-1	-1	-1	-1	-1	-1	-1	-1	-1	-1	-1	-1
Ccdc132	-0.0015197	0.0028669	0.00020366	-0.0046643	NA	NA	-1	1	1	0	NA	NA	0.0871201	0.143496	0.191872	0.223392	NA	NA	156.026	227.985	563.992	NA	NA	0.247445	-1	-1	-1	-1	-1	-1	-1	-1	-1	-1	-1	-1	-1	-1	-1	-1	-1	-1	-1	-1	-1	-1	-1	-1	-1
Ppp1r18	0.0019268	-0.0020599	-0.00048184	0.00093853	NA	NA	1	-1	-1	0	NA	NA	0.0677278	0.0907348	0.114878	0.353766	NA	NA	156.043	273.573	544.642	NA	NA	0.452029	1	1	1	1	1	1	1	1	1	1	1	1	1	1	1	1	1	1	1	1	1	1	1	1	1
Tnik	8.9238e-05	0.0023734	-0.0010461	NA	NA	NA	0	1	-1	NA	NA	NA	0.426358	0.0513005	0.0466611	NA	NA	NA	156.05	312	NA	NA	NA	0.570057	0	0	0	0	0	0	0	0	0	0	0	0	0	0	0	0	0	0	0	0	0	0	0	0	0
Safb	0.0024841	-0.0006671	NA	NA	NA	NA	1	-1	NA	NA	NA	NA	0.0571698	0.0458752	NA	NA	NA	NA	156.132	NA	NA	NA	NA	0.354111	1	1	1	1	1	1	1	1	1	1	1	1	1	1	1	1	1	1	1	1	1	1	1	1	1
Prtg	0.0018474	-0.00079724	0.001976	-0.00087231	NA	NA	1	-1	1	-1	NA	NA	0.0590406	0.0961063	0.14888	0.0993261	NA	NA	156.157	345.057	423.952	NA	NA	0.303057	1	1	1	1	1	1	1	1	1	1	1	1	1	1	1	1	1	1	1	1	1	1	1	1	1
Lrrcc1	7.8471e-05	0.0029956	-0.0017032	0.00055191	NA	NA	0	1	-1	1	NA	NA	0.437216	0.076601	0.0636991	0.189785	NA	NA	156.18	259.975	434.392	NA	NA	0.394486	0	0	0	0	0	0	0	0	0	0	0	0	0	0	0	0	0	0	0	0	0	0	0	0	0
Pcyt1a	0.0020514	-0.0010246	0.00023956	0.0026053	NA	NA	1	-1	0	0	NA	NA	0.0624412	0.0866459	0.295649	0.203333	NA	NA	156.194	355.987	547.862	NA	NA	0.248956	1	1	1	1	1	1	1	1	1	1	1	1	1	1	1	1	1	1	1	1	1	1	1	1	1
Hps3	-0.0021571	0.00024297	NA	NA	NA	NA	-1	1	NA	NA	NA	NA	0.0551741	0.097476	NA	NA	NA	NA	156.258	NA	NA	NA	NA	0.351233	-1	-1	-1	-1	-1	-1	-1	-1	-1	-1	-1	-1	-1	-1	-1	-1	-1	-1	-1	-1	-1	-1	-1	-1	-1
Tmem261	-0.0018526	0.0012926	-0.0073354	0.0012622	-0.0058376	NA	-1	1	-1	1	-1	NA	0.0751042	0.0713355	0.188072	0.111327	0.136391	NA	156.389	368	396.122	555.827	NA	0.232513	-1	-1	-1	-1	-1	-1	-1	-1	-1	-1	-1	-1	-1	-1	-1	-1	-1	-1	-1	-1	-1	-1	-1	-1	-1
Fbxo44	-0.00071089	0.0029954	-0.0017821	0.0039249	-0.0042495	NA	0	1	-1	1	-1	NA	0.217768	0.0643573	0.128131	0.118298	0.132936	NA	156.48	307.977	440.011	527.93	NA	0.463243	0	0	0	0	0	0	0	0	0	0	0	0	0	0	0	0	0	0	0	0	0	0	0	0	0
Chst2	0.0018615	-0.0011656	-0.00013227	NA	NA	NA	1	-1	0	NA	NA	NA	0.0800127	0.0720804	0.371596	NA	NA	NA	156.539	387.03	NA	NA	NA	0.308446	1	1	1	1	1	1	1	1	1	1	1	1	1	1	1	1	1	1	1	1	1	1	1	1	1
Ehmt2	0.0018892	5.9109e-05	NA	NA	NA	NA	1	0	NA	NA	NA	NA	0.0683061	0.31237	NA	NA	NA	NA	156.846	NA	NA	NA	NA	0.335058	1	1	1	1	1	1	1	1	1	1	1	1	1	1	1	1	1	1	1	1	1	1	1	1	1
Exoc6b	0.00037299	0.0059947	-0.00096918	NA	NA	NA	0	1	-1	NA	NA	NA	0.27881	0.133763	0.0372122	NA	NA	NA	156.933	206.522	NA	NA	NA	0.431811	0	0	0	0	0	0	0	0	0	0	0	0	0	0	0	0	0	0	0	0	0	0	0	0	0
Helb	-0.0019026	0.010123	0.00041633	NA	NA	NA	-1	0	1	NA	NA	NA	0.0775378	0.258898	0.0812886	NA	NA	NA	157.311	180.001	NA	NA	NA	0.339014	-1	-1	-1	-1	-1	-1	-1	-1	-1	-1	-1	-1	-1	-1	-1	-1	-1	-1	-1	-1	-1	-1	-1	-1	-1
Kif13b	0.0016041	-0.0006437	NA	NA	NA	NA	1	-1	NA	NA	NA	NA	0.0996964	0.0546043	NA	NA	NA	NA	157.741	NA	NA	NA	NA	0.21744	1	1	1	1	1	1	1	1	1	1	1	1	1	1	1	1	1	1	1	1	1	1	1	1	1
En2	0.0021678	-0.0018941	2.3406e-05	NA	NA	NA	1	-1	0	NA	NA	NA	0.0483168	0.063164	0.442097	NA	NA	NA	157.831	302.322	NA	NA	NA	0.449462	1	1	1	1	1	1	1	1	1	1	1	1	1	1	1	1	1	1	1	1	1	1	1	1	1
Lrig3	-0.0031288	0.0017732	0.00015015	NA	NA	NA	-1	1	0	NA	NA	NA	0.0509472	0.181552	0.252962	NA	NA	NA	157.912	247.748	NA	NA	NA	0.283115	-1	-1	-1	-1	-1	-1	-1	-1	-1	-1	-1	-1	-1	-1	-1	-1	-1	-1	-1	-1	-1	-1	-1	-1	-1
Mxd4	0.0022831	-7.5194e-05	NA	NA	NA	NA	1	0	NA	NA	NA	NA	0.0565408	0.274893	NA	NA	NA	NA	158.405	NA	NA	NA	NA	0.376997	1	1	1	1	1	1	1	1	1	1	1	1	1	1	1	1	1	1	1	1	1	1	1	1	1
Fbn2	0.0026966	-0.0012113	NA	NA	NA	NA	1	-1	NA	NA	NA	NA	0.054389	0.0261888	NA	NA	NA	NA	158.672	NA	NA	NA	NA	0.556423	1	1	1	1	1	1	1	1	1	1	1	1	1	1	1	1	1	1	1	1	1	1	1	1	1
Ttc30a1	-0.0010887	0.0060867	-0.00099891	NA	NA	NA	-1	1	-1	NA	NA	NA	0.152526	0.0803707	0.0514913	NA	NA	NA	158.857	236.309	NA	NA	NA	0.390625	-1	-1	-1	-1	-1	-1	-1	-1	-1	-1	-1	-1	-1	-1	-1	-1	-1	-1	-1	-1	-1	-1	-1	-1	-1
Cask	-4.0738e-05	0.015636	-0.00090941	0.0012906	NA	NA	0	1	-1	1	NA	NA	0.474117	0.199428	0.0664873	0.175939	NA	NA	158.976	178.049	484.001	NA	NA	0.263422	0	0	0	0	0	0	0	0	0	0	0	0	0	0	0	0	0	0	0	0	0	0	0	0	0
Sepp1	-8.9165e-05	0.0025087	-0.0040688	0.010032	-0.00023426	NA	0	1	-1	1	0	NA	0.411454	0.026148	0.100978	0.114866	0.323871	NA	159.362	365.316	423.998	460.011	NA	0.877963	0	0	0	0	0	0	0	0	0	0	0	0	0	0	0	0	0	0	0	0	0	0	0	0	0
Rabggta	-0.0019426	0.0020433	-0.0027695	-9.098e-05	NA	NA	-1	1	-1	0	NA	NA	0.0779436	0.0728554	0.119592	0.422971	NA	NA	159.449	316.414	412.005	NA	NA	0.284895	-1	-1	-1	-1	-1	-1	-1	-1	-1	-1	-1	-1	-1	-1	-1	-1	-1	-1	-1	-1	-1	-1	-1	-1	-1
Rbm43	-0.0023391	4.0507e-05	NA	NA	NA	NA	-1	0	NA	NA	NA	NA	0.06858	0.392904	NA	NA	NA	NA	159.806	NA	NA	NA	NA	0.285873	-1	-1	-1	-1	-1	-1	-1	-1	-1	-1	-1	-1	-1	-1	-1	-1	-1	-1	-1	-1	-1	-1	-1	-1	-1
Psmd11	0.0019273	-0.0018259	-0.00033807	NA	NA	NA	1	-1	-1	NA	NA	NA	0.0578689	0.128204	0.104759	NA	NA	NA	159.991	260.021	NA	NA	NA	0.361671	1	1	1	1	1	1	1	1	1	1	1	1	1	1	1	1	1	1	1	1	1	1	1	1	1
Eftud2	0.001548	0.00022072	NA	NA	NA	NA	1	1	NA	NA	NA	NA	0.0857508	0.131459	NA	NA	NA	NA	159.998	NA	NA	NA	NA	0.321254	1	1	1	1	1	1	1	1	1	1	1	1	1	1	1	1	1	1	1	1	1	1	1	1	1
Sh2b1	0.0025181	-0.0047298	0.00016663	-0.01023	NA	NA	1	-1	0	-1	NA	NA	0.0625332	0.153403	0.243088	0.163189	NA	NA	159.999	219.025	570.185	NA	NA	0.22609	1	1	1	1	1	1	1	1	1	1	1	1	1	1	1	1	1	1	1	1	1	1	1	1	1
Rnf122	-0.00080646	0.00078032	NA	NA	NA	NA	0	1	NA	NA	NA	NA	0.204162	0.0550333	NA	NA	NA	NA	160	NA	NA	NA	NA	0.223237	0	0	0	0	0	0	0	0	0	0	0	0	0	0	0	0	0	0	0	0	0	0	0	0	0
Pcdh17	0.00065832	-0.00056418	NA	NA	NA	NA	1	-1	NA	NA	NA	NA	0.171305	0.0472449	NA	NA	NA	NA	160	NA	NA	NA	NA	0.274902	1	1	1	1	1	1	1	1	1	1	1	1	1	1	1	1	1	1	1	1	1	1	1	1	1
Plekha2	-0.0038448	-0.00040756	-6.6303e-06	NA	NA	NA	-1	-1	0	NA	NA	NA	0.0179029	0.148467	0.478915	NA	NA	NA	160.673	331.981	NA	NA	NA	0.89745	-1	-1	-1	-1	-1	-1	-1	-1	-1	-1	-1	-1	-1	-1	-1	-1	-1	-1	-1	-1	-1	-1	-1	-1	-1
Igtp	-0.0037498	-1.5004e-05	NA	NA	NA	NA	-1	0	NA	NA	NA	NA	0.0234283	0.425081	NA	NA	NA	NA	160.895	NA	NA	NA	NA	0.802234	-1	-1	-1	-1	-1	-1	-1	-1	-1	-1	-1	-1	-1	-1	-1	-1	-1	-1	-1	-1	-1	-1	-1	-1	-1
Nrde2	-0.00079884	0.0026524	-0.00033904	NA	NA	NA	-1	1	-1	NA	NA	NA	0.149608	0.10316	0.118382	NA	NA	NA	162.844	256.002	NA	NA	NA	0.226229	-1	-1	-1	-1	-1	-1	-1	-1	-1	-1	-1	-1	-1	-1	-1	-1	-1	-1	-1	-1	-1	-1	-1	-1	-1
Lgr5	0.0039771	-0.0017942	0.00022582	NA	NA	NA	1	-1	0	NA	NA	NA	0.032381	0.0290444	0.3741	NA	NA	NA	163.707	467.788	NA	NA	NA	0.689669	1	1	1	1	1	1	1	1	1	1	1	1	1	1	1	1	1	1	1	1	1	1	1	1	1
Zfhx3	0.00075196	-0.0067744	-0.00031272	NA	NA	NA	1	-1	-1	NA	NA	NA	0.159867	0.11548	0.108497	NA	NA	NA	163.792	210.268	NA	NA	NA	0.584832	1	1	1	1	1	1	1	1	1	1	1	1	1	1	1	1	1	1	1	1	1	1	1	1	1
Shmt1	-0.0013785	0.001467	5.0183e-05	NA	NA	NA	-1	1	0	NA	NA	NA	0.088911	0.107398	0.400176	NA	NA	NA	163.908	296.035	NA	NA	NA	0.212925	-1	-1	-1	-1	-1	-1	-1	-1	-1	-1	-1	-1	-1	-1	-1	-1	-1	-1	-1	-1	-1	-1	-1	-1	-1
Sugt1	-0.00040232	0.0012627	-0.006702	0.00027327	NA	NA	0	1	0	0	NA	NA	0.21649	0.0574731	0.226859	0.215349	NA	NA	163.938	364	391.969	NA	NA	0.260108	0	0	0	0	0	0	0	0	0	0	0	0	0	0	0	0	0	0	0	0	0	0	0	0	0
Pid1	0.00055078	-0.0011145	NA	NA	NA	NA	0	-1	NA	NA	NA	NA	0.219483	0.0308073	NA	NA	NA	NA	163.993	NA	NA	NA	NA	0.527369	0	0	0	0	0	0	0	0	0	0	0	0	0	0	0	0	0	0	0	0	0	0	0	0	0
9430020K01Rik	-0.0030154	-0.00023124	9.2448e-05	NA	NA	NA	-1	-1	0	NA	NA	NA	0.0377143	0.172195	0.445036	NA	NA	NA	164	475.788	NA	NA	NA	0.671097	-1	-1	-1	-1	-1	-1	-1	-1	-1	-1	-1	-1	-1	-1	-1	-1	-1	-1	-1	-1	-1	-1	-1	-1	-1
Zbtb14	0.0030036	-0.0027354	9.0663e-05	NA	NA	NA	1	-1	0	NA	NA	NA	0.0503242	0.0562403	0.37123	NA	NA	NA	164	322.017	NA	NA	NA	0.471778	1	1	1	1	1	1	1	1	1	1	1	1	1	1	1	1	1	1	1	1	1	1	1	1	1
Frmd4b	-0.0013813	-0.00037342	NA	NA	NA	NA	-1	-1	NA	NA	NA	NA	0.082946	0.0734717	NA	NA	NA	NA	164.001	NA	NA	NA	NA	0.441883	-1	-1	-1	-1	-1	-1	-1	-1	-1	-1	-1	-1	-1	-1	-1	-1	-1	-1	-1	-1	-1	-1	-1	-1	-1
Taz	-0.00057215	0.0011901	-0.0003627	NA	NA	NA	-1	1	-1	NA	NA	NA	0.196863	0.0882409	0.176282	NA	NA	NA	164.022	355.996	NA	NA	NA	0.218751	-1	-1	-1	-1	-1	-1	-1	-1	-1	-1	-1	-1	-1	-1	-1	-1	-1	-1	-1	-1	-1	-1	-1	-1	-1
Prps1	-0.0011974	0.00036164	NA	NA	NA	NA	-1	1	NA	NA	NA	NA	0.063781	0.0505724	NA	NA	NA	NA	164.183	NA	NA	NA	NA	0.302547	-1	-1	-1	-1	-1	-1	-1	-1	-1	-1	-1	-1	-1	-1	-1	-1	-1	-1	-1	-1	-1	-1	-1	-1	-1
Hnrnpu	0.0016846	-0.00096549	0.0027526	-0.0011164	NA	NA	1	-1	1	-1	NA	NA	0.060058	0.0945031	0.1152	0.0790551	NA	NA	164.261	342.115	415.998	NA	NA	0.310799	1	1	1	1	1	1	1	1	1	1	1	1	1	1	1	1	1	1	1	1	1	1	1	1	1
Olfml2a	4.3334e-05	0.0010647	NA	NA	NA	NA	0	1	NA	NA	NA	NA	0.46325	0.0265572	NA	NA	NA	NA	164.417	NA	NA	NA	NA	0.641939	0	0	0	0	0	0	0	0	0	0	0	0	0	0	0	0	0	0	0	0	0	0	0	0	0
Mcf2l	-0.00095791	0.0024052	-3.7538e-05	NA	NA	NA	-1	1	0	NA	NA	NA	0.133193	0.125239	0.414559	NA	NA	NA	164.491	254.372	NA	NA	NA	0.208328	-1	-1	-1	-1	-1	-1	-1	-1	-1	-1	-1	-1	-1	-1	-1	-1	-1	-1	-1	-1	-1	-1	-1	-1	-1
Ndc80	-0.0004333	0.003009	-0.00012494	NA	NA	NA	0	1	0	NA	NA	NA	0.266241	0.117759	0.291334	NA	NA	NA	164.776	256.015	NA	NA	NA	0.300414	0	0	0	0	0	0	0	0	0	0	0	0	0	0	0	0	0	0	0	0	0	0	0	0	0
Phf19	-0.00077442	0.0042756	-0.010171	7.4478e-05	NA	NA	-1	1	-1	0	NA	NA	0.165108	0.0737224	0.152323	0.372753	NA	NA	164.841	260	295.907	NA	NA	0.261014	-1	-1	-1	-1	-1	-1	-1	-1	-1	-1	-1	-1	-1	-1	-1	-1	-1	-1	-1	-1	-1	-1	-1	-1	-1
Zfp467	0.0036002	-0.0011265	NA	NA	NA	NA	1	-1	NA	NA	NA	NA	0.0482441	0.0368554	NA	NA	NA	NA	165.23	NA	NA	NA	NA	0.449074	1	1	1	1	1	1	1	1	1	1	1	1	1	1	1	1	1	1	1	1	1	1	1	1	1
Rnf130	-0.0014604	0.00093592	NA	NA	NA	NA	-1	1	NA	NA	NA	NA	0.0953688	0.0363997	NA	NA	NA	NA	165.41	NA	NA	NA	NA	0.390879	-1	-1	-1	-1	-1	-1	-1	-1	-1	-1	-1	-1	-1	-1	-1	-1	-1	-1	-1	-1	-1	-1	-1	-1	-1
Tnrc6c	0.0015824	0.00042022	NA	NA	NA	NA	1	1	NA	NA	NA	NA	0.0626474	0.0563497	NA	NA	NA	NA	165.977	NA	NA	NA	NA	0.588583	1	1	1	1	1	1	1	1	1	1	1	1	1	1	1	1	1	1	1	1	1	1	1	1	1
Slc6a15	-0.0026522	-0.0002121	NA	NA	NA	NA	-1	-1	NA	NA	NA	NA	0.0479456	0.135181	NA	NA	NA	NA	166.565	NA	NA	NA	NA	0.559553	-1	-1	-1	-1	-1	-1	-1	-1	-1	-1	-1	-1	-1	-1	-1	-1	-1	-1	-1	-1	-1	-1	-1	-1	-1
Ndufc1	-0.0021361	0.0011119	-0.0025028	NA	NA	NA	-1	1	-1	NA	NA	NA	0.0874539	0.0667167	0.124926	NA	NA	NA	167.402	484	NA	NA	NA	0.200285	-1	-1	-1	-1	-1	-1	-1	-1	-1	-1	-1	-1	-1	-1	-1	-1	-1	-1	-1	-1	-1	-1	-1	-1	-1
Lamp1	-0.00070469	0.001457	-0.0072164	0.00042486	NA	NA	-1	1	-1	0	NA	NA	0.16543	0.0639441	0.187216	0.200483	NA	NA	167.59	367.986	404.002	NA	NA	0.213794	-1	-1	-1	-1	-1	-1	-1	-1	-1	-1	-1	-1	-1	-1	-1	-1	-1	-1	-1	-1	-1	-1	-1	-1	-1
Ccdc18	-0.0013578	0.0022569	0.00020586	NA	NA	NA	-1	1	0	NA	NA	NA	0.0900278	0.0605081	0.229802	NA	NA	NA	167.637	319.988	NA	NA	NA	0.534032	-1	-1	-1	-1	-1	-1	-1	-1	-1	-1	-1	-1	-1	-1	-1	-1	-1	-1	-1	-1	-1	-1	-1	-1	-1
Psrc1	-0.002475	0.0025354	0.00032932	NA	NA	NA	-1	1	1	NA	NA	NA	0.0552851	0.0571383	0.176396	NA	NA	NA	167.809	327.632	NA	NA	NA	0.553713	-1	-1	-1	-1	-1	-1	-1	-1	-1	-1	-1	-1	-1	-1	-1	-1	-1	-1	-1	-1	-1	-1	-1	-1	-1
Ylpm1	0.0010098	-0.00068702	NA	NA	NA	NA	1	-1	NA	NA	NA	NA	0.137164	0.0508133	NA	NA	NA	NA	167.995	NA	NA	NA	NA	0.238446	1	1	1	1	1	1	1	1	1	1	1	1	1	1	1	1	1	1	1	1	1	1	1	1	1
Golga4	0.00042765	-0.0019388	-8.6519e-05	NA	NA	NA	1	-1	0	NA	NA	NA	0.190631	0.0994282	0.276553	NA	NA	NA	168	265.097	NA	NA	NA	0.42084	1	1	1	1	1	1	1	1	1	1	1	1	1	1	1	1	1	1	1	1	1	1	1	1	1
Rsf1	0.0016031	-0.00011303	NA	NA	NA	NA	1	0	NA	NA	NA	NA	0.0696105	0.212829	NA	NA	NA	NA	168	NA	NA	NA	NA	0.245	1	1	1	1	1	1	1	1	1	1	1	1	1	1	1	1	1	1	1	1	1	1	1	1	1
Dsp	0.0027251	-0.0013296	NA	NA	NA	NA	1	-1	NA	NA	NA	NA	0.0514377	0.0265926	NA	NA	NA	NA	168	NA	NA	NA	NA	0.557647	1	1	1	1	1	1	1	1	1	1	1	1	1	1	1	1	1	1	1	1	1	1	1	1	1
Fnbp1	0.0020388	-0.0041606	-0.00031418	NA	NA	NA	1	-1	-1	NA	NA	NA	0.0774269	0.0915089	0.158876	NA	NA	NA	168	259.982	NA	NA	NA	0.457754	1	1	1	1	1	1	1	1	1	1	1	1	1	1	1	1	1	1	1	1	1	1	1	1	1
Rai14	0.003974	-0.0032995	-0.00053668	NA	NA	NA	1	-1	-1	NA	NA	NA	0.0237264	0.0325765	0.0837243	NA	NA	NA	168.001	324.307	NA	NA	NA	0.812726	1	1	1	1	1	1	1	1	1	1	1	1	1	1	1	1	1	1	1	1	1	1	1	1	1
Cdc16	-0.00081763	0.0019374	-0.0053141	0.0013473	NA	NA	-1	1	-1	1	NA	NA	0.168001	0.0757674	0.100605	0.096188	NA	NA	168.003	342.275	412	NA	NA	0.230309	-1	-1	-1	-1	-1	-1	-1	-1	-1	-1	-1	-1	-1	-1	-1	-1	-1	-1	-1	-1	-1	-1	-1	-1	-1
Kmt2d	0.0016935	-0.0031701	0.0005876	-0.001519	NA	NA	1	-1	1	-1	NA	NA	0.0715911	0.0919433	0.183292	0.0756138	NA	NA	168.007	259.962	424.22	NA	NA	0.426707	1	1	1	1	1	1	1	1	1	1	1	1	1	1	1	1	1	1	1	1	1	1	1	1	1
Kynu	0.00025162	0.0014466	0.0096643	NA	NA	NA	0	1	1	NA	NA	NA	0.289787	0.0198698	0.149713	NA	NA	NA	168.048	572	NA	NA	NA	0.827887	0	0	0	0	0	0	0	0	0	0	0	0	0	0	0	0	0	0	0	0	0	0	0	0	0
Dtx3l	-0.0035501	0.00029065	-0.0016404	NA	NA	NA	-1	1	-1	NA	NA	NA	0.0307747	0.128102	0.173675	NA	NA	NA	168.225	520.016	NA	NA	NA	0.648413	-1	-1	-1	-1	-1	-1	-1	-1	-1	-1	-1	-1	-1	-1	-1	-1	-1	-1	-1	-1	-1	-1	-1	-1	-1
Rcl1	-0.0015374	0.00023205	NA	NA	NA	NA	-1	1	NA	NA	NA	NA	0.0596421	0.097087	NA	NA	NA	NA	168.333	NA	NA	NA	NA	0.283151	-1	-1	-1	-1	-1	-1	-1	-1	-1	-1	-1	-1	-1	-1	-1	-1	-1	-1	-1	-1	-1	-1	-1	-1	-1
Ctsa	-0.00026569	0.0011236	-0.0050933	0.0057755	-0.00040624	NA	0	1	-1	0	0	NA	0.274842	0.0643945	0.0999266	0.221207	0.264923	NA	168.465	377.825	432.427	467.999	NA	0.28731	0	0	0	0	0	0	0	0	0	0	0	0	0	0	0	0	0	0	0	0	0	0	0	0	0
Rad51c	-0.00084887	0.0026391	-0.0002399	NA	NA	NA	-1	1	-1	NA	NA	NA	0.132607	0.116666	0.160059	NA	NA	NA	168.676	256.022	NA	NA	NA	0.20503	-1	-1	-1	-1	-1	-1	-1	-1	-1	-1	-1	-1	-1	-1	-1	-1	-1	-1	-1	-1	-1	-1	-1	-1	-1
Nup37	-0.0014012	0.0021291	-0.0023667	0.00069833	NA	NA	-1	1	-1	1	NA	NA	0.0779249	0.0637999	0.101236	0.136644	NA	NA	168.927	316	417.171	NA	NA	0.272464	-1	-1	-1	-1	-1	-1	-1	-1	-1	-1	-1	-1	-1	-1	-1	-1	-1	-1	-1	-1	-1	-1	-1	-1	-1
Smarcad1	-0.00014512	0.0022252	-0.00029498	NA	NA	NA	0	1	-1	NA	NA	NA	0.360964	0.139741	0.107685	NA	NA	NA	168.956	246.305	NA	NA	NA	0.218561	0	0	0	0	0	0	0	0	0	0	0	0	0	0	0	0	0	0	0	0	0	0	0	0	0
Kpnb1	0.0028284	-0.00054354	NA	NA	NA	NA	1	-1	NA	NA	NA	NA	0.0374454	0.0486805	NA	NA	NA	NA	169.121	NA	NA	NA	NA	0.512771	1	1	1	1	1	1	1	1	1	1	1	1	1	1	1	1	1	1	1	1	1	1	1	1	1
Zdhhc15	-0.0024788	0.00021994	NA	NA	NA	NA	-1	1	NA	NA	NA	NA	0.0550635	0.145939	NA	NA	NA	NA	169.173	NA	NA	NA	NA	0.344295	-1	-1	-1	-1	-1	-1	-1	-1	-1	-1	-1	-1	-1	-1	-1	-1	-1	-1	-1	-1	-1	-1	-1	-1	-1
Tcf15	-0.0021211	2.8768e-05	NA	NA	NA	NA	-1	0	NA	NA	NA	NA	0.0371125	0.362237	NA	NA	NA	NA	169.469	NA	NA	NA	NA	0.597748	-1	-1	-1	-1	-1	-1	-1	-1	-1	-1	-1	-1	-1	-1	-1	-1	-1	-1	-1	-1	-1	-1	-1	-1	-1
Rhot2	0.0013731	4.1539e-05	NA	NA	NA	NA	1	0	NA	NA	NA	NA	0.0837114	0.365846	NA	NA	NA	NA	169.524	NA	NA	NA	NA	0.236951	1	1	1	1	1	1	1	1	1	1	1	1	1	1	1	1	1	1	1	1	1	1	1	1	1
Rpl22l1	-0.0015691	0.0011569	-0.0017243	NA	NA	NA	-1	1	-1	NA	NA	NA	0.107998	0.0612255	0.174545	NA	NA	NA	169.645	483.989	NA	NA	NA	0.21503	-1	-1	-1	-1	-1	-1	-1	-1	-1	-1	-1	-1	-1	-1	-1	-1	-1	-1	-1	-1	-1	-1	-1	-1	-1
Rassf3	0.0011238	-0.0054955	-0.00023713	NA	NA	NA	1	-1	-1	NA	NA	NA	0.108997	0.144831	0.148654	NA	NA	NA	169.824	217.756	NA	NA	NA	0.398874	1	1	1	1	1	1	1	1	1	1	1	1	1	1	1	1	1	1	1	1	1	1	1	1	1
Luc7l	0.0042649	-0.0036145	-0.00027151	NA	NA	NA	1	-1	0	NA	NA	NA	0.0334883	0.0486296	0.209677	NA	NA	NA	170.189	316	NA	NA	NA	0.626666	1	1	1	1	1	1	1	1	1	1	1	1	1	1	1	1	1	1	1	1	1	1	1	1	1
Dhx38	0.0016953	-0.00049975	NA	NA	NA	NA	1	-1	NA	NA	NA	NA	0.0745808	0.0637331	NA	NA	NA	NA	170.299	NA	NA	NA	NA	0.225001	1	1	1	1	1	1	1	1	1	1	1	1	1	1	1	1	1	1	1	1	1	1	1	1	1
Tceal8	0.0018482	-0.00036042	0.0048708	-0.0010096	NA	NA	1	0	1	-1	NA	NA	0.0604661	0.23471	0.130345	0.0870434	NA	NA	170.777	349.083	403.133	NA	NA	0.524659	1	1	1	1	1	1	1	1	1	1	1	1	1	1	1	1	1	1	1	1	1	1	1	1	1
Fbln1	7.2109e-05	0.0018435	-0.0074432	0.00093374	NA	NA	0	1	-1	1	NA	NA	0.447737	0.060196	0.199493	0.109964	NA	NA	171.092	363.974	398.517	NA	NA	0.380223	0	0	0	0	0	0	0	0	0	0	0	0	0	0	0	0	0	0	0	0	0	0	0	0	0
Rps27l	-0.0023825	0.0020002	0.00029449	-0.0042342	NA	NA	-1	1	0	-1	NA	NA	0.0597073	0.0834732	0.247646	0.19796	NA	NA	171.929	319.996	552.025	NA	NA	0.343381	-1	-1	-1	-1	-1	-1	-1	-1	-1	-1	-1	-1	-1	-1	-1	-1	-1	-1	-1	-1	-1	-1	-1	-1	-1
Inppl1	-0.001415	0.00091909	-0.012153	NA	NA	NA	-1	1	-1	NA	NA	NA	0.100654	0.0444621	0.166766	NA	NA	NA	171.975	575.865	NA	NA	NA	0.303954	-1	-1	-1	-1	-1	-1	-1	-1	-1	-1	-1	-1	-1	-1	-1	-1	-1	-1	-1	-1	-1	-1	-1	-1	-1
Sulf1	0.002019	0.00015846	-0.0034357	NA	NA	NA	1	1	0	NA	NA	NA	0.0578367	0.199154	0.248212	NA	NA	NA	171.998	561.84	NA	NA	NA	0.427894	1	1	1	1	1	1	1	1	1	1	1	1	1	1	1	1	1	1	1	1	1	1	1	1	1
Arap3	-0.0027777	-0.00014419	NA	NA	NA	NA	-1	-1	NA	NA	NA	NA	0.0357125	0.158585	NA	NA	NA	NA	172	NA	NA	NA	NA	0.676934	-1	-1	-1	-1	-1	-1	-1	-1	-1	-1	-1	-1	-1	-1	-1	-1	-1	-1	-1	-1	-1	-1	-1	-1	-1
Gabpb2	0.0022043	-0.0001802	NA	NA	NA	NA	1	0	NA	NA	NA	NA	0.0716941	0.20242	NA	NA	NA	NA	172	NA	NA	NA	NA	0.227467	1	1	1	1	1	1	1	1	1	1	1	1	1	1	1	1	1	1	1	1	1	1	1	1	1
Pappa	0.0018633	-0.0023138	-0.00018421	NA	NA	NA	1	-1	0	NA	NA	NA	0.0750417	0.0666974	0.280055	NA	NA	NA	172.002	328.613	NA	NA	NA	0.444622	1	1	1	1	1	1	1	1	1	1	1	1	1	1	1	1	1	1	1	1	1	1	1	1	1
Emc10	-0.00081404	0.00078792	NA	NA	NA	NA	-1	1	NA	NA	NA	NA	0.189815	0.0553793	NA	NA	NA	NA	172.006	NA	NA	NA	NA	0.216283	-1	-1	-1	-1	-1	-1	-1	-1	-1	-1	-1	-1	-1	-1	-1	-1	-1	-1	-1	-1	-1	-1	-1	-1	-1
Ptcd2	-0.001662	0.0022543	-0.00037857	NA	NA	NA	-1	1	-1	NA	NA	NA	0.0615894	0.130089	0.0966099	NA	NA	NA	172.062	256.005	NA	NA	NA	0.213243	-1	-1	-1	-1	-1	-1	-1	-1	-1	-1	-1	-1	-1	-1	-1	-1	-1	-1	-1	-1	-1	-1	-1	-1	-1
Gdpd2	-0.00017789	0.00088302	-0.0040898	NA	NA	NA	0	1	-1	NA	NA	NA	0.359199	0.0453462	0.13633	NA	NA	NA	172.176	544.008	NA	NA	NA	0.397642	0	0	0	0	0	0	0	0	0	0	0	0	0	0	0	0	0	0	0	0	0	0	0	0	0
Epha7	0.0030896	-0.004228	-0.00022363	NA	NA	NA	1	-1	-1	NA	NA	NA	0.0336832	0.0727703	0.156191	NA	NA	NA	172.356	260	NA	NA	NA	0.57876	1	1	1	1	1	1	1	1	1	1	1	1	1	1	1	1	1	1	1	1	1	1	1	1	1
Gse1	0.00071433	-0.0017991	-0.00029724	NA	NA	NA	1	-1	-1	NA	NA	NA	0.12029	0.124444	0.109898	NA	NA	NA	172.531	265.075	NA	NA	NA	0.412981	1	1	1	1	1	1	1	1	1	1	1	1	1	1	1	1	1	1	1	1	1	1	1	1	1
Slc35a2	-0.0016896	0.0020906	-0.00076399	NA	NA	NA	-1	1	-1	NA	NA	NA	0.0985579	0.0770428	0.126338	NA	NA	NA	172.735	356.018	NA	NA	NA	0.232796	-1	-1	-1	-1	-1	-1	-1	-1	-1	-1	-1	-1	-1	-1	-1	-1	-1	-1	-1	-1	-1	-1	-1	-1	-1
Aspg	-0.00075962	0.00058363	NA	NA	NA	NA	-1	1	NA	NA	NA	NA	0.143563	0.0523722	NA	NA	NA	NA	173.096	NA	NA	NA	NA	0.233903	-1	-1	-1	-1	-1	-1	-1	-1	-1	-1	-1	-1	-1	-1	-1	-1	-1	-1	-1	-1	-1	-1	-1	-1	-1
Fra10ac1	-0.0019911	0.00051952	NA	NA	NA	NA	-1	1	NA	NA	NA	NA	0.06408	0.0646707	NA	NA	NA	NA	173.547	NA	NA	NA	NA	0.263873	-1	-1	-1	-1	-1	-1	-1	-1	-1	-1	-1	-1	-1	-1	-1	-1	-1	-1	-1	-1	-1	-1	-1	-1	-1
Chd9	-0.0015767	-0.0001884	NA	NA	NA	NA	-1	-1	NA	NA	NA	NA	0.0816743	0.16691	NA	NA	NA	NA	173.917	NA	NA	NA	NA	0.310949	-1	-1	-1	-1	-1	-1	-1	-1	-1	-1	-1	-1	-1	-1	-1	-1	-1	-1	-1	-1	-1	-1	-1	-1	-1
Pcdh1	0.00245	-0.00050903	NA	NA	NA	NA	1	-1	NA	NA	NA	NA	0.048556	0.0612698	NA	NA	NA	NA	174.326	NA	NA	NA	NA	0.381643	1	1	1	1	1	1	1	1	1	1	1	1	1	1	1	1	1	1	1	1	1	1	1	1	1
Supv3l1	-0.00029875	0.0061909	-0.00054424	NA	NA	NA	0	1	-1	NA	NA	NA	0.29858	0.136639	0.0735234	NA	NA	NA	174.388	224.025	NA	NA	NA	0.3243	0	0	0	0	0	0	0	0	0	0	0	0	0	0	0	0	0	0	0	0	0	0	0	0	0
Rpl10	-0.0011665	0.0016455	-0.011342	0.00033524	NA	NA	-1	1	-1	0	NA	NA	0.0965957	0.0605013	0.149172	0.223445	NA	NA	174.69	366.58	394.204	NA	NA	0.295869	-1	-1	-1	-1	-1	-1	-1	-1	-1	-1	-1	-1	-1	-1	-1	-1	-1	-1	-1	-1	-1	-1	-1	-1	-1
Itpkb	-0.0028135	-0.00028314	NA	NA	NA	NA	-1	-1	NA	NA	NA	NA	0.0417828	0.105905	NA	NA	NA	NA	174.85	NA	NA	NA	NA	0.635653	-1	-1	-1	-1	-1	-1	-1	-1	-1	-1	-1	-1	-1	-1	-1	-1	-1	-1	-1	-1	-1	-1	-1	-1	-1
Ankrd27	-0.001991	0.00027878	NA	NA	NA	NA	-1	1	NA	NA	NA	NA	0.0528339	0.097176	NA	NA	NA	NA	175.094	NA	NA	NA	NA	0.350083	-1	-1	-1	-1	-1	-1	-1	-1	-1	-1	-1	-1	-1	-1	-1	-1	-1	-1	-1	-1	-1	-1	-1	-1	-1
Cep57l1	-0.0023663	0.0078243	-0.00017248	NA	NA	NA	-1	1	0	NA	NA	NA	0.0583113	0.105888	0.216944	NA	NA	NA	175.12	224	NA	NA	NA	0.316388	-1	-1	-1	-1	-1	-1	-1	-1	-1	-1	-1	-1	-1	-1	-1	-1	-1	-1	-1	-1	-1	-1	-1	-1	-1
Nsg2	-0.001373	0.00072547	NA	NA	NA	NA	-1	1	NA	NA	NA	NA	0.0900675	0.0458155	NA	NA	NA	NA	175.16	NA	NA	NA	NA	0.286535	-1	-1	-1	-1	-1	-1	-1	-1	-1	-1	-1	-1	-1	-1	-1	-1	-1	-1	-1	-1	-1	-1	-1	-1	-1
Zik1	0.0029138	-0.0014112	0.00042665	NA	NA	NA	1	-1	1	NA	NA	NA	0.0464745	0.113835	0.149328	NA	NA	NA	175.225	323.846	NA	NA	NA	0.352962	1	1	1	1	1	1	1	1	1	1	1	1	1	1	1	1	1	1	1	1	1	1	1	1	1
Itga1	0.0022542	-0.00052816	NA	NA	NA	NA	1	-1	NA	NA	NA	NA	0.0670699	0.0751094	NA	NA	NA	NA	175.56	NA	NA	NA	NA	0.242533	1	1	1	1	1	1	1	1	1	1	1	1	1	1	1	1	1	1	1	1	1	1	1	1	1
B3gntl1	-0.00092099	0.0047495	-5.309e-05	NA	NA	NA	-1	1	0	NA	NA	NA	0.128957	0.150818	0.37312	NA	NA	NA	175.838	224.024	NA	NA	NA	0.206691	-1	-1	-1	-1	-1	-1	-1	-1	-1	-1	-1	-1	-1	-1	-1	-1	-1	-1	-1	-1	-1	-1	-1	-1	-1
Crabp1	-0.00019456	0.0013987	NA	NA	NA	NA	0	1	NA	NA	NA	NA	0.330391	0.0207345	NA	NA	NA	NA	175.932	NA	NA	NA	NA	0.741197	0	0	0	0	0	0	0	0	0	0	0	0	0	0	0	0	0	0	0	0	0	0	0	0	0
Foxb1	0.0028981	-0.00058652	NA	NA	NA	NA	1	-1	NA	NA	NA	NA	0.0549938	0.0710895	NA	NA	NA	NA	175.994	NA	NA	NA	NA	0.326646	1	1	1	1	1	1	1	1	1	1	1	1	1	1	1	1	1	1	1	1	1	1	1	1	1
Ggnbp2	-0.0013271	-0.0001969	NA	NA	NA	NA	-1	-1	NA	NA	NA	NA	0.0774583	0.137968	NA	NA	NA	NA	175.996	NA	NA	NA	NA	0.348488	-1	-1	-1	-1	-1	-1	-1	-1	-1	-1	-1	-1	-1	-1	-1	-1	-1	-1	-1	-1	-1	-1	-1	-1	-1
Nr3c1	0.0026716	-0.0017821	6.4554e-05	NA	NA	NA	1	-1	0	NA	NA	NA	0.0472992	0.0361543	0.466781	NA	NA	NA	175.997	461.796	NA	NA	NA	0.586429	1	1	1	1	1	1	1	1	1	1	1	1	1	1	1	1	1	1	1	1	1	1	1	1	1
Arrb1	0.0011604	-0.00069491	NA	NA	NA	NA	1	-1	NA	NA	NA	NA	0.0855955	0.0383957	NA	NA	NA	NA	176	NA	NA	NA	NA	0.363995	1	1	1	1	1	1	1	1	1	1	1	1	1	1	1	1	1	1	1	1	1	1	1	1	1
Zdbf2	0.0025873	-0.00036948	NA	NA	NA	NA	1	-1	NA	NA	NA	NA	0.0561853	0.101174	NA	NA	NA	NA	176	NA	NA	NA	NA	0.323593	1	1	1	1	1	1	1	1	1	1	1	1	1	1	1	1	1	1	1	1	1	1	1	1	1
St8sia4	0.0037967	-0.0027199	-0.00046951	NA	NA	NA	1	-1	-1	NA	NA	NA	0.0322164	0.0765414	0.115364	NA	NA	NA	176.001	301.72	NA	NA	NA	0.561832	1	1	1	1	1	1	1	1	1	1	1	1	1	1	1	1	1	1	1	1	1	1	1	1	1
Trip11	0.002802	-0.0025962	-8.6625e-06	NA	NA	NA	1	-1	0	NA	NA	NA	0.047224	0.0727262	0.486862	NA	NA	NA	176.002	319.818	NA	NA	NA	0.416627	1	1	1	1	1	1	1	1	1	1	1	1	1	1	1	1	1	1	1	1	1	1	1	1	1
2510003E04Rik	0.0016815	-0.00048899	NA	NA	NA	NA	1	-1	NA	NA	NA	NA	0.0735284	0.0700492	NA	NA	NA	NA	176.287	NA	NA	NA	NA	0.211199	1	1	1	1	1	1	1	1	1	1	1	1	1	1	1	1	1	1	1	1	1	1	1	1	1
Setd7	0.0015868	-0.0063145	-0.00063897	NA	NA	NA	1	-1	-1	NA	NA	NA	0.0891269	0.152763	0.0737745	NA	NA	NA	176.512	227.989	NA	NA	NA	0.510918	1	1	1	1	1	1	1	1	1	1	1	1	1	1	1	1	1	1	1	1	1	1	1	1	1
D10Bwg1379e	0.0011116	-0.0033459	-8.0444e-05	NA	NA	NA	1	-1	0	NA	NA	NA	0.117893	0.129503	0.353851	NA	NA	NA	176.581	260	NA	NA	NA	0.297814	1	1	1	1	1	1	1	1	1	1	1	1	1	1	1	1	1	1	1	1	1	1	1	1	1
Sel1l	0.0011954	-0.0019591	1.0502e-05	NA	NA	NA	1	-1	0	NA	NA	NA	0.115544	0.0717005	0.488295	NA	NA	NA	176.597	356.077	NA	NA	NA	0.374374	1	1	1	1	1	1	1	1	1	1	1	1	1	1	1	1	1	1	1	1	1	1	1	1	1
Zkscan17	0.00096757	-0.0010432	0.00066331	NA	NA	NA	1	-1	1	NA	NA	NA	0.0972912	0.0513957	0.16687	NA	NA	NA	177.279	444.009	NA	NA	NA	0.354769	1	1	1	1	1	1	1	1	1	1	1	1	1	1	1	1	1	1	1	1	1	1	1	1	1
Dsel	0.0024443	-0.0017452	0.00061518	NA	NA	NA	1	-1	1	NA	NA	NA	0.0541362	0.0767677	0.126186	NA	NA	NA	177.78	352.068	NA	NA	NA	0.288502	1	1	1	1	1	1	1	1	1	1	1	1	1	1	1	1	1	1	1	1	1	1	1	1	1
Nudt9	-0.00061252	0.0013408	-0.00017101	NA	NA	NA	-1	1	0	NA	NA	NA	0.170174	0.0831854	0.295169	NA	NA	NA	177.918	356	NA	NA	NA	0.276986	-1	-1	-1	-1	-1	-1	-1	-1	-1	-1	-1	-1	-1	-1	-1	-1	-1	-1	-1	-1	-1	-1	-1	-1	-1
Timm44	-0.0006858	0.00095254	NA	NA	NA	NA	-1	1	NA	NA	NA	NA	0.195185	0.0443139	NA	NA	NA	NA	178.492	NA	NA	NA	NA	0.327492	-1	-1	-1	-1	-1	-1	-1	-1	-1	-1	-1	-1	-1	-1	-1	-1	-1	-1	-1	-1	-1	-1	-1	-1	-1
Fam46a	0.0010529	-0.00094848	NA	NA	NA	NA	1	-1	NA	NA	NA	NA	0.116174	0.0371698	NA	NA	NA	NA	178.63	NA	NA	NA	NA	0.391587	1	1	1	1	1	1	1	1	1	1	1	1	1	1	1	1	1	1	1	1	1	1	1	1	1
Uap1	-0.0014507	-9.0105e-06	NA	NA	NA	NA	-1	0	NA	NA	NA	NA	0.0641029	0.465123	NA	NA	NA	NA	179.997	NA	NA	NA	NA	0.341335	-1	-1	-1	-1	-1	-1	-1	-1	-1	-1	-1	-1	-1	-1	-1	-1	-1	-1	-1	-1	-1	-1	-1	-1	-1
Scrn1	-0.0015849	3.7838e-05	NA	NA	NA	NA	-1	0	NA	NA	NA	NA	0.0514295	0.351201	NA	NA	NA	NA	179.998	NA	NA	NA	NA	0.412135	-1	-1	-1	-1	-1	-1	-1	-1	-1	-1	-1	-1	-1	-1	-1	-1	-1	-1	-1	-1	-1	-1	-1	-1	-1
T	0.0015756	-0.0016149	NA	NA	NA	NA	1	-1	NA	NA	NA	NA	0.0582501	0.0158816	NA	NA	NA	NA	180	NA	NA	NA	NA	0.787306	1	1	1	1	1	1	1	1	1	1	1	1	1	1	1	1	1	1	1	1	1	1	1	1	1
Prob1	0.0018319	-0.0022792	0.00018475	NA	NA	NA	1	-1	0	NA	NA	NA	0.0866367	0.0652116	0.340811	NA	NA	NA	180.006	364.005	NA	NA	NA	0.355787	1	1	1	1	1	1	1	1	1	1	1	1	1	1	1	1	1	1	1	1	1	1	1	1	1
Dll1	0.0023807	0.0001722	NA	NA	NA	NA	1	1	NA	NA	NA	NA	0.0465196	0.169795	NA	NA	NA	NA	180.011	NA	NA	NA	NA	0.540853	1	1	1	1	1	1	1	1	1	1	1	1	1	1	1	1	1	1	1	1	1	1	1	1	1
Ssbp2	-2.1641e-05	0.013558	-0.00035275	NA	NA	NA	0	1	-1	NA	NA	NA	0.481835	0.166408	0.0996783	NA	NA	NA	180.048	200.009	NA	NA	NA	0.346246	0	0	0	0	0	0	0	0	0	0	0	0	0	0	0	0	0	0	0	0	0	0	0	0	0
Hat1	-0.00089652	0.0023238	0.0003089	NA	NA	NA	-1	1	1	NA	NA	NA	0.100787	0.14033	0.113049	NA	NA	NA	180.055	260.005	NA	NA	NA	0.390632	-1	-1	-1	-1	-1	-1	-1	-1	-1	-1	-1	-1	-1	-1	-1	-1	-1	-1	-1	-1	-1	-1	-1	-1	-1
Pno1	-0.0002383	0.0015759	-0.0036351	0.00016637	NA	NA	0	1	-1	0	NA	NA	0.328291	0.106194	0.0947406	0.37965	NA	NA	180.071	332.022	420.854	NA	NA	0.256498	0	0	0	0	0	0	0	0	0	0	0	0	0	0	0	0	0	0	0	0	0	0	0	0	0
Clcn4-2	-0.0013149	0.00049049	-0.00035003	NA	NA	NA	-1	0	-1	NA	NA	NA	0.0614942	0.272817	0.101802	NA	NA	NA	181.12	287.999	NA	NA	NA	0.35968	-1	-1	-1	-1	-1	-1	-1	-1	-1	-1	-1	-1	-1	-1	-1	-1	-1	-1	-1	-1	-1	-1	-1	-1	-1
Rasa3	-0.0031511	0.00026607	0.0022876	NA	NA	NA	-1	1	0	NA	NA	NA	0.0411337	0.160958	0.276538	NA	NA	NA	181.406	548.572	NA	NA	NA	0.490894	-1	-1	-1	-1	-1	-1	-1	-1	-1	-1	-1	-1	-1	-1	-1	-1	-1	-1	-1	-1	-1	-1	-1	-1	-1
Csrnp1	-0.0017871	8.9748e-06	NA	NA	NA	NA	-1	0	NA	NA	NA	NA	0.0383635	0.454816	NA	NA	NA	NA	181.497	NA	NA	NA	NA	0.582103	-1	-1	-1	-1	-1	-1	-1	-1	-1	-1	-1	-1	-1	-1	-1	-1	-1	-1	-1	-1	-1	-1	-1	-1	-1
Rerg	0.0018869	-0.00030439	NA	NA	NA	NA	1	-1	NA	NA	NA	NA	0.0636878	0.111342	NA	NA	NA	NA	181.615	NA	NA	NA	NA	0.25355	1	1	1	1	1	1	1	1	1	1	1	1	1	1	1	1	1	1	1	1	1	1	1	1	1
Prkrir	0.0017774	-0.00033794	0.010546	NA	NA	NA	1	-1	1	NA	NA	NA	0.0634261	0.107189	0.139323	NA	NA	NA	181.659	570.497	NA	NA	NA	0.286424	1	1	1	1	1	1	1	1	1	1	1	1	1	1	1	1	1	1	1	1	1	1	1	1	1
Rhebl1	-0.0018753	0.0026351	4.9393e-05	NA	NA	NA	-1	1	0	NA	NA	NA	0.0575584	0.118256	0.392697	NA	NA	NA	181.941	272.01	NA	NA	NA	0.275995	-1	-1	-1	-1	-1	-1	-1	-1	-1	-1	-1	-1	-1	-1	-1	-1	-1	-1	-1	-1	-1	-1	-1	-1	-1
Gtdc1	-0.0019716	5.6319e-05	NA	NA	NA	NA	-1	0	NA	NA	NA	NA	0.0604774	0.349408	NA	NA	NA	NA	182.019	NA	NA	NA	NA	0.336346	-1	-1	-1	-1	-1	-1	-1	-1	-1	-1	-1	-1	-1	-1	-1	-1	-1	-1	-1	-1	-1	-1	-1	-1	-1
Ccdc66	-0.001343	-4.5976e-05	NA	NA	NA	NA	-1	0	NA	NA	NA	NA	0.0778501	0.359441	NA	NA	NA	NA	182.095	NA	NA	NA	NA	0.263689	-1	-1	-1	-1	-1	-1	-1	-1	-1	-1	-1	-1	-1	-1	-1	-1	-1	-1	-1	-1	-1	-1	-1	-1	-1
Zranb3	0.00012516	0.0017843	-0.00050863	NA	NA	NA	0	1	-1	NA	NA	NA	0.396606	0.0690428	0.141222	NA	NA	NA	183.054	356	NA	NA	NA	0.443024	0	0	0	0	0	0	0	0	0	0	0	0	0	0	0	0	0	0	0	0	0	0	0	0	0
Rragd	0.0020152	-0.0010406	0.004724	0.00024282	NA	NA	1	-1	1	0	NA	NA	0.0448895	0.084563	0.121137	0.278163	NA	NA	183.141	368.01	419.826	NA	NA	0.593025	1	1	1	1	1	1	1	1	1	1	1	1	1	1	1	1	1	1	1	1	1	1	1	1	1
Armcx2	7.6858e-05	0.0025101	-0.00016313	NA	NA	NA	0	1	0	NA	NA	NA	0.425415	0.1098	0.219766	NA	NA	NA	183.155	275.998	NA	NA	NA	0.416174	0	0	0	0	0	0	0	0	0	0	0	0	0	0	0	0	0	0	0	0	0	0	0	0	0
Vrtn	0.0019106	-0.00074955	NA	NA	NA	NA	1	-1	NA	NA	NA	NA	0.0606197	0.0450834	NA	NA	NA	NA	183.206	NA	NA	NA	NA	0.339989	1	1	1	1	1	1	1	1	1	1	1	1	1	1	1	1	1	1	1	1	1	1	1	1	1
Zcrb1	-0.0018781	0.00047458	NA	NA	NA	NA	-1	1	NA	NA	NA	NA	0.066747	0.0762948	NA	NA	NA	NA	183.954	NA	NA	NA	NA	0.23994	-1	-1	-1	-1	-1	-1	-1	-1	-1	-1	-1	-1	-1	-1	-1	-1	-1	-1	-1	-1	-1	-1	-1	-1	-1
Car14	-0.00015573	0.0017997	-0.00042159	NA	NA	NA	0	1	0	NA	NA	NA	0.344489	0.0234266	0.361485	NA	NA	NA	183.972	510.028	NA	NA	NA	0.80431	0	0	0	0	0	0	0	0	0	0	0	0	0	0	0	0	0	0	0	0	0	0	0	0	0
Arfgef2	0.00079422	-0.00069403	NA	NA	NA	NA	1	-1	NA	NA	NA	NA	0.154741	0.0552908	NA	NA	NA	NA	183.998	NA	NA	NA	NA	0.214063	1	1	1	1	1	1	1	1	1	1	1	1	1	1	1	1	1	1	1	1	1	1	1	1	1
Rbm20	0.0017932	-0.00082481	NA	NA	NA	NA	1	-1	NA	NA	NA	NA	0.0724951	0.0462132	NA	NA	NA	NA	184.002	NA	NA	NA	NA	0.302303	1	1	1	1	1	1	1	1	1	1	1	1	1	1	1	1	1	1	1	1	1	1	1	1	1
2019-09-10	-0.0010455	0.00098358	NA	NA	NA	NA	-1	1	NA	NA	NA	NA	0.120156	0.0405917	NA	NA	NA	NA	184.098	NA	NA	NA	NA	0.355139	-1	-1	-1	-1	-1	-1	-1	-1	-1	-1	-1	-1	-1	-1	-1	-1	-1	-1	-1	-1	-1	-1	-1	-1	-1
Tmem119	-0.0011948	-0.00022286	NA	NA	NA	NA	-1	-1	NA	NA	NA	NA	0.0790282	0.124796	NA	NA	NA	NA	184.196	NA	NA	NA	NA	0.355235	-1	-1	-1	-1	-1	-1	-1	-1	-1	-1	-1	-1	-1	-1	-1	-1	-1	-1	-1	-1	-1	-1	-1	-1	-1
Golm1	0.0016956	-0.00097369	0.00039192	NA	NA	NA	1	-1	0	NA	NA	NA	0.0685306	0.0876088	0.242966	NA	NA	NA	185.234	413.181	NA	NA	NA	0.203377	1	1	1	1	1	1	1	1	1	1	1	1	1	1	1	1	1	1	1	1	1	1	1	1	1
Slc25a39	-0.0010399	0.0018427	-0.0063754	0.00059589	NA	NA	-1	1	0	1	NA	NA	0.101227	0.0637936	0.207502	0.14597	NA	NA	185.354	364.003	395.472	NA	NA	0.255193	-1	-1	-1	-1	-1	-1	-1	-1	-1	-1	-1	-1	-1	-1	-1	-1	-1	-1	-1	-1	-1	-1	-1	-1	-1
Usp40	-7.0737e-05	0.002913	-0.0010675	0.00029082	NA	NA	0	1	-1	0	NA	NA	0.4217	0.113683	0.0924001	0.277397	NA	NA	185.619	260	435.202	NA	NA	0.233328	0	0	0	0	0	0	0	0	0	0	0	0	0	0	0	0	0	0	0	0	0	0	0	0	0
Mettl1	-0.00050432	0.0014901	-0.00019866	NA	NA	NA	-1	1	0	NA	NA	NA	0.170067	0.0992871	0.21893	NA	NA	NA	186.673	319.995	NA	NA	NA	0.231034	-1	-1	-1	-1	-1	-1	-1	-1	-1	-1	-1	-1	-1	-1	-1	-1	-1	-1	-1	-1	-1	-1	-1	-1	-1
Paxbp1	0.0015555	-0.0016	-6.6917e-05	-0.011029	NA	NA	1	-1	0	-1	NA	NA	0.0701114	0.111837	0.403537	0.193386	NA	NA	186.764	319.884	575.999	NA	NA	0.28875	1	1	1	1	1	1	1	1	1	1	1	1	1	1	1	1	1	1	1	1	1	1	1	1	1
Ndufb4	-0.0013223	0.0014532	-0.0028779	NA	NA	NA	-1	1	-1	NA	NA	NA	0.110573	0.0491782	0.132764	NA	NA	NA	186.769	504.001	NA	NA	NA	0.322539	-1	-1	-1	-1	-1	-1	-1	-1	-1	-1	-1	-1	-1	-1	-1	-1	-1	-1	-1	-1	-1	-1	-1	-1	-1
Hinfp	0.0013937	-0.00054992	NA	NA	NA	NA	1	-1	NA	NA	NA	NA	0.0773789	0.0601398	NA	NA	NA	NA	187.486	NA	NA	NA	NA	0.223749	1	1	1	1	1	1	1	1	1	1	1	1	1	1	1	1	1	1	1	1	1	1	1	1	1
Ppp2r2d	-0.0012579	0.00091835	0.0001234	NA	NA	NA	-1	1	0	NA	NA	NA	0.0711724	0.119182	0.307776	NA	NA	NA	187.796	344.227	NA	NA	NA	0.208754	-1	-1	-1	-1	-1	-1	-1	-1	-1	-1	-1	-1	-1	-1	-1	-1	-1	-1	-1	-1	-1	-1	-1	-1	-1
Igfbp3	-0.0025783	-0.0012799	-0.00050837	NA	NA	NA	-1	-1	-1	NA	NA	NA	0.0216028	0.0610538	0.0632309	NA	NA	NA	187.961	334.565	NA	NA	NA	0.928493	-1	-1	-1	-1	-1	-1	-1	-1	-1	-1	-1	-1	-1	-1	-1	-1	-1	-1	-1	-1	-1	-1	-1	-1	-1
Tead2	-0.0013254	0.0010323	-0.0025538	NA	NA	NA	-1	1	-1	NA	NA	NA	0.0950785	0.0563951	0.146214	NA	NA	NA	187.991	514.693	NA	NA	NA	0.247096	-1	-1	-1	-1	-1	-1	-1	-1	-1	-1	-1	-1	-1	-1	-1	-1	-1	-1	-1	-1	-1	-1	-1	-1	-1
Pex14	-0.0019393	0.00037872	NA	NA	NA	NA	-1	1	NA	NA	NA	NA	0.062108	0.0950703	NA	NA	NA	NA	187.995	NA	NA	NA	NA	0.264983	-1	-1	-1	-1	-1	-1	-1	-1	-1	-1	-1	-1	-1	-1	-1	-1	-1	-1	-1	-1	-1	-1	-1	-1	-1
Atp5j2	-0.00093573	0.00066923	NA	NA	NA	NA	-1	1	NA	NA	NA	NA	0.117751	0.054471	NA	NA	NA	NA	187.998	NA	NA	NA	NA	0.221925	-1	-1	-1	-1	-1	-1	-1	-1	-1	-1	-1	-1	-1	-1	-1	-1	-1	-1	-1	-1	-1	-1	-1	-1	-1
Cysltr1	0.00057091	-0.001024	NA	NA	NA	NA	0	-1	NA	NA	NA	NA	0.21702	0.0435447	NA	NA	NA	NA	187.998	NA	NA	NA	NA	0.345628	0	0	0	0	0	0	0	0	0	0	0	0	0	0	0	0	0	0	0	0	0	0	0	0	0
Adipor1	-0.0025058	-0.00027186	NA	NA	NA	NA	-1	-1	NA	NA	NA	NA	0.041382	0.116732	NA	NA	NA	NA	187.999	NA	NA	NA	NA	0.618913	-1	-1	-1	-1	-1	-1	-1	-1	-1	-1	-1	-1	-1	-1	-1	-1	-1	-1	-1	-1	-1	-1	-1	-1	-1
Eva1b	-0.0015361	-0.00032428	NA	NA	NA	NA	-1	-1	NA	NA	NA	NA	0.0655187	0.0972019	NA	NA	NA	NA	188	NA	NA	NA	NA	0.46224	-1	-1	-1	-1	-1	-1	-1	-1	-1	-1	-1	-1	-1	-1	-1	-1	-1	-1	-1	-1	-1	-1	-1	-1	-1
Hs6st1	-0.00068323	0.00091249	NA	NA	NA	NA	-1	1	NA	NA	NA	NA	0.160258	0.0416036	NA	NA	NA	NA	188.001	NA	NA	NA	NA	0.360345	-1	-1	-1	-1	-1	-1	-1	-1	-1	-1	-1	-1	-1	-1	-1	-1	-1	-1	-1	-1	-1	-1	-1	-1	-1
Tpr	0.0012175	-0.00048908	NA	NA	NA	NA	1	-1	NA	NA	NA	NA	0.0692453	0.0552642	NA	NA	NA	NA	188.003	NA	NA	NA	NA	0.260046	1	1	1	1	1	1	1	1	1	1	1	1	1	1	1	1	1	1	1	1	1	1	1	1	1
Tppp3	-0.001435	6.5307e-05	0.0044898	NA	NA	NA	-1	0	1	NA	NA	NA	0.0563635	0.308031	0.194911	NA	NA	NA	188.005	566.307	NA	NA	NA	0.354693	-1	-1	-1	-1	-1	-1	-1	-1	-1	-1	-1	-1	-1	-1	-1	-1	-1	-1	-1	-1	-1	-1	-1	-1	-1
Phkb	-0.00040636	0.0035623	-6.3827e-05	NA	NA	NA	0	1	0	NA	NA	NA	0.200262	0.164159	0.332216	NA	NA	NA	188.012	240.038	NA	NA	NA	0.248532	0	0	0	0	0	0	0	0	0	0	0	0	0	0	0	0	0	0	0	0	0	0	0	0	0
Rpa3	-0.0014092	0.0014114	-0.0016141	NA	NA	NA	-1	1	0	NA	NA	NA	0.107172	0.0521147	0.217463	NA	NA	NA	188.024	499.92	NA	NA	NA	0.307089	-1	-1	-1	-1	-1	-1	-1	-1	-1	-1	-1	-1	-1	-1	-1	-1	-1	-1	-1	-1	-1	-1	-1	-1	-1
Ppl	0.0025358	-0.0022652	-0.00085895	NA	NA	NA	1	-1	-1	NA	NA	NA	0.0382946	0.0535757	0.0755134	NA	NA	NA	188.071	355.965	NA	NA	NA	0.678754	1	1	1	1	1	1	1	1	1	1	1	1	1	1	1	1	1	1	1	1	1	1	1	1	1
Rpl31	-0.0012352	0.0010705	-0.0012302	NA	NA	NA	-1	1	-1	NA	NA	NA	0.0918195	0.0569966	0.166202	NA	NA	NA	188.342	478.136	NA	NA	NA	0.266378	-1	-1	-1	-1	-1	-1	-1	-1	-1	-1	-1	-1	-1	-1	-1	-1	-1	-1	-1	-1	-1	-1	-1	-1	-1
Clspn	0.0019937	-0.00035284	NA	NA	NA	NA	1	-1	NA	NA	NA	NA	0.0562875	0.0991076	NA	NA	NA	NA	189.348	NA	NA	NA	NA	0.300929	1	1	1	1	1	1	1	1	1	1	1	1	1	1	1	1	1	1	1	1	1	1	1	1	1
Bnip1	-0.00097332	0.0029697	-0.0026857	0.00031847	NA	NA	-1	1	-1	0	NA	NA	0.117747	0.0724059	0.107047	0.294935	NA	NA	189.351	320	423.682	NA	NA	0.259952	-1	-1	-1	-1	-1	-1	-1	-1	-1	-1	-1	-1	-1	-1	-1	-1	-1	-1	-1	-1	-1	-1	-1	-1	-1
Lgals1	-0.00083551	0.0016307	-0.00054998	NA	NA	NA	-1	1	-1	NA	NA	NA	0.123685	0.0819685	0.12693	NA	NA	NA	189.648	351.999	NA	NA	NA	0.223355	-1	-1	-1	-1	-1	-1	-1	-1	-1	-1	-1	-1	-1	-1	-1	-1	-1	-1	-1	-1	-1	-1	-1	-1	-1
1110007C09Rik	-0.0013328	-0.00011637	NA	NA	NA	NA	-1	0	NA	NA	NA	NA	0.0631578	0.201537	NA	NA	NA	NA	189.828	NA	NA	NA	NA	0.392048	-1	-1	-1	-1	-1	-1	-1	-1	-1	-1	-1	-1	-1	-1	-1	-1	-1	-1	-1	-1	-1	-1	-1	-1	-1
Cdpf1	-0.00015036	0.0018453	-0.0081643	0.00093098	NA	NA	0	1	-1	1	NA	NA	0.391697	0.0783762	0.158796	0.137314	NA	NA	189.918	368.002	409.007	NA	NA	0.21065	0	0	0	0	0	0	0	0	0	0	0	0	0	0	0	0	0	0	0	0	0	0	0	0	0
Usp18	-0.0021156	-5.4619e-05	NA	NA	NA	NA	-1	0	NA	NA	NA	NA	0.0304286	0.276727	NA	NA	NA	NA	190.052	NA	NA	NA	NA	0.70784	-1	-1	-1	-1	-1	-1	-1	-1	-1	-1	-1	-1	-1	-1	-1	-1	-1	-1	-1	-1	-1	-1	-1	-1	-1
Pcnt	0.0013829	-0.00010252	NA	NA	NA	NA	1	0	NA	NA	NA	NA	0.071561	0.247302	NA	NA	NA	NA	190.206	NA	NA	NA	NA	0.236334	1	1	1	1	1	1	1	1	1	1	1	1	1	1	1	1	1	1	1	1	1	1	1	1	1
Tmed8	0.002293	-0.0020068	5.1231e-05	NA	NA	NA	1	-1	0	NA	NA	NA	0.0509052	0.0675466	0.438831	NA	NA	NA	191.825	364.004	NA	NA	NA	0.393407	1	1	1	1	1	1	1	1	1	1	1	1	1	1	1	1	1	1	1	1	1	1	1	1	1
2610524H06Rik	-0.001145	0.0011072	NA	NA	NA	NA	-1	1	NA	NA	NA	NA	0.094329	0.0319279	NA	NA	NA	NA	191.865	NA	NA	NA	NA	0.470529	-1	-1	-1	-1	-1	-1	-1	-1	-1	-1	-1	-1	-1	-1	-1	-1	-1	-1	-1	-1	-1	-1	-1	-1	-1
Tmem242	-0.0011567	0.0012413	NA	NA	NA	NA	-1	1	NA	NA	NA	NA	0.100586	0.0308162	NA	NA	NA	NA	191.903	NA	NA	NA	NA	0.493578	-1	-1	-1	-1	-1	-1	-1	-1	-1	-1	-1	-1	-1	-1	-1	-1	-1	-1	-1	-1	-1	-1	-1	-1	-1
Ucma	-0.0015872	-0.00052506	NA	NA	NA	NA	-1	-1	NA	NA	NA	NA	0.0625223	0.0630603	NA	NA	NA	NA	191.999	NA	NA	NA	NA	0.562784	-1	-1	-1	-1	-1	-1	-1	-1	-1	-1	-1	-1	-1	-1	-1	-1	-1	-1	-1	-1	-1	-1	-1	-1	-1
Zfp646	0.0020726	-0.0018431	-0.00012312	NA	NA	NA	1	-1	0	NA	NA	NA	0.0451953	0.0934015	0.302888	NA	NA	NA	192	320	NA	NA	NA	0.366424	1	1	1	1	1	1	1	1	1	1	1	1	1	1	1	1	1	1	1	1	1	1	1	1	1
Atp1b1	0.00030017	-0.0015635	-0.00031409	NA	NA	NA	0	-1	-1	NA	NA	NA	0.236229	0.0692498	0.170547	NA	NA	NA	192	354.29	NA	NA	NA	0.566752	0	0	0	0	0	0	0	0	0	0	0	0	0	0	0	0	0	0	0	0	0	0	0	0	0
Pdcd2l	-0.0010979	0.00064155	NA	NA	NA	NA	-1	1	NA	NA	NA	NA	0.0892388	0.0495863	NA	NA	NA	NA	192	NA	NA	NA	NA	0.25988	-1	-1	-1	-1	-1	-1	-1	-1	-1	-1	-1	-1	-1	-1	-1	-1	-1	-1	-1	-1	-1	-1	-1	-1	-1
Gripap1	0.0012388	-0.00072288	NA	NA	NA	NA	1	-1	NA	NA	NA	NA	0.0851974	0.0473293	NA	NA	NA	NA	192.013	NA	NA	NA	NA	0.279637	1	1	1	1	1	1	1	1	1	1	1	1	1	1	1	1	1	1	1	1	1	1	1	1	1
Lsp1	-0.0010042	-0.00017445	NA	NA	NA	NA	-1	-1	NA	NA	NA	NA	0.0685771	0.126681	NA	NA	NA	NA	192.277	NA	NA	NA	NA	0.404566	-1	-1	-1	-1	-1	-1	-1	-1	-1	-1	-1	-1	-1	-1	-1	-1	-1	-1	-1	-1	-1	-1	-1	-1	-1
Snrpg	-0.0010969	0.00071522	-0.0006207	NA	NA	NA	-1	1	0	NA	NA	NA	0.0797457	0.0705409	0.248023	NA	NA	NA	194.002	484	NA	NA	NA	0.214321	-1	-1	-1	-1	-1	-1	-1	-1	-1	-1	-1	-1	-1	-1	-1	-1	-1	-1	-1	-1	-1	-1	-1	-1	-1
Map3k15	-0.0016862	-0.00022476	NA	NA	NA	NA	-1	-1	NA	NA	NA	NA	0.0640202	0.150237	NA	NA	NA	NA	195.623	NA	NA	NA	NA	0.418795	-1	-1	-1	-1	-1	-1	-1	-1	-1	-1	-1	-1	-1	-1	-1	-1	-1	-1	-1	-1	-1	-1	-1	-1	-1
Tpst2	-0.001506	0.00061457	NA	NA	NA	NA	-1	1	NA	NA	NA	NA	0.0795895	0.065536	NA	NA	NA	NA	196	NA	NA	NA	NA	0.201735	-1	-1	-1	-1	-1	-1	-1	-1	-1	-1	-1	-1	-1	-1	-1	-1	-1	-1	-1	-1	-1	-1	-1	-1	-1
2810474O19Rik	0.001159	-0.00051515	NA	NA	NA	NA	1	-1	NA	NA	NA	NA	0.0715009	0.0565408	NA	NA	NA	NA	196	NA	NA	NA	NA	0.247921	1	1	1	1	1	1	1	1	1	1	1	1	1	1	1	1	1	1	1	1	1	1	1	1	1
Cstf2t	0.002065	-0.00028089	NA	NA	NA	NA	1	-1	NA	NA	NA	NA	0.0600233	0.145009	NA	NA	NA	NA	196.005	NA	NA	NA	NA	0.277976	1	1	1	1	1	1	1	1	1	1	1	1	1	1	1	1	1	1	1	1	1	1	1	1	1
Zfp287	0.0019023	-0.00063573	NA	NA	NA	NA	1	-1	NA	NA	NA	NA	0.0714079	0.0745088	NA	NA	NA	NA	196.006	NA	NA	NA	NA	0.206064	1	1	1	1	1	1	1	1	1	1	1	1	1	1	1	1	1	1	1	1	1	1	1	1	1
Laptm4a	-0.0012888	0.00050399	NA	NA	NA	NA	-1	1	NA	NA	NA	NA	0.0658085	0.058939	NA	NA	NA	NA	196.199	NA	NA	NA	NA	0.257595	-1	-1	-1	-1	-1	-1	-1	-1	-1	-1	-1	-1	-1	-1	-1	-1	-1	-1	-1	-1	-1	-1	-1	-1	-1
Tfb1m	-0.00062598	0.0022377	-0.00022969	NA	NA	NA	-1	1	0	NA	NA	NA	0.148906	0.0890564	0.220103	NA	NA	NA	196.348	320	NA	NA	NA	0.327234	-1	-1	-1	-1	-1	-1	-1	-1	-1	-1	-1	-1	-1	-1	-1	-1	-1	-1	-1	-1	-1	-1	-1	-1	-1
Dzip1l	-0.0015041	0.00037708	NA	NA	NA	NA	-1	1	NA	NA	NA	NA	0.0447003	0.061885	NA	NA	NA	NA	196.35	NA	NA	NA	NA	0.398609	-1	-1	-1	-1	-1	-1	-1	-1	-1	-1	-1	-1	-1	-1	-1	-1	-1	-1	-1	-1	-1	-1	-1	-1	-1
Plcg1	0.0010188	-0.0011717	0.00038301	NA	NA	NA	1	-1	0	NA	NA	NA	0.133078	0.0698585	0.39872	NA	NA	NA	197.196	496.145	NA	NA	NA	0.24514	1	1	1	1	1	1	1	1	1	1	1	1	1	1	1	1	1	1	1	1	1	1	1	1	1
Zscan29	0.0013151	-0.0017889	8.8711e-05	NA	NA	NA	1	-1	0	NA	NA	NA	0.0863638	0.0982338	0.392051	NA	NA	NA	197.512	344.007	NA	NA	NA	0.219424	1	1	1	1	1	1	1	1	1	1	1	1	1	1	1	1	1	1	1	1	1	1	1	1	1
Fam92a	-0.00068997	0.0019522	-0.0062639	0.00024371	NA	NA	-1	1	0	0	NA	NA	0.142208	0.0683885	0.251522	0.289032	NA	NA	197.544	364.001	395.309	NA	NA	0.20847	-1	-1	-1	-1	-1	-1	-1	-1	-1	-1	-1	-1	-1	-1	-1	-1	-1	-1	-1	-1	-1	-1	-1	-1	-1
Plin2	-0.0014305	-0.00024911	0.00011311	NA	NA	NA	-1	-1	0	NA	NA	NA	0.0336028	0.122796	0.37561	NA	NA	NA	197.609	462.509	NA	NA	NA	0.725127	-1	-1	-1	-1	-1	-1	-1	-1	-1	-1	-1	-1	-1	-1	-1	-1	-1	-1	-1	-1	-1	-1	-1	-1	-1
Prpsap2	-0.00045373	0.00084096	NA	NA	NA	NA	-1	1	NA	NA	NA	NA	0.193656	0.0415361	NA	NA	NA	NA	198.431	NA	NA	NA	NA	0.373708	-1	-1	-1	-1	-1	-1	-1	-1	-1	-1	-1	-1	-1	-1	-1	-1	-1	-1	-1	-1	-1	-1	-1	-1	-1
Cenpa	-0.0010961	0.0010411	NA	NA	NA	NA	-1	1	NA	NA	NA	NA	0.102909	0.0390176	NA	NA	NA	NA	199.482	NA	NA	NA	NA	0.370275	-1	-1	-1	-1	-1	-1	-1	-1	-1	-1	-1	-1	-1	-1	-1	-1	-1	-1	-1	-1	-1	-1	-1	-1	-1
Kdm5c	0.0016107	-0.00017412	NA	NA	NA	NA	1	-1	NA	NA	NA	NA	0.0496753	0.14968	NA	NA	NA	NA	200	NA	NA	NA	NA	0.391668	1	1	1	1	1	1	1	1	1	1	1	1	1	1	1	1	1	1	1	1	1	1	1	1	1
Dok5	-0.0018697	-0.0004434	NA	NA	NA	NA	-1	-1	NA	NA	NA	NA	0.0573277	0.0833835	NA	NA	NA	NA	200.002	NA	NA	NA	NA	0.543494	-1	-1	-1	-1	-1	-1	-1	-1	-1	-1	-1	-1	-1	-1	-1	-1	-1	-1	-1	-1	-1	-1	-1	-1	-1
Eif1	-0.0018191	0.00043227	-0.00066707	NA	NA	NA	-1	1	0	NA	NA	NA	0.0430866	0.119233	0.200516	NA	NA	NA	200.037	472.045	NA	NA	NA	0.412125	-1	-1	-1	-1	-1	-1	-1	-1	-1	-1	-1	-1	-1	-1	-1	-1	-1	-1	-1	-1	-1	-1	-1	-1	-1
A230050P20Rik	-0.0023674	-0.00010205	NA	NA	NA	NA	-1	0	NA	NA	NA	NA	0.0349071	0.238958	NA	NA	NA	NA	200.739	NA	NA	NA	NA	0.646668	-1	-1	-1	-1	-1	-1	-1	-1	-1	-1	-1	-1	-1	-1	-1	-1	-1	-1	-1	-1	-1	-1	-1	-1	-1
Arl6ip5	-0.0010757	0.00046094	0.0059949	NA	NA	NA	-1	1	1	NA	NA	NA	0.083677	0.0844951	0.161205	NA	NA	NA	200.933	563.924	NA	NA	NA	0.253372	-1	-1	-1	-1	-1	-1	-1	-1	-1	-1	-1	-1	-1	-1	-1	-1	-1	-1	-1	-1	-1	-1	-1	-1	-1
Gng2	-0.0015565	0.00017579	NA	NA	NA	NA	-1	1	NA	NA	NA	NA	0.036598	0.113777	NA	NA	NA	NA	201.77	NA	NA	NA	NA	0.537137	-1	-1	-1	-1	-1	-1	-1	-1	-1	-1	-1	-1	-1	-1	-1	-1	-1	-1	-1	-1	-1	-1	-1	-1	-1
Rnf34	0.0012261	3.6354e-05	NA	NA	NA	NA	1	0	NA	NA	NA	NA	0.0761551	0.397734	NA	NA	NA	NA	201.97	NA	NA	NA	NA	0.258464	1	1	1	1	1	1	1	1	1	1	1	1	1	1	1	1	1	1	1	1	1	1	1	1	1
Ecscr	-0.0013604	0.00012841	NA	NA	NA	NA	-1	0	NA	NA	NA	NA	0.0654589	0.21615	NA	NA	NA	NA	202.566	NA	NA	NA	NA	0.263944	-1	-1	-1	-1	-1	-1	-1	-1	-1	-1	-1	-1	-1	-1	-1	-1	-1	-1	-1	-1	-1	-1	-1	-1	-1
Rdh11	-0.0024745	0.00024247	NA	NA	NA	NA	-1	1	NA	NA	NA	NA	0.0263054	0.0953189	NA	NA	NA	NA	202.797	NA	NA	NA	NA	0.703849	-1	-1	-1	-1	-1	-1	-1	-1	-1	-1	-1	-1	-1	-1	-1	-1	-1	-1	-1	-1	-1	-1	-1	-1	-1
Lpl	-5.7841e-05	0.0012613	NA	NA	NA	NA	0	1	NA	NA	NA	NA	0.44016	0.0279531	NA	NA	NA	NA	203.036	NA	NA	NA	NA	0.627896	0	0	0	0	0	0	0	0	0	0	0	0	0	0	0	0	0	0	0	0	0	0	0	0	0
Elac1	0.0031016	-0.0027284	0.00013396	NA	NA	NA	1	-1	0	NA	NA	NA	0.0299182	0.0542669	0.320679	NA	NA	NA	203.804	351.915	NA	NA	NA	0.578001	1	1	1	1	1	1	1	1	1	1	1	1	1	1	1	1	1	1	1	1	1	1	1	1	1
Gramd4	-0.0026453	-0.0001268	NA	NA	NA	NA	-1	0	NA	NA	NA	NA	0.0328077	0.212463	NA	NA	NA	NA	203.975	NA	NA	NA	NA	0.686246	-1	-1	-1	-1	-1	-1	-1	-1	-1	-1	-1	-1	-1	-1	-1	-1	-1	-1	-1	-1	-1	-1	-1	-1	-1
Synpo2	0.0022303	-0.0046585	-8.1859e-05	NA	NA	NA	1	-1	0	NA	NA	NA	0.0648944	0.0795252	0.405783	NA	NA	NA	203.987	308.762	NA	NA	NA	0.415354	1	1	1	1	1	1	1	1	1	1	1	1	1	1	1	1	1	1	1	1	1	1	1	1	1
Ppwd1	0.0014768	-0.0002825	NA	NA	NA	NA	1	-1	NA	NA	NA	NA	0.0570735	0.110488	NA	NA	NA	NA	203.999	NA	NA	NA	NA	0.284542	1	1	1	1	1	1	1	1	1	1	1	1	1	1	1	1	1	1	1	1	1	1	1	1	1
Cenpj	0.00088037	-0.0010769	0.00084773	NA	NA	NA	1	-1	1	NA	NA	NA	0.107499	0.061891	0.197755	NA	NA	NA	203.999	468.018	NA	NA	NA	0.262314	1	1	1	1	1	1	1	1	1	1	1	1	1	1	1	1	1	1	1	1	1	1	1	1	1
Rnf19b	-0.0014952	-0.00017822	NA	NA	NA	NA	-1	-1	NA	NA	NA	NA	0.0596653	0.173787	NA	NA	NA	NA	204	NA	NA	NA	NA	0.421199	-1	-1	-1	-1	-1	-1	-1	-1	-1	-1	-1	-1	-1	-1	-1	-1	-1	-1	-1	-1	-1	-1	-1	-1	-1
Rcbtb2	-0.0014536	0.00080884	NA	NA	NA	NA	-1	1	NA	NA	NA	NA	0.0670114	0.0463414	NA	NA	NA	NA	204	NA	NA	NA	NA	0.313132	-1	-1	-1	-1	-1	-1	-1	-1	-1	-1	-1	-1	-1	-1	-1	-1	-1	-1	-1	-1	-1	-1	-1	-1	-1
Rfc1	0.0011376	-5.8106e-05	NA	NA	NA	NA	1	0	NA	NA	NA	NA	0.074384	0.330921	NA	NA	NA	NA	204	NA	NA	NA	NA	0.233935	1	1	1	1	1	1	1	1	1	1	1	1	1	1	1	1	1	1	1	1	1	1	1	1	1
Rbm12	0.00068349	-0.0018774	0.00034164	NA	NA	NA	1	-1	1	NA	NA	NA	0.120542	0.0668672	0.184957	NA	NA	NA	204	365.87	NA	NA	NA	0.405707	1	1	1	1	1	1	1	1	1	1	1	1	1	1	1	1	1	1	1	1	1	1	1	1	1
Dopey1	0.0018321	-0.00061021	NA	NA	NA	NA	1	-1	NA	NA	NA	NA	0.0648253	0.0739934	NA	NA	NA	NA	204	NA	NA	NA	NA	0.23299	1	1	1	1	1	1	1	1	1	1	1	1	1	1	1	1	1	1	1	1	1	1	1	1	1
Tmod2	0.0018269	-0.00040829	NA	NA	NA	NA	1	-1	NA	NA	NA	NA	0.0621403	0.0994944	NA	NA	NA	NA	204.003	NA	NA	NA	NA	0.255739	1	1	1	1	1	1	1	1	1	1	1	1	1	1	1	1	1	1	1	1	1	1	1	1	1
Bcorl1	0.0020134	-0.00071598	NA	NA	NA	NA	1	-1	NA	NA	NA	NA	0.0481175	0.0516014	NA	NA	NA	NA	204.004	NA	NA	NA	NA	0.371735	1	1	1	1	1	1	1	1	1	1	1	1	1	1	1	1	1	1	1	1	1	1	1	1	1
Cbx2	0.0017726	-0.00026216	NA	NA	NA	NA	1	-1	NA	NA	NA	NA	0.0630048	0.146389	NA	NA	NA	NA	204.005	NA	NA	NA	NA	0.265343	1	1	1	1	1	1	1	1	1	1	1	1	1	1	1	1	1	1	1	1	1	1	1	1	1
Tmem68	-0.0015179	0.00034287	NA	NA	NA	NA	-1	1	NA	NA	NA	NA	0.0485148	0.0808562	NA	NA	NA	NA	204.017	NA	NA	NA	NA	0.354017	-1	-1	-1	-1	-1	-1	-1	-1	-1	-1	-1	-1	-1	-1	-1	-1	-1	-1	-1	-1	-1	-1	-1	-1	-1
Wt1	-0.0023478	0.00019377	NA	NA	NA	NA	-1	1	NA	NA	NA	NA	0.0327033	0.141663	NA	NA	NA	NA	204.086	NA	NA	NA	NA	0.601903	-1	-1	-1	-1	-1	-1	-1	-1	-1	-1	-1	-1	-1	-1	-1	-1	-1	-1	-1	-1	-1	-1	-1	-1	-1
Ncapg2	0.0023526	-0.009033	0.00045945	NA	NA	NA	1	0	1	NA	NA	NA	0.0533799	0.265784	0.106317	NA	NA	NA	204.122	225.274	NA	NA	NA	0.301133	1	1	1	1	1	1	1	1	1	1	1	1	1	1	1	1	1	1	1	1	1	1	1	1	1
2810417H13Rik	-0.00062877	0.001191	-0.00037494	NA	NA	NA	-1	1	0	NA	NA	NA	0.123271	0.0504492	0.293041	NA	NA	NA	204.824	467.996	NA	NA	NA	0.456421	-1	-1	-1	-1	-1	-1	-1	-1	-1	-1	-1	-1	-1	-1	-1	-1	-1	-1	-1	-1	-1	-1	-1	-1	-1
Rfx4	0.0023185	-0.003705	-0.00026537	NA	NA	NA	1	-1	-1	NA	NA	NA	0.0489135	0.130938	0.19617	NA	NA	NA	205.548	280.001	NA	NA	NA	0.315183	1	1	1	1	1	1	1	1	1	1	1	1	1	1	1	1	1	1	1	1	1	1	1	1	1
Plod2	-0.0014479	0.00016631	NA	NA	NA	NA	-1	1	NA	NA	NA	NA	0.0541125	0.165046	NA	NA	NA	NA	205.976	NA	NA	NA	NA	0.338967	-1	-1	-1	-1	-1	-1	-1	-1	-1	-1	-1	-1	-1	-1	-1	-1	-1	-1	-1	-1	-1	-1	-1	-1	-1
Zcchc9	-0.0022251	0.00080604	-0.0017879	NA	NA	NA	-1	1	-1	NA	NA	NA	0.0507226	0.0987978	0.122302	NA	NA	NA	206.157	471.99	NA	NA	NA	0.336928	-1	-1	-1	-1	-1	-1	-1	-1	-1	-1	-1	-1	-1	-1	-1	-1	-1	-1	-1	-1	-1	-1	-1	-1	-1
Wnt5a	0.001536	-0.00065882	NA	NA	NA	NA	1	-1	NA	NA	NA	NA	0.055287	0.0493165	NA	NA	NA	NA	206.175	NA	NA	NA	NA	0.336065	1	1	1	1	1	1	1	1	1	1	1	1	1	1	1	1	1	1	1	1	1	1	1	1	1
Ptprn	-3.9371e-05	-0.00097012	NA	NA	NA	NA	0	-1	NA	NA	NA	NA	0.447719	0.0296707	NA	NA	NA	NA	206.245	NA	NA	NA	NA	0.613217	0	0	0	0	0	0	0	0	0	0	0	0	0	0	0	0	0	0	0	0	0	0	0	0	0
Flrt2	0.0022586	-0.0030599	-8.9539e-05	NA	NA	NA	1	-1	0	NA	NA	NA	0.0462325	0.0501637	0.398956	NA	NA	NA	206.435	364.003	NA	NA	NA	0.569784	1	1	1	1	1	1	1	1	1	1	1	1	1	1	1	1	1	1	1	1	1	1	1	1	1
Man1a	0.00048419	-0.0012326	0.00053735	NA	NA	NA	1	-1	0	NA	NA	NA	0.173855	0.0665366	0.205273	NA	NA	NA	206.621	432.364	NA	NA	NA	0.316088	1	1	1	1	1	1	1	1	1	1	1	1	1	1	1	1	1	1	1	1	1	1	1	1	1
Plekhf2	-0.002078	0.000101	0.0020531	NA	NA	NA	-1	0	0	NA	NA	NA	0.0305363	0.227063	0.32351	NA	NA	NA	207.118	571.998	NA	NA	NA	0.658358	-1	-1	-1	-1	-1	-1	-1	-1	-1	-1	-1	-1	-1	-1	-1	-1	-1	-1	-1	-1	-1	-1	-1	-1	-1
Nid2	0.0011472	-0.00088855	NA	NA	NA	NA	1	-1	NA	NA	NA	NA	0.0932021	0.0469605	NA	NA	NA	NA	207.229	NA	NA	NA	NA	0.28437	1	1	1	1	1	1	1	1	1	1	1	1	1	1	1	1	1	1	1	1	1	1	1	1	1
Emp1	-0.0016626	-0.00033792	0.0020328	NA	NA	NA	-1	-1	0	NA	NA	NA	0.032921	0.0675508	0.36313	NA	NA	NA	207.77	576.004	NA	NA	NA	0.757487	-1	-1	-1	-1	-1	-1	-1	-1	-1	-1	-1	-1	-1	-1	-1	-1	-1	-1	-1	-1	-1	-1	-1	-1	-1
Slc4a4	0.0011295	-0.0030266	-0.00042175	-0.0072617	NA	NA	1	-1	0	0	NA	NA	0.0961711	0.0622435	0.221639	0.220012	NA	NA	207.969	356.123	571.474	NA	NA	0.608871	1	1	1	1	1	1	1	1	1	1	1	1	1	1	1	1	1	1	1	1	1	1	1	1	1
Stag1	0.00118	-0.00013128	NA	NA	NA	NA	1	0	NA	NA	NA	NA	0.0759039	0.221299	NA	NA	NA	NA	207.99	NA	NA	NA	NA	0.203031	1	1	1	1	1	1	1	1	1	1	1	1	1	1	1	1	1	1	1	1	1	1	1	1	1
Tmem164	0.0012497	-0.00013049	NA	NA	NA	NA	1	0	NA	NA	NA	NA	0.0733785	0.225761	NA	NA	NA	NA	207.998	NA	NA	NA	NA	0.217881	1	1	1	1	1	1	1	1	1	1	1	1	1	1	1	1	1	1	1	1	1	1	1	1	1
Ndrg1	0.00029145	-0.00082877	NA	NA	NA	NA	0	-1	NA	NA	NA	NA	0.286255	0.0532763	NA	NA	NA	NA	208	NA	NA	NA	NA	0.274886	0	0	0	0	0	0	0	0	0	0	0	0	0	0	0	0	0	0	0	0	0	0	0	0	0
Cnksr3	-0.0019011	0.00031371	NA	NA	NA	NA	-1	1	NA	NA	NA	NA	0.0529079	0.117859	NA	NA	NA	NA	208	NA	NA	NA	NA	0.338286	-1	-1	-1	-1	-1	-1	-1	-1	-1	-1	-1	-1	-1	-1	-1	-1	-1	-1	-1	-1	-1	-1	-1	-1	-1
Hspa4l	0.00032748	-0.00064785	NA	NA	NA	NA	0	-1	NA	NA	NA	NA	0.232709	0.0569512	NA	NA	NA	NA	208	NA	NA	NA	NA	0.240087	0	0	0	0	0	0	0	0	0	0	0	0	0	0	0	0	0	0	0	0	0	0	0	0	0
Zswim8	0.0014755	-0.00085006	NA	NA	NA	NA	1	-1	NA	NA	NA	NA	0.0607145	0.0423079	NA	NA	NA	NA	208	NA	NA	NA	NA	0.357415	1	1	1	1	1	1	1	1	1	1	1	1	1	1	1	1	1	1	1	1	1	1	1	1	1
2410089E03Rik	0.0010205	-0.00075568	NA	NA	NA	NA	1	-1	NA	NA	NA	NA	0.106719	0.0565826	NA	NA	NA	NA	208	NA	NA	NA	NA	0.209747	1	1	1	1	1	1	1	1	1	1	1	1	1	1	1	1	1	1	1	1	1	1	1	1	1
Bet1	-0.0015824	0.00060656	NA	NA	NA	NA	-1	1	NA	NA	NA	NA	0.0725324	0.0722541	NA	NA	NA	NA	208	NA	NA	NA	NA	0.207426	-1	-1	-1	-1	-1	-1	-1	-1	-1	-1	-1	-1	-1	-1	-1	-1	-1	-1	-1	-1	-1	-1	-1	-1	-1
Sdc1	-0.0006315	0.0015867	-0.00033613	NA	NA	NA	-1	1	0	NA	NA	NA	0.147928	0.0492363	0.325123	NA	NA	NA	208.014	448.311	NA	NA	NA	0.475073	-1	-1	-1	-1	-1	-1	-1	-1	-1	-1	-1	-1	-1	-1	-1	-1	-1	-1	-1	-1	-1	-1	-1	-1	-1
Sptb	0.00085477	-0.00069126	NA	NA	NA	NA	1	-1	NA	NA	NA	NA	0.0912944	0.0459884	NA	NA	NA	NA	208.029	NA	NA	NA	NA	0.298817	1	1	1	1	1	1	1	1	1	1	1	1	1	1	1	1	1	1	1	1	1	1	1	1	1
Fbn1	0.0010624	-0.00066929	NA	NA	NA	NA	1	-1	NA	NA	NA	NA	0.0808683	0.0518748	NA	NA	NA	NA	208.06	NA	NA	NA	NA	0.256659	1	1	1	1	1	1	1	1	1	1	1	1	1	1	1	1	1	1	1	1	1	1	1	1	1
Il1rap	0.0007263	-0.0026181	0.0004389	NA	NA	NA	1	-1	0	NA	NA	NA	0.181292	0.0754028	0.250293	NA	NA	NA	208.081	381.711	NA	NA	NA	0.361233	1	1	1	1	1	1	1	1	1	1	1	1	1	1	1	1	1	1	1	1	1	1	1	1	1
Ptpn23	0.00099455	-0.0011993	-9.8015e-05	NA	NA	NA	1	-1	0	NA	NA	NA	0.0980082	0.0837953	0.423145	NA	NA	NA	208.171	415.932	NA	NA	NA	0.260815	1	1	1	1	1	1	1	1	1	1	1	1	1	1	1	1	1	1	1	1	1	1	1	1	1
Ccdc50	0.0014025	-0.0019358	0.0049267	-0.00015433	NA	NA	1	-1	1	0	NA	NA	0.0750364	0.0850817	0.147935	0.392618	NA	NA	208.233	367.998	422.26	NA	NA	0.22152	1	1	1	1	1	1	1	1	1	1	1	1	1	1	1	1	1	1	1	1	1	1	1	1	1
Ms4a4d	-0.0019967	0.00054335	NA	NA	NA	NA	-1	1	NA	NA	NA	NA	0.0514534	0.0746907	NA	NA	NA	NA	208.249	NA	NA	NA	NA	0.322725	-1	-1	-1	-1	-1	-1	-1	-1	-1	-1	-1	-1	-1	-1	-1	-1	-1	-1	-1	-1	-1	-1	-1	-1	-1
Hnrnpl	-0.00076547	0.001101	-0.0017333	NA	NA	NA	-1	1	-1	NA	NA	NA	0.117444	0.0506314	0.190217	NA	NA	NA	208.449	520.008	NA	NA	NA	0.348442	-1	-1	-1	-1	-1	-1	-1	-1	-1	-1	-1	-1	-1	-1	-1	-1	-1	-1	-1	-1	-1	-1	-1	-1	-1
Abracl	-0.001306	0.00074259	NA	NA	NA	NA	-1	1	NA	NA	NA	NA	0.0778651	0.0551873	NA	NA	NA	NA	208.889	NA	NA	NA	NA	0.24107	-1	-1	-1	-1	-1	-1	-1	-1	-1	-1	-1	-1	-1	-1	-1	-1	-1	-1	-1	-1	-1	-1	-1	-1	-1
Tinagl1	-0.0021005	-0.00079011	9.5754e-06	NA	NA	NA	-1	-1	0	NA	NA	NA	0.0295882	0.136904	0.479783	NA	NA	NA	209.023	348.311	NA	NA	NA	0.790706	-1	-1	-1	-1	-1	-1	-1	-1	-1	-1	-1	-1	-1	-1	-1	-1	-1	-1	-1	-1	-1	-1	-1	-1	-1
Prim1	-0.00021785	0.0030141	2.8764e-05	NA	NA	NA	0	1	0	NA	NA	NA	0.309406	0.089687	0.455696	NA	NA	NA	209.216	320	NA	NA	NA	0.51511	0	0	0	0	0	0	0	0	0	0	0	0	0	0	0	0	0	0	0	0	0	0	0	0	0
Cenpf	0.0015946	-0.00080308	NA	NA	NA	NA	1	-1	NA	NA	NA	NA	0.0594538	0.0472999	NA	NA	NA	NA	210.127	NA	NA	NA	NA	0.327058	1	1	1	1	1	1	1	1	1	1	1	1	1	1	1	1	1	1	1	1	1	1	1	1	1
Trim12a	-0.0024327	4.7114e-05	NA	NA	NA	NA	-1	0	NA	NA	NA	NA	0.0411485	0.386233	NA	NA	NA	NA	210.466	NA	NA	NA	NA	0.528167	-1	-1	-1	-1	-1	-1	-1	-1	-1	-1	-1	-1	-1	-1	-1	-1	-1	-1	-1	-1	-1	-1	-1	-1	-1
Slc30a4	0.000472	-0.00068525	NA	NA	NA	NA	1	-1	NA	NA	NA	NA	0.185708	0.057113	NA	NA	NA	NA	211.971	NA	NA	NA	NA	0.220896	1	1	1	1	1	1	1	1	1	1	1	1	1	1	1	1	1	1	1	1	1	1	1	1	1
Tmem28	0.00093233	-0.0010322	NA	NA	NA	NA	1	-1	NA	NA	NA	NA	0.147851	0.0593213	NA	NA	NA	NA	211.989	NA	NA	NA	NA	0.202619	1	1	1	1	1	1	1	1	1	1	1	1	1	1	1	1	1	1	1	1	1	1	1	1	1
Rpl23a	-0.0017405	0.0014588	-0.00011193	NA	NA	NA	-1	1	0	NA	NA	NA	0.0719059	0.0846245	0.432818	NA	NA	NA	211.997	419.993	NA	NA	NA	0.22937	-1	-1	-1	-1	-1	-1	-1	-1	-1	-1	-1	-1	-1	-1	-1	-1	-1	-1	-1	-1	-1	-1	-1	-1	-1
Dctpp1	-0.00027995	0.00051755	NA	NA	NA	NA	0	1	NA	NA	NA	NA	0.227541	0.0614872	NA	NA	NA	NA	211.999	NA	NA	NA	NA	0.208502	0	0	0	0	0	0	0	0	0	0	0	0	0	0	0	0	0	0	0	0	0	0	0	0	0
Fermt1	-0.002111	-8.4203e-05	NA	NA	NA	NA	-1	0	NA	NA	NA	NA	0.0372882	0.275817	NA	NA	NA	NA	211.999	NA	NA	NA	NA	0.617112	-1	-1	-1	-1	-1	-1	-1	-1	-1	-1	-1	-1	-1	-1	-1	-1	-1	-1	-1	-1	-1	-1	-1	-1	-1
Eif1a	-0.0010003	0.00030157	NA	NA	NA	NA	-1	1	NA	NA	NA	NA	0.0529654	0.0725974	NA	NA	NA	NA	212	NA	NA	NA	NA	0.307277	-1	-1	-1	-1	-1	-1	-1	-1	-1	-1	-1	-1	-1	-1	-1	-1	-1	-1	-1	-1	-1	-1	-1	-1	-1
Pou3f2	0.0026201	-0.0024254	0.00018665	NA	NA	NA	1	-1	0	NA	NA	NA	0.0487434	0.129643	0.305015	NA	NA	NA	212	319.999	NA	NA	NA	0.279323	1	1	1	1	1	1	1	1	1	1	1	1	1	1	1	1	1	1	1	1	1	1	1	1	1
Vipas39	0.0015601	-0.00047451	NA	NA	NA	NA	1	-1	NA	NA	NA	NA	0.0655426	0.0851128	NA	NA	NA	NA	212	NA	NA	NA	NA	0.229071	1	1	1	1	1	1	1	1	1	1	1	1	1	1	1	1	1	1	1	1	1	1	1	1	1
Tyw3	0.00183	-0.00054321	NA	NA	NA	NA	1	-1	NA	NA	NA	NA	0.0566853	0.0787658	NA	NA	NA	NA	212	NA	NA	NA	NA	0.276967	1	1	1	1	1	1	1	1	1	1	1	1	1	1	1	1	1	1	1	1	1	1	1	1	1
Wnt6	0.001929	-0.0006983	NA	NA	NA	NA	1	-1	NA	NA	NA	NA	0.05242	0.0576574	NA	NA	NA	NA	212	NA	NA	NA	NA	0.333751	1	1	1	1	1	1	1	1	1	1	1	1	1	1	1	1	1	1	1	1	1	1	1	1	1
Arhgap31	0.0010169	-0.0020043	0.00028984	NA	NA	NA	1	-1	0	NA	NA	NA	0.111988	0.069385	0.299345	NA	NA	NA	212.001	397.71	NA	NA	NA	0.337663	1	1	1	1	1	1	1	1	1	1	1	1	1	1	1	1	1	1	1	1	1	1	1	1	1
Dnajc19	-0.00040665	0.00092442	NA	NA	NA	NA	0	1	NA	NA	NA	NA	0.211782	0.0435589	NA	NA	NA	NA	212.014	NA	NA	NA	NA	0.358684	0	0	0	0	0	0	0	0	0	0	0	0	0	0	0	0	0	0	0	0	0	0	0	0	0
Pcdh19	0.0019279	-0.0029758	-0.00048249	NA	NA	NA	1	-1	-1	NA	NA	NA	0.0504476	0.100513	0.124875	NA	NA	NA	212.111	316.006	NA	NA	NA	0.448817	1	1	1	1	1	1	1	1	1	1	1	1	1	1	1	1	1	1	1	1	1	1	1	1	1
Coq10b	-0.0012725	1.1065e-05	0.0019306	NA	NA	NA	-1	0	0	NA	NA	NA	0.0463334	0.459298	0.384251	NA	NA	NA	212.114	576.623	NA	NA	NA	0.457465	-1	-1	-1	-1	-1	-1	-1	-1	-1	-1	-1	-1	-1	-1	-1	-1	-1	-1	-1	-1	-1	-1	-1	-1	-1
Trim56	-0.0030341	0.00029335	-0.001082	NA	NA	NA	-1	0	-1	NA	NA	NA	0.0276887	0.211745	0.134322	NA	NA	NA	212.204	456.001	NA	NA	NA	0.706446	-1	-1	-1	-1	-1	-1	-1	-1	-1	-1	-1	-1	-1	-1	-1	-1	-1	-1	-1	-1	-1	-1	-1	-1	-1
Sfn	-0.0018365	-0.00010952	NA	NA	NA	NA	-1	-1	NA	NA	NA	NA	0.0296376	0.183984	NA	NA	NA	NA	212.546	NA	NA	NA	NA	0.719654	-1	-1	-1	-1	-1	-1	-1	-1	-1	-1	-1	-1	-1	-1	-1	-1	-1	-1	-1	-1	-1	-1	-1	-1	-1
Manf	-0.0018608	0.00028512	NA	NA	NA	NA	-1	1	NA	NA	NA	NA	0.0311135	0.0829418	NA	NA	NA	NA	212.914	NA	NA	NA	NA	0.598516	-1	-1	-1	-1	-1	-1	-1	-1	-1	-1	-1	-1	-1	-1	-1	-1	-1	-1	-1	-1	-1	-1	-1	-1	-1
Slit2	0.0013696	-0.00073085	NA	NA	NA	NA	1	-1	NA	NA	NA	NA	0.0733819	0.0576915	NA	NA	NA	NA	212.993	NA	NA	NA	NA	0.238022	1	1	1	1	1	1	1	1	1	1	1	1	1	1	1	1	1	1	1	1	1	1	1	1	1
Usf2	-0.0010754	0.0004018	-0.00053262	NA	NA	NA	-1	1	0	NA	NA	NA	0.0550079	0.103823	0.24186	NA	NA	NA	213.448	483.986	NA	NA	NA	0.268589	-1	-1	-1	-1	-1	-1	-1	-1	-1	-1	-1	-1	-1	-1	-1	-1	-1	-1	-1	-1	-1	-1	-1	-1	-1
Shank3	0.002108	-0.0036763	-0.00013675	NA	NA	NA	1	-1	0	NA	NA	NA	0.0555352	0.063138	0.361367	NA	NA	NA	214.618	347.995	NA	NA	NA	0.498136	1	1	1	1	1	1	1	1	1	1	1	1	1	1	1	1	1	1	1	1	1	1	1	1	1
Arhgap18	-0.0001627	-0.001293	NA	NA	NA	NA	0	-1	NA	NA	NA	NA	0.32629	0.0274128	NA	NA	NA	NA	214.67	NA	NA	NA	NA	0.666212	0	0	0	0	0	0	0	0	0	0	0	0	0	0	0	0	0	0	0	0	0	0	0	0	0
Ndufa4	-0.0012637	0.0017428	-0.0010345	NA	NA	NA	-1	1	0	NA	NA	NA	0.0910049	0.0553841	0.200892	NA	NA	NA	215.654	460.013	NA	NA	NA	0.330935	-1	-1	-1	-1	-1	-1	-1	-1	-1	-1	-1	-1	-1	-1	-1	-1	-1	-1	-1	-1	-1	-1	-1	-1	-1
Fbxo38	0.0011172	-0.00099531	-0.00014553	NA	NA	NA	1	-1	0	NA	NA	NA	0.0609834	0.115971	0.287399	NA	NA	NA	215.989	363.393	NA	NA	NA	0.252675	1	1	1	1	1	1	1	1	1	1	1	1	1	1	1	1	1	1	1	1	1	1	1	1	1
Ugcg	-0.0013624	-0.00010536	NA	NA	NA	NA	-1	0	NA	NA	NA	NA	0.0671842	0.279523	NA	NA	NA	NA	215.99	NA	NA	NA	NA	0.325641	-1	-1	-1	-1	-1	-1	-1	-1	-1	-1	-1	-1	-1	-1	-1	-1	-1	-1	-1	-1	-1	-1	-1	-1	-1
Wnt2b	0.0010143	-0.001066	NA	NA	NA	NA	1	-1	NA	NA	NA	NA	0.126015	0.0545209	NA	NA	NA	NA	215.999	NA	NA	NA	NA	0.233129	1	1	1	1	1	1	1	1	1	1	1	1	1	1	1	1	1	1	1	1	1	1	1	1	1
Itpk1	-0.0018273	0.00011412	NA	NA	NA	NA	-1	0	NA	NA	NA	NA	0.0578502	0.282201	NA	NA	NA	NA	215.999	NA	NA	NA	NA	0.336123	-1	-1	-1	-1	-1	-1	-1	-1	-1	-1	-1	-1	-1	-1	-1	-1	-1	-1	-1	-1	-1	-1	-1	-1	-1
Cacybp	-0.00031543	0.00065	NA	NA	NA	NA	0	1	NA	NA	NA	NA	0.231129	0.0589758	NA	NA	NA	NA	216.03	NA	NA	NA	NA	0.22854	0	0	0	0	0	0	0	0	0	0	0	0	0	0	0	0	0	0	0	0	0	0	0	0	0
Vps37a	0.00031211	-0.0087302	-8.453e-05	NA	NA	NA	0	0	0	NA	NA	NA	0.252325	0.252252	0.338064	NA	NA	NA	216.69	243.681	NA	NA	NA	0.321058	0	0	0	0	0	0	0	0	0	0	0	0	0	0	0	0	0	0	0	0	0	0	0	0	0
Taok3	-0.0022294	-0.00033134	NA	NA	NA	NA	-1	-1	NA	NA	NA	NA	0.0254492	0.0733188	NA	NA	NA	NA	218.065	NA	NA	NA	NA	0.812654	-1	-1	-1	-1	-1	-1	-1	-1	-1	-1	-1	-1	-1	-1	-1	-1	-1	-1	-1	-1	-1	-1	-1	-1	-1
Megf6	0.0010764	0.00011416	NA	NA	NA	NA	1	0	NA	NA	NA	NA	0.060363	0.21228	NA	NA	NA	NA	218.546	NA	NA	NA	NA	0.400792	1	1	1	1	1	1	1	1	1	1	1	1	1	1	1	1	1	1	1	1	1	1	1	1	1
Gadd45b	-0.0014238	0.00071217	NA	NA	NA	NA	-1	1	NA	NA	NA	NA	0.0440768	0.0383874	NA	NA	NA	NA	218.585	NA	NA	NA	NA	0.451597	-1	-1	-1	-1	-1	-1	-1	-1	-1	-1	-1	-1	-1	-1	-1	-1	-1	-1	-1	-1	-1	-1	-1	-1	-1
Copb2	0.0012388	-0.0014589	0.00057976	NA	NA	NA	1	-1	1	NA	NA	NA	0.0609984	0.0917989	0.113423	NA	NA	NA	218.954	367.999	NA	NA	NA	0.232006	1	1	1	1	1	1	1	1	1	1	1	1	1	1	1	1	1	1	1	1	1	1	1	1	1
Pde4dip	0.0017593	-0.0012849	0.0019247	NA	NA	NA	1	-1	1	NA	NA	NA	0.0665956	0.0808181	0.117011	NA	NA	NA	218.998	455.999	NA	NA	NA	0.220662	1	1	1	1	1	1	1	1	1	1	1	1	1	1	1	1	1	1	1	1	1	1	1	1	1
Nmnat2	-0.0012933	0.00031567	0.0055761	NA	NA	NA	-1	1	0	NA	NA	NA	0.0563151	0.111762	0.204505	NA	NA	NA	219.243	568	NA	NA	NA	0.318626	-1	-1	-1	-1	-1	-1	-1	-1	-1	-1	-1	-1	-1	-1	-1	-1	-1	-1	-1	-1	-1	-1	-1	-1	-1
Trim67	-0.0029167	-0.00077879	-6.5105e-05	NA	NA	NA	-1	-1	0	NA	NA	NA	0.027985	0.154845	0.41891	NA	NA	NA	219.275	378.718	NA	NA	NA	0.793498	-1	-1	-1	-1	-1	-1	-1	-1	-1	-1	-1	-1	-1	-1	-1	-1	-1	-1	-1	-1	-1	-1	-1	-1	-1
Gins2	-0.00041543	0.0018045	-0.00028529	NA	NA	NA	0	1	0	NA	NA	NA	0.20783	0.0424127	0.400279	NA	NA	NA	219.961	487.969	NA	NA	NA	0.579852	0	0	0	0	0	0	0	0	0	0	0	0	0	0	0	0	0	0	0	0	0	0	0	0	0
BC027231	0.0015584	-0.000888	NA	NA	NA	NA	1	-1	NA	NA	NA	NA	0.0653741	0.0501959	NA	NA	NA	NA	220	NA	NA	NA	NA	0.293009	1	1	1	1	1	1	1	1	1	1	1	1	1	1	1	1	1	1	1	1	1	1	1	1	1
Sgsm1	-0.0013159	0.00053263	NA	NA	NA	NA	-1	1	NA	NA	NA	NA	0.0611512	0.0655866	NA	NA	NA	NA	220	NA	NA	NA	NA	0.263603	-1	-1	-1	-1	-1	-1	-1	-1	-1	-1	-1	-1	-1	-1	-1	-1	-1	-1	-1	-1	-1	-1	-1	-1	-1
Ybx3	-0.0011573	2.9714e-05	NA	NA	NA	NA	-1	0	NA	NA	NA	NA	0.0728981	0.424227	NA	NA	NA	NA	220	NA	NA	NA	NA	0.238127	-1	-1	-1	-1	-1	-1	-1	-1	-1	-1	-1	-1	-1	-1	-1	-1	-1	-1	-1	-1	-1	-1	-1	-1	-1
Rtn4rl1	0.0013129	-0.00078282	NA	NA	NA	NA	1	-1	NA	NA	NA	NA	0.0784254	0.0577557	NA	NA	NA	NA	220	NA	NA	NA	NA	0.227967	1	1	1	1	1	1	1	1	1	1	1	1	1	1	1	1	1	1	1	1	1	1	1	1	1
Acyp1	-0.001316	0.00084205	NA	NA	NA	NA	-1	1	NA	NA	NA	NA	0.0639162	0.0437654	NA	NA	NA	NA	220.001	NA	NA	NA	NA	0.338269	-1	-1	-1	-1	-1	-1	-1	-1	-1	-1	-1	-1	-1	-1	-1	-1	-1	-1	-1	-1	-1	-1	-1	-1	-1
Kif21a	0.0012712	-0.00022552	NA	NA	NA	NA	1	-1	NA	NA	NA	NA	0.0641271	0.147768	NA	NA	NA	NA	220.006	NA	NA	NA	NA	0.248421	1	1	1	1	1	1	1	1	1	1	1	1	1	1	1	1	1	1	1	1	1	1	1	1	1
KCTD12	0.0008347	-0.0033465	5.017e-05	NA	NA	NA	1	-1	0	NA	NA	NA	0.13199	0.132847	0.436054	NA	NA	NA	221.145	308.864	NA	NA	NA	0.231405	1	1	1	1	1	1	1	1	1	1	1	1	1	1	1	1	1	1	1	1	1	1	1	1	1
Endod1	-0.0020069	-8.8206e-05	NA	NA	NA	NA	-1	0	NA	NA	NA	NA	0.0395619	0.290125	NA	NA	NA	NA	221.188	NA	NA	NA	NA	0.574674	-1	-1	-1	-1	-1	-1	-1	-1	-1	-1	-1	-1	-1	-1	-1	-1	-1	-1	-1	-1	-1	-1	-1	-1	-1
Hopx	-0.0015846	-0.00033665	NA	NA	NA	NA	-1	-1	NA	NA	NA	NA	0.0433596	0.0906794	NA	NA	NA	NA	221.813	NA	NA	NA	NA	0.625033	-1	-1	-1	-1	-1	-1	-1	-1	-1	-1	-1	-1	-1	-1	-1	-1	-1	-1	-1	-1	-1	-1	-1	-1	-1
Parp10	-0.0017594	-0.00010837	NA	NA	NA	NA	-1	-1	NA	NA	NA	NA	0.0276312	0.181533	NA	NA	NA	NA	222.268	NA	NA	NA	NA	0.747196	-1	-1	-1	-1	-1	-1	-1	-1	-1	-1	-1	-1	-1	-1	-1	-1	-1	-1	-1	-1	-1	-1	-1	-1	-1
Dusp1	-0.0016689	0.0004733	NA	NA	NA	NA	-1	1	NA	NA	NA	NA	0.0646746	0.101386	NA	NA	NA	NA	222.343	NA	NA	NA	NA	0.224707	-1	-1	-1	-1	-1	-1	-1	-1	-1	-1	-1	-1	-1	-1	-1	-1	-1	-1	-1	-1	-1	-1	-1	-1	-1
Tap1	-0.0014929	-2.8069e-05	NA	NA	NA	NA	-1	0	NA	NA	NA	NA	0.0453539	0.410528	NA	NA	NA	NA	223.159	NA	NA	NA	NA	0.496134	-1	-1	-1	-1	-1	-1	-1	-1	-1	-1	-1	-1	-1	-1	-1	-1	-1	-1	-1	-1	-1	-1	-1	-1	-1
Eif2ak1	0.0014225	-0.00040817	NA	NA	NA	NA	1	-1	NA	NA	NA	NA	0.0544074	0.084847	NA	NA	NA	NA	223.702	NA	NA	NA	NA	0.299959	1	1	1	1	1	1	1	1	1	1	1	1	1	1	1	1	1	1	1	1	1	1	1	1	1
Wipf3	-0.0018	-0.00021625	NA	NA	NA	NA	-1	0	NA	NA	NA	NA	0.0585074	0.20127	NA	NA	NA	NA	223.737	NA	NA	NA	NA	0.410379	-1	-1	-1	-1	-1	-1	-1	-1	-1	-1	-1	-1	-1	-1	-1	-1	-1	-1	-1	-1	-1	-1	-1	-1	-1
Lars	0.0016083	-0.0008661	0.0010365	NA	NA	NA	1	-1	1	NA	NA	NA	0.0496139	0.0831069	0.153705	NA	NA	NA	223.766	468.001	NA	NA	NA	0.313587	1	1	1	1	1	1	1	1	1	1	1	1	1	1	1	1	1	1	1	1	1	1	1	1	1
Eif3c	0.00195	-0.00066418	NA	NA	NA	NA	1	-1	NA	NA	NA	NA	0.054436	0.0720082	NA	NA	NA	NA	223.789	NA	NA	NA	NA	0.300248	1	1	1	1	1	1	1	1	1	1	1	1	1	1	1	1	1	1	1	1	1	1	1	1	1
Prps2	-0.00011661	0.00069864	NA	NA	NA	NA	0	1	NA	NA	NA	NA	0.327532	0.0398561	NA	NA	NA	NA	223.984	NA	NA	NA	NA	0.439896	0	0	0	0	0	0	0	0	0	0	0	0	0	0	0	0	0	0	0	0	0	0	0	0	0
Cth	-0.00050801	0.00088663	NA	NA	NA	NA	-1	1	NA	NA	NA	NA	0.151751	0.0443152	NA	NA	NA	NA	223.992	NA	NA	NA	NA	0.345368	-1	-1	-1	-1	-1	-1	-1	-1	-1	-1	-1	-1	-1	-1	-1	-1	-1	-1	-1	-1	-1	-1	-1	-1	-1
Psmd12	0.0012699	-0.00087859	NA	NA	NA	NA	1	-1	NA	NA	NA	NA	0.064768	0.0446561	NA	NA	NA	NA	223.998	NA	NA	NA	NA	0.332405	1	1	1	1	1	1	1	1	1	1	1	1	1	1	1	1	1	1	1	1	1	1	1	1	1
Dhx8	0.0011814	-0.00066885	NA	NA	NA	NA	1	-1	NA	NA	NA	NA	0.0720082	0.058083	NA	NA	NA	NA	224	NA	NA	NA	NA	0.239934	1	1	1	1	1	1	1	1	1	1	1	1	1	1	1	1	1	1	1	1	1	1	1	1	1
Tdrd3	0.0010273	-0.00038747	NA	NA	NA	NA	1	-1	NA	NA	NA	NA	0.0700704	0.0837286	NA	NA	NA	NA	224	NA	NA	NA	NA	0.201581	1	1	1	1	1	1	1	1	1	1	1	1	1	1	1	1	1	1	1	1	1	1	1	1	1
Cd81	-0.0014493	0.00086358	NA	NA	NA	NA	-1	1	NA	NA	NA	NA	0.0658756	0.0526262	NA	NA	NA	NA	224.004	NA	NA	NA	NA	0.278571	-1	-1	-1	-1	-1	-1	-1	-1	-1	-1	-1	-1	-1	-1	-1	-1	-1	-1	-1	-1	-1	-1	-1	-1	-1
Bcr	0.00092458	-0.0009234	NA	NA	NA	NA	1	-1	NA	NA	NA	NA	0.108281	0.0529244	NA	NA	NA	NA	224.808	NA	NA	NA	NA	0.244415	1	1	1	1	1	1	1	1	1	1	1	1	1	1	1	1	1	1	1	1	1	1	1	1	1
Ptges	-0.001802	-5.6955e-05	NA	NA	NA	NA	-1	0	NA	NA	NA	NA	0.0335513	0.320848	NA	NA	NA	NA	225.112	NA	NA	NA	NA	0.645486	-1	-1	-1	-1	-1	-1	-1	-1	-1	-1	-1	-1	-1	-1	-1	-1	-1	-1	-1	-1	-1	-1	-1	-1	-1
9430038I01Rik	-0.00050953	0.00057559	NA	NA	NA	NA	-1	1	NA	NA	NA	NA	0.127805	0.0560638	NA	NA	NA	NA	225.278	NA	NA	NA	NA	0.223537	-1	-1	-1	-1	-1	-1	-1	-1	-1	-1	-1	-1	-1	-1	-1	-1	-1	-1	-1	-1	-1	-1	-1	-1	-1
Ppm1l	0.0011597	-0.00070097	NA	NA	NA	NA	1	-1	NA	NA	NA	NA	0.0767514	0.0605798	NA	NA	NA	NA	226.869	NA	NA	NA	NA	0.219521	1	1	1	1	1	1	1	1	1	1	1	1	1	1	1	1	1	1	1	1	1	1	1	1	1
Fbxo3	-0.0023755	0.00057751	NA	NA	NA	NA	-1	1	NA	NA	NA	NA	0.0413222	0.0792634	NA	NA	NA	NA	227.008	NA	NA	NA	NA	0.435381	-1	-1	-1	-1	-1	-1	-1	-1	-1	-1	-1	-1	-1	-1	-1	-1	-1	-1	-1	-1	-1	-1	-1	-1	-1
Cpne1	-9.7923e-05	0.0010302	-0.00022588	NA	NA	NA	0	1	0	NA	NA	NA	0.331822	0.0482108	0.332728	NA	NA	NA	227.709	467.997	NA	NA	NA	0.560182	0	0	0	0	0	0	0	0	0	0	0	0	0	0	0	0	0	0	0	0	0	0	0	0	0
Mt1	0.002607	-0.00092882	NA	NA	NA	NA	1	-1	NA	NA	NA	NA	0.0351686	0.0485655	NA	NA	NA	NA	228	NA	NA	NA	NA	0.501699	1	1	1	1	1	1	1	1	1	1	1	1	1	1	1	1	1	1	1	1	1	1	1	1	1
Slco5a1	-0.0012042	-0.00018749	NA	NA	NA	NA	-1	-1	NA	NA	NA	NA	0.0494145	0.141404	NA	NA	NA	NA	228	NA	NA	NA	NA	0.527408	-1	-1	-1	-1	-1	-1	-1	-1	-1	-1	-1	-1	-1	-1	-1	-1	-1	-1	-1	-1	-1	-1	-1	-1	-1
Fut10	0.0017046	5.9295e-05	NA	NA	NA	NA	1	0	NA	NA	NA	NA	0.0506386	0.368314	NA	NA	NA	NA	228.985	NA	NA	NA	NA	0.437168	1	1	1	1	1	1	1	1	1	1	1	1	1	1	1	1	1	1	1	1	1	1	1	1	1
Ehd3	0.0018512	-0.00043561	NA	NA	NA	NA	1	-1	NA	NA	NA	NA	0.0610111	0.123108	NA	NA	NA	NA	230.315	NA	NA	NA	NA	0.251354	1	1	1	1	1	1	1	1	1	1	1	1	1	1	1	1	1	1	1	1	1	1	1	1	1
Ldlrad4	-0.0026473	-0.00018923	0.00021272	NA	NA	NA	-1	0	0	NA	NA	NA	0.0339135	0.302066	0.412261	NA	NA	NA	231.206	475.966	NA	NA	NA	0.651912	-1	-1	-1	-1	-1	-1	-1	-1	-1	-1	-1	-1	-1	-1	-1	-1	-1	-1	-1	-1	-1	-1	-1	-1	-1
Zfp9	-0.0012358	-0.00023186	NA	NA	NA	NA	-1	-1	NA	NA	NA	NA	0.0734817	0.182343	NA	NA	NA	NA	232.013	NA	NA	NA	NA	0.325208	-1	-1	-1	-1	-1	-1	-1	-1	-1	-1	-1	-1	-1	-1	-1	-1	-1	-1	-1	-1	-1	-1	-1	-1	-1
Fam53b	0.0013722	-0.00061795	NA	NA	NA	NA	1	-1	NA	NA	NA	NA	0.0636941	0.0725243	NA	NA	NA	NA	232.054	NA	NA	NA	NA	0.231073	1	1	1	1	1	1	1	1	1	1	1	1	1	1	1	1	1	1	1	1	1	1	1	1	1
Kifc3	-0.0018222	-0.00055331	0.00012554	NA	NA	NA	-1	-1	0	NA	NA	NA	0.0440459	0.138844	0.431614	NA	NA	NA	232.095	468.124	NA	NA	NA	0.624788	-1	-1	-1	-1	-1	-1	-1	-1	-1	-1	-1	-1	-1	-1	-1	-1	-1	-1	-1	-1	-1	-1	-1	-1	-1
Zkscan5	0.0015477	-0.00074733	0.0014027	NA	NA	NA	1	-1	1	NA	NA	NA	0.0562659	0.120039	0.13681	NA	NA	NA	232.106	467.985	NA	NA	NA	0.267516	1	1	1	1	1	1	1	1	1	1	1	1	1	1	1	1	1	1	1	1	1	1	1	1	1
Jrkl	0.0011976	-0.0012168	0.0035576	-0.00098135	NA	NA	1	-1	1	-1	NA	NA	0.0514089	0.126181	0.0923714	0.105559	NA	NA	234.17	356.056	431.992	NA	NA	0.47491	1	1	1	1	1	1	1	1	1	1	1	1	1	1	1	1	1	1	1	1	1	1	1	1	1
Ctnnal1	-0.00091622	0.00083788	NA	NA	NA	NA	-1	1	NA	NA	NA	NA	0.0802398	0.0458365	NA	NA	NA	NA	234.44	NA	NA	NA	NA	0.307678	-1	-1	-1	-1	-1	-1	-1	-1	-1	-1	-1	-1	-1	-1	-1	-1	-1	-1	-1	-1	-1	-1	-1	-1	-1
Fosl2	-0.0015437	0.00013728	NA	NA	NA	NA	-1	1	NA	NA	NA	NA	0.0332704	0.173735	NA	NA	NA	NA	234.805	NA	NA	NA	NA	0.595168	-1	-1	-1	-1	-1	-1	-1	-1	-1	-1	-1	-1	-1	-1	-1	-1	-1	-1	-1	-1	-1	-1	-1	-1	-1
Mafk	-0.0010483	0.00011811	NA	NA	NA	NA	-1	0	NA	NA	NA	NA	0.0601264	0.22857	NA	NA	NA	NA	235.036	NA	NA	NA	NA	0.291775	-1	-1	-1	-1	-1	-1	-1	-1	-1	-1	-1	-1	-1	-1	-1	-1	-1	-1	-1	-1	-1	-1	-1	-1	-1
Kcnc3	0.0021885	-0.0047688	0.00094034	-0.01197	NA	NA	1	-1	1	-1	NA	NA	0.0500012	0.167077	0.0994372	0.127917	NA	NA	235.994	296.447	563.97	NA	NA	0.29458	1	1	1	1	1	1	1	1	1	1	1	1	1	1	1	1	1	1	1	1	1	1	1	1	1
Gins3	0.0012814	4.9031e-05	NA	NA	NA	NA	1	0	NA	NA	NA	NA	0.0722476	0.404683	NA	NA	NA	NA	235.999	NA	NA	NA	NA	0.262391	1	1	1	1	1	1	1	1	1	1	1	1	1	1	1	1	1	1	1	1	1	1	1	1	1
Cobll1	0.0004791	-0.0013818	NA	NA	NA	NA	1	-1	NA	NA	NA	NA	0.174277	0.0345064	NA	NA	NA	NA	236	NA	NA	NA	NA	0.490294	1	1	1	1	1	1	1	1	1	1	1	1	1	1	1	1	1	1	1	1	1	1	1	1	1
Tesk1	0.0016107	-0.00057522	NA	NA	NA	NA	1	-1	NA	NA	NA	NA	0.0649179	0.0959125	NA	NA	NA	NA	236	NA	NA	NA	NA	0.211492	1	1	1	1	1	1	1	1	1	1	1	1	1	1	1	1	1	1	1	1	1	1	1	1	1
4921524J17Rik	-0.0010687	0.00041368	NA	NA	NA	NA	-1	1	NA	NA	NA	NA	0.0651616	0.085762	NA	NA	NA	NA	236.012	NA	NA	NA	NA	0.220438	-1	-1	-1	-1	-1	-1	-1	-1	-1	-1	-1	-1	-1	-1	-1	-1	-1	-1	-1	-1	-1	-1	-1	-1	-1
Tcf7	0.00057562	-0.00061066	NA	NA	NA	NA	1	-1	NA	NA	NA	NA	0.114117	0.0572583	NA	NA	NA	NA	236.013	NA	NA	NA	NA	0.212798	1	1	1	1	1	1	1	1	1	1	1	1	1	1	1	1	1	1	1	1	1	1	1	1	1
Tnfrsf8	0.0005978	-0.0011023	NA	NA	NA	NA	1	-1	NA	NA	NA	NA	0.128626	0.0394118	NA	NA	NA	NA	236.034	NA	NA	NA	NA	0.406199	1	1	1	1	1	1	1	1	1	1	1	1	1	1	1	1	1	1	1	1	1	1	1	1	1
Cyp4f15	0.00014179	0.0011105	-0.0048111	NA	NA	NA	0	1	-1	NA	NA	NA	0.331667	0.0475503	0.147171	NA	NA	NA	236.394	547.996	NA	NA	NA	0.458383	0	0	0	0	0	0	0	0	0	0	0	0	0	0	0	0	0	0	0	0	0	0	0	0	0
Eif2ak2	-0.0017661	-0.00024367	NA	NA	NA	NA	-1	-1	NA	NA	NA	NA	0.032938	0.122195	NA	NA	NA	NA	237.47	NA	NA	NA	NA	0.695946	-1	-1	-1	-1	-1	-1	-1	-1	-1	-1	-1	-1	-1	-1	-1	-1	-1	-1	-1	-1	-1	-1	-1	-1	-1
Samd3	0.0017186	-0.00062533	NA	NA	NA	NA	1	-1	NA	NA	NA	NA	0.0631999	0.0918169	NA	NA	NA	NA	237.67	NA	NA	NA	NA	0.224711	1	1	1	1	1	1	1	1	1	1	1	1	1	1	1	1	1	1	1	1	1	1	1	1	1
Cst3	-0.0011962	0.00099005	NA	NA	NA	NA	-1	1	NA	NA	NA	NA	0.0638201	0.0417033	NA	NA	NA	NA	237.771	NA	NA	NA	NA	0.361103	-1	-1	-1	-1	-1	-1	-1	-1	-1	-1	-1	-1	-1	-1	-1	-1	-1	-1	-1	-1	-1	-1	-1	-1	-1
Gpc3	-0.00020825	0.00057182	NA	NA	NA	NA	0	1	NA	NA	NA	NA	0.25585	0.063674	NA	NA	NA	NA	238.154	NA	NA	NA	NA	0.208885	0	0	0	0	0	0	0	0	0	0	0	0	0	0	0	0	0	0	0	0	0	0	0	0	0
Mrps27	-0.00012574	0.002289	-0.010337	0.00049671	NA	NA	0	1	-1	1	NA	NA	0.335058	0.0803448	0.131655	0.160607	NA	NA	238.218	364.005	392.628	NA	NA	0.237849	0	0	0	0	0	0	0	0	0	0	0	0	0	0	0	0	0	0	0	0	0	0	0	0	0
Gtf3c1	0.0013277	-0.00049717	0.00032418	NA	NA	NA	1	-1	0	NA	NA	NA	0.0540788	0.115898	0.408317	NA	NA	NA	238.643	517.008	NA	NA	NA	0.273849	1	1	1	1	1	1	1	1	1	1	1	1	1	1	1	1	1	1	1	1	1	1	1	1	1
Fam177a	-0.0012571	0.00014528	NA	NA	NA	NA	-1	0	NA	NA	NA	NA	0.0697757	0.255394	NA	NA	NA	NA	238.715	NA	NA	NA	NA	0.227509	-1	-1	-1	-1	-1	-1	-1	-1	-1	-1	-1	-1	-1	-1	-1	-1	-1	-1	-1	-1	-1	-1	-1	-1	-1
Lrrn2	0.0016585	-0.00045281	NA	NA	NA	NA	1	-1	NA	NA	NA	NA	0.0520067	0.0997388	NA	NA	NA	NA	239.143	NA	NA	NA	NA	0.315954	1	1	1	1	1	1	1	1	1	1	1	1	1	1	1	1	1	1	1	1	1	1	1	1	1
Palm3	-0.0014111	9.0878e-05	NA	NA	NA	NA	-1	0	NA	NA	NA	NA	0.0545274	0.306937	NA	NA	NA	NA	239.201	NA	NA	NA	NA	0.355595	-1	-1	-1	-1	-1	-1	-1	-1	-1	-1	-1	-1	-1	-1	-1	-1	-1	-1	-1	-1	-1	-1	-1	-1	-1
Dok2	-0.0024084	4.2168e-05	NA	NA	NA	NA	-1	0	NA	NA	NA	NA	0.0231443	0.36595	NA	NA	NA	NA	239.792	NA	NA	NA	NA	0.778623	-1	-1	-1	-1	-1	-1	-1	-1	-1	-1	-1	-1	-1	-1	-1	-1	-1	-1	-1	-1	-1	-1	-1	-1	-1
Fam101a	-0.0014653	-0.00020728	NA	NA	NA	NA	-1	-1	NA	NA	NA	NA	0.052774	0.180032	NA	NA	NA	NA	239.834	NA	NA	NA	NA	0.471746	-1	-1	-1	-1	-1	-1	-1	-1	-1	-1	-1	-1	-1	-1	-1	-1	-1	-1	-1	-1	-1	-1	-1	-1	-1
Bpnt1	-0.0010659	6.4629e-05	NA	NA	NA	NA	-1	0	NA	NA	NA	NA	0.0762823	0.362132	NA	NA	NA	NA	239.904	NA	NA	NA	NA	0.212881	-1	-1	-1	-1	-1	-1	-1	-1	-1	-1	-1	-1	-1	-1	-1	-1	-1	-1	-1	-1	-1	-1	-1	-1	-1
Ppm1e	0.0013654	5.9984e-05	NA	NA	NA	NA	1	0	NA	NA	NA	NA	0.0702271	0.388588	NA	NA	NA	NA	239.986	NA	NA	NA	NA	0.28542	1	1	1	1	1	1	1	1	1	1	1	1	1	1	1	1	1	1	1	1	1	1	1	1	1
Pask	0.0013603	0.00047456	NA	NA	NA	NA	1	1	NA	NA	NA	NA	0.0589056	0.0892461	NA	NA	NA	NA	239.995	NA	NA	NA	NA	0.517825	1	1	1	1	1	1	1	1	1	1	1	1	1	1	1	1	1	1	1	1	1	1	1	1	1
Pes1	-0.00035615	0.000722	NA	NA	NA	NA	-1	1	NA	NA	NA	NA	0.195449	0.0611268	NA	NA	NA	NA	239.996	NA	NA	NA	NA	0.215408	-1	-1	-1	-1	-1	-1	-1	-1	-1	-1	-1	-1	-1	-1	-1	-1	-1	-1	-1	-1	-1	-1	-1	-1	-1
Plxnc1	0.001377	-0.00038835	NA	NA	NA	NA	1	-1	NA	NA	NA	NA	0.066408	0.121896	NA	NA	NA	NA	239.999	NA	NA	NA	NA	0.214572	1	1	1	1	1	1	1	1	1	1	1	1	1	1	1	1	1	1	1	1	1	1	1	1	1
Nqo1	0.00098773	-0.00095956	NA	NA	NA	NA	1	-1	NA	NA	NA	NA	0.0990091	0.0582406	NA	NA	NA	NA	240	NA	NA	NA	NA	0.214449	1	1	1	1	1	1	1	1	1	1	1	1	1	1	1	1	1	1	1	1	1	1	1	1	1
Mllt3	0.0013121	-0.0008166	NA	NA	NA	NA	1	-1	NA	NA	NA	NA	0.0517761	0.044744	NA	NA	NA	NA	240	NA	NA	NA	NA	0.370126	1	1	1	1	1	1	1	1	1	1	1	1	1	1	1	1	1	1	1	1	1	1	1	1	1
Rundc3b	0.0015755	0.00013147	NA	NA	NA	NA	1	0	NA	NA	NA	NA	0.054047	0.272013	NA	NA	NA	NA	240	NA	NA	NA	NA	0.418148	1	1	1	1	1	1	1	1	1	1	1	1	1	1	1	1	1	1	1	1	1	1	1	1	1
Oasl2	-0.0026428	-0.0010017	-3.6251e-05	NA	NA	NA	-1	-1	0	NA	NA	NA	0.0220618	0.172788	0.431586	NA	NA	NA	240	344.007	NA	NA	NA	0.851821	-1	-1	-1	-1	-1	-1	-1	-1	-1	-1	-1	-1	-1	-1	-1	-1	-1	-1	-1	-1	-1	-1	-1	-1	-1
Zfyve1	0.0017247	-0.0016808	0.00036927	NA	NA	NA	1	-1	1	NA	NA	NA	0.0469632	0.118152	0.196607	NA	NA	NA	240.001	363.99	NA	NA	NA	0.297962	1	1	1	1	1	1	1	1	1	1	1	1	1	1	1	1	1	1	1	1	1	1	1	1	1
Zbtb33	0.00080322	-6.2436e-05	NA	NA	NA	NA	1	0	NA	NA	NA	NA	0.0749948	0.327182	NA	NA	NA	NA	240.003	NA	NA	NA	NA	0.21417	1	1	1	1	1	1	1	1	1	1	1	1	1	1	1	1	1	1	1	1	1	1	1	1	1
Kdm3a	0.0015574	-0.00017886	NA	NA	NA	NA	1	0	NA	NA	NA	NA	0.0583737	0.233792	NA	NA	NA	NA	240.008	NA	NA	NA	NA	0.295497	1	1	1	1	1	1	1	1	1	1	1	1	1	1	1	1	1	1	1	1	1	1	1	1	1
1500012F01Rik	-0.0014498	0.0014199	-0.0013294	NA	NA	NA	-1	1	-1	NA	NA	NA	0.0573665	0.0633974	0.164749	NA	NA	NA	240.025	477.093	NA	NA	NA	0.294126	-1	-1	-1	-1	-1	-1	-1	-1	-1	-1	-1	-1	-1	-1	-1	-1	-1	-1	-1	-1	-1	-1	-1	-1	-1
Lrrc8d	-0.00014628	-0.0010027	NA	NA	NA	NA	0	-1	NA	NA	NA	NA	0.331248	0.0422643	NA	NA	NA	NA	240.031	NA	NA	NA	NA	0.471465	0	0	0	0	0	0	0	0	0	0	0	0	0	0	0	0	0	0	0	0	0	0	0	0	0
Ercc6l	0.0014807	-0.00047717	NA	NA	NA	NA	1	-1	NA	NA	NA	NA	0.0502423	0.0857688	NA	NA	NA	NA	240.567	NA	NA	NA	NA	0.318974	1	1	1	1	1	1	1	1	1	1	1	1	1	1	1	1	1	1	1	1	1	1	1	1	1
Stk10	0.0017157	-0.0033921	0.00040051	NA	NA	NA	1	-1	0	NA	NA	NA	0.0647122	0.0847742	0.241981	NA	NA	NA	240.619	367.995	NA	NA	NA	0.295753	1	1	1	1	1	1	1	1	1	1	1	1	1	1	1	1	1	1	1	1	1	1	1	1	1
Hspb11	-0.001055	0.0014373	-0.0015828	NA	NA	NA	-1	1	-1	NA	NA	NA	0.0848846	0.0744609	0.133319	NA	NA	NA	240.971	468.001	NA	NA	NA	0.209337	-1	-1	-1	-1	-1	-1	-1	-1	-1	-1	-1	-1	-1	-1	-1	-1	-1	-1	-1	-1	-1	-1	-1	-1	-1
Rbm45	0.0011055	-0.00016663	NA	NA	NA	NA	1	0	NA	NA	NA	NA	0.0652051	0.209011	NA	NA	NA	NA	241.982	NA	NA	NA	NA	0.242311	1	1	1	1	1	1	1	1	1	1	1	1	1	1	1	1	1	1	1	1	1	1	1	1	1
Selk	-0.00095347	0.00029543	NA	NA	NA	NA	-1	1	NA	NA	NA	NA	0.0669601	0.117072	NA	NA	NA	NA	242.093	NA	NA	NA	NA	0.204362	-1	-1	-1	-1	-1	-1	-1	-1	-1	-1	-1	-1	-1	-1	-1	-1	-1	-1	-1	-1	-1	-1	-1	-1	-1
Plch1	0.001682	-3.8698e-05	NA	NA	NA	NA	1	0	NA	NA	NA	NA	0.0521198	0.422309	NA	NA	NA	NA	242.131	NA	NA	NA	NA	0.391567	1	1	1	1	1	1	1	1	1	1	1	1	1	1	1	1	1	1	1	1	1	1	1	1	1
Nr4a1	-0.0016484	0.00024921	NA	NA	NA	NA	-1	1	NA	NA	NA	NA	0.0583885	0.191423	NA	NA	NA	NA	242.705	NA	NA	NA	NA	0.290699	-1	-1	-1	-1	-1	-1	-1	-1	-1	-1	-1	-1	-1	-1	-1	-1	-1	-1	-1	-1	-1	-1	-1	-1	-1
Helz2	-0.001553	-0.0001704	NA	NA	NA	NA	-1	0	NA	NA	NA	NA	0.04799	0.2097	NA	NA	NA	NA	243.993	NA	NA	NA	NA	0.501602	-1	-1	-1	-1	-1	-1	-1	-1	-1	-1	-1	-1	-1	-1	-1	-1	-1	-1	-1	-1	-1	-1	-1	-1	-1
Tfdp1	0.001414	-0.0013956	0.00089962	NA	NA	NA	1	0	1	NA	NA	NA	0.0444486	0.20578	0.0564684	NA	NA	NA	243.995	320	NA	NA	NA	0.554471	1	1	1	1	1	1	1	1	1	1	1	1	1	1	1	1	1	1	1	1	1	1	1	1	1
Pmm1	-0.0011058	-7.4004e-05	NA	NA	NA	NA	-1	0	NA	NA	NA	NA	0.0571465	0.314426	NA	NA	NA	NA	243.998	NA	NA	NA	NA	0.391181	-1	-1	-1	-1	-1	-1	-1	-1	-1	-1	-1	-1	-1	-1	-1	-1	-1	-1	-1	-1	-1	-1	-1	-1	-1
Ywhae	-0.00054307	0.00069543	NA	NA	NA	NA	-1	1	NA	NA	NA	NA	0.127065	0.0603483	NA	NA	NA	NA	243.998	NA	NA	NA	NA	0.203782	-1	-1	-1	-1	-1	-1	-1	-1	-1	-1	-1	-1	-1	-1	-1	-1	-1	-1	-1	-1	-1	-1	-1	-1	-1
Dhx36	0.001186	-0.00012647	NA	NA	NA	NA	1	0	NA	NA	NA	NA	0.0751181	0.286571	NA	NA	NA	NA	244.001	NA	NA	NA	NA	0.204586	1	1	1	1	1	1	1	1	1	1	1	1	1	1	1	1	1	1	1	1	1	1	1	1	1
Rfx3	0.0016421	-0.00073253	NA	NA	NA	NA	1	-1	NA	NA	NA	NA	0.0415631	0.0519293	NA	NA	NA	NA	244.001	NA	NA	NA	NA	0.423165	1	1	1	1	1	1	1	1	1	1	1	1	1	1	1	1	1	1	1	1	1	1	1	1	1
Frzb	0.0014548	-0.00022721	NA	NA	NA	NA	1	-1	NA	NA	NA	NA	0.0467326	0.160436	NA	NA	NA	NA	244.02	NA	NA	NA	NA	0.386702	1	1	1	1	1	1	1	1	1	1	1	1	1	1	1	1	1	1	1	1	1	1	1	1	1
Eif1ax	-0.00050623	0.00069348	NA	NA	NA	NA	-1	1	NA	NA	NA	NA	0.102579	0.0431179	NA	NA	NA	NA	244.022	NA	NA	NA	NA	0.339935	-1	-1	-1	-1	-1	-1	-1	-1	-1	-1	-1	-1	-1	-1	-1	-1	-1	-1	-1	-1	-1	-1	-1	-1	-1
Fam107b	-0.00091775	2.1864e-05	NA	NA	NA	NA	-1	0	NA	NA	NA	NA	0.0428893	0.406733	NA	NA	NA	NA	244.125	NA	NA	NA	NA	0.484012	-1	-1	-1	-1	-1	-1	-1	-1	-1	-1	-1	-1	-1	-1	-1	-1	-1	-1	-1	-1	-1	-1	-1	-1	-1
Sar1a	-0.00098173	0.00017537	NA	NA	NA	NA	-1	1	NA	NA	NA	NA	0.0590017	0.174683	NA	NA	NA	NA	244.648	NA	NA	NA	NA	0.272977	-1	-1	-1	-1	-1	-1	-1	-1	-1	-1	-1	-1	-1	-1	-1	-1	-1	-1	-1	-1	-1	-1	-1	-1	-1
Cep19	0.00146	-0.00056397	NA	NA	NA	NA	1	-1	NA	NA	NA	NA	0.049866	0.0744318	NA	NA	NA	NA	245.699	NA	NA	NA	NA	0.321684	1	1	1	1	1	1	1	1	1	1	1	1	1	1	1	1	1	1	1	1	1	1	1	1	1
Sc4mol	-0.0014716	0.00050771	NA	NA	NA	NA	-1	1	NA	NA	NA	NA	0.0449524	0.0749896	NA	NA	NA	NA	247.016	NA	NA	NA	NA	0.375409	-1	-1	-1	-1	-1	-1	-1	-1	-1	-1	-1	-1	-1	-1	-1	-1	-1	-1	-1	-1	-1	-1	-1	-1	-1
Gtf2a2	-0.0010884	0.0022872	0.00048466	NA	NA	NA	-1	1	1	NA	NA	NA	0.0749497	0.187855	0.134076	NA	NA	NA	247.029	319.912	NA	NA	NA	0.227559	-1	-1	-1	-1	-1	-1	-1	-1	-1	-1	-1	-1	-1	-1	-1	-1	-1	-1	-1	-1	-1	-1	-1	-1	-1
Dusp5	-0.0011953	0.00012929	NA	NA	NA	NA	-1	0	NA	NA	NA	NA	0.0502399	0.225558	NA	NA	NA	NA	247.332	NA	NA	NA	NA	0.377261	-1	-1	-1	-1	-1	-1	-1	-1	-1	-1	-1	-1	-1	-1	-1	-1	-1	-1	-1	-1	-1	-1	-1	-1	-1
Ifnar1	0.00083386	-0.00063463	NA	NA	NA	NA	1	-1	NA	NA	NA	NA	0.0819314	0.0632842	NA	NA	NA	NA	247.474	NA	NA	NA	NA	0.200729	1	1	1	1	1	1	1	1	1	1	1	1	1	1	1	1	1	1	1	1	1	1	1	1	1
Spred3	0.00093121	-0.00046478	NA	NA	NA	NA	1	-1	NA	NA	NA	NA	0.0627779	0.0729292	NA	NA	NA	NA	247.63	NA	NA	NA	NA	0.236064	1	1	1	1	1	1	1	1	1	1	1	1	1	1	1	1	1	1	1	1	1	1	1	1	1
Ddx58	-0.0016683	-0.00035111	NA	NA	NA	NA	-1	-1	NA	NA	NA	NA	0.041478	0.114977	NA	NA	NA	NA	248.037	NA	NA	NA	NA	0.60694	-1	-1	-1	-1	-1	-1	-1	-1	-1	-1	-1	-1	-1	-1	-1	-1	-1	-1	-1	-1	-1	-1	-1	-1	-1
Wdr81	0.00021816	-0.00061494	NA	NA	NA	NA	0	-1	NA	NA	NA	NA	0.234825	0.0591024	NA	NA	NA	NA	248.085	NA	NA	NA	NA	0.235894	0	0	0	0	0	0	0	0	0	0	0	0	0	0	0	0	0	0	0	0	0	0	0	0	0
Rragb	0.0014568	0.00011385	NA	NA	NA	NA	1	0	NA	NA	NA	NA	0.0462765	0.270328	NA	NA	NA	NA	249.103	NA	NA	NA	NA	0.492146	1	1	1	1	1	1	1	1	1	1	1	1	1	1	1	1	1	1	1	1	1	1	1	1	1
Abcg2	-0.0014476	-0.00010134	NA	NA	NA	NA	-1	-1	NA	NA	NA	NA	0.0255921	0.194031	NA	NA	NA	NA	250.225	NA	NA	NA	NA	0.763745	-1	-1	-1	-1	-1	-1	-1	-1	-1	-1	-1	-1	-1	-1	-1	-1	-1	-1	-1	-1	-1	-1	-1	-1	-1
L3mbtl3	0.0010906	-0.0046624	-0.00054892	NA	NA	NA	1	-1	-1	NA	NA	NA	0.0669601	0.100149	0.11037	NA	NA	NA	250.266	320.005	NA	NA	NA	0.541196	1	1	1	1	1	1	1	1	1	1	1	1	1	1	1	1	1	1	1	1	1	1	1	1	1
Tdgf1	-0.0013491	-0.00016898	NA	NA	NA	NA	-1	-1	NA	NA	NA	NA	0.0228393	0.106643	NA	NA	NA	NA	250.354	NA	NA	NA	NA	0.81833	-1	-1	-1	-1	-1	-1	-1	-1	-1	-1	-1	-1	-1	-1	-1	-1	-1	-1	-1	-1	-1	-1	-1	-1	-1
Mthfd1l	0.0012978	-0.0010528	0.0015741	NA	NA	NA	1	-1	1	NA	NA	NA	0.0443054	0.0614391	0.119071	NA	NA	NA	250.536	483.988	NA	NA	NA	0.367269	1	1	1	1	1	1	1	1	1	1	1	1	1	1	1	1	1	1	1	1	1	1	1	1	1
Grik3	0.0016536	-0.00067023	NA	NA	NA	NA	1	-1	NA	NA	NA	NA	0.0591078	0.0872528	NA	NA	NA	NA	251.954	NA	NA	NA	NA	0.250215	1	1	1	1	1	1	1	1	1	1	1	1	1	1	1	1	1	1	1	1	1	1	1	1	1
Exo1	0.0013424	1.4448e-05	NA	NA	NA	NA	1	0	NA	NA	NA	NA	0.0507731	0.465041	NA	NA	NA	NA	251.963	NA	NA	NA	NA	0.420702	1	1	1	1	1	1	1	1	1	1	1	1	1	1	1	1	1	1	1	1	1	1	1	1	1
Dna2	0.0012544	-0.0010513	0.0012351	NA	NA	NA	1	-1	1	NA	NA	NA	0.0632991	0.100694	0.147089	NA	NA	NA	251.974	460.041	NA	NA	NA	0.204061	1	1	1	1	1	1	1	1	1	1	1	1	1	1	1	1	1	1	1	1	1	1	1	1	1
Thsd7a	0.0011114	0.00014566	NA	NA	NA	NA	1	0	NA	NA	NA	NA	0.0593628	0.23494	NA	NA	NA	NA	251.999	NA	NA	NA	NA	0.38301	1	1	1	1	1	1	1	1	1	1	1	1	1	1	1	1	1	1	1	1	1	1	1	1	1
Ina	0.0022195	-0.00093239	NA	NA	NA	NA	1	-1	NA	NA	NA	NA	0.0381648	0.0548362	NA	NA	NA	NA	252	NA	NA	NA	NA	0.457342	1	1	1	1	1	1	1	1	1	1	1	1	1	1	1	1	1	1	1	1	1	1	1	1	1
Ubxn8	0.00065815	-0.00083045	NA	NA	NA	NA	1	-1	NA	NA	NA	NA	0.117307	0.0607958	NA	NA	NA	NA	252	NA	NA	NA	NA	0.202367	1	1	1	1	1	1	1	1	1	1	1	1	1	1	1	1	1	1	1	1	1	1	1	1	1
Spns1	3.7663e-05	0.0042032	-0.0036251	0.00049452	NA	NA	0	1	-1	0	NA	NA	0.447146	0.128126	0.0834775	0.20127	NA	NA	252.001	320	415.687	NA	NA	0.242126	0	0	0	0	0	0	0	0	0	0	0	0	0	0	0	0	0	0	0	0	0	0	0	0	0
Fjx1	-0.00099229	-3.2694e-05	NA	NA	NA	NA	-1	0	NA	NA	NA	NA	0.0739276	0.430918	NA	NA	NA	NA	252.008	NA	NA	NA	NA	0.243558	-1	-1	-1	-1	-1	-1	-1	-1	-1	-1	-1	-1	-1	-1	-1	-1	-1	-1	-1	-1	-1	-1	-1	-1	-1
Tmem50a	-0.0011914	0.00056099	-0.00012528	NA	NA	NA	-1	1	0	NA	NA	NA	0.0626498	0.188905	0.414289	NA	NA	NA	252.108	432.012	NA	NA	NA	0.206031	-1	-1	-1	-1	-1	-1	-1	-1	-1	-1	-1	-1	-1	-1	-1	-1	-1	-1	-1	-1	-1	-1	-1	-1	-1
Gsap	-0.0014821	8.7892e-05	NA	NA	NA	NA	-1	0	NA	NA	NA	NA	0.0571546	0.348082	NA	NA	NA	NA	252.135	NA	NA	NA	NA	0.323414	-1	-1	-1	-1	-1	-1	-1	-1	-1	-1	-1	-1	-1	-1	-1	-1	-1	-1	-1	-1	-1	-1	-1	-1	-1
Sh3pxd2a	-0.0021043	-0.00011458	NA	NA	NA	NA	-1	0	NA	NA	NA	NA	0.0265705	0.245281	NA	NA	NA	NA	252.259	NA	NA	NA	NA	0.738951	-1	-1	-1	-1	-1	-1	-1	-1	-1	-1	-1	-1	-1	-1	-1	-1	-1	-1	-1	-1	-1	-1	-1	-1	-1
Hdac5	-0.0013119	-0.00018489	NA	NA	NA	NA	-1	-1	NA	NA	NA	NA	0.0450124	0.180803	NA	NA	NA	NA	252.567	NA	NA	NA	NA	0.530883	-1	-1	-1	-1	-1	-1	-1	-1	-1	-1	-1	-1	-1	-1	-1	-1	-1	-1	-1	-1	-1	-1	-1	-1	-1
Cul7	0.0011495	-0.001006	NA	NA	NA	NA	1	-1	NA	NA	NA	NA	0.0542788	0.0393662	NA	NA	NA	NA	252.876	NA	NA	NA	NA	0.404065	1	1	1	1	1	1	1	1	1	1	1	1	1	1	1	1	1	1	1	1	1	1	1	1	1
Msh2	0.0010706	-9.9048e-05	NA	NA	NA	NA	1	0	NA	NA	NA	NA	0.062359	0.297651	NA	NA	NA	NA	253.003	NA	NA	NA	NA	0.274874	1	1	1	1	1	1	1	1	1	1	1	1	1	1	1	1	1	1	1	1	1	1	1	1	1
Abr	0.0020554	-0.0028062	-0.00060894	NA	NA	NA	1	-1	-1	NA	NA	NA	0.0331015	0.0817502	0.120329	NA	NA	NA	253.452	363.999	NA	NA	NA	0.543971	1	1	1	1	1	1	1	1	1	1	1	1	1	1	1	1	1	1	1	1	1	1	1	1	1
Tmem11	-0.00098055	0.003192	0.00022989	NA	NA	NA	-1	1	0	NA	NA	NA	0.0660211	0.15133	0.208148	NA	NA	NA	253.735	319.999	NA	NA	NA	0.297118	-1	-1	-1	-1	-1	-1	-1	-1	-1	-1	-1	-1	-1	-1	-1	-1	-1	-1	-1	-1	-1	-1	-1	-1	-1
Eme2	0.0021482	-0.00080445	NA	NA	NA	NA	1	-1	NA	NA	NA	NA	0.0381493	0.0638012	NA	NA	NA	NA	253.797	NA	NA	NA	NA	0.450207	1	1	1	1	1	1	1	1	1	1	1	1	1	1	1	1	1	1	1	1	1	1	1	1	1
Anapc5	0.0016397	-0.00079546	0.0039951	NA	NA	NA	1	-1	1	NA	NA	NA	0.0452201	0.0939235	0.0897485	NA	NA	NA	253.88	508.239	NA	NA	NA	0.429215	1	1	1	1	1	1	1	1	1	1	1	1	1	1	1	1	1	1	1	1	1	1	1	1	1
Fan1	0.0013695	-0.0004686	NA	NA	NA	NA	1	-1	NA	NA	NA	NA	0.0604547	0.108565	NA	NA	NA	NA	253.949	NA	NA	NA	NA	0.237997	1	1	1	1	1	1	1	1	1	1	1	1	1	1	1	1	1	1	1	1	1	1	1	1	1
Meis1	0.0013778	-0.0020429	0.0040314	-0.00028033	NA	NA	1	-1	1	0	NA	NA	0.0441935	0.104872	0.126324	0.277666	NA	NA	255.013	364.002	420.702	NA	NA	0.424301	1	1	1	1	1	1	1	1	1	1	1	1	1	1	1	1	1	1	1	1	1	1	1	1	1
Ppp2r3c	-0.00092503	0.0013422	NA	NA	NA	NA	-1	1	NA	NA	NA	NA	0.0911951	0.0406102	NA	NA	NA	NA	255.812	NA	NA	NA	NA	0.372868	-1	-1	-1	-1	-1	-1	-1	-1	-1	-1	-1	-1	-1	-1	-1	-1	-1	-1	-1	-1	-1	-1	-1	-1	-1
Rnf114	-0.00084149	0.00086368	NA	NA	NA	NA	-1	1	NA	NA	NA	NA	0.0911799	0.0593869	NA	NA	NA	NA	255.986	NA	NA	NA	NA	0.214546	-1	-1	-1	-1	-1	-1	-1	-1	-1	-1	-1	-1	-1	-1	-1	-1	-1	-1	-1	-1	-1	-1	-1	-1	-1
Tmem39a	-0.00098585	0.00024854	NA	NA	NA	NA	-1	1	NA	NA	NA	NA	0.0637772	0.14985	NA	NA	NA	NA	255.998	NA	NA	NA	NA	0.232743	-1	-1	-1	-1	-1	-1	-1	-1	-1	-1	-1	-1	-1	-1	-1	-1	-1	-1	-1	-1	-1	-1	-1	-1	-1
Wdr5	-0.0015228	0.00071513	NA	NA	NA	NA	-1	1	NA	NA	NA	NA	0.0432513	0.057897	NA	NA	NA	NA	256	NA	NA	NA	NA	0.393703	-1	-1	-1	-1	-1	-1	-1	-1	-1	-1	-1	-1	-1	-1	-1	-1	-1	-1	-1	-1	-1	-1	-1	-1	-1
Fam129b	-0.0018413	-0.00022445	NA	NA	NA	NA	-1	-1	NA	NA	NA	NA	0.0290973	0.146214	NA	NA	NA	NA	256	NA	NA	NA	NA	0.723466	-1	-1	-1	-1	-1	-1	-1	-1	-1	-1	-1	-1	-1	-1	-1	-1	-1	-1	-1	-1	-1	-1	-1	-1	-1
Hnrnpm	0.0009867	-0.00052401	NA	NA	NA	NA	1	-1	NA	NA	NA	NA	0.0646526	0.0795	NA	NA	NA	NA	256	NA	NA	NA	NA	0.212838	1	1	1	1	1	1	1	1	1	1	1	1	1	1	1	1	1	1	1	1	1	1	1	1	1
Rab2a	-0.0011059	-0.00022339	NA	NA	NA	NA	-1	-1	NA	NA	NA	NA	0.0649453	0.188726	NA	NA	NA	NA	256.001	NA	NA	NA	NA	0.364876	-1	-1	-1	-1	-1	-1	-1	-1	-1	-1	-1	-1	-1	-1	-1	-1	-1	-1	-1	-1	-1	-1	-1	-1	-1
Wdfy2	0.0015873	-0.0036376	0.00037976	NA	NA	NA	1	-1	1	NA	NA	NA	0.0537612	0.170273	0.174019	NA	NA	NA	256.001	317.779	NA	NA	NA	0.216655	1	1	1	1	1	1	1	1	1	1	1	1	1	1	1	1	1	1	1	1	1	1	1	1	1
Ccdc96	0.0019136	-0.0034817	-0.00019136	NA	NA	NA	1	-1	0	NA	NA	NA	0.0296239	0.104955	0.220803	NA	NA	NA	256.002	326.309	NA	NA	NA	0.50997	1	1	1	1	1	1	1	1	1	1	1	1	1	1	1	1	1	1	1	1	1	1	1	1	1
Scnm1	-0.00049182	0.0028556	-0.00042425	NA	NA	NA	-1	1	-1	NA	NA	NA	0.120891	0.0888336	0.149504	NA	NA	NA	256.088	356	NA	NA	NA	0.356037	-1	-1	-1	-1	-1	-1	-1	-1	-1	-1	-1	-1	-1	-1	-1	-1	-1	-1	-1	-1	-1	-1	-1	-1	-1
Heatr5b	0.0012606	-0.00097282	NA	NA	NA	NA	1	-1	NA	NA	NA	NA	0.062532	0.0534856	NA	NA	NA	NA	256.429	NA	NA	NA	NA	0.283779	1	1	1	1	1	1	1	1	1	1	1	1	1	1	1	1	1	1	1	1	1	1	1	1	1
Nme4	-0.00066317	0.0019678	-0.0010071	NA	NA	NA	-1	1	0	NA	NA	NA	0.119601	0.0523995	0.237616	NA	NA	NA	257.013	488.007	NA	NA	NA	0.443563	-1	-1	-1	-1	-1	-1	-1	-1	-1	-1	-1	-1	-1	-1	-1	-1	-1	-1	-1	-1	-1	-1	-1	-1	-1
Slc4a11	-0.001909	-0.00020083	NA	NA	NA	NA	-1	-1	NA	NA	NA	NA	0.0354471	0.194219	NA	NA	NA	NA	257.575	NA	NA	NA	NA	0.632746	-1	-1	-1	-1	-1	-1	-1	-1	-1	-1	-1	-1	-1	-1	-1	-1	-1	-1	-1	-1	-1	-1	-1	-1	-1
Ezh2	0.00098003	-3.4139e-05	NA	NA	NA	NA	1	0	NA	NA	NA	NA	0.0533382	0.403421	NA	NA	NA	NA	258.151	NA	NA	NA	NA	0.369458	1	1	1	1	1	1	1	1	1	1	1	1	1	1	1	1	1	1	1	1	1	1	1	1	1
Mrpl13	-0.00045853	0.0039102	-0.016554	0.0010336	NA	NA	-1	1	-1	1	NA	NA	0.143738	0.0662486	0.143129	0.0906719	NA	NA	258.601	368	389.886	NA	NA	0.339926	-1	-1	-1	-1	-1	-1	-1	-1	-1	-1	-1	-1	-1	-1	-1	-1	-1	-1	-1	-1	-1	-1	-1	-1	-1
Itga3	-0.0021706	-0.00088246	0.00067647	NA	NA	NA	-1	-1	1	NA	NA	NA	0.0235878	0.0832577	0.181338	NA	NA	NA	258.971	460.004	NA	NA	NA	0.840272	-1	-1	-1	-1	-1	-1	-1	-1	-1	-1	-1	-1	-1	-1	-1	-1	-1	-1	-1	-1	-1	-1	-1	-1	-1
Shisa2	-0.0008969	7.9554e-05	NA	NA	NA	NA	-1	0	NA	NA	NA	NA	0.0756014	0.338222	NA	NA	NA	NA	259.409	NA	NA	NA	NA	0.203579	-1	-1	-1	-1	-1	-1	-1	-1	-1	-1	-1	-1	-1	-1	-1	-1	-1	-1	-1	-1	-1	-1	-1	-1	-1
Tenm1	0.00029522	0.0071821	-0.00039091	NA	NA	NA	0	1	-1	NA	NA	NA	0.269206	0.168017	0.194481	NA	NA	NA	259.537	304	NA	NA	NA	0.344108	0	0	0	0	0	0	0	0	0	0	0	0	0	0	0	0	0	0	0	0	0	0	0	0	0
Syt13	-0.0011786	0.00017972	NA	NA	NA	NA	-1	0	NA	NA	NA	NA	0.0583166	0.214628	NA	NA	NA	NA	259.605	NA	NA	NA	NA	0.291838	-1	-1	-1	-1	-1	-1	-1	-1	-1	-1	-1	-1	-1	-1	-1	-1	-1	-1	-1	-1	-1	-1	-1	-1	-1
Srm	-0.00041856	0.0021125	-0.0082415	0.0002085	NA	NA	-1	1	-1	0	NA	NA	0.154049	0.126229	0.15511	0.323169	NA	NA	259.857	364.622	403.209	NA	NA	0.244755	-1	-1	-1	-1	-1	-1	-1	-1	-1	-1	-1	-1	-1	-1	-1	-1	-1	-1	-1	-1	-1	-1	-1	-1	-1
Angpt1	0.001734	-0.0054136	0.00060131	NA	NA	NA	1	0	1	NA	NA	NA	0.0440144	0.202275	0.0977138	NA	NA	NA	259.871	296.012	NA	NA	NA	0.369224	1	1	1	1	1	1	1	1	1	1	1	1	1	1	1	1	1	1	1	1	1	1	1	1	1
Gria3	-0.00030815	0.00083458	NA	NA	NA	NA	0	1	NA	NA	NA	NA	0.204208	0.0571201	NA	NA	NA	NA	259.898	NA	NA	NA	NA	0.248603	0	0	0	0	0	0	0	0	0	0	0	0	0	0	0	0	0	0	0	0	0	0	0	0	0
Ppp1r16a	0.0011665	-8.0101e-05	-0.0047298	NA	NA	NA	1	0	-1	NA	NA	NA	0.0520969	0.347693	0.188756	NA	NA	NA	259.964	559.996	NA	NA	NA	0.373248	1	1	1	1	1	1	1	1	1	1	1	1	1	1	1	1	1	1	1	1	1	1	1	1	1
4931414P19Rik	0.0012259	-0.00060031	NA	NA	NA	NA	1	-1	NA	NA	NA	NA	0.0654377	0.0903013	NA	NA	NA	NA	259.994	NA	NA	NA	NA	0.201476	1	1	1	1	1	1	1	1	1	1	1	1	1	1	1	1	1	1	1	1	1	1	1	1	1
Slc16a3	-0.00030847	0.0018582	-0.005001	NA	NA	NA	-1	1	0	NA	NA	NA	0.173864	0.0256828	0.231424	NA	NA	NA	259.996	570.325	NA	NA	NA	0.717343	-1	-1	-1	-1	-1	-1	-1	-1	-1	-1	-1	-1	-1	-1	-1	-1	-1	-1	-1	-1	-1	-1	-1	-1	-1
Sf3b5	-0.00047944	0.0031006	-0.0087044	0.00072313	NA	NA	-1	1	-1	1	NA	NA	0.121781	0.0780353	0.182138	0.11636	NA	NA	259.997	364.778	394.948	NA	NA	0.24608	-1	-1	-1	-1	-1	-1	-1	-1	-1	-1	-1	-1	-1	-1	-1	-1	-1	-1	-1	-1	-1	-1	-1	-1	-1
Tspan9	-0.0014688	0.00090382	NA	NA	NA	NA	-1	1	NA	NA	NA	NA	0.0592579	0.0657589	NA	NA	NA	NA	259.999	NA	NA	NA	NA	0.256057	-1	-1	-1	-1	-1	-1	-1	-1	-1	-1	-1	-1	-1	-1	-1	-1	-1	-1	-1	-1	-1	-1	-1	-1	-1
Ntrk2	0.00030727	0.0018065	NA	NA	NA	NA	1	1	NA	NA	NA	NA	0.138306	0.0165122	NA	NA	NA	NA	259.999	NA	NA	NA	NA	0.867502	1	1	1	1	1	1	1	1	1	1	1	1	1	1	1	1	1	1	1	1	1	1	1	1	1
Crot	0.0015101	-0.00063221	NA	NA	NA	NA	1	-1	NA	NA	NA	NA	0.0344889	0.0538784	NA	NA	NA	NA	260	NA	NA	NA	NA	0.504452	1	1	1	1	1	1	1	1	1	1	1	1	1	1	1	1	1	1	1	1	1	1	1	1	1
Ppp1r7	0.0012343	-0.0029945	0.00036357	NA	NA	NA	1	-1	1	NA	NA	NA	0.0459449	0.157129	0.129593	NA	NA	NA	260	319.224	NA	NA	NA	0.289681	1	1	1	1	1	1	1	1	1	1	1	1	1	1	1	1	1	1	1	1	1	1	1	1	1
Creld2	-0.0013422	-0.00034474	NA	NA	NA	NA	-1	-1	NA	NA	NA	NA	0.0475955	0.12156	NA	NA	NA	NA	260	NA	NA	NA	NA	0.543136	-1	-1	-1	-1	-1	-1	-1	-1	-1	-1	-1	-1	-1	-1	-1	-1	-1	-1	-1	-1	-1	-1	-1	-1	-1
Sf3b1	0.0010972	-0.00035339	NA	NA	NA	NA	1	-1	NA	NA	NA	NA	0.03958	0.0795525	NA	NA	NA	NA	260	NA	NA	NA	NA	0.441407	1	1	1	1	1	1	1	1	1	1	1	1	1	1	1	1	1	1	1	1	1	1	1	1	1
Sema3d	0.0012303	-0.0033955	0.00014873	NA	NA	NA	1	-1	0	NA	NA	NA	0.0631257	0.101501	0.343369	NA	NA	NA	260	356.001	NA	NA	NA	0.298057	1	1	1	1	1	1	1	1	1	1	1	1	1	1	1	1	1	1	1	1	1	1	1	1	1
Tsc22d1	-0.00084016	1.6173e-05	NA	NA	NA	NA	-1	0	NA	NA	NA	NA	0.0551211	0.449272	NA	NA	NA	NA	260	NA	NA	NA	NA	0.352797	-1	-1	-1	-1	-1	-1	-1	-1	-1	-1	-1	-1	-1	-1	-1	-1	-1	-1	-1	-1	-1	-1	-1	-1	-1
Pola1	0.00088873	6.3354e-05	NA	NA	NA	NA	1	0	NA	NA	NA	NA	0.0711254	0.358345	NA	NA	NA	NA	260	NA	NA	NA	NA	0.278541	1	1	1	1	1	1	1	1	1	1	1	1	1	1	1	1	1	1	1	1	1	1	1	1	1
Ncapg	0.0009213	1.9347e-05	NA	NA	NA	NA	1	0	NA	NA	NA	NA	0.0678544	0.455197	NA	NA	NA	NA	260	NA	NA	NA	NA	0.271907	1	1	1	1	1	1	1	1	1	1	1	1	1	1	1	1	1	1	1	1	1	1	1	1	1
Hnrnph1	0.00121	-0.0014045	0.008272	-0.0010472	NA	NA	1	-1	1	-1	NA	NA	0.0426108	0.136166	0.196031	0.0645685	NA	NA	260	363.21	387.943	NA	NA	0.446846	1	1	1	1	1	1	1	1	1	1	1	1	1	1	1	1	1	1	1	1	1	1	1	1	1
D17Wsu104e	-0.001356	0.0026018	-0.00055788	NA	NA	NA	-1	0	-1	NA	NA	NA	0.0565349	0.22244	0.115951	NA	NA	NA	260	319.993	NA	NA	NA	0.261546	-1	-1	-1	-1	-1	-1	-1	-1	-1	-1	-1	-1	-1	-1	-1	-1	-1	-1	-1	-1	-1	-1	-1	-1	-1
Antxr2	0.00075779	-0.00099426	NA	NA	NA	NA	1	-1	NA	NA	NA	NA	0.10184	0.0544978	NA	NA	NA	NA	260	NA	NA	NA	NA	0.246492	1	1	1	1	1	1	1	1	1	1	1	1	1	1	1	1	1	1	1	1	1	1	1	1	1
Tmem229a	0.0017591	-0.010022	-1.0076e-05	NA	NA	NA	1	0	0	NA	NA	NA	0.0394463	0.215487	0.480842	NA	NA	NA	260	287.665	NA	NA	NA	0.328037	1	1	1	1	1	1	1	1	1	1	1	1	1	1	1	1	1	1	1	1	1	1	1	1	1
Spidr	-0.00031218	0.00082823	NA	NA	NA	NA	-1	1	NA	NA	NA	NA	0.177942	0.0489807	NA	NA	NA	NA	260.001	NA	NA	NA	NA	0.313923	-1	-1	-1	-1	-1	-1	-1	-1	-1	-1	-1	-1	-1	-1	-1	-1	-1	-1	-1	-1	-1	-1	-1	-1	-1
Sertad2	-0.0014581	0.00078435	NA	NA	NA	NA	-1	1	NA	NA	NA	NA	0.0499895	0.0633115	NA	NA	NA	NA	260.003	NA	NA	NA	NA	0.317051	-1	-1	-1	-1	-1	-1	-1	-1	-1	-1	-1	-1	-1	-1	-1	-1	-1	-1	-1	-1	-1	-1	-1	-1	-1
Vav3	0.0010993	-0.0045413	-0.00072978	NA	NA	NA	1	-1	-1	NA	NA	NA	0.0686543	0.129873	0.0911799	NA	NA	NA	260.003	322.695	NA	NA	NA	0.482322	1	1	1	1	1	1	1	1	1	1	1	1	1	1	1	1	1	1	1	1	1	1	1	1	1
Rasa1	0.00099595	-0.0023652	-0.00018844	NA	NA	NA	1	-1	0	NA	NA	NA	0.0654988	0.127868	0.279895	NA	NA	NA	260.004	355.754	NA	NA	NA	0.285969	1	1	1	1	1	1	1	1	1	1	1	1	1	1	1	1	1	1	1	1	1	1	1	1	1
Lage3	-0.00029851	0.0093715	0.00036948	NA	NA	NA	0	0	1	NA	NA	NA	0.217755	0.239032	0.14305	NA	NA	NA	260.006	283.765	NA	NA	NA	0.402993	0	0	0	0	0	0	0	0	0	0	0	0	0	0	0	0	0	0	0	0	0	0	0	0	0
Clstn3	-9.6371e-05	0.0010709	NA	NA	NA	NA	0	1	NA	NA	NA	NA	0.380705	0.0494556	NA	NA	NA	NA	260.008	NA	NA	NA	NA	0.365677	0	0	0	0	0	0	0	0	0	0	0	0	0	0	0	0	0	0	0	0	0	0	0	0	0
Nop10	-0.0008825	0.0026505	-0.00022717	NA	NA	NA	-1	1	0	NA	NA	NA	0.0729391	0.107766	0.252661	NA	NA	NA	260.053	356.001	NA	NA	NA	0.248497	-1	-1	-1	-1	-1	-1	-1	-1	-1	-1	-1	-1	-1	-1	-1	-1	-1	-1	-1	-1	-1	-1	-1	-1	-1
Rhbdf1	-0.0015243	-0.00033353	NA	NA	NA	NA	-1	-1	NA	NA	NA	NA	0.0432828	0.128769	NA	NA	NA	NA	260.059	NA	NA	NA	NA	0.575427	-1	-1	-1	-1	-1	-1	-1	-1	-1	-1	-1	-1	-1	-1	-1	-1	-1	-1	-1	-1	-1	-1	-1	-1	-1
Tollip	-0.0010778	0.00024553	NA	NA	NA	NA	-1	1	NA	NA	NA	NA	0.0645969	0.176299	NA	NA	NA	NA	260.967	NA	NA	NA	NA	0.225448	-1	-1	-1	-1	-1	-1	-1	-1	-1	-1	-1	-1	-1	-1	-1	-1	-1	-1	-1	-1	-1	-1	-1	-1	-1
Cenpo	0.0015222	-0.0040501	0.00083642	NA	NA	NA	1	-1	1	NA	NA	NA	0.0487152	0.13229	0.083245	NA	NA	NA	261.067	332.003	NA	NA	NA	0.288356	1	1	1	1	1	1	1	1	1	1	1	1	1	1	1	1	1	1	1	1	1	1	1	1	1
Galk2	0.00019224	0.0059471	-0.00019552	NA	NA	NA	0	0	0	NA	NA	NA	0.255709	0.245745	0.213319	NA	NA	NA	261.164	291.96	NA	NA	NA	0.331598	0	0	0	0	0	0	0	0	0	0	0	0	0	0	0	0	0	0	0	0	0	0	0	0	0
Rai1	-0.0011913	-1.0454e-06	NA	NA	NA	NA	-1	0	NA	NA	NA	NA	0.064978	0.498029	NA	NA	NA	NA	263.764	NA	NA	NA	NA	0.291534	-1	-1	-1	-1	-1	-1	-1	-1	-1	-1	-1	-1	-1	-1	-1	-1	-1	-1	-1	-1	-1	-1	-1	-1	-1
Cdk7	-0.0019864	0.0088982	0.00028852	NA	NA	NA	-1	1	1	NA	NA	NA	0.0394361	0.160503	0.192869	NA	NA	NA	264	297.372	NA	NA	NA	0.365626	-1	-1	-1	-1	-1	-1	-1	-1	-1	-1	-1	-1	-1	-1	-1	-1	-1	-1	-1	-1	-1	-1	-1	-1	-1
Gm10094	-0.0009283	0.0023956	0.00045332	NA	NA	NA	-1	1	1	NA	NA	NA	0.0833792	0.135425	0.186309	NA	NA	NA	264.024	364.003	NA	NA	NA	0.284009	-1	-1	-1	-1	-1	-1	-1	-1	-1	-1	-1	-1	-1	-1	-1	-1	-1	-1	-1	-1	-1	-1	-1	-1	-1
Pcbp3	-0.00094285	0.00087157	-0.0013616	NA	NA	NA	-1	1	-1	NA	NA	NA	0.0656666	0.107148	0.120747	NA	NA	NA	264.076	467.868	NA	NA	NA	0.201856	-1	-1	-1	-1	-1	-1	-1	-1	-1	-1	-1	-1	-1	-1	-1	-1	-1	-1	-1	-1	-1	-1	-1	-1	-1
Unc5b	-0.0026761	0.00014279	-0.0014628	NA	NA	NA	-1	0	0	NA	NA	NA	0.0178009	0.229109	0.378226	NA	NA	NA	264.961	568.794	NA	NA	NA	0.840738	-1	-1	-1	-1	-1	-1	-1	-1	-1	-1	-1	-1	-1	-1	-1	-1	-1	-1	-1	-1	-1	-1	-1	-1	-1
Wdr82	0.0013128	-0.00042512	NA	NA	NA	NA	1	-1	NA	NA	NA	NA	0.0458568	0.0983661	NA	NA	NA	NA	265.213	NA	NA	NA	NA	0.359034	1	1	1	1	1	1	1	1	1	1	1	1	1	1	1	1	1	1	1	1	1	1	1	1	1
Uaca	-0.0011897	-6.7856e-05	NA	NA	NA	NA	-1	0	NA	NA	NA	NA	0.0561971	0.36577	NA	NA	NA	NA	265.601	NA	NA	NA	NA	0.373946	-1	-1	-1	-1	-1	-1	-1	-1	-1	-1	-1	-1	-1	-1	-1	-1	-1	-1	-1	-1	-1	-1	-1	-1	-1
Glipr2	-0.00062424	0.00013175	0.0042294	NA	NA	NA	-1	0	1	NA	NA	NA	0.0656052	0.223445	0.178148	NA	NA	NA	266.08	565.721	NA	NA	NA	0.249622	-1	-1	-1	-1	-1	-1	-1	-1	-1	-1	-1	-1	-1	-1	-1	-1	-1	-1	-1	-1	-1	-1	-1	-1	-1
Ss18	-0.0014399	0.00065992	-0.0022541	NA	NA	NA	-1	1	-1	NA	NA	NA	0.0457756	0.11114	0.153698	NA	NA	NA	266.105	516.005	NA	NA	NA	0.36291	-1	-1	-1	-1	-1	-1	-1	-1	-1	-1	-1	-1	-1	-1	-1	-1	-1	-1	-1	-1	-1	-1	-1	-1	-1
Cgn	-0.00079579	2.7802e-05	NA	NA	NA	NA	-1	0	NA	NA	NA	NA	0.0767604	0.437372	NA	NA	NA	NA	267.979	NA	NA	NA	NA	0.211253	-1	-1	-1	-1	-1	-1	-1	-1	-1	-1	-1	-1	-1	-1	-1	-1	-1	-1	-1	-1	-1	-1	-1	-1	-1
Ephb3	0.0010993	-0.00079584	NA	NA	NA	NA	1	-1	NA	NA	NA	NA	0.0668271	0.0684087	NA	NA	NA	NA	269.316	NA	NA	NA	NA	0.219292	1	1	1	1	1	1	1	1	1	1	1	1	1	1	1	1	1	1	1	1	1	1	1	1	1
RP23-242C19.7	-0.00085267	0.00019537	NA	NA	NA	NA	-1	1	NA	NA	NA	NA	0.0594494	0.174735	NA	NA	NA	NA	269.944	NA	NA	NA	NA	0.260429	-1	-1	-1	-1	-1	-1	-1	-1	-1	-1	-1	-1	-1	-1	-1	-1	-1	-1	-1	-1	-1	-1	-1	-1	-1
Ptn	0.0009479	0.0018853	NA	NA	NA	NA	1	1	NA	NA	NA	NA	0.0397798	0.0148996	NA	NA	NA	NA	270.329	NA	NA	NA	NA	0.921188	1	1	1	1	1	1	1	1	1	1	1	1	1	1	1	1	1	1	1	1	1	1	1	1	1
Jak1	0.0010321	-0.0071479	-0.00030991	NA	NA	NA	1	-1	-1	NA	NA	NA	0.0666492	0.124545	0.186056	NA	NA	NA	271.588	316.688	NA	NA	NA	0.444597	1	1	1	1	1	1	1	1	1	1	1	1	1	1	1	1	1	1	1	1	1	1	1	1	1
Aplnr	0.0016368	-0.00086347	NA	NA	NA	NA	1	-1	NA	NA	NA	NA	0.0489456	0.0682902	NA	NA	NA	NA	271.734	NA	NA	NA	NA	0.324394	1	1	1	1	1	1	1	1	1	1	1	1	1	1	1	1	1	1	1	1	1	1	1	1	1
Mmd	-0.0015652	0.00021806	NA	NA	NA	NA	-1	0	NA	NA	NA	NA	0.0468418	0.212646	NA	NA	NA	NA	271.979	NA	NA	NA	NA	0.399505	-1	-1	-1	-1	-1	-1	-1	-1	-1	-1	-1	-1	-1	-1	-1	-1	-1	-1	-1	-1	-1	-1	-1	-1	-1
Vps52	0.00096055	-0.00014254	NA	NA	NA	NA	1	0	NA	NA	NA	NA	0.0598938	0.242117	NA	NA	NA	NA	271.992	NA	NA	NA	NA	0.280773	1	1	1	1	1	1	1	1	1	1	1	1	1	1	1	1	1	1	1	1	1	1	1	1	1
Taf8	-0.00045907	0.00082787	NA	NA	NA	NA	-1	1	NA	NA	NA	NA	0.121506	0.0520784	NA	NA	NA	NA	272.004	NA	NA	NA	NA	0.268446	-1	-1	-1	-1	-1	-1	-1	-1	-1	-1	-1	-1	-1	-1	-1	-1	-1	-1	-1	-1	-1	-1	-1	-1	-1
Prex1	0.00161	-0.001118	NA	NA	NA	NA	1	-1	NA	NA	NA	NA	0.0409647	0.0454665	NA	NA	NA	NA	272.167	NA	NA	NA	NA	0.427035	1	1	1	1	1	1	1	1	1	1	1	1	1	1	1	1	1	1	1	1	1	1	1	1	1
Frem2	0.0023858	-0.00067709	NA	NA	NA	NA	1	-1	NA	NA	NA	NA	0.0213898	0.0576161	NA	NA	NA	NA	273.788	NA	NA	NA	NA	0.734729	1	1	1	1	1	1	1	1	1	1	1	1	1	1	1	1	1	1	1	1	1	1	1	1	1
Camk1d	0.0012362	-0.0013572	NA	NA	NA	NA	1	-1	NA	NA	NA	NA	0.0744575	0.0528252	NA	NA	NA	NA	274.475	NA	NA	NA	NA	0.26753	1	1	1	1	1	1	1	1	1	1	1	1	1	1	1	1	1	1	1	1	1	1	1	1	1
Fam216a	-0.0011832	0.00067312	NA	NA	NA	NA	-1	1	NA	NA	NA	NA	0.0582385	0.078278	NA	NA	NA	NA	275.233	NA	NA	NA	NA	0.247602	-1	-1	-1	-1	-1	-1	-1	-1	-1	-1	-1	-1	-1	-1	-1	-1	-1	-1	-1	-1	-1	-1	-1	-1	-1
Dnajc10	0.00045243	-0.0048408	0.0001304	NA	NA	NA	1	-1	0	NA	NA	NA	0.115657	0.161708	0.286516	NA	NA	NA	275.653	319.966	NA	NA	NA	0.270598	1	1	1	1	1	1	1	1	1	1	1	1	1	1	1	1	1	1	1	1	1	1	1	1	1
St8sia3	0.0012071	-0.00022556	NA	NA	NA	NA	1	-1	NA	NA	NA	NA	0.0486038	0.180215	NA	NA	NA	NA	276	NA	NA	NA	NA	0.367044	1	1	1	1	1	1	1	1	1	1	1	1	1	1	1	1	1	1	1	1	1	1	1	1	1
Cacna2d1	0.00065803	-3.8792e-05	NA	NA	NA	NA	1	0	NA	NA	NA	NA	0.0758081	0.40296	NA	NA	NA	NA	276	NA	NA	NA	NA	0.207759	1	1	1	1	1	1	1	1	1	1	1	1	1	1	1	1	1	1	1	1	1	1	1	1	1
Anxa11	-0.00099681	-0.00015383	NA	NA	NA	NA	-1	0	NA	NA	NA	NA	0.0596498	0.24785	NA	NA	NA	NA	276	NA	NA	NA	NA	0.368701	-1	-1	-1	-1	-1	-1	-1	-1	-1	-1	-1	-1	-1	-1	-1	-1	-1	-1	-1	-1	-1	-1	-1	-1	-1
Smarca2	0.0018664	-4.5773e-05	NA	NA	NA	NA	1	0	NA	NA	NA	NA	0.0324373	0.407609	NA	NA	NA	NA	276.007	NA	NA	NA	NA	0.612644	1	1	1	1	1	1	1	1	1	1	1	1	1	1	1	1	1	1	1	1	1	1	1	1	1
Csdc2	-0.00081753	-3.9123e-05	NA	NA	NA	NA	-1	0	NA	NA	NA	NA	0.0500292	0.385501	NA	NA	NA	NA	276.02	NA	NA	NA	NA	0.418304	-1	-1	-1	-1	-1	-1	-1	-1	-1	-1	-1	-1	-1	-1	-1	-1	-1	-1	-1	-1	-1	-1	-1	-1	-1
Prelid2	-6.8912e-05	0.00089709	NA	NA	NA	NA	0	1	NA	NA	NA	NA	0.404965	0.0605729	NA	NA	NA	NA	276.074	NA	NA	NA	NA	0.27205	0	0	0	0	0	0	0	0	0	0	0	0	0	0	0	0	0	0	0	0	0	0	0	0	0
Ipp	0.00097451	-0.00032624	0.0077212	NA	NA	NA	1	-1	1	NA	NA	NA	0.0660332	0.165155	0.188686	NA	NA	NA	276.114	569.381	NA	NA	NA	0.233914	1	1	1	1	1	1	1	1	1	1	1	1	1	1	1	1	1	1	1	1	1	1	1	1	1
Jam3	-0.00040032	0.0011365	NA	NA	NA	NA	-1	1	NA	NA	NA	NA	0.174441	0.0544157	NA	NA	NA	NA	278.302	NA	NA	NA	NA	0.274332	-1	-1	-1	-1	-1	-1	-1	-1	-1	-1	-1	-1	-1	-1	-1	-1	-1	-1	-1	-1	-1	-1	-1	-1	-1
Dcps	-0.00018739	0.0011231	NA	NA	NA	NA	0	1	NA	NA	NA	NA	0.266812	0.0470625	NA	NA	NA	NA	278.625	NA	NA	NA	NA	0.373791	0	0	0	0	0	0	0	0	0	0	0	0	0	0	0	0	0	0	0	0	0	0	0	0	0
Arhgap29	-0.00067943	0.0017257	NA	NA	NA	NA	-1	1	NA	NA	NA	NA	0.0870457	0.0281503	NA	NA	NA	NA	278.916	NA	NA	NA	NA	0.590815	-1	-1	-1	-1	-1	-1	-1	-1	-1	-1	-1	-1	-1	-1	-1	-1	-1	-1	-1	-1	-1	-1	-1	-1	-1
Uqcrb	-0.00058298	0.0018009	-0.0014717	NA	NA	NA	-1	1	-1	NA	NA	NA	0.116953	0.0800935	0.124694	NA	NA	NA	279.739	456.001	NA	NA	NA	0.214365	-1	-1	-1	-1	-1	-1	-1	-1	-1	-1	-1	-1	-1	-1	-1	-1	-1	-1	-1	-1	-1	-1	-1	-1	-1
Laptm4b	0.00037284	-0.00077274	NA	NA	NA	NA	1	-1	NA	NA	NA	NA	0.143611	0.0613876	NA	NA	NA	NA	279.999	NA	NA	NA	NA	0.215967	1	1	1	1	1	1	1	1	1	1	1	1	1	1	1	1	1	1	1	1	1	1	1	1	1
Nus1	-0.00085265	-6.8053e-05	NA	NA	NA	NA	-1	0	NA	NA	NA	NA	0.0700613	0.366916	NA	NA	NA	NA	280	NA	NA	NA	NA	0.275653	-1	-1	-1	-1	-1	-1	-1	-1	-1	-1	-1	-1	-1	-1	-1	-1	-1	-1	-1	-1	-1	-1	-1	-1	-1
Xkr5	0.0012809	0.00030843	NA	NA	NA	NA	1	1	NA	NA	NA	NA	0.0578887	0.180766	NA	NA	NA	NA	280.002	NA	NA	NA	NA	0.410884	1	1	1	1	1	1	1	1	1	1	1	1	1	1	1	1	1	1	1	1	1	1	1	1	1
Ddit4l	0.0011692	-0.0002623	NA	NA	NA	NA	1	0	NA	NA	NA	NA	0.0634585	0.205307	NA	NA	NA	NA	280.014	NA	NA	NA	NA	0.230677	1	1	1	1	1	1	1	1	1	1	1	1	1	1	1	1	1	1	1	1	1	1	1	1	1
Cbx1	3.0179e-05	0.00093303	NA	NA	NA	NA	0	1	NA	NA	NA	NA	0.454055	0.0562836	NA	NA	NA	NA	280.034	NA	NA	NA	NA	0.330241	0	0	0	0	0	0	0	0	0	0	0	0	0	0	0	0	0	0	0	0	0	0	0	0	0
Slc12a4	-0.00099897	-0.00016362	0.00036051	NA	NA	NA	-1	0	0	NA	NA	NA	0.0497115	0.367299	0.263865	NA	NA	NA	280.633	444.001	NA	NA	NA	0.414428	-1	-1	-1	-1	-1	-1	-1	-1	-1	-1	-1	-1	-1	-1	-1	-1	-1	-1	-1	-1	-1	-1	-1	-1	-1
D2hgdh	0.001094	-0.00023166	NA	NA	NA	NA	1	0	NA	NA	NA	NA	0.0591763	0.203198	NA	NA	NA	NA	283	NA	NA	NA	NA	0.267751	1	1	1	1	1	1	1	1	1	1	1	1	1	1	1	1	1	1	1	1	1	1	1	1	1
Phax	0.0010271	-0.00064539	NA	NA	NA	NA	1	-1	NA	NA	NA	NA	0.0539245	0.0711755	NA	NA	NA	NA	283.527	NA	NA	NA	NA	0.278512	1	1	1	1	1	1	1	1	1	1	1	1	1	1	1	1	1	1	1	1	1	1	1	1	1
Sdc4	-0.0008386	0.00026988	NA	NA	NA	NA	-1	1	NA	NA	NA	NA	0.0569946	0.139805	NA	NA	NA	NA	283.681	NA	NA	NA	NA	0.265152	-1	-1	-1	-1	-1	-1	-1	-1	-1	-1	-1	-1	-1	-1	-1	-1	-1	-1	-1	-1	-1	-1	-1	-1	-1
Meis2	0.00090593	0.002699	0.0012054	NA	NA	NA	1	1	1	NA	NA	NA	0.0369978	0.0372252	0.0539834	NA	NA	NA	283.95	420.009	NA	NA	NA	0.934069	1	1	1	1	1	1	1	1	1	1	1	1	1	1	1	1	1	1	1	1	1	1	1	1	1
Gucd1	0.0010807	-0.0016942	0.0011544	NA	NA	NA	1	-1	1	NA	NA	NA	0.0593661	0.13072	0.0930089	NA	NA	NA	283.993	403.596	NA	NA	NA	0.245449	1	1	1	1	1	1	1	1	1	1	1	1	1	1	1	1	1	1	1	1	1	1	1	1	1
Cep290	0.0011863	-0.00088213	0.00039868	NA	NA	NA	1	-1	0	NA	NA	NA	0.0462078	0.0971588	0.364349	NA	NA	NA	283.994	500.027	NA	NA	NA	0.309205	1	1	1	1	1	1	1	1	1	1	1	1	1	1	1	1	1	1	1	1	1	1	1	1	1
Dusp27	-0.0012906	0.00011323	NA	NA	NA	NA	-1	0	NA	NA	NA	NA	0.0511086	0.322573	NA	NA	NA	NA	283.997	NA	NA	NA	NA	0.359311	-1	-1	-1	-1	-1	-1	-1	-1	-1	-1	-1	-1	-1	-1	-1	-1	-1	-1	-1	-1	-1	-1	-1	-1	-1
Tmem5	-0.00052192	0.0015761	-0.00075773	NA	NA	NA	-1	1	-1	NA	NA	NA	0.0978651	0.073046	0.183415	NA	NA	NA	283.999	457.984	NA	NA	NA	0.295646	-1	-1	-1	-1	-1	-1	-1	-1	-1	-1	-1	-1	-1	-1	-1	-1	-1	-1	-1	-1	-1	-1	-1	-1	-1
Ago3	-0.00073624	0.00017117	NA	NA	NA	NA	-1	1	NA	NA	NA	NA	0.0601938	0.19176	NA	NA	NA	NA	284	NA	NA	NA	NA	0.258471	-1	-1	-1	-1	-1	-1	-1	-1	-1	-1	-1	-1	-1	-1	-1	-1	-1	-1	-1	-1	-1	-1	-1	-1	-1
Aldh18a1	0.0017682	-0.0012956	0.002857	NA	NA	NA	1	-1	1	NA	NA	NA	0.0367085	0.0870829	0.0920442	NA	NA	NA	284.001	486.477	NA	NA	NA	0.468009	1	1	1	1	1	1	1	1	1	1	1	1	1	1	1	1	1	1	1	1	1	1	1	1	1
Kdm4b	0.0010545	-0.00077753	0.0018558	-0.011835	NA	NA	1	-1	1	-1	NA	NA	0.0526529	0.186474	0.0853423	0.121648	NA	NA	284.021	424.207	569.463	NA	NA	0.412159	1	1	1	1	1	1	1	1	1	1	1	1	1	1	1	1	1	1	1	1	1	1	1	1	1
Flii	0.00061069	-0.0020949	-0.00016244	NA	NA	NA	1	-1	0	NA	NA	NA	0.0972998	0.087372	0.376798	NA	NA	NA	284.394	424.019	NA	NA	NA	0.379062	1	1	1	1	1	1	1	1	1	1	1	1	1	1	1	1	1	1	1	1	1	1	1	1	1
Hoxa1	0.001556	-0.00036456	NA	NA	NA	NA	1	-1	NA	NA	NA	NA	0.036078	0.127171	NA	NA	NA	NA	284.61	NA	NA	NA	NA	0.496265	1	1	1	1	1	1	1	1	1	1	1	1	1	1	1	1	1	1	1	1	1	1	1	1	1
Serp1	-0.0013586	0.00059661	NA	NA	NA	NA	-1	1	NA	NA	NA	NA	0.0462065	0.0896427	NA	NA	NA	NA	285.201	NA	NA	NA	NA	0.339864	-1	-1	-1	-1	-1	-1	-1	-1	-1	-1	-1	-1	-1	-1	-1	-1	-1	-1	-1	-1	-1	-1	-1	-1	-1
Sap30	5.8527e-05	0.0013592	NA	NA	NA	NA	0	1	NA	NA	NA	NA	0.395806	0.0349395	NA	NA	NA	NA	285.323	NA	NA	NA	NA	0.582822	0	0	0	0	0	0	0	0	0	0	0	0	0	0	0	0	0	0	0	0	0	0	0	0	0
Folr1	-0.0004953	0.0013234	NA	NA	NA	NA	-1	1	NA	NA	NA	NA	0.165022	0.0584002	NA	NA	NA	NA	287.275	NA	NA	NA	NA	0.240523	-1	-1	-1	-1	-1	-1	-1	-1	-1	-1	-1	-1	-1	-1	-1	-1	-1	-1	-1	-1	-1	-1	-1	-1	-1
Dusp19	-0.00032718	0.0019086	-0.00072421	NA	NA	NA	-1	1	0	NA	NA	NA	0.18626	0.0910834	0.200671	NA	NA	NA	287.755	440.014	NA	NA	NA	0.245261	-1	-1	-1	-1	-1	-1	-1	-1	-1	-1	-1	-1	-1	-1	-1	-1	-1	-1	-1	-1	-1	-1	-1	-1	-1
Exosc7	-0.00077198	0.0023458	-0.00060503	NA	NA	NA	-1	1	-1	NA	NA	NA	0.0838363	0.0920442	0.186018	NA	NA	NA	287.902	415.999	NA	NA	NA	0.235465	-1	-1	-1	-1	-1	-1	-1	-1	-1	-1	-1	-1	-1	-1	-1	-1	-1	-1	-1	-1	-1	-1	-1	-1	-1
Crabp2	0.00054505	0.0024281	0.00050859	NA	NA	NA	1	1	1	NA	NA	NA	0.0865149	0.0629188	0.170879	NA	NA	NA	287.931	415.999	NA	NA	NA	0.774129	1	1	1	1	1	1	1	1	1	1	1	1	1	1	1	1	1	1	1	1	1	1	1	1	1
Pak1	0.0012683	6.7376e-05	NA	NA	NA	NA	1	0	NA	NA	NA	NA	0.0396944	0.360471	NA	NA	NA	NA	288	NA	NA	NA	NA	0.531889	1	1	1	1	1	1	1	1	1	1	1	1	1	1	1	1	1	1	1	1	1	1	1	1	1
Pcsk2	0.0015953	-0.0012543	NA	NA	NA	NA	1	-1	NA	NA	NA	NA	0.034826	0.0384594	NA	NA	NA	NA	288	NA	NA	NA	NA	0.512025	1	1	1	1	1	1	1	1	1	1	1	1	1	1	1	1	1	1	1	1	1	1	1	1	1
Jak2	7.9741e-05	-0.007469	-0.00022691	NA	NA	NA	0	-1	0	NA	NA	NA	0.369357	0.189374	0.225599	NA	NA	NA	288	320.019	NA	NA	NA	0.480409	0	0	0	0	0	0	0	0	0	0	0	0	0	0	0	0	0	0	0	0	0	0	0	0	0
Acadm	0.0011201	-0.0006131	NA	NA	NA	NA	1	-1	NA	NA	NA	NA	0.0474209	0.0773512	NA	NA	NA	NA	288	NA	NA	NA	NA	0.320585	1	1	1	1	1	1	1	1	1	1	1	1	1	1	1	1	1	1	1	1	1	1	1	1	1
Adamts7	0.0012397	-0.0026915	1.9339e-05	NA	NA	NA	1	-1	0	NA	NA	NA	0.0469674	0.161512	0.475077	NA	NA	NA	288	363.904	NA	NA	NA	0.262726	1	1	1	1	1	1	1	1	1	1	1	1	1	1	1	1	1	1	1	1	1	1	1	1	1
Armcx1	0.0018968	-0.00010367	NA	NA	NA	NA	1	0	NA	NA	NA	NA	0.0347043	0.334005	NA	NA	NA	NA	288.008	NA	NA	NA	NA	0.575434	1	1	1	1	1	1	1	1	1	1	1	1	1	1	1	1	1	1	1	1	1	1	1	1	1
Hirip3	0.0011954	-0.00025026	NA	NA	NA	NA	1	-1	NA	NA	NA	NA	0.0510825	0.194188	NA	NA	NA	NA	288.682	NA	NA	NA	NA	0.328373	1	1	1	1	1	1	1	1	1	1	1	1	1	1	1	1	1	1	1	1	1	1	1	1	1
Dlst	-0.00076919	0.00062505	-0.00044281	NA	NA	NA	-1	1	0	NA	NA	NA	0.0549224	0.103878	0.339955	NA	NA	NA	290.215	506.349	NA	NA	NA	0.235965	-1	-1	-1	-1	-1	-1	-1	-1	-1	-1	-1	-1	-1	-1	-1	-1	-1	-1	-1	-1	-1	-1	-1	-1	-1
Nek4	0.0010567	-0.00050821	NA	NA	NA	NA	1	-1	NA	NA	NA	NA	0.0519201	0.0954937	NA	NA	NA	NA	290.886	NA	NA	NA	NA	0.286658	1	1	1	1	1	1	1	1	1	1	1	1	1	1	1	1	1	1	1	1	1	1	1	1	1
Faf1	0.00012923	-0.00088036	NA	NA	NA	NA	0	-1	NA	NA	NA	NA	0.308223	0.060671	NA	NA	NA	NA	291.161	NA	NA	NA	NA	0.262594	0	0	0	0	0	0	0	0	0	0	0	0	0	0	0	0	0	0	0	0	0	0	0	0	0
Fam103a1	-0.00068422	0.0014732	-0.00050772	NA	NA	NA	-1	1	0	NA	NA	NA	0.0623723	0.0654019	0.225262	NA	NA	NA	291.256	468.01	NA	NA	NA	0.365158	-1	-1	-1	-1	-1	-1	-1	-1	-1	-1	-1	-1	-1	-1	-1	-1	-1	-1	-1	-1	-1	-1	-1	-1	-1
Ifih1	-0.0014252	-0.00012059	NA	NA	NA	NA	-1	0	NA	NA	NA	NA	0.0297509	0.256535	NA	NA	NA	NA	292.808	NA	NA	NA	NA	0.680077	-1	-1	-1	-1	-1	-1	-1	-1	-1	-1	-1	-1	-1	-1	-1	-1	-1	-1	-1	-1	-1	-1	-1	-1	-1
Ndel1	-0.0011912	0.00013882	NA	NA	NA	NA	-1	0	NA	NA	NA	NA	0.0452949	0.273005	NA	NA	NA	NA	293.909	NA	NA	NA	NA	0.413354	-1	-1	-1	-1	-1	-1	-1	-1	-1	-1	-1	-1	-1	-1	-1	-1	-1	-1	-1	-1	-1	-1	-1	-1	-1
Ranbp1	-0.00025407	0.0023593	-0.0017096	NA	NA	NA	0	1	-1	NA	NA	NA	0.232398	0.0721125	0.130391	NA	NA	NA	293.989	460.117	NA	NA	NA	0.324764	0	0	0	0	0	0	0	0	0	0	0	0	0	0	0	0	0	0	0	0	0	0	0	0	0
H2afy2	0.00019612	0.0011859	NA	NA	NA	NA	0	1	NA	NA	NA	NA	0.207279	0.03755	NA	NA	NA	NA	295.437	NA	NA	NA	NA	0.583354	0	0	0	0	0	0	0	0	0	0	0	0	0	0	0	0	0	0	0	0	0	0	0	0	0
Ift172	0.00089291	-0.00022711	NA	NA	NA	NA	1	0	NA	NA	NA	NA	0.062963	0.203006	NA	NA	NA	NA	295.819	NA	NA	NA	NA	0.235201	1	1	1	1	1	1	1	1	1	1	1	1	1	1	1	1	1	1	1	1	1	1	1	1	1
AU018091	-0.0017412	-4.0135e-05	NA	NA	NA	NA	-1	0	NA	NA	NA	NA	0.0263684	0.411975	NA	NA	NA	NA	296	NA	NA	NA	NA	0.711919	-1	-1	-1	-1	-1	-1	-1	-1	-1	-1	-1	-1	-1	-1	-1	-1	-1	-1	-1	-1	-1	-1	-1	-1	-1
Clu	-0.001363	-0.00026488	NA	NA	NA	NA	-1	-1	NA	NA	NA	NA	0.0387431	0.170116	NA	NA	NA	NA	296	NA	NA	NA	NA	0.593843	-1	-1	-1	-1	-1	-1	-1	-1	-1	-1	-1	-1	-1	-1	-1	-1	-1	-1	-1	-1	-1	-1	-1	-1	-1
Dse	-0.00091623	0.00093904	NA	NA	NA	NA	-1	1	NA	NA	NA	NA	0.072839	0.0670184	NA	NA	NA	NA	296	NA	NA	NA	NA	0.206025	-1	-1	-1	-1	-1	-1	-1	-1	-1	-1	-1	-1	-1	-1	-1	-1	-1	-1	-1	-1	-1	-1	-1	-1	-1
Snrpf	-0.00043752	0.0029768	-0.00075608	NA	NA	NA	-1	1	-1	NA	NA	NA	0.161836	0.0990299	0.190732	NA	NA	NA	296.018	416	NA	NA	NA	0.258825	-1	-1	-1	-1	-1	-1	-1	-1	-1	-1	-1	-1	-1	-1	-1	-1	-1	-1	-1	-1	-1	-1	-1	-1	-1
Atxn1	-0.0007774	-2.0651e-05	NA	NA	NA	NA	-1	0	NA	NA	NA	NA	0.0532587	0.449256	NA	NA	NA	NA	296.243	NA	NA	NA	NA	0.369135	-1	-1	-1	-1	-1	-1	-1	-1	-1	-1	-1	-1	-1	-1	-1	-1	-1	-1	-1	-1	-1	-1	-1	-1	-1
Tspan2	-0.00083496	0.0003172	NA	NA	NA	NA	-1	1	NA	NA	NA	NA	0.0385786	0.096738	NA	NA	NA	NA	296.956	NA	NA	NA	NA	0.433762	-1	-1	-1	-1	-1	-1	-1	-1	-1	-1	-1	-1	-1	-1	-1	-1	-1	-1	-1	-1	-1	-1	-1	-1	-1
Abcb1b	0.001023	-0.00031756	NA	NA	NA	NA	1	-1	NA	NA	NA	NA	0.0593114	0.176194	NA	NA	NA	NA	300	NA	NA	NA	NA	0.242491	1	1	1	1	1	1	1	1	1	1	1	1	1	1	1	1	1	1	1	1	1	1	1	1	1
Egflam	0.0011264	-0.0005379	NA	NA	NA	NA	1	-1	NA	NA	NA	NA	0.064575	0.12694	NA	NA	NA	NA	300	NA	NA	NA	NA	0.20042	1	1	1	1	1	1	1	1	1	1	1	1	1	1	1	1	1	1	1	1	1	1	1	1	1
Nup93	0.0014079	-0.0021346	0.0029311	NA	NA	NA	1	-1	1	NA	NA	NA	0.051244	0.0818757	0.0909214	NA	NA	NA	300.741	475.995	NA	NA	NA	0.294007	1	1	1	1	1	1	1	1	1	1	1	1	1	1	1	1	1	1	1	1	1	1	1	1	1
Stxbp6	-0.00064616	0.002748	-0.00048797	NA	NA	NA	-1	1	-1	NA	NA	NA	0.0785543	0.115009	0.165752	NA	NA	NA	301.143	392.187	NA	NA	NA	0.222373	-1	-1	-1	-1	-1	-1	-1	-1	-1	-1	-1	-1	-1	-1	-1	-1	-1	-1	-1	-1	-1	-1	-1	-1	-1
Vgf	-0.00077399	-0.00019803	NA	NA	NA	NA	-1	-1	NA	NA	NA	NA	0.0449058	0.163657	NA	NA	NA	NA	301.783	NA	NA	NA	NA	0.526699	-1	-1	-1	-1	-1	-1	-1	-1	-1	-1	-1	-1	-1	-1	-1	-1	-1	-1	-1	-1	-1	-1	-1	-1	-1
Kctd10	-0.00086469	-0.00011227	0.0018773	NA	NA	NA	-1	0	0	NA	NA	NA	0.0500901	0.329583	0.254465	NA	NA	NA	301.983	552	NA	NA	NA	0.411203	-1	-1	-1	-1	-1	-1	-1	-1	-1	-1	-1	-1	-1	-1	-1	-1	-1	-1	-1	-1	-1	-1	-1	-1	-1
Stim1	0.0013366	0.00027244	NA	NA	NA	NA	1	0	NA	NA	NA	NA	0.0503842	0.22031	NA	NA	NA	NA	303.808	NA	NA	NA	NA	0.444094	1	1	1	1	1	1	1	1	1	1	1	1	1	1	1	1	1	1	1	1	1	1	1	1	1
Gad2	-0.00085694	-5.6636e-05	NA	NA	NA	NA	-1	0	NA	NA	NA	NA	0.0434355	0.364154	NA	NA	NA	NA	303.993	NA	NA	NA	NA	0.479326	-1	-1	-1	-1	-1	-1	-1	-1	-1	-1	-1	-1	-1	-1	-1	-1	-1	-1	-1	-1	-1	-1	-1	-1	-1
Rxrg	0.0010665	-0.00085262	NA	NA	NA	NA	1	-1	NA	NA	NA	NA	0.0518371	0.0681836	NA	NA	NA	NA	304	NA	NA	NA	NA	0.285115	1	1	1	1	1	1	1	1	1	1	1	1	1	1	1	1	1	1	1	1	1	1	1	1	1
Edem1	-0.0013385	-0.00016788	NA	NA	NA	NA	-1	0	NA	NA	NA	NA	0.0504317	0.296881	NA	NA	NA	NA	304	NA	NA	NA	NA	0.42027	-1	-1	-1	-1	-1	-1	-1	-1	-1	-1	-1	-1	-1	-1	-1	-1	-1	-1	-1	-1	-1	-1	-1	-1	-1
Tinf2	0.0011649	-0.00023273	NA	NA	NA	NA	1	0	NA	NA	NA	NA	0.0489038	0.218712	NA	NA	NA	NA	304	NA	NA	NA	NA	0.348285	1	1	1	1	1	1	1	1	1	1	1	1	1	1	1	1	1	1	1	1	1	1	1	1	1
AI314180	0.00026402	-0.0008392	NA	NA	NA	NA	1	-1	NA	NA	NA	NA	0.169647	0.0617428	NA	NA	NA	NA	304.116	NA	NA	NA	NA	0.23273	1	1	1	1	1	1	1	1	1	1	1	1	1	1	1	1	1	1	1	1	1	1	1	1	1
D030056L22Rik	-0.0010204	0.0030227	-0.00021551	NA	NA	NA	-1	1	0	NA	NA	NA	0.0713669	0.112299	0.369191	NA	NA	NA	304.348	416.001	NA	NA	NA	0.240481	-1	-1	-1	-1	-1	-1	-1	-1	-1	-1	-1	-1	-1	-1	-1	-1	-1	-1	-1	-1	-1	-1	-1	-1	-1
Lhpp	0.00099389	0.004535	-0.0080489	0.0014329	NA	NA	1	1	-1	1	NA	NA	0.032233	0.0886144	0.167454	0.038016	NA	NA	305.229	364.001	387.764	NA	NA	0.867744	1	1	1	1	1	1	1	1	1	1	1	1	1	1	1	1	1	1	1	1	1	1	1	1	1
Me2	0.0012451	6.6725e-06	NA	NA	NA	NA	1	0	NA	NA	NA	NA	0.0423577	0.487967	NA	NA	NA	NA	306.167	NA	NA	NA	NA	0.478583	1	1	1	1	1	1	1	1	1	1	1	1	1	1	1	1	1	1	1	1	1	1	1	1	1
Tle4	-0.0010707	0.00028562	NA	NA	NA	NA	-1	1	NA	NA	NA	NA	0.0440901	0.160838	NA	NA	NA	NA	307.592	NA	NA	NA	NA	0.392746	-1	-1	-1	-1	-1	-1	-1	-1	-1	-1	-1	-1	-1	-1	-1	-1	-1	-1	-1	-1	-1	-1	-1	-1	-1
Cul4b	0.00097875	-0.0015725	0.00078257	NA	NA	NA	1	-1	1	NA	NA	NA	0.052102	0.123135	0.158375	NA	NA	NA	307.952	434.499	NA	NA	NA	0.235217	1	1	1	1	1	1	1	1	1	1	1	1	1	1	1	1	1	1	1	1	1	1	1	1	1
Invs	0.0011832	-0.0032612	0.00039874	NA	NA	NA	1	-1	1	NA	NA	NA	0.0461619	0.192952	0.184928	NA	NA	NA	307.999	365.494	NA	NA	NA	0.265286	1	1	1	1	1	1	1	1	1	1	1	1	1	1	1	1	1	1	1	1	1	1	1	1	1
Prokr2	-0.0012899	-8.6088e-05	NA	NA	NA	NA	-1	0	NA	NA	NA	NA	0.0400662	0.352855	NA	NA	NA	NA	308	NA	NA	NA	NA	0.52836	-1	-1	-1	-1	-1	-1	-1	-1	-1	-1	-1	-1	-1	-1	-1	-1	-1	-1	-1	-1	-1	-1	-1	-1	-1
Tonsl	0.0008902	-0.0007947	NA	NA	NA	NA	1	-1	NA	NA	NA	NA	0.0461088	0.0566663	NA	NA	NA	NA	308.182	NA	NA	NA	NA	0.34603	1	1	1	1	1	1	1	1	1	1	1	1	1	1	1	1	1	1	1	1	1	1	1	1	1
Nup107	-0.0011429	0.00046399	NA	NA	NA	NA	-1	1	NA	NA	NA	NA	0.0447347	0.116621	NA	NA	NA	NA	308.382	NA	NA	NA	NA	0.354558	-1	-1	-1	-1	-1	-1	-1	-1	-1	-1	-1	-1	-1	-1	-1	-1	-1	-1	-1	-1	-1	-1	-1	-1	-1
Pde2a	0.00074651	-0.00086031	NA	NA	NA	NA	1	-1	NA	NA	NA	NA	0.0605047	0.0578699	NA	NA	NA	NA	308.421	NA	NA	NA	NA	0.272667	1	1	1	1	1	1	1	1	1	1	1	1	1	1	1	1	1	1	1	1	1	1	1	1	1
Notch4	-0.00079211	-2.0094e-05	NA	NA	NA	NA	-1	0	NA	NA	NA	NA	0.050446	0.45443	NA	NA	NA	NA	309.494	NA	NA	NA	NA	0.391485	-1	-1	-1	-1	-1	-1	-1	-1	-1	-1	-1	-1	-1	-1	-1	-1	-1	-1	-1	-1	-1	-1	-1	-1	-1
Pfn1	-0.00030858	0.0020476	-0.00022078	NA	NA	NA	-1	1	0	NA	NA	NA	0.154692	0.112117	0.332421	NA	NA	NA	309.525	420	NA	NA	NA	0.244273	-1	-1	-1	-1	-1	-1	-1	-1	-1	-1	-1	-1	-1	-1	-1	-1	-1	-1	-1	-1	-1	-1	-1	-1	-1
Pstpip1	-0.0013005	-0.00012477	NA	NA	NA	NA	-1	0	NA	NA	NA	NA	0.0444011	0.323204	NA	NA	NA	NA	310.626	NA	NA	NA	NA	0.47848	-1	-1	-1	-1	-1	-1	-1	-1	-1	-1	-1	-1	-1	-1	-1	-1	-1	-1	-1	-1	-1	-1	-1	-1	-1
Tap2	-0.0016409	-2.3292e-05	NA	NA	NA	NA	-1	0	NA	NA	NA	NA	0.0193463	0.433549	NA	NA	NA	NA	310.628	NA	NA	NA	NA	0.819585	-1	-1	-1	-1	-1	-1	-1	-1	-1	-1	-1	-1	-1	-1	-1	-1	-1	-1	-1	-1	-1	-1	-1	-1	-1
Evc	0.00096262	-2.6731e-05	NA	NA	NA	NA	1	0	NA	NA	NA	NA	0.0663398	0.46222	NA	NA	NA	NA	311.617	NA	NA	NA	NA	0.255431	1	1	1	1	1	1	1	1	1	1	1	1	1	1	1	1	1	1	1	1	1	1	1	1	1
Wdr24	0.00096769	-0.00019404	NA	NA	NA	NA	1	0	NA	NA	NA	NA	0.0553412	0.250532	NA	NA	NA	NA	312.003	NA	NA	NA	NA	0.290163	1	1	1	1	1	1	1	1	1	1	1	1	1	1	1	1	1	1	1	1	1	1	1	1	1
St6galnac3	3.8457e-05	0.0015992	NA	NA	NA	NA	0	1	NA	NA	NA	NA	0.459433	0.0674015	NA	NA	NA	NA	312.183	NA	NA	NA	NA	0.270754	0	0	0	0	0	0	0	0	0	0	0	0	0	0	0	0	0	0	0	0	0	0	0	0	0
Ier3	-0.0010069	0.00023865	NA	NA	NA	NA	-1	0	NA	NA	NA	NA	0.0670393	0.255193	NA	NA	NA	NA	313.517	NA	NA	NA	NA	0.208751	-1	-1	-1	-1	-1	-1	-1	-1	-1	-1	-1	-1	-1	-1	-1	-1	-1	-1	-1	-1	-1	-1	-1	-1	-1
2610034B18Rik	0.0015788	-0.00067797	NA	NA	NA	NA	1	-1	NA	NA	NA	NA	0.0395238	0.102302	NA	NA	NA	NA	314.484	NA	NA	NA	NA	0.41729	1	1	1	1	1	1	1	1	1	1	1	1	1	1	1	1	1	1	1	1	1	1	1	1	1
Ap1s3	-0.0015862	-0.00029105	0.00098717	NA	NA	NA	-1	0	0	NA	NA	NA	0.023019	0.221064	0.212207	NA	NA	NA	315.688	515.998	NA	NA	NA	0.77884	-1	-1	-1	-1	-1	-1	-1	-1	-1	-1	-1	-1	-1	-1	-1	-1	-1	-1	-1	-1	-1	-1	-1	-1	-1
Ankmy2	0.0010312	-0.0006741	NA	NA	NA	NA	1	-1	NA	NA	NA	NA	0.053737	0.092387	NA	NA	NA	NA	315.812	NA	NA	NA	NA	0.261673	1	1	1	1	1	1	1	1	1	1	1	1	1	1	1	1	1	1	1	1	1	1	1	1	1
Chrd	0.0017535	-0.00061566	NA	NA	NA	NA	1	-1	NA	NA	NA	NA	0.0322574	0.101966	NA	NA	NA	NA	315.99	NA	NA	NA	NA	0.536857	1	1	1	1	1	1	1	1	1	1	1	1	1	1	1	1	1	1	1	1	1	1	1	1	1
Fam60a	-8.831e-05	0.0012951	NA	NA	NA	NA	0	1	NA	NA	NA	NA	0.326832	0.042505	NA	NA	NA	NA	315.998	NA	NA	NA	NA	0.467614	0	0	0	0	0	0	0	0	0	0	0	0	0	0	0	0	0	0	0	0	0	0	0	0	0
Rnmtl1	0.00087772	-0.00028247	NA	NA	NA	NA	1	0	NA	NA	NA	NA	0.0640965	0.206034	NA	NA	NA	NA	315.999	NA	NA	NA	NA	0.210736	1	1	1	1	1	1	1	1	1	1	1	1	1	1	1	1	1	1	1	1	1	1	1	1	1
C330007P06Rik	0.00029212	0.001049	NA	NA	NA	NA	1	1	NA	NA	NA	NA	0.144665	0.0492152	NA	NA	NA	NA	316	NA	NA	NA	NA	0.502239	1	1	1	1	1	1	1	1	1	1	1	1	1	1	1	1	1	1	1	1	1	1	1	1	1
Bicc1	0.0011826	-0.00043125	NA	NA	NA	NA	1	-1	NA	NA	NA	NA	0.0491458	0.144739	NA	NA	NA	NA	316	NA	NA	NA	NA	0.323627	1	1	1	1	1	1	1	1	1	1	1	1	1	1	1	1	1	1	1	1	1	1	1	1	1
Wnt8a	0.0024793	0.00037664	NA	NA	NA	NA	1	1	NA	NA	NA	NA	0.0155007	0.112098	NA	NA	NA	NA	316	NA	NA	NA	NA	0.891639	1	1	1	1	1	1	1	1	1	1	1	1	1	1	1	1	1	1	1	1	1	1	1	1	1
Scamp1	-0.0010048	0.00010713	NA	NA	NA	NA	-1	0	NA	NA	NA	NA	0.0460611	0.319071	NA	NA	NA	NA	316.064	NA	NA	NA	NA	0.406439	-1	-1	-1	-1	-1	-1	-1	-1	-1	-1	-1	-1	-1	-1	-1	-1	-1	-1	-1	-1	-1	-1	-1	-1	-1
Rhoj	-0.0011113	6.6133e-05	NA	NA	NA	NA	-1	0	NA	NA	NA	NA	0.0664955	0.423503	NA	NA	NA	NA	316.157	NA	NA	NA	NA	0.247357	-1	-1	-1	-1	-1	-1	-1	-1	-1	-1	-1	-1	-1	-1	-1	-1	-1	-1	-1	-1	-1	-1	-1	-1	-1
Mmp14	-0.00010481	-0.00080984	NA	NA	NA	NA	0	-1	NA	NA	NA	NA	0.298353	0.0658864	NA	NA	NA	NA	316.376	NA	NA	NA	NA	0.314109	0	0	0	0	0	0	0	0	0	0	0	0	0	0	0	0	0	0	0	0	0	0	0	0	0
Sfrp1	0.00054359	0.0018629	NA	NA	NA	NA	1	1	NA	NA	NA	NA	0.0737846	0.0260711	NA	NA	NA	NA	317.302	NA	NA	NA	NA	0.795702	1	1	1	1	1	1	1	1	1	1	1	1	1	1	1	1	1	1	1	1	1	1	1	1	1
Ror2	0.0014926	-0.00023269	NA	NA	NA	NA	1	-1	NA	NA	NA	NA	0.028538	0.191647	NA	NA	NA	NA	318.158	NA	NA	NA	NA	0.631482	1	1	1	1	1	1	1	1	1	1	1	1	1	1	1	1	1	1	1	1	1	1	1	1	1
Dph7	0.0012867	-0.0001151	NA	NA	NA	NA	1	0	NA	NA	NA	NA	0.0468987	0.35095	NA	NA	NA	NA	318.365	NA	NA	NA	NA	0.396742	1	1	1	1	1	1	1	1	1	1	1	1	1	1	1	1	1	1	1	1	1	1	1	1	1
Tmed2	-0.0010921	0.0024692	-0.0005785	NA	NA	NA	-1	1	-1	NA	NA	NA	0.046463	0.106732	0.18827	NA	NA	NA	318.457	423.372	NA	NA	NA	0.285066	-1	-1	-1	-1	-1	-1	-1	-1	-1	-1	-1	-1	-1	-1	-1	-1	-1	-1	-1	-1	-1	-1	-1	-1	-1
Gbp7	-0.0021045	-0.00012341	NA	NA	NA	NA	-1	0	NA	NA	NA	NA	0.0245105	0.319286	NA	NA	NA	NA	318.957	NA	NA	NA	NA	0.743921	-1	-1	-1	-1	-1	-1	-1	-1	-1	-1	-1	-1	-1	-1	-1	-1	-1	-1	-1	-1	-1	-1	-1	-1	-1
Tnnt2	-0.0011183	-0.00015569	NA	NA	NA	NA	-1	0	NA	NA	NA	NA	0.0353421	0.248874	NA	NA	NA	NA	319.773	NA	NA	NA	NA	0.592764	-1	-1	-1	-1	-1	-1	-1	-1	-1	-1	-1	-1	-1	-1	-1	-1	-1	-1	-1	-1	-1	-1	-1	-1	-1
Zfp41	0.001299	-0.0020862	0.00080546	NA	NA	NA	1	-1	1	NA	NA	NA	0.0374038	0.158317	0.117655	NA	NA	NA	319.993	403.202	NA	NA	NA	0.430876	1	1	1	1	1	1	1	1	1	1	1	1	1	1	1	1	1	1	1	1	1	1	1	1	1
Ube2e2	-2.6207e-05	0.0024858	-0.00068839	NA	NA	NA	0	1	-1	NA	NA	NA	0.4464	0.107882	0.153205	NA	NA	NA	319.994	420.001	NA	NA	NA	0.313983	0	0	0	0	0	0	0	0	0	0	0	0	0	0	0	0	0	0	0	0	0	0	0	0	0
Spin2c	0.00060797	-0.00020149	NA	NA	NA	NA	1	0	NA	NA	NA	NA	0.0650854	0.210035	NA	NA	NA	NA	319.998	NA	NA	NA	NA	0.203839	1	1	1	1	1	1	1	1	1	1	1	1	1	1	1	1	1	1	1	1	1	1	1	1	1
Gm3488	0.00018815	0.0011865	NA	NA	NA	NA	0	1	NA	NA	NA	NA	0.255836	0.06162	NA	NA	NA	NA	319.999	NA	NA	NA	NA	0.349621	0	0	0	0	0	0	0	0	0	0	0	0	0	0	0	0	0	0	0	0	0	0	0	0	0
Pth1r	0.0010316	-0.0096865	9.0245e-06	NA	NA	NA	1	0	0	NA	NA	NA	0.0681621	0.20406	0.491391	NA	NA	NA	319.999	355.159	NA	NA	NA	0.251347	1	1	1	1	1	1	1	1	1	1	1	1	1	1	1	1	1	1	1	1	1	1	1	1	1
Atic	0.00085151	-0.00081292	NA	NA	NA	NA	1	-1	NA	NA	NA	NA	0.0606642	0.0752262	NA	NA	NA	NA	320	NA	NA	NA	NA	0.226764	1	1	1	1	1	1	1	1	1	1	1	1	1	1	1	1	1	1	1	1	1	1	1	1	1
Galnt12	0.000847	-0.0014444	NA	NA	NA	NA	1	-1	NA	NA	NA	NA	0.0544581	0.0382488	NA	NA	NA	NA	320	NA	NA	NA	NA	0.432059	1	1	1	1	1	1	1	1	1	1	1	1	1	1	1	1	1	1	1	1	1	1	1	1	1
F2rl1	-0.0013484	-0.00032816	NA	NA	NA	NA	-1	-1	NA	NA	NA	NA	0.0323968	0.152716	NA	NA	NA	NA	320	NA	NA	NA	NA	0.660418	-1	-1	-1	-1	-1	-1	-1	-1	-1	-1	-1	-1	-1	-1	-1	-1	-1	-1	-1	-1	-1	-1	-1	-1	-1
Itpripl2	-0.00057926	5.5106e-05	NA	NA	NA	NA	-1	0	NA	NA	NA	NA	0.0656079	0.383909	NA	NA	NA	NA	320	NA	NA	NA	NA	0.244503	-1	-1	-1	-1	-1	-1	-1	-1	-1	-1	-1	-1	-1	-1	-1	-1	-1	-1	-1	-1	-1	-1	-1	-1	-1
Mpzl2	-0.00089279	0.00068335	NA	NA	NA	NA	-1	1	NA	NA	NA	NA	0.0576719	0.0918272	NA	NA	NA	NA	320	NA	NA	NA	NA	0.226122	-1	-1	-1	-1	-1	-1	-1	-1	-1	-1	-1	-1	-1	-1	-1	-1	-1	-1	-1	-1	-1	-1	-1	-1	-1
Wrb	-0.00031134	0.00090697	NA	NA	NA	NA	-1	1	NA	NA	NA	NA	0.146002	0.0659442	NA	NA	NA	NA	320	NA	NA	NA	NA	0.205183	-1	-1	-1	-1	-1	-1	-1	-1	-1	-1	-1	-1	-1	-1	-1	-1	-1	-1	-1	-1	-1	-1	-1	-1	-1
Rps6ka1	-2.2036e-05	-0.00093266	NA	NA	NA	NA	0	-1	NA	NA	NA	NA	0.44993	0.0581375	NA	NA	NA	NA	320	NA	NA	NA	NA	0.342322	0	0	0	0	0	0	0	0	0	0	0	0	0	0	0	0	0	0	0	0	0	0	0	0	0
Plxdc2	0.0011075	-0.00027809	NA	NA	NA	NA	1	-1	NA	NA	NA	NA	0.0475412	0.197399	NA	NA	NA	NA	320	NA	NA	NA	NA	0.358461	1	1	1	1	1	1	1	1	1	1	1	1	1	1	1	1	1	1	1	1	1	1	1	1	1
Meox1	0.00034611	0.001793	NA	NA	NA	NA	1	1	NA	NA	NA	NA	0.170083	0.0430669	NA	NA	NA	NA	320	NA	NA	NA	NA	0.544699	1	1	1	1	1	1	1	1	1	1	1	1	1	1	1	1	1	1	1	1	1	1	1	1	1
R3hdm4	-0.00022955	0.0033233	-9.0785e-05	NA	NA	NA	-1	1	0	NA	NA	NA	0.185583	0.129828	0.404942	NA	NA	NA	320	392.073	NA	NA	NA	0.336106	-1	-1	-1	-1	-1	-1	-1	-1	-1	-1	-1	-1	-1	-1	-1	-1	-1	-1	-1	-1	-1	-1	-1	-1	-1
Eif2s3x	0.00020684	0.0010881	0.010063	NA	NA	NA	0	1	1	NA	NA	NA	0.216818	0.0676867	0.182409	NA	NA	NA	320.001	572.73	NA	NA	NA	0.463197	0	0	0	0	0	0	0	0	0	0	0	0	0	0	0	0	0	0	0	0	0	0	0	0	0
Ctnnbl1	0.00069843	-0.0012911	0.0018093	NA	NA	NA	1	-1	1	NA	NA	NA	0.0651156	0.115971	0.0909214	NA	NA	NA	320.003	468	NA	NA	NA	0.217599	1	1	1	1	1	1	1	1	1	1	1	1	1	1	1	1	1	1	1	1	1	1	1	1	1
Kctd3	-0.0002907	0.0034567	-0.00097489	NA	NA	NA	-1	1	-1	NA	NA	NA	0.133779	0.0940286	0.0858004	NA	NA	NA	320.007	402.631	NA	NA	NA	0.345909	-1	-1	-1	-1	-1	-1	-1	-1	-1	-1	-1	-1	-1	-1	-1	-1	-1	-1	-1	-1	-1	-1	-1	-1	-1
Asns	0.00068909	-0.00058764	0.0038436	NA	NA	NA	1	-1	1	NA	NA	NA	0.0615529	0.126267	0.131531	NA	NA	NA	321.697	544.146	NA	NA	NA	0.227564	1	1	1	1	1	1	1	1	1	1	1	1	1	1	1	1	1	1	1	1	1	1	1	1	1
Prpf19	0.0011806	-3.8999e-05	NA	NA	NA	NA	1	0	NA	NA	NA	NA	0.0567193	0.453251	NA	NA	NA	NA	322.315	NA	NA	NA	NA	0.316207	1	1	1	1	1	1	1	1	1	1	1	1	1	1	1	1	1	1	1	1	1	1	1	1	1
Lrrfip1	-0.0016905	0.00016982	NA	NA	NA	NA	-1	0	NA	NA	NA	NA	0.0244992	0.242162	NA	NA	NA	NA	322.452	NA	NA	NA	NA	0.710463	-1	-1	-1	-1	-1	-1	-1	-1	-1	-1	-1	-1	-1	-1	-1	-1	-1	-1	-1	-1	-1	-1	-1	-1	-1
3010026O09Rik	0.0011696	-0.0012233	0.0015953	NA	NA	NA	1	-1	1	NA	NA	NA	0.051146	0.163649	0.141252	NA	NA	NA	327.26	468	NA	NA	NA	0.296445	1	1	1	1	1	1	1	1	1	1	1	1	1	1	1	1	1	1	1	1	1	1	1	1	1
Papd7	-0.00091515	-0.00010167	NA	NA	NA	NA	-1	0	NA	NA	NA	NA	0.0545283	0.353003	NA	NA	NA	NA	327.998	NA	NA	NA	NA	0.368224	-1	-1	-1	-1	-1	-1	-1	-1	-1	-1	-1	-1	-1	-1	-1	-1	-1	-1	-1	-1	-1	-1	-1	-1	-1
Itgb3	-0.0012337	-0.00019514	NA	NA	NA	NA	-1	0	NA	NA	NA	NA	0.0323122	0.22694	NA	NA	NA	NA	328	NA	NA	NA	NA	0.634736	-1	-1	-1	-1	-1	-1	-1	-1	-1	-1	-1	-1	-1	-1	-1	-1	-1	-1	-1	-1	-1	-1	-1	-1	-1
Eras	0.0011203	-0.00046713	NA	NA	NA	NA	1	-1	NA	NA	NA	NA	0.0516919	0.149347	NA	NA	NA	NA	328	NA	NA	NA	NA	0.293085	1	1	1	1	1	1	1	1	1	1	1	1	1	1	1	1	1	1	1	1	1	1	1	1	1
Lhfpl2	0.0010084	-0.00077009	NA	NA	NA	NA	1	-1	NA	NA	NA	NA	0.0541791	0.089956	NA	NA	NA	NA	328	NA	NA	NA	NA	0.253909	1	1	1	1	1	1	1	1	1	1	1	1	1	1	1	1	1	1	1	1	1	1	1	1	1
Hadha	0.00069705	-0.00027185	NA	NA	NA	NA	1	-1	NA	NA	NA	NA	0.0641436	0.195101	NA	NA	NA	NA	328	NA	NA	NA	NA	0.202269	1	1	1	1	1	1	1	1	1	1	1	1	1	1	1	1	1	1	1	1	1	1	1	1	1
Csnk1a1	-0.0001431	0.0010482	NA	NA	NA	NA	0	1	NA	NA	NA	NA	0.260307	0.0614766	NA	NA	NA	NA	329.981	NA	NA	NA	NA	0.267402	0	0	0	0	0	0	0	0	0	0	0	0	0	0	0	0	0	0	0	0	0	0	0	0	0
Kalrn	0.00091756	-0.00050656	NA	NA	NA	NA	1	-1	NA	NA	NA	NA	0.0615565	0.141487	NA	NA	NA	NA	331.839	NA	NA	NA	NA	0.209372	1	1	1	1	1	1	1	1	1	1	1	1	1	1	1	1	1	1	1	1	1	1	1	1	1
Sars	0.00066708	-0.00060682	0.0051648	NA	NA	NA	1	-1	1	NA	NA	NA	0.0601904	0.123148	0.108543	NA	NA	NA	331.947	545.701	NA	NA	NA	0.274514	1	1	1	1	1	1	1	1	1	1	1	1	1	1	1	1	1	1	1	1	1	1	1	1	1
Shcbp1	0.00061112	-0.00062303	NA	NA	NA	NA	1	-1	NA	NA	NA	NA	0.0608371	0.0794242	NA	NA	NA	NA	331.987	NA	NA	NA	NA	0.218668	1	1	1	1	1	1	1	1	1	1	1	1	1	1	1	1	1	1	1	1	1	1	1	1	1
Cep170b	-0.0010536	-0.00035403	NA	NA	NA	NA	-1	-1	NA	NA	NA	NA	0.0347938	0.131547	NA	NA	NA	NA	331.987	NA	NA	NA	NA	0.644854	-1	-1	-1	-1	-1	-1	-1	-1	-1	-1	-1	-1	-1	-1	-1	-1	-1	-1	-1	-1	-1	-1	-1	-1	-1
Ptpn3	-0.00035375	0.001946	NA	NA	NA	NA	-1	1	NA	NA	NA	NA	0.142912	0.038768	NA	NA	NA	NA	332	NA	NA	NA	NA	0.482729	-1	-1	-1	-1	-1	-1	-1	-1	-1	-1	-1	-1	-1	-1	-1	-1	-1	-1	-1	-1	-1	-1	-1	-1	-1
Trh	-0.00076556	-0.00019504	NA	NA	NA	NA	-1	-1	NA	NA	NA	NA	0.0401285	0.193376	NA	NA	NA	NA	332.892	NA	NA	NA	NA	0.54825	-1	-1	-1	-1	-1	-1	-1	-1	-1	-1	-1	-1	-1	-1	-1	-1	-1	-1	-1	-1	-1	-1	-1	-1	-1
Notch3	-0.0016303	-0.00021419	NA	NA	NA	NA	-1	0	NA	NA	NA	NA	0.0245918	0.219277	NA	NA	NA	NA	332.953	NA	NA	NA	NA	0.745185	-1	-1	-1	-1	-1	-1	-1	-1	-1	-1	-1	-1	-1	-1	-1	-1	-1	-1	-1	-1	-1	-1	-1	-1	-1
Rab31	-0.001174	0.00019013	NA	NA	NA	NA	-1	1	NA	NA	NA	NA	0.0264976	0.198631	NA	NA	NA	NA	333.959	NA	NA	NA	NA	0.660627	-1	-1	-1	-1	-1	-1	-1	-1	-1	-1	-1	-1	-1	-1	-1	-1	-1	-1	-1	-1	-1	-1	-1	-1	-1
Cxcl12	0.0005082	0.0029365	-0.0019393	0.01095	-0.0038696	NA	1	1	0	1	-1	NA	0.0531292	0.0361315	0.252318	0.100234	0.0995576	NA	334.574	473.054	518.325	546.225	NA	0.904786	1	1	1	1	1	1	1	1	1	1	1	1	1	1	1	1	1	1	1	1	1	1	1	1	1
Cntfr	0.0010408	-0.00065097	NA	NA	NA	NA	1	-1	NA	NA	NA	NA	0.0480317	0.104252	NA	NA	NA	NA	335.328	NA	NA	NA	NA	0.305274	1	1	1	1	1	1	1	1	1	1	1	1	1	1	1	1	1	1	1	1	1	1	1	1	1
Lmo7	0.0012085	-0.00033616	NA	NA	NA	NA	1	-1	NA	NA	NA	NA	0.0321199	0.149798	NA	NA	NA	NA	336	NA	NA	NA	NA	0.550048	1	1	1	1	1	1	1	1	1	1	1	1	1	1	1	1	1	1	1	1	1	1	1	1	1
Robo2	0.0018776	-0.0012368	NA	NA	NA	NA	1	-1	NA	NA	NA	NA	0.0300675	0.0656599	NA	NA	NA	NA	336	NA	NA	NA	NA	0.528521	1	1	1	1	1	1	1	1	1	1	1	1	1	1	1	1	1	1	1	1	1	1	1	1	1
Btla	0.0014656	-0.000622	NA	NA	NA	NA	1	-1	NA	NA	NA	NA	0.0334442	0.106389	NA	NA	NA	NA	336	NA	NA	NA	NA	0.505917	1	1	1	1	1	1	1	1	1	1	1	1	1	1	1	1	1	1	1	1	1	1	1	1	1
Procr	-0.0009354	-0.00011667	NA	NA	NA	NA	-1	0	NA	NA	NA	NA	0.0457619	0.324145	NA	NA	NA	NA	336.002	NA	NA	NA	NA	0.453838	-1	-1	-1	-1	-1	-1	-1	-1	-1	-1	-1	-1	-1	-1	-1	-1	-1	-1	-1	-1	-1	-1	-1	-1	-1
Itga7	-0.0015075	8.6871e-05	NA	NA	NA	NA	-1	0	NA	NA	NA	NA	0.0267196	0.354958	NA	NA	NA	NA	336.009	NA	NA	NA	NA	0.679788	-1	-1	-1	-1	-1	-1	-1	-1	-1	-1	-1	-1	-1	-1	-1	-1	-1	-1	-1	-1	-1	-1	-1	-1	-1
Basp1	-0.00094321	0.0021535	-0.0012167	NA	NA	NA	-1	1	-1	NA	NA	NA	0.0490616	0.109206	0.130898	NA	NA	NA	336.909	453.102	NA	NA	NA	0.261688	-1	-1	-1	-1	-1	-1	-1	-1	-1	-1	-1	-1	-1	-1	-1	-1	-1	-1	-1	-1	-1	-1	-1	-1	-1
Usp38	0.00045229	-0.0097939	9.2074e-05	NA	NA	NA	1	0	0	NA	NA	NA	0.127007	0.256905	0.410875	NA	NA	NA	337.101	364.002	NA	NA	NA	0.206298	1	1	1	1	1	1	1	1	1	1	1	1	1	1	1	1	1	1	1	1	1	1	1	1	1
Ctdsp2	0.0014351	9.2114e-05	NA	NA	NA	NA	1	0	NA	NA	NA	NA	0.0333454	0.378048	NA	NA	NA	NA	340	NA	NA	NA	NA	0.590022	1	1	1	1	1	1	1	1	1	1	1	1	1	1	1	1	1	1	1	1	1	1	1	1	1
Tbca	-0.00069513	0.0056776	-0.0019633	0.0056277	NA	NA	-1	1	-1	1	NA	NA	0.0796734	0.0802417	0.141345	0.129508	NA	NA	341.622	426.537	543.472	NA	NA	0.428676	-1	-1	-1	-1	-1	-1	-1	-1	-1	-1	-1	-1	-1	-1	-1	-1	-1	-1	-1	-1	-1	-1	-1	-1	-1
Aen	-0.00071504	0.0037543	-0.00043229	NA	NA	NA	-1	1	-1	NA	NA	NA	0.0561431	0.138075	0.18754	NA	NA	NA	341.631	403.983	NA	NA	NA	0.237982	-1	-1	-1	-1	-1	-1	-1	-1	-1	-1	-1	-1	-1	-1	-1	-1	-1	-1	-1	-1	-1	-1	-1	-1	-1
Psmd1	0.00067752	-0.00095568	NA	NA	NA	NA	1	-1	NA	NA	NA	NA	0.0686368	0.0735284	NA	NA	NA	NA	342.069	NA	NA	NA	NA	0.200235	1	1	1	1	1	1	1	1	1	1	1	1	1	1	1	1	1	1	1	1	1	1	1	1	1
Ubr7	-0.001454	0.00063069	NA	NA	NA	NA	-1	1	NA	NA	NA	NA	0.0260158	0.0886793	NA	NA	NA	NA	342.122	NA	NA	NA	NA	0.625662	-1	-1	-1	-1	-1	-1	-1	-1	-1	-1	-1	-1	-1	-1	-1	-1	-1	-1	-1	-1	-1	-1	-1	-1	-1
Hypk	-0.00042311	0.0041253	-0.00051584	NA	NA	NA	-1	1	0	NA	NA	NA	0.117262	0.124043	0.213553	NA	NA	NA	343.076	415.993	NA	NA	NA	0.259629	-1	-1	-1	-1	-1	-1	-1	-1	-1	-1	-1	-1	-1	-1	-1	-1	-1	-1	-1	-1	-1	-1	-1	-1	-1
Cxx1c	0.001706	-0.00084839	NA	NA	NA	NA	1	-1	NA	NA	NA	NA	0.0260988	0.0780654	NA	NA	NA	NA	343.996	NA	NA	NA	NA	0.620401	1	1	1	1	1	1	1	1	1	1	1	1	1	1	1	1	1	1	1	1	1	1	1	1	1
Clcn3	-0.00086454	0.00086107	NA	NA	NA	NA	-1	1	NA	NA	NA	NA	0.0532737	0.0832152	NA	NA	NA	NA	344.011	NA	NA	NA	NA	0.251646	-1	-1	-1	-1	-1	-1	-1	-1	-1	-1	-1	-1	-1	-1	-1	-1	-1	-1	-1	-1	-1	-1	-1	-1	-1
Agrn	-0.00059937	2.4335e-05	NA	NA	NA	NA	-1	0	NA	NA	NA	NA	0.0540588	0.452573	NA	NA	NA	NA	346.07	NA	NA	NA	NA	0.326183	-1	-1	-1	-1	-1	-1	-1	-1	-1	-1	-1	-1	-1	-1	-1	-1	-1	-1	-1	-1	-1	-1	-1	-1	-1
Cxx1b	0.0012513	-0.0011184	NA	NA	NA	NA	1	-1	NA	NA	NA	NA	0.0573154	0.102771	NA	NA	NA	NA	347.831	NA	NA	NA	NA	0.217588	1	1	1	1	1	1	1	1	1	1	1	1	1	1	1	1	1	1	1	1	1	1	1	1	1
Tmem44	-0.00028211	0.001479	NA	NA	NA	NA	-1	1	NA	NA	NA	NA	0.195586	0.0665832	NA	NA	NA	NA	347.975	NA	NA	NA	NA	0.219085	-1	-1	-1	-1	-1	-1	-1	-1	-1	-1	-1	-1	-1	-1	-1	-1	-1	-1	-1	-1	-1	-1	-1	-1	-1
Cdt1	0.00081834	-0.00027725	NA	NA	NA	NA	1	0	NA	NA	NA	NA	0.0536679	0.21965	NA	NA	NA	NA	347.99	NA	NA	NA	NA	0.277976	1	1	1	1	1	1	1	1	1	1	1	1	1	1	1	1	1	1	1	1	1	1	1	1	1
Mest	-0.00018134	0.00093647	NA	NA	NA	NA	-1	1	NA	NA	NA	NA	0.169581	0.0567173	NA	NA	NA	NA	348.001	NA	NA	NA	NA	0.283855	-1	-1	-1	-1	-1	-1	-1	-1	-1	-1	-1	-1	-1	-1	-1	-1	-1	-1	-1	-1	-1	-1	-1	-1	-1
Slmo2	-0.00077776	0.0058428	-0.0021941	0.004141	NA	NA	-1	1	-1	1	NA	NA	0.0694774	0.105864	0.128641	0.144426	NA	NA	348.102	418.016	536.119	NA	NA	0.276722	-1	-1	-1	-1	-1	-1	-1	-1	-1	-1	-1	-1	-1	-1	-1	-1	-1	-1	-1	-1	-1	-1	-1	-1	-1
Avl9	-0.00056905	0.00022232	NA	NA	NA	NA	-1	0	NA	NA	NA	NA	0.0620542	0.220569	NA	NA	NA	NA	348.204	NA	NA	NA	NA	0.213928	-1	-1	-1	-1	-1	-1	-1	-1	-1	-1	-1	-1	-1	-1	-1	-1	-1	-1	-1	-1	-1	-1	-1	-1	-1
Gtf2i	0.0010415	-0.00047301	NA	NA	NA	NA	1	-1	NA	NA	NA	NA	0.030059	0.105066	NA	NA	NA	NA	351.833	NA	NA	NA	NA	0.555024	1	1	1	1	1	1	1	1	1	1	1	1	1	1	1	1	1	1	1	1	1	1	1	1	1
Kif20a	0.0011233	0.00014836	NA	NA	NA	NA	1	0	NA	NA	NA	NA	0.0312383	0.282037	NA	NA	NA	NA	351.996	NA	NA	NA	NA	0.635048	1	1	1	1	1	1	1	1	1	1	1	1	1	1	1	1	1	1	1	1	1	1	1	1	1
Pus7	-0.00088605	0.00035769	NA	NA	NA	NA	-1	1	NA	NA	NA	NA	0.0485596	0.177969	NA	NA	NA	NA	352	NA	NA	NA	NA	0.321588	-1	-1	-1	-1	-1	-1	-1	-1	-1	-1	-1	-1	-1	-1	-1	-1	-1	-1	-1	-1	-1	-1	-1	-1	-1
Mcm10	0.0012003	-0.00063105	NA	NA	NA	NA	1	-1	NA	NA	NA	NA	0.035922	0.112516	NA	NA	NA	NA	352	NA	NA	NA	NA	0.446979	1	1	1	1	1	1	1	1	1	1	1	1	1	1	1	1	1	1	1	1	1	1	1	1	1
Usp12	-0.0010113	-3.6583e-05	NA	NA	NA	NA	-1	0	NA	NA	NA	NA	0.038972	0.445852	NA	NA	NA	NA	352	NA	NA	NA	NA	0.497396	-1	-1	-1	-1	-1	-1	-1	-1	-1	-1	-1	-1	-1	-1	-1	-1	-1	-1	-1	-1	-1	-1	-1	-1	-1
Pten	8.9282e-05	0.0017208	-0.0010552	NA	NA	NA	0	1	-1	NA	NA	NA	0.268873	0.110304	0.123786	NA	NA	NA	354.591	466.499	NA	NA	NA	0.313513	0	0	0	0	0	0	0	0	0	0	0	0	0	0	0	0	0	0	0	0	0	0	0	0	0
Fbxo5	0.00068646	-0.00041926	NA	NA	NA	NA	1	-1	NA	NA	NA	NA	0.0510217	0.140411	NA	NA	NA	NA	355.721	NA	NA	NA	NA	0.271181	1	1	1	1	1	1	1	1	1	1	1	1	1	1	1	1	1	1	1	1	1	1	1	1	1
Ppp1r14c	-0.00070182	0.0001322	NA	NA	NA	NA	-1	0	NA	NA	NA	NA	0.0490879	0.303901	NA	NA	NA	NA	355.981	NA	NA	NA	NA	0.346677	-1	-1	-1	-1	-1	-1	-1	-1	-1	-1	-1	-1	-1	-1	-1	-1	-1	-1	-1	-1	-1	-1	-1	-1	-1
Ago1	-0.0014219	-0.00014857	NA	NA	NA	NA	-1	0	NA	NA	NA	NA	0.0303649	0.319239	NA	NA	NA	NA	355.996	NA	NA	NA	NA	0.640435	-1	-1	-1	-1	-1	-1	-1	-1	-1	-1	-1	-1	-1	-1	-1	-1	-1	-1	-1	-1	-1	-1	-1	-1	-1
2410127L17Rik	-2.0222e-05	0.0007701	NA	NA	NA	NA	0	1	NA	NA	NA	NA	0.440495	0.0772629	NA	NA	NA	NA	355.998	NA	NA	NA	NA	0.217888	0	0	0	0	0	0	0	0	0	0	0	0	0	0	0	0	0	0	0	0	0	0	0	0	0
Ephb1	0.0013393	-6.459e-05	NA	NA	NA	NA	1	0	NA	NA	NA	NA	0.0276863	0.400518	NA	NA	NA	NA	355.999	NA	NA	NA	NA	0.656819	1	1	1	1	1	1	1	1	1	1	1	1	1	1	1	1	1	1	1	1	1	1	1	1	1
Slc25a10	0.0017922	-0.0093425	5.5586e-05	NA	NA	NA	1	-1	0	NA	NA	NA	0.0262815	0.171698	0.446598	NA	NA	NA	356	390.351	NA	NA	NA	0.512931	1	1	1	1	1	1	1	1	1	1	1	1	1	1	1	1	1	1	1	1	1	1	1	1	1
Wdr65	0.00090244	-0.00034665	NA	NA	NA	NA	1	0	NA	NA	NA	NA	0.0578076	0.218277	NA	NA	NA	NA	356	NA	NA	NA	NA	0.24771	1	1	1	1	1	1	1	1	1	1	1	1	1	1	1	1	1	1	1	1	1	1	1	1	1
Car3	0.0008401	-0.00038924	NA	NA	NA	NA	1	-1	NA	NA	NA	NA	0.0482347	0.169163	NA	NA	NA	NA	356	NA	NA	NA	NA	0.309839	1	1	1	1	1	1	1	1	1	1	1	1	1	1	1	1	1	1	1	1	1	1	1	1	1
Map6	-0.00090075	0.00013871	NA	NA	NA	NA	-1	0	NA	NA	NA	NA	0.0579064	0.355207	NA	NA	NA	NA	356	NA	NA	NA	NA	0.276613	-1	-1	-1	-1	-1	-1	-1	-1	-1	-1	-1	-1	-1	-1	-1	-1	-1	-1	-1	-1	-1	-1	-1	-1	-1
Fmnl2	-0.0011583	-0.00014273	NA	NA	NA	NA	-1	0	NA	NA	NA	NA	0.0358511	0.319574	NA	NA	NA	NA	356	NA	NA	NA	NA	0.562857	-1	-1	-1	-1	-1	-1	-1	-1	-1	-1	-1	-1	-1	-1	-1	-1	-1	-1	-1	-1	-1	-1	-1	-1	-1
Rhobtb3	-0.00078283	0.0004797	NA	NA	NA	NA	-1	1	NA	NA	NA	NA	0.0550541	0.144506	NA	NA	NA	NA	356	NA	NA	NA	NA	0.24677	-1	-1	-1	-1	-1	-1	-1	-1	-1	-1	-1	-1	-1	-1	-1	-1	-1	-1	-1	-1	-1	-1	-1	-1	-1
Sord	-3.5762e-05	0.0017954	NA	NA	NA	NA	0	1	NA	NA	NA	NA	0.422929	0.0454781	NA	NA	NA	NA	356	NA	NA	NA	NA	0.46704	0	0	0	0	0	0	0	0	0	0	0	0	0	0	0	0	0	0	0	0	0	0	0	0	0
Magel2	0.00079327	-0.0006386	NA	NA	NA	NA	1	-1	NA	NA	NA	NA	0.0550663	0.117581	NA	NA	NA	NA	356	NA	NA	NA	NA	0.231283	1	1	1	1	1	1	1	1	1	1	1	1	1	1	1	1	1	1	1	1	1	1	1	1	1
Parp9	-0.001904	-5.8374e-05	NA	NA	NA	NA	-1	0	NA	NA	NA	NA	0.0184353	0.408264	NA	NA	NA	NA	356	NA	NA	NA	NA	0.817072	-1	-1	-1	-1	-1	-1	-1	-1	-1	-1	-1	-1	-1	-1	-1	-1	-1	-1	-1	-1	-1	-1	-1	-1	-1
Igsf11	-0.00099154	7.582e-05	NA	NA	NA	NA	-1	0	NA	NA	NA	NA	0.0500722	0.412609	NA	NA	NA	NA	356	NA	NA	NA	NA	0.35569	-1	-1	-1	-1	-1	-1	-1	-1	-1	-1	-1	-1	-1	-1	-1	-1	-1	-1	-1	-1	-1	-1	-1	-1	-1
Pbx3	0.00073044	-0.00062798	NA	NA	NA	NA	1	-1	NA	NA	NA	NA	0.0497423	0.100562	NA	NA	NA	NA	356	NA	NA	NA	NA	0.271603	1	1	1	1	1	1	1	1	1	1	1	1	1	1	1	1	1	1	1	1	1	1	1	1	1
1700013H16Rik	0.00045652	-0.000122	NA	NA	NA	NA	1	0	NA	NA	NA	NA	0.0638947	0.297962	NA	NA	NA	NA	356.001	NA	NA	NA	NA	0.215594	1	1	1	1	1	1	1	1	1	1	1	1	1	1	1	1	1	1	1	1	1	1	1	1	1
Zfp326	0.00090587	-0.00061661	NA	NA	NA	NA	1	-1	NA	NA	NA	NA	0.0388179	0.0989137	NA	NA	NA	NA	356.001	NA	NA	NA	NA	0.393824	1	1	1	1	1	1	1	1	1	1	1	1	1	1	1	1	1	1	1	1	1	1	1	1	1
Wnk4	0.00079705	-0.00046135	NA	NA	NA	NA	1	-1	NA	NA	NA	NA	0.0437129	0.128151	NA	NA	NA	NA	356.001	NA	NA	NA	NA	0.344023	1	1	1	1	1	1	1	1	1	1	1	1	1	1	1	1	1	1	1	1	1	1	1	1	1
Tiprl	-0.00065907	0.00027044	NA	NA	NA	NA	-1	0	NA	NA	NA	NA	0.0590212	0.21773	NA	NA	NA	NA	356.001	NA	NA	NA	NA	0.230233	-1	-1	-1	-1	-1	-1	-1	-1	-1	-1	-1	-1	-1	-1	-1	-1	-1	-1	-1	-1	-1	-1	-1	-1	-1
Dock5	-0.0013275	-0.00021684	NA	NA	NA	NA	-1	0	NA	NA	NA	NA	0.033635	0.273285	NA	NA	NA	NA	356.034	NA	NA	NA	NA	0.594138	-1	-1	-1	-1	-1	-1	-1	-1	-1	-1	-1	-1	-1	-1	-1	-1	-1	-1	-1	-1	-1	-1	-1	-1	-1
Svop	-0.00081844	0.00012301	NA	NA	NA	NA	-1	0	NA	NA	NA	NA	0.0567383	0.360747	NA	NA	NA	NA	359.915	NA	NA	NA	NA	0.284657	-1	-1	-1	-1	-1	-1	-1	-1	-1	-1	-1	-1	-1	-1	-1	-1	-1	-1	-1	-1	-1	-1	-1	-1	-1
Thbs3	0.00090554	-1.0048e-05	NA	NA	NA	NA	1	0	NA	NA	NA	NA	0.0444202	0.486484	NA	NA	NA	NA	360.014	NA	NA	NA	NA	0.416551	1	1	1	1	1	1	1	1	1	1	1	1	1	1	1	1	1	1	1	1	1	1	1	1	1
Prex2	-0.0011724	0.00051844	NA	NA	NA	NA	-1	1	NA	NA	NA	NA	0.0456426	0.173675	NA	NA	NA	NA	363.374	NA	NA	NA	NA	0.343821	-1	-1	-1	-1	-1	-1	-1	-1	-1	-1	-1	-1	-1	-1	-1	-1	-1	-1	-1	-1	-1	-1	-1	-1	-1
Msrb3	-0.00082798	0.00033289	NA	NA	NA	NA	-1	0	NA	NA	NA	NA	0.0531196	0.210658	NA	NA	NA	NA	363.855	NA	NA	NA	NA	0.280184	-1	-1	-1	-1	-1	-1	-1	-1	-1	-1	-1	-1	-1	-1	-1	-1	-1	-1	-1	-1	-1	-1	-1	-1	-1
Msh3	0.00059475	-0.00050446	NA	NA	NA	NA	1	-1	NA	NA	NA	NA	0.0596421	0.125375	NA	NA	NA	NA	363.928	NA	NA	NA	NA	0.204787	1	1	1	1	1	1	1	1	1	1	1	1	1	1	1	1	1	1	1	1	1	1	1	1	1
Sf3a3	0.00069955	-0.0017402	0.0011753	NA	NA	NA	1	-1	1	NA	NA	NA	0.0511664	0.139403	0.128996	NA	NA	NA	363.99	468	NA	NA	NA	0.245315	1	1	1	1	1	1	1	1	1	1	1	1	1	1	1	1	1	1	1	1	1	1	1	1	1
Zc4h2	9.0003e-05	0.0032433	-0.00025782	NA	NA	NA	0	1	0	NA	NA	NA	0.26495	0.107106	0.296894	NA	NA	NA	363.998	437.96	NA	NA	NA	0.520445	0	0	0	0	0	0	0	0	0	0	0	0	0	0	0	0	0	0	0	0	0	0	0	0	0
E130012A19Rik	0.00068707	-0.0040333	0.00050207	NA	NA	NA	1	0	1	NA	NA	NA	0.0494427	0.20313	0.161294	NA	NA	NA	363.999	407.01	NA	NA	NA	0.225017	1	1	1	1	1	1	1	1	1	1	1	1	1	1	1	1	1	1	1	1	1	1	1	1	1
Spry1	-0.00095962	0.00041167	NA	NA	NA	NA	-1	1	NA	NA	NA	NA	0.0434054	0.170779	NA	NA	NA	NA	363.999	NA	NA	NA	NA	0.370825	-1	-1	-1	-1	-1	-1	-1	-1	-1	-1	-1	-1	-1	-1	-1	-1	-1	-1	-1	-1	-1	-1	-1	-1	-1
Tubb4a	0.0010135	-0.00014309	NA	NA	NA	NA	1	0	NA	NA	NA	NA	0.0383708	0.321769	NA	NA	NA	NA	364	NA	NA	NA	NA	0.475328	1	1	1	1	1	1	1	1	1	1	1	1	1	1	1	1	1	1	1	1	1	1	1	1	1
Fam212b	0.0008754	-0.0010689	NA	NA	NA	NA	1	-1	NA	NA	NA	NA	0.0587583	0.0881742	NA	NA	NA	NA	364	NA	NA	NA	NA	0.215189	1	1	1	1	1	1	1	1	1	1	1	1	1	1	1	1	1	1	1	1	1	1	1	1	1
Haus2	-0.00022827	0.0011536	NA	NA	NA	NA	-1	1	NA	NA	NA	NA	0.164082	0.0681276	NA	NA	NA	NA	364	NA	NA	NA	NA	0.218901	-1	-1	-1	-1	-1	-1	-1	-1	-1	-1	-1	-1	-1	-1	-1	-1	-1	-1	-1	-1	-1	-1	-1	-1	-1
Adam8	-0.0014578	-0.0001454	NA	NA	NA	NA	-1	0	NA	NA	NA	NA	0.0422956	0.378516	NA	NA	NA	NA	364	NA	NA	NA	NA	0.4674	-1	-1	-1	-1	-1	-1	-1	-1	-1	-1	-1	-1	-1	-1	-1	-1	-1	-1	-1	-1	-1	-1	-1	-1	-1
Sos2	-0.0010628	0.00026259	NA	NA	NA	NA	-1	0	NA	NA	NA	NA	0.0501183	0.284706	NA	NA	NA	NA	364	NA	NA	NA	NA	0.318588	-1	-1	-1	-1	-1	-1	-1	-1	-1	-1	-1	-1	-1	-1	-1	-1	-1	-1	-1	-1	-1	-1	-1	-1	-1
Marveld2	-0.00099401	-8.8416e-06	NA	NA	NA	NA	-1	0	NA	NA	NA	NA	0.0370068	0.487501	NA	NA	NA	NA	364.001	NA	NA	NA	NA	0.511568	-1	-1	-1	-1	-1	-1	-1	-1	-1	-1	-1	-1	-1	-1	-1	-1	-1	-1	-1	-1	-1	-1	-1	-1	-1
Rab11fip4	-0.00075759	0.0087092	0.00033969	NA	NA	NA	-1	0	0	NA	NA	NA	0.0570199	0.205192	0.242102	NA	NA	NA	365.505	392	NA	NA	NA	0.28321	-1	-1	-1	-1	-1	-1	-1	-1	-1	-1	-1	-1	-1	-1	-1	-1	-1	-1	-1	-1	-1	-1	-1	-1	-1
Trim71	-0.0004232	0.012431	-0.0010764	NA	NA	NA	-1	1	-1	NA	NA	NA	0.0946996	0.147114	0.088091	NA	NA	NA	365.753	392	NA	NA	NA	0.27894	-1	-1	-1	-1	-1	-1	-1	-1	-1	-1	-1	-1	-1	-1	-1	-1	-1	-1	-1	-1	-1	-1	-1	-1	-1
Fkbp9	-0.00043571	0.00020926	NA	NA	NA	NA	-1	0	NA	NA	NA	NA	0.058855	0.205849	NA	NA	NA	NA	366.134	NA	NA	NA	NA	0.227456	-1	-1	-1	-1	-1	-1	-1	-1	-1	-1	-1	-1	-1	-1	-1	-1	-1	-1	-1	-1	-1	-1	-1	-1	-1
Atad1	-0.00095602	0.018163	-0.00098143	NA	NA	NA	-1	1	-1	NA	NA	NA	0.0544747	0.159859	0.116982	NA	NA	NA	366.656	388.001	NA	NA	NA	0.262582	-1	-1	-1	-1	-1	-1	-1	-1	-1	-1	-1	-1	-1	-1	-1	-1	-1	-1	-1	-1	-1	-1	-1	-1	-1
Bub1b	-0.00026498	0.0069466	0.00013469	NA	NA	NA	-1	0	0	NA	NA	NA	0.15115	0.208845	0.376976	NA	NA	NA	367.569	395.64	NA	NA	NA	0.228759	-1	-1	-1	-1	-1	-1	-1	-1	-1	-1	-1	-1	-1	-1	-1	-1	-1	-1	-1	-1	-1	-1	-1	-1	-1
Arpc1b	-6.3391e-05	-0.01268	0.00047056	NA	NA	NA	0	-1	1	NA	NA	NA	0.366746	0.192118	0.19968	NA	NA	NA	368	393.891	NA	NA	NA	0.464643	0	0	0	0	0	0	0	0	0	0	0	0	0	0	0	0	0	0	0	0	0	0	0	0	0
Nxn	0.00050319	-0.011116	0.0001401	NA	NA	NA	1	-1	0	NA	NA	NA	0.0918969	0.181589	0.379469	NA	NA	NA	368.002	396.008	NA	NA	NA	0.315787	1	1	1	1	1	1	1	1	1	1	1	1	1	1	1	1	1	1	1	1	1	1	1	1	1
Capn5	-0.0010286	0.00010676	NA	NA	NA	NA	-1	0	NA	NA	NA	NA	0.0522147	0.404288	NA	NA	NA	NA	368.004	NA	NA	NA	NA	0.318898	-1	-1	-1	-1	-1	-1	-1	-1	-1	-1	-1	-1	-1	-1	-1	-1	-1	-1	-1	-1	-1	-1	-1	-1	-1
Rnf24	-0.00075602	0.00021035	NA	NA	NA	NA	-1	0	NA	NA	NA	NA	0.0524252	0.273276	NA	NA	NA	NA	368.004	NA	NA	NA	NA	0.300394	-1	-1	-1	-1	-1	-1	-1	-1	-1	-1	-1	-1	-1	-1	-1	-1	-1	-1	-1	-1	-1	-1	-1	-1	-1
Atp8b2	-0.0010426	4.399e-05	NA	NA	NA	NA	-1	0	NA	NA	NA	NA	0.0315407	0.434158	NA	NA	NA	NA	368.008	NA	NA	NA	NA	0.581686	-1	-1	-1	-1	-1	-1	-1	-1	-1	-1	-1	-1	-1	-1	-1	-1	-1	-1	-1	-1	-1	-1	-1	-1	-1
Cog4	0.00075353	-0.0046576	0.0014985	NA	NA	NA	1	0	1	NA	NA	NA	0.0616495	0.210167	0.0862838	NA	NA	NA	369.22	416	NA	NA	NA	0.219687	1	1	1	1	1	1	1	1	1	1	1	1	1	1	1	1	1	1	1	1	1	1	1	1	1
Dusp14	-0.00052253	0.00014016	NA	NA	NA	NA	-1	0	NA	NA	NA	NA	0.0568526	0.298307	NA	NA	NA	NA	369.556	NA	NA	NA	NA	0.261911	-1	-1	-1	-1	-1	-1	-1	-1	-1	-1	-1	-1	-1	-1	-1	-1	-1	-1	-1	-1	-1	-1	-1	-1	-1
L3mbtl2	0.0008852	-0.002433	0.0015627	NA	NA	NA	1	-1	1	NA	NA	NA	0.052559	0.150362	0.130184	NA	NA	NA	369.57	460.002	NA	NA	NA	0.238888	1	1	1	1	1	1	1	1	1	1	1	1	1	1	1	1	1	1	1	1	1	1	1	1	1
Fgfr3	-2.1377e-05	0.0015043	NA	NA	NA	NA	0	1	NA	NA	NA	NA	0.452825	0.0630923	NA	NA	NA	NA	371.978	NA	NA	NA	NA	0.314784	0	0	0	0	0	0	0	0	0	0	0	0	0	0	0	0	0	0	0	0	0	0	0	0	0
Ermp1	-0.00086819	-0.00014851	NA	NA	NA	NA	-1	0	NA	NA	NA	NA	0.0322317	0.279015	NA	NA	NA	NA	371.995	NA	NA	NA	NA	0.61109	-1	-1	-1	-1	-1	-1	-1	-1	-1	-1	-1	-1	-1	-1	-1	-1	-1	-1	-1	-1	-1	-1	-1	-1	-1
Hmga1	-0.00013774	0.0036969	-0.00013893	NA	NA	NA	-1	1	0	NA	NA	NA	0.186825	0.175781	0.349618	NA	NA	NA	374.212	419.247	NA	NA	NA	0.26527	-1	-1	-1	-1	-1	-1	-1	-1	-1	-1	-1	-1	-1	-1	-1	-1	-1	-1	-1	-1	-1	-1	-1	-1	-1
Klhdc4	0.00073959	-0.0024763	0.0011934	NA	NA	NA	1	-1	1	NA	NA	NA	0.0522113	0.168649	0.123777	NA	NA	NA	374.456	446.199	NA	NA	NA	0.245691	1	1	1	1	1	1	1	1	1	1	1	1	1	1	1	1	1	1	1	1	1	1	1	1	1
Pced1a	0.00092338	-0.00068426	NA	NA	NA	NA	1	-1	NA	NA	NA	NA	0.051235	0.143141	NA	NA	NA	NA	376	NA	NA	NA	NA	0.260438	1	1	1	1	1	1	1	1	1	1	1	1	1	1	1	1	1	1	1	1	1	1	1	1	1
Tshz1	-0.0017362	-0.00023683	NA	NA	NA	NA	-1	0	NA	NA	NA	NA	0.0189573	0.243989	NA	NA	NA	NA	376.003	NA	NA	NA	NA	0.811294	-1	-1	-1	-1	-1	-1	-1	-1	-1	-1	-1	-1	-1	-1	-1	-1	-1	-1	-1	-1	-1	-1	-1	-1	-1
Cabp7	0.00035643	0.0018514	NA	NA	NA	NA	1	1	NA	NA	NA	NA	0.132186	0.0588421	NA	NA	NA	NA	376.226	NA	NA	NA	NA	0.462611	1	1	1	1	1	1	1	1	1	1	1	1	1	1	1	1	1	1	1	1	1	1	1	1	1
Ccdc84	7.7612e-05	0.0072111	-0.0015851	NA	NA	NA	0	1	-1	NA	NA	NA	0.34307	0.191219	0.0824899	NA	NA	NA	378.582	416	NA	NA	NA	0.207843	0	0	0	0	0	0	0	0	0	0	0	0	0	0	0	0	0	0	0	0	0	0	0	0	0
Mcrs1	0.00023912	-0.009521	0.00061763	NA	NA	NA	1	0	1	NA	NA	NA	0.129863	0.237411	0.133848	NA	NA	NA	379.982	403.871	NA	NA	NA	0.230853	1	1	1	1	1	1	1	1	1	1	1	1	1	1	1	1	1	1	1	1	1	1	1	1	1
Ensa	0.00030576	0.0017753	NA	NA	NA	NA	1	1	NA	NA	NA	NA	0.11803	0.0486554	NA	NA	NA	NA	379.997	NA	NA	NA	NA	0.555731	1	1	1	1	1	1	1	1	1	1	1	1	1	1	1	1	1	1	1	1	1	1	1	1	1
Tnfaip2	-0.0012945	0.00056196	NA	NA	NA	NA	-1	1	NA	NA	NA	NA	0.033376	0.161949	NA	NA	NA	NA	383.841	NA	NA	NA	NA	0.500476	-1	-1	-1	-1	-1	-1	-1	-1	-1	-1	-1	-1	-1	-1	-1	-1	-1	-1	-1	-1	-1	-1	-1	-1	-1
Thg1l	0.00077071	-0.0003767	NA	NA	NA	NA	1	-1	NA	NA	NA	NA	0.0419674	0.183974	NA	NA	NA	NA	384.001	NA	NA	NA	NA	0.370889	1	1	1	1	1	1	1	1	1	1	1	1	1	1	1	1	1	1	1	1	1	1	1	1	1
Rnf19a	-0.0005101	0.00060294	NA	NA	NA	NA	-1	1	NA	NA	NA	NA	0.0541891	0.107061	NA	NA	NA	NA	386.245	NA	NA	NA	NA	0.22897	-1	-1	-1	-1	-1	-1	-1	-1	-1	-1	-1	-1	-1	-1	-1	-1	-1	-1	-1	-1	-1	-1	-1	-1	-1
Atp2b4	-3.6342e-05	0.00096044	NA	NA	NA	NA	0	1	NA	NA	NA	NA	0.377178	0.0732045	NA	NA	NA	NA	388.086	NA	NA	NA	NA	0.245833	0	0	0	0	0	0	0	0	0	0	0	0	0	0	0	0	0	0	0	0	0	0	0	0	0
Pafah2	0.0008439	-0.0011419	NA	NA	NA	NA	1	-1	NA	NA	NA	NA	0.0559303	0.101392	NA	NA	NA	NA	388.602	NA	NA	NA	NA	0.215888	1	1	1	1	1	1	1	1	1	1	1	1	1	1	1	1	1	1	1	1	1	1	1	1	1
Lmna	-0.0013663	-0.00031153	NA	NA	NA	NA	-1	-1	NA	NA	NA	NA	0.0145851	0.148971	NA	NA	NA	NA	388.907	NA	NA	NA	NA	0.881303	-1	-1	-1	-1	-1	-1	-1	-1	-1	-1	-1	-1	-1	-1	-1	-1	-1	-1	-1	-1	-1	-1	-1	-1	-1
Ndnf	0.00044205	0.0016346	NA	NA	NA	NA	1	1	NA	NA	NA	NA	0.0904037	0.0680974	NA	NA	NA	NA	396.001	NA	NA	NA	NA	0.470504	1	1	1	1	1	1	1	1	1	1	1	1	1	1	1	1	1	1	1	1	1	1	1	1	1
Cdh4	0.00069313	-0.00139	NA	NA	NA	NA	1	-1	NA	NA	NA	NA	0.043352	0.0648331	NA	NA	NA	NA	403.918	NA	NA	NA	NA	0.338592	1	1	1	1	1	1	1	1	1	1	1	1	1	1	1	1	1	1	1	1	1	1	1	1	1
Erap1	-0.0019057	-0.00036354	NA	NA	NA	NA	-1	-1	NA	NA	NA	NA	0.0151519	0.198621	NA	NA	NA	NA	403.977	NA	NA	NA	NA	0.867209	-1	-1	-1	-1	-1	-1	-1	-1	-1	-1	-1	-1	-1	-1	-1	-1	-1	-1	-1	-1	-1	-1	-1	-1	-1
Nr2f1	0.00098919	-0.00066095	NA	NA	NA	NA	1	0	NA	NA	NA	NA	0.0509358	0.208077	NA	NA	NA	NA	408.037	NA	NA	NA	NA	0.265499	1	1	1	1	1	1	1	1	1	1	1	1	1	1	1	1	1	1	1	1	1	1	1	1	1
Myo18a	-0.0011148	0.00030202	NA	NA	NA	NA	-1	0	NA	NA	NA	NA	0.0281255	0.255773	NA	NA	NA	NA	408.106	NA	NA	NA	NA	0.591808	-1	-1	-1	-1	-1	-1	-1	-1	-1	-1	-1	-1	-1	-1	-1	-1	-1	-1	-1	-1	-1	-1	-1	-1	-1
Lrp2	-0.00097644	0.0010202	NA	NA	NA	NA	-1	1	NA	NA	NA	NA	0.0387	0.113045	NA	NA	NA	NA	410.776	NA	NA	NA	NA	0.374965	-1	-1	-1	-1	-1	-1	-1	-1	-1	-1	-1	-1	-1	-1	-1	-1	-1	-1	-1	-1	-1	-1	-1	-1	-1
Srxn1	-0.00107	5.8644e-05	NA	NA	NA	NA	-1	0	NA	NA	NA	NA	0.0244485	0.429684	NA	NA	NA	NA	411.99	NA	NA	NA	NA	0.683814	-1	-1	-1	-1	-1	-1	-1	-1	-1	-1	-1	-1	-1	-1	-1	-1	-1	-1	-1	-1	-1	-1	-1	-1	-1
Bmp4	-0.00061193	0.00033293	NA	NA	NA	NA	-1	0	NA	NA	NA	NA	0.0508535	0.240029	NA	NA	NA	NA	412	NA	NA	NA	NA	0.280269	-1	-1	-1	-1	-1	-1	-1	-1	-1	-1	-1	-1	-1	-1	-1	-1	-1	-1	-1	-1	-1	-1	-1	-1	-1
Pot1b	0.00096089	-0.00073423	NA	NA	NA	NA	1	-1	NA	NA	NA	NA	0.0424262	0.168349	NA	NA	NA	NA	412.001	NA	NA	NA	NA	0.340725	1	1	1	1	1	1	1	1	1	1	1	1	1	1	1	1	1	1	1	1	1	1	1	1	1
Fndc1	-0.0011111	-0.00018814	NA	NA	NA	NA	-1	0	NA	NA	NA	NA	0.0286997	0.336933	NA	NA	NA	NA	412.005	NA	NA	NA	NA	0.626875	-1	-1	-1	-1	-1	-1	-1	-1	-1	-1	-1	-1	-1	-1	-1	-1	-1	-1	-1	-1	-1	-1	-1	-1	-1
Slit1	-0.0012275	0.00016113	NA	NA	NA	NA	-1	0	NA	NA	NA	NA	0.0260924	0.35144	NA	NA	NA	NA	412.041	NA	NA	NA	NA	0.647038	-1	-1	-1	-1	-1	-1	-1	-1	-1	-1	-1	-1	-1	-1	-1	-1	-1	-1	-1	-1	-1	-1	-1	-1	-1
Dmtn	-0.00090607	0.000369	NA	NA	NA	NA	-1	0	NA	NA	NA	NA	0.0422805	0.264097	NA	NA	NA	NA	415.792	NA	NA	NA	NA	0.375879	-1	-1	-1	-1	-1	-1	-1	-1	-1	-1	-1	-1	-1	-1	-1	-1	-1	-1	-1	-1	-1	-1	-1	-1	-1
Scel	-0.00076616	0.00035307	NA	NA	NA	NA	-1	0	NA	NA	NA	NA	0.0472672	0.262416	NA	NA	NA	NA	415.975	NA	NA	NA	NA	0.318484	-1	-1	-1	-1	-1	-1	-1	-1	-1	-1	-1	-1	-1	-1	-1	-1	-1	-1	-1	-1	-1	-1	-1	-1	-1
Slc44a5	0.00073519	-0.00052032	NA	NA	NA	NA	1	0	NA	NA	NA	NA	0.0583832	0.228446	NA	NA	NA	NA	415.999	NA	NA	NA	NA	0.214071	1	1	1	1	1	1	1	1	1	1	1	1	1	1	1	1	1	1	1	1	1	1	1	1	1
Chfr	0.00068881	-0.00063963	0.007974	NA	NA	NA	1	-1	1	NA	NA	NA	0.0403644	0.192859	0.113675	NA	NA	NA	416.066	563.409	NA	NA	NA	0.428925	1	1	1	1	1	1	1	1	1	1	1	1	1	1	1	1	1	1	1	1	1	1	1	1	1
Kctd9	-0.00071017	0.00039228	NA	NA	NA	NA	-1	0	NA	NA	NA	NA	0.0428016	0.225653	NA	NA	NA	NA	420	NA	NA	NA	NA	0.357261	-1	-1	-1	-1	-1	-1	-1	-1	-1	-1	-1	-1	-1	-1	-1	-1	-1	-1	-1	-1	-1	-1	-1	-1	-1
Aifm1	0.0010815	-0.0013394	0.0054031	NA	NA	NA	1	-1	1	NA	NA	NA	0.0337726	0.154747	0.145852	NA	NA	NA	421.567	549.028	NA	NA	NA	0.471345	1	1	1	1	1	1	1	1	1	1	1	1	1	1	1	1	1	1	1	1	1	1	1	1	1
Tor2a	-0.00087759	0.00074001	NA	NA	NA	NA	-1	1	NA	NA	NA	NA	0.0395619	0.159103	NA	NA	NA	NA	423.259	NA	NA	NA	NA	0.373913	-1	-1	-1	-1	-1	-1	-1	-1	-1	-1	-1	-1	-1	-1	-1	-1	-1	-1	-1	-1	-1	-1	-1	-1	-1
Plekha5	0.00070495	-0.00043671	NA	NA	NA	NA	1	0	NA	NA	NA	NA	0.0426147	0.231776	NA	NA	NA	NA	428	NA	NA	NA	NA	0.346297	1	1	1	1	1	1	1	1	1	1	1	1	1	1	1	1	1	1	1	1	1	1	1	1	1
Phf21a	0.0008226	-0.0010903	NA	NA	NA	NA	1	-1	NA	NA	NA	NA	0.046069	0.134841	NA	NA	NA	NA	432	NA	NA	NA	NA	0.283795	1	1	1	1	1	1	1	1	1	1	1	1	1	1	1	1	1	1	1	1	1	1	1	1	1
Pdzk1	0.00099231	-0.00072891	NA	NA	NA	NA	1	-1	NA	NA	NA	NA	0.0346508	0.182371	NA	NA	NA	NA	432.004	NA	NA	NA	NA	0.440398	1	1	1	1	1	1	1	1	1	1	1	1	1	1	1	1	1	1	1	1	1	1	1	1	1
Ppp2r2c	-0.001361	-9.4751e-05	NA	NA	NA	NA	-1	0	NA	NA	NA	NA	0.0128608	0.379656	NA	NA	NA	NA	435.959	NA	NA	NA	NA	0.885693	-1	-1	-1	-1	-1	-1	-1	-1	-1	-1	-1	-1	-1	-1	-1	-1	-1	-1	-1	-1	-1	-1	-1	-1	-1
Skida1	0.0013757	0.0003644	NA	NA	NA	NA	1	0	NA	NA	NA	NA	0.0209884	0.2715	NA	NA	NA	NA	435.995	NA	NA	NA	NA	0.751134	1	1	1	1	1	1	1	1	1	1	1	1	1	1	1	1	1	1	1	1	1	1	1	1	1
Loxl4	-0.0010434	0.00052219	NA	NA	NA	NA	-1	0	NA	NA	NA	NA	0.0314258	0.234868	NA	NA	NA	NA	439.044	NA	NA	NA	NA	0.510457	-1	-1	-1	-1	-1	-1	-1	-1	-1	-1	-1	-1	-1	-1	-1	-1	-1	-1	-1	-1	-1	-1	-1	-1	-1
Slc35e4	-0.00058119	0.00051088	NA	NA	NA	NA	-1	0	NA	NA	NA	NA	0.0508503	0.222756	NA	NA	NA	NA	439.76	NA	NA	NA	NA	0.25687	-1	-1	-1	-1	-1	-1	-1	-1	-1	-1	-1	-1	-1	-1	-1	-1	-1	-1	-1	-1	-1	-1	-1	-1	-1
Gbp2	-0.0017612	-0.00041525	NA	NA	NA	NA	-1	0	NA	NA	NA	NA	0.0126593	0.219212	NA	NA	NA	NA	440.372	NA	NA	NA	NA	0.890666	-1	-1	-1	-1	-1	-1	-1	-1	-1	-1	-1	-1	-1	-1	-1	-1	-1	-1	-1	-1	-1	-1	-1	-1	-1
Tuba4a	-0.00097286	9.4601e-05	NA	NA	NA	NA	-1	0	NA	NA	NA	NA	0.0272211	0.431525	NA	NA	NA	NA	443.991	NA	NA	NA	NA	0.605478	-1	-1	-1	-1	-1	-1	-1	-1	-1	-1	-1	-1	-1	-1	-1	-1	-1	-1	-1	-1	-1	-1	-1	-1	-1
Zmynd8	0.00053419	-0.0013462	NA	NA	NA	NA	1	-1	NA	NA	NA	NA	0.0501951	0.100759	NA	NA	NA	NA	444	NA	NA	NA	NA	0.241651	1	1	1	1	1	1	1	1	1	1	1	1	1	1	1	1	1	1	1	1	1	1	1	1	1
Cyyr1	0.00097093	-0.0004499	NA	NA	NA	NA	1	0	NA	NA	NA	NA	0.032058	0.269708	NA	NA	NA	NA	444	NA	NA	NA	NA	0.495955	1	1	1	1	1	1	1	1	1	1	1	1	1	1	1	1	1	1	1	1	1	1	1	1	1
Crb2	0.00068059	-0.00037859	NA	NA	NA	NA	1	0	NA	NA	NA	NA	0.0357045	0.268338	NA	NA	NA	NA	450.101	NA	NA	NA	NA	0.435861	1	1	1	1	1	1	1	1	1	1	1	1	1	1	1	1	1	1	1	1	1	1	1	1	1
Phf6	0.00072242	-0.00039101	NA	NA	NA	NA	1	0	NA	NA	NA	NA	0.0331499	0.260818	NA	NA	NA	NA	453.293	NA	NA	NA	NA	0.479137	1	1	1	1	1	1	1	1	1	1	1	1	1	1	1	1	1	1	1	1	1	1	1	1	1
Ift74	0.00083586	-0.00036491	NA	NA	NA	NA	1	0	NA	NA	NA	NA	0.0313026	0.28554	NA	NA	NA	NA	455.899	NA	NA	NA	NA	0.518643	1	1	1	1	1	1	1	1	1	1	1	1	1	1	1	1	1	1	1	1	1	1	1	1	1
H2-K1	-0.00087621	0.0005728	NA	NA	NA	NA	-1	0	NA	NA	NA	NA	0.0282976	0.215849	NA	NA	NA	NA	459.983	NA	NA	NA	NA	0.55564	-1	-1	-1	-1	-1	-1	-1	-1	-1	-1	-1	-1	-1	-1	-1	-1	-1	-1	-1	-1	-1	-1	-1	-1	-1
Znrf2	0.00047716	-0.00078057	NA	NA	NA	NA	1	-1	NA	NA	NA	NA	0.0525169	0.191219	NA	NA	NA	NA	467.995	NA	NA	NA	NA	0.223505	1	1	1	1	1	1	1	1	1	1	1	1	1	1	1	1	1	1	1	1	1	1	1	1	1
Pacsin2	-0.0011915	0.00065169	NA	NA	NA	NA	-1	0	NA	NA	NA	NA	0.0279751	0.25273	NA	NA	NA	NA	467.995	NA	NA	NA	NA	0.570769	-1	-1	-1	-1	-1	-1	-1	-1	-1	-1	-1	-1	-1	-1	-1	-1	-1	-1	-1	-1	-1	-1	-1	-1	-1
Mcf2	0.0013857	-0.00086897	NA	NA	NA	NA	1	0	NA	NA	NA	NA	0.0239671	0.206789	NA	NA	NA	NA	468	NA	NA	NA	NA	0.641786	1	1	1	1	1	1	1	1	1	1	1	1	1	1	1	1	1	1	1	1	1	1	1	1	1
Frem1	0.0010478	-0.0016174	NA	NA	NA	NA	1	-1	NA	NA	NA	NA	0.0270503	0.106739	NA	NA	NA	NA	468.001	NA	NA	NA	NA	0.546262	1	1	1	1	1	1	1	1	1	1	1	1	1	1	1	1	1	1	1	1	1	1	1	1	1
Krt18	-0.0010234	-0.00014747	NA	NA	NA	NA	-1	0	NA	NA	NA	NA	0.0165895	0.383309	NA	NA	NA	NA	475.318	NA	NA	NA	NA	0.812598	-1	-1	-1	-1	-1	-1	-1	-1	-1	-1	-1	-1	-1	-1	-1	-1	-1	-1	-1	-1	-1	-1	-1	-1	-1
Tnfrsf21	8.5847e-05	0.0026791	NA	NA	NA	NA	0	1	NA	NA	NA	NA	0.262851	0.077966	NA	NA	NA	NA	476	NA	NA	NA	NA	0.302883	0	0	0	0	0	0	0	0	0	0	0	0	0	0	0	0	0	0	0	0	0	0	0	0	0
Sparcl1	0.00073866	0.0029441	NA	NA	NA	NA	1	1	NA	NA	NA	NA	0.0303015	0.0624146	NA	NA	NA	NA	480.002	NA	NA	NA	NA	0.740297	1	1	1	1	1	1	1	1	1	1	1	1	1	1	1	1	1	1	1	1	1	1	1	1	1
Tmem145	0.00088267	-0.0031286	NA	NA	NA	NA	1	-1	NA	NA	NA	NA	0.0329614	0.129748	NA	NA	NA	NA	516.001	NA	NA	NA	NA	0.414698	1	1	1	1	1	1	1	1	1	1	1	1	1	1	1	1	1	1	1	1	1	1	1	1	1
Ldb2	0.00078825	-0.0030327	NA	NA	NA	NA	1	-1	NA	NA	NA	NA	0.0416496	0.138176	NA	NA	NA	NA	516.002	NA	NA	NA	NA	0.307015	1	1	1	1	1	1	1	1	1	1	1	1	1	1	1	1	1	1	1	1	1	1	1	1	1
2010111I01Rik	-0.00065208	0.0023725	NA	NA	NA	NA	-1	1	NA	NA	NA	NA	0.0407426	0.17698	NA	NA	NA	NA	526.323	NA	NA	NA	NA	0.314582	-1	-1	-1	-1	-1	-1	-1	-1	-1	-1	-1	-1	-1	-1	-1	-1	-1	-1	-1	-1	-1	-1	-1	-1	-1
Gsto1	-0.00037788	0.0020303	NA	NA	NA	NA	-1	1	NA	NA	NA	NA	0.0521155	0.157631	NA	NA	NA	NA	527.551	NA	NA	NA	NA	0.209854	-1	-1	-1	-1	-1	-1	-1	-1	-1	-1	-1	-1	-1	-1	-1	-1	-1	-1	-1	-1	-1	-1	-1	-1	-1
Acsf3	0.00044425	-0.0023816	NA	NA	NA	NA	1	-1	NA	NA	NA	NA	0.0497879	0.17813	NA	NA	NA	NA	531.998	NA	NA	NA	NA	0.221483	1	1	1	1	1	1	1	1	1	1	1	1	1	1	1	1	1	1	1	1	1	1	1	1	1
Sema3c	0.00041895	0.0075571	NA	NA	NA	NA	1	1	NA	NA	NA	NA	0.0588712	0.0849133	NA	NA	NA	NA	542.332	NA	NA	NA	NA	0.455097	1	1	1	1	1	1	1	1	1	1	1	1	1	1	1	1	1	1	1	1	1	1	1	1	1
Ttc14	0.00054085	-0.0040613	NA	NA	NA	NA	1	-1	NA	NA	NA	NA	0.0324544	0.109712	NA	NA	NA	NA	542.95	NA	NA	NA	NA	0.413933	1	1	1	1	1	1	1	1	1	1	1	1	1	1	1	1	1	1	1	1	1	1	1	1	1
Mn1	0.00090125	-0.005571	NA	NA	NA	NA	1	-1	NA	NA	NA	NA	0.0334547	0.148841	NA	NA	NA	NA	547.996	NA	NA	NA	NA	0.399574	1	1	1	1	1	1	1	1	1	1	1	1	1	1	1	1	1	1	1	1	1	1	1	1	1
Sox2	0.00051831	-0.0039443	NA	NA	NA	NA	1	-1	NA	NA	NA	NA	0.0350556	0.129249	NA	NA	NA	NA	548	NA	NA	NA	NA	0.374905	1	1	1	1	1	1	1	1	1	1	1	1	1	1	1	1	1	1	1	1	1	1	1	1	1
Itgb8	0.00037244	0.0072638	NA	NA	NA	NA	1	1	NA	NA	NA	NA	0.0769296	0.143255	NA	NA	NA	NA	552	NA	NA	NA	NA	0.262537	1	1	1	1	1	1	1	1	1	1	1	1	1	1	1	1	1	1	1	1	1	1	1	1	1
Stx12	-0.00039345	0.00562	NA	NA	NA	NA	-1	1	NA	NA	NA	NA	0.0468863	0.120308	NA	NA	NA	NA	553.524	NA	NA	NA	NA	0.255709	-1	-1	-1	-1	-1	-1	-1	-1	-1	-1	-1	-1	-1	-1	-1	-1	-1	-1	-1	-1	-1	-1	-1	-1	-1
Ppp1r2	-0.00049125	0.0072771	NA	NA	NA	NA	-1	1	NA	NA	NA	NA	0.0348192	0.135414	NA	NA	NA	NA	567.896	NA	NA	NA	NA	0.371931	-1	-1	-1	-1	-1	-1	-1	-1	-1	-1	-1	-1	-1	-1	-1	-1	-1	-1	-1	-1	-1	-1	-1	-1	-1
Suds3	0.00044379	0.0098185	NA	NA	NA	NA	1	1	NA	NA	NA	NA	0.0467612	0.146089	NA	NA	NA	NA	568	NA	NA	NA	NA	0.387107	1	1	1	1	1	1	1	1	1	1	1	1	1	1	1	1	1	1	1	1	1	1	1	1	1
Rcor2	0.00060796	-0.013563	NA	NA	NA	NA	1	-1	NA	NA	NA	NA	0.0430669	0.162115	NA	NA	NA	NA	573.533	NA	NA	NA	NA	0.273712	1	1	1	1	1	1	1	1	1	1	1	1	1	1	1	1	1	1	1	1	1	1	1	1	1
Tcea1	0.00030776	0.010504	NA	NA	NA	NA	1	1	NA	NA	NA	NA	0.0611651	0.153055	NA	NA	NA	NA	574.65	NA	NA	NA	NA	0.270069	1	1	1	1	1	1	1	1	1	1	1	1	1	1	1	1	1	1	1	1	1	1	1	1	1
Tbc1d15	0.00040202	0.013593	NA	NA	NA	NA	1	1	NA	NA	NA	NA	0.0544849	0.1393	NA	NA	NA	NA	574.888	NA	NA	NA	NA	0.318	1	1	1	1	1	1	1	1	1	1	1	1	1	1	1	1	1	1	1	1	1	1	1	1	1
Chchd3	0.00035655	0.012555	NA	NA	NA	NA	1	1	NA	NA	NA	NA	0.0553707	0.168309	NA	NA	NA	NA	576	NA	NA	NA	NA	0.301397	1	1	1	1	1	1	1	1	1	1	1	1	1	1	1	1	1	1	1	1	1	1	1	1	1
Yme1l1	0.00029518	0.012596	NA	NA	NA	NA	1	1	NA	NA	NA	NA	0.0703263	0.142894	NA	NA	NA	NA	576	NA	NA	NA	NA	0.233777	1	1	1	1	1	1	1	1	1	1	1	1	1	1	1	1	1	1	1	1	1	1	1	1	1
Adamts10	0.00055207	-0.020359	NA	NA	NA	NA	1	-1	NA	NA	NA	NA	0.0535052	0.157287	NA	NA	NA	NA	576	NA	NA	NA	NA	0.208012	1	1	1	1	1	1	1	1	1	1	1	1	1	1	1	1	1	1	1	1	1	1	1	1	1
Gins4	0.00047	0.014706	NA	NA	NA	NA	1	1	NA	NA	NA	NA	0.0353789	0.125916	NA	NA	NA	NA	577.902	NA	NA	NA	NA	0.487953	1	1	1	1	1	1	1	1	1	1	1	1	1	1	1	1	1	1	1	1	1	1	1	1	1
Cd24a	0.000897317	NA	NA	NA	NA	NA	1	NA	NA	NA	NA	NA	9.82412e-52	NA	NA	NA	NA	NA	NA	NA	NA	NA	NA	0.79797	1	1	1	1	1	1	1	1	1	1	1	1	1	1	1	1	1	1	1	1	1	1	1	1	1
Nptxr	-0.00119333	NA	NA	NA	NA	NA	-1	NA	NA	NA	NA	NA	2.24297e-51	NA	NA	NA	NA	NA	NA	NA	NA	NA	NA	0.795628	-1	-1	-1	-1	-1	-1	-1	-1	-1	-1	-1	-1	-1	-1	-1	-1	-1	-1	-1	-1	-1	-1	-1	-1	-1
Narf	0.00116263	NA	NA	NA	NA	NA	1	NA	NA	NA	NA	NA	2.07389e-49	NA	NA	NA	NA	NA	NA	NA	NA	NA	NA	0.782295	1	1	1	1	1	1	1	1	1	1	1	1	1	1	1	1	1	1	1	1	1	1	1	1	1
Capn2	-0.00128812	NA	NA	NA	NA	NA	-1	NA	NA	NA	NA	NA	7.84862e-49	NA	NA	NA	NA	NA	NA	NA	NA	NA	NA	0.778213	-1	-1	-1	-1	-1	-1	-1	-1	-1	-1	-1	-1	-1	-1	-1	-1	-1	-1	-1	-1	-1	-1	-1	-1	-1
Smoc1	0.00129376	NA	NA	NA	NA	NA	1	NA	NA	NA	NA	NA	7.96801e-40	NA	NA	NA	NA	NA	NA	NA	NA	NA	NA	0.703786	1	1	1	1	1	1	1	1	1	1	1	1	1	1	1	1	1	1	1	1	1	1	1	1	1
Greb1l	0.00102063	NA	NA	NA	NA	NA	1	NA	NA	NA	NA	NA	9.95126e-40	NA	NA	NA	NA	NA	NA	NA	NA	NA	NA	0.702866	1	1	1	1	1	1	1	1	1	1	1	1	1	1	1	1	1	1	1	1	1	1	1	1	1
Cd109	-0.000938897	NA	NA	NA	NA	NA	-1	NA	NA	NA	NA	NA	6.9672e-39	NA	NA	NA	NA	NA	NA	NA	NA	NA	NA	0.694692	-1	-1	-1	-1	-1	-1	-1	-1	-1	-1	-1	-1	-1	-1	-1	-1	-1	-1	-1	-1	-1	-1	-1	-1	-1
Spsb4	0.000937165	NA	NA	NA	NA	NA	1	NA	NA	NA	NA	NA	6.37332e-36	NA	NA	NA	NA	NA	NA	NA	NA	NA	NA	0.664244	1	1	1	1	1	1	1	1	1	1	1	1	1	1	1	1	1	1	1	1	1	1	1	1	1
Car2	-0.000637593	NA	NA	NA	NA	NA	-1	NA	NA	NA	NA	NA	1.7806e-35	NA	NA	NA	NA	NA	NA	NA	NA	NA	NA	0.659402	-1	-1	-1	-1	-1	-1	-1	-1	-1	-1	-1	-1	-1	-1	-1	-1	-1	-1	-1	-1	-1	-1	-1	-1	-1
2900011O08Rik	0.000791536	NA	NA	NA	NA	NA	1	NA	NA	NA	NA	NA	2.95046e-35	NA	NA	NA	NA	NA	NA	NA	NA	NA	NA	0.656996	1	1	1	1	1	1	1	1	1	1	1	1	1	1	1	1	1	1	1	1	1	1	1	1	1
Tes	-0.000611271	NA	NA	NA	NA	NA	-1	NA	NA	NA	NA	NA	1.24728e-33	NA	NA	NA	NA	NA	NA	NA	NA	NA	NA	0.638625	-1	-1	-1	-1	-1	-1	-1	-1	-1	-1	-1	-1	-1	-1	-1	-1	-1	-1	-1	-1	-1	-1	-1	-1	-1
Mtap7d3	0.00086156	NA	NA	NA	NA	NA	1	NA	NA	NA	NA	NA	1.71062e-31	NA	NA	NA	NA	NA	NA	NA	NA	NA	NA	0.612985	1	1	1	1	1	1	1	1	1	1	1	1	1	1	1	1	1	1	1	1	1	1	1	1	1
Galnt16	0.00106983	NA	NA	NA	NA	NA	1	NA	NA	NA	NA	NA	5.48334e-30	NA	NA	NA	NA	NA	NA	NA	NA	NA	NA	0.593841	1	1	1	1	1	1	1	1	1	1	1	1	1	1	1	1	1	1	1	1	1	1	1	1	1
Dhfr	0.000903017	NA	NA	NA	NA	NA	1	NA	NA	NA	NA	NA	7.33196e-29	NA	NA	NA	NA	NA	NA	NA	NA	NA	NA	0.578912	1	1	1	1	1	1	1	1	1	1	1	1	1	1	1	1	1	1	1	1	1	1	1	1	1
Surf4	-0.000762267	NA	NA	NA	NA	NA	-1	NA	NA	NA	NA	NA	1.16215e-28	NA	NA	NA	NA	NA	NA	NA	NA	NA	NA	0.576204	-1	-1	-1	-1	-1	-1	-1	-1	-1	-1	-1	-1	-1	-1	-1	-1	-1	-1	-1	-1	-1	-1	-1	-1	-1
Gm4631	0.000729549	NA	NA	NA	NA	NA	1	NA	NA	NA	NA	NA	1.72787e-27	NA	NA	NA	NA	NA	NA	NA	NA	NA	NA	0.559985	1	1	1	1	1	1	1	1	1	1	1	1	1	1	1	1	1	1	1	1	1	1	1	1	1
Glud1	-0.000647031	NA	NA	NA	NA	NA	-1	NA	NA	NA	NA	NA	1.96888e-27	NA	NA	NA	NA	NA	NA	NA	NA	NA	NA	0.559185	-1	-1	-1	-1	-1	-1	-1	-1	-1	-1	-1	-1	-1	-1	-1	-1	-1	-1	-1	-1	-1	-1	-1	-1	-1
Skap2	0.000946813	NA	NA	NA	NA	NA	1	NA	NA	NA	NA	NA	3.60111e-27	NA	NA	NA	NA	NA	NA	NA	NA	NA	NA	0.555466	1	1	1	1	1	1	1	1	1	1	1	1	1	1	1	1	1	1	1	1	1	1	1	1	1
Dhrs4	0.000829495	NA	NA	NA	NA	NA	1	NA	NA	NA	NA	NA	1.5928e-26	NA	NA	NA	NA	NA	NA	NA	NA	NA	NA	0.546177	1	1	1	1	1	1	1	1	1	1	1	1	1	1	1	1	1	1	1	1	1	1	1	1	1
Tpd52	-0.000548736	NA	NA	NA	NA	NA	-1	NA	NA	NA	NA	NA	1.82118e-25	NA	NA	NA	NA	NA	NA	NA	NA	NA	NA	0.530537	-1	-1	-1	-1	-1	-1	-1	-1	-1	-1	-1	-1	-1	-1	-1	-1	-1	-1	-1	-1	-1	-1	-1	-1	-1
Prmt8	0.000889304	NA	NA	NA	NA	NA	1	NA	NA	NA	NA	NA	2.0018e-25	NA	NA	NA	NA	NA	NA	NA	NA	NA	NA	0.529919	1	1	1	1	1	1	1	1	1	1	1	1	1	1	1	1	1	1	1	1	1	1	1	1	1
Dnajc3	-0.000905979	NA	NA	NA	NA	NA	-1	NA	NA	NA	NA	NA	2.06516e-25	NA	NA	NA	NA	NA	NA	NA	NA	NA	NA	0.529716	-1	-1	-1	-1	-1	-1	-1	-1	-1	-1	-1	-1	-1	-1	-1	-1	-1	-1	-1	-1	-1	-1	-1	-1	-1
Nab1	-0.000704655	NA	NA	NA	NA	NA	-1	NA	NA	NA	NA	NA	7.75752e-25	NA	NA	NA	NA	NA	NA	NA	NA	NA	NA	0.520983	-1	-1	-1	-1	-1	-1	-1	-1	-1	-1	-1	-1	-1	-1	-1	-1	-1	-1	-1	-1	-1	-1	-1	-1	-1
She	-0.000799363	NA	NA	NA	NA	NA	-1	NA	NA	NA	NA	NA	1.08419e-24	NA	NA	NA	NA	NA	NA	NA	NA	NA	NA	0.518749	-1	-1	-1	-1	-1	-1	-1	-1	-1	-1	-1	-1	-1	-1	-1	-1	-1	-1	-1	-1	-1	-1	-1	-1	-1
Man1c1	-0.000781519	NA	NA	NA	NA	NA	-1	NA	NA	NA	NA	NA	1.72073e-24	NA	NA	NA	NA	NA	NA	NA	NA	NA	NA	0.51565	-1	-1	-1	-1	-1	-1	-1	-1	-1	-1	-1	-1	-1	-1	-1	-1	-1	-1	-1	-1	-1	-1	-1	-1	-1
Lama1	0.000787812	NA	NA	NA	NA	NA	1	NA	NA	NA	NA	NA	2.57225e-24	NA	NA	NA	NA	NA	NA	NA	NA	NA	NA	0.512936	1	1	1	1	1	1	1	1	1	1	1	1	1	1	1	1	1	1	1	1	1	1	1	1	1
Rbfox1	-0.000634372	NA	NA	NA	NA	NA	-1	NA	NA	NA	NA	NA	3.36573e-24	NA	NA	NA	NA	NA	NA	NA	NA	NA	NA	0.511113	-1	-1	-1	-1	-1	-1	-1	-1	-1	-1	-1	-1	-1	-1	-1	-1	-1	-1	-1	-1	-1	-1	-1	-1	-1
Senp3	0.000667922	NA	NA	NA	NA	NA	1	NA	NA	NA	NA	NA	3.5938e-24	NA	NA	NA	NA	NA	NA	NA	NA	NA	NA	0.510667	1	1	1	1	1	1	1	1	1	1	1	1	1	1	1	1	1	1	1	1	1	1	1	1	1
Phyh	-0.000640323	NA	NA	NA	NA	NA	-1	NA	NA	NA	NA	NA	5.65374e-24	NA	NA	NA	NA	NA	NA	NA	NA	NA	NA	0.507576	-1	-1	-1	-1	-1	-1	-1	-1	-1	-1	-1	-1	-1	-1	-1	-1	-1	-1	-1	-1	-1	-1	-1	-1	-1
Eml5	-0.000814737	NA	NA	NA	NA	NA	-1	NA	NA	NA	NA	NA	5.82385e-24	NA	NA	NA	NA	NA	NA	NA	NA	NA	NA	0.507373	-1	-1	-1	-1	-1	-1	-1	-1	-1	-1	-1	-1	-1	-1	-1	-1	-1	-1	-1	-1	-1	-1	-1	-1	-1
Lgals3bp	-0.00081956	NA	NA	NA	NA	NA	-1	NA	NA	NA	NA	NA	9.44636e-24	NA	NA	NA	NA	NA	NA	NA	NA	NA	NA	0.504051	-1	-1	-1	-1	-1	-1	-1	-1	-1	-1	-1	-1	-1	-1	-1	-1	-1	-1	-1	-1	-1	-1	-1	-1	-1
Tgfb1	-0.000734415	NA	NA	NA	NA	NA	-1	NA	NA	NA	NA	NA	9.7314e-24	NA	NA	NA	NA	NA	NA	NA	NA	NA	NA	0.503847	-1	-1	-1	-1	-1	-1	-1	-1	-1	-1	-1	-1	-1	-1	-1	-1	-1	-1	-1	-1	-1	-1	-1	-1	-1
Agpat3	-0.000829366	NA	NA	NA	NA	NA	-1	NA	NA	NA	NA	NA	1.10018e-23	NA	NA	NA	NA	NA	NA	NA	NA	NA	NA	0.503	-1	-1	-1	-1	-1	-1	-1	-1	-1	-1	-1	-1	-1	-1	-1	-1	-1	-1	-1	-1	-1	-1	-1	-1	-1
Srgap3	0.000840821	NA	NA	NA	NA	NA	1	NA	NA	NA	NA	NA	1.68987e-23	NA	NA	NA	NA	NA	NA	NA	NA	NA	NA	0.500028	1	1	1	1	1	1	1	1	1	1	1	1	1	1	1	1	1	1	1	1	1	1	1	1	1
Igf2	0.000743071	NA	NA	NA	NA	NA	1	NA	NA	NA	NA	NA	2.39277e-23	NA	NA	NA	NA	NA	NA	NA	NA	NA	NA	0.497606	1	1	1	1	1	1	1	1	1	1	1	1	1	1	1	1	1	1	1	1	1	1	1	1	1
Plod3	-0.00065013	NA	NA	NA	NA	NA	-1	NA	NA	NA	NA	NA	2.79676e-23	NA	NA	NA	NA	NA	NA	NA	NA	NA	NA	0.496516	-1	-1	-1	-1	-1	-1	-1	-1	-1	-1	-1	-1	-1	-1	-1	-1	-1	-1	-1	-1	-1	-1	-1	-1	-1
Acss1	0.000758783	NA	NA	NA	NA	NA	1	NA	NA	NA	NA	NA	2.82542e-23	NA	NA	NA	NA	NA	NA	NA	NA	NA	NA	0.496445	1	1	1	1	1	1	1	1	1	1	1	1	1	1	1	1	1	1	1	1	1	1	1	1	1
Bmp1	-0.000804395	NA	NA	NA	NA	NA	-1	NA	NA	NA	NA	NA	2.93342e-23	NA	NA	NA	NA	NA	NA	NA	NA	NA	NA	0.496182	-1	-1	-1	-1	-1	-1	-1	-1	-1	-1	-1	-1	-1	-1	-1	-1	-1	-1	-1	-1	-1	-1	-1	-1	-1
Dpysl4	-0.000772246	NA	NA	NA	NA	NA	-1	NA	NA	NA	NA	NA	1.03606e-22	NA	NA	NA	NA	NA	NA	NA	NA	NA	NA	0.487274	-1	-1	-1	-1	-1	-1	-1	-1	-1	-1	-1	-1	-1	-1	-1	-1	-1	-1	-1	-1	-1	-1	-1	-1	-1
Kit	0.000882477	NA	NA	NA	NA	NA	1	NA	NA	NA	NA	NA	1.21731e-22	NA	NA	NA	NA	NA	NA	NA	NA	NA	NA	0.486125	1	1	1	1	1	1	1	1	1	1	1	1	1	1	1	1	1	1	1	1	1	1	1	1	1
Fgfr2	0.000858751	NA	NA	NA	NA	NA	1	NA	NA	NA	NA	NA	1.4771e-22	NA	NA	NA	NA	NA	NA	NA	NA	NA	NA	0.484743	1	1	1	1	1	1	1	1	1	1	1	1	1	1	1	1	1	1	1	1	1	1	1	1	1
Ccne2	0.000682931	NA	NA	NA	NA	NA	1	NA	NA	NA	NA	NA	2.76847e-22	NA	NA	NA	NA	NA	NA	NA	NA	NA	NA	0.480228	1	1	1	1	1	1	1	1	1	1	1	1	1	1	1	1	1	1	1	1	1	1	1	1	1
Ankzf1	0.000785775	NA	NA	NA	NA	NA	1	NA	NA	NA	NA	NA	3.85955e-22	NA	NA	NA	NA	NA	NA	NA	NA	NA	NA	0.477825	1	1	1	1	1	1	1	1	1	1	1	1	1	1	1	1	1	1	1	1	1	1	1	1	1
Cat	-0.00071319	NA	NA	NA	NA	NA	-1	NA	NA	NA	NA	NA	6.22103e-22	NA	NA	NA	NA	NA	NA	NA	NA	NA	NA	0.474352	-1	-1	-1	-1	-1	-1	-1	-1	-1	-1	-1	-1	-1	-1	-1	-1	-1	-1	-1	-1	-1	-1	-1	-1	-1
Pllp	0.00070991	NA	NA	NA	NA	NA	1	NA	NA	NA	NA	NA	1.3278e-21	NA	NA	NA	NA	NA	NA	NA	NA	NA	NA	0.468791	1	1	1	1	1	1	1	1	1	1	1	1	1	1	1	1	1	1	1	1	1	1	1	1	1
Bgn	-0.000752599	NA	NA	NA	NA	NA	-1	NA	NA	NA	NA	NA	1.37133e-21	NA	NA	NA	NA	NA	NA	NA	NA	NA	NA	0.468553	-1	-1	-1	-1	-1	-1	-1	-1	-1	-1	-1	-1	-1	-1	-1	-1	-1	-1	-1	-1	-1	-1	-1	-1	-1
Peg12	0.000741294	NA	NA	NA	NA	NA	1	NA	NA	NA	NA	NA	1.40932e-21	NA	NA	NA	NA	NA	NA	NA	NA	NA	NA	0.468351	1	1	1	1	1	1	1	1	1	1	1	1	1	1	1	1	1	1	1	1	1	1	1	1	1
1810011O10Rik	-0.00076767	NA	NA	NA	NA	NA	-1	NA	NA	NA	NA	NA	1.8175e-21	NA	NA	NA	NA	NA	NA	NA	NA	NA	NA	0.466471	-1	-1	-1	-1	-1	-1	-1	-1	-1	-1	-1	-1	-1	-1	-1	-1	-1	-1	-1	-1	-1	-1	-1	-1	-1
Psme2	-0.00046181	NA	NA	NA	NA	NA	-1	NA	NA	NA	NA	NA	2.07749e-21	NA	NA	NA	NA	NA	NA	NA	NA	NA	NA	0.46548	-1	-1	-1	-1	-1	-1	-1	-1	-1	-1	-1	-1	-1	-1	-1	-1	-1	-1	-1	-1	-1	-1	-1	-1	-1
Anapc2	0.00066931	NA	NA	NA	NA	NA	1	NA	NA	NA	NA	NA	2.2756e-21	NA	NA	NA	NA	NA	NA	NA	NA	NA	NA	0.464804	1	1	1	1	1	1	1	1	1	1	1	1	1	1	1	1	1	1	1	1	1	1	1	1	1
Myof	-0.000837953	NA	NA	NA	NA	NA	-1	NA	NA	NA	NA	NA	2.59136e-21	NA	NA	NA	NA	NA	NA	NA	NA	NA	NA	0.463838	-1	-1	-1	-1	-1	-1	-1	-1	-1	-1	-1	-1	-1	-1	-1	-1	-1	-1	-1	-1	-1	-1	-1	-1	-1
Ezr	0.000523845	NA	NA	NA	NA	NA	1	NA	NA	NA	NA	NA	2.7844e-21	NA	NA	NA	NA	NA	NA	NA	NA	NA	NA	0.463303	1	1	1	1	1	1	1	1	1	1	1	1	1	1	1	1	1	1	1	1	1	1	1	1	1
Tex9	0.000702875	NA	NA	NA	NA	NA	1	NA	NA	NA	NA	NA	3.46575e-21	NA	NA	NA	NA	NA	NA	NA	NA	NA	NA	0.46167	1	1	1	1	1	1	1	1	1	1	1	1	1	1	1	1	1	1	1	1	1	1	1	1	1
Fam171a1	-0.000673686	NA	NA	NA	NA	NA	-1	NA	NA	NA	NA	NA	4.01616e-21	NA	NA	NA	NA	NA	NA	NA	NA	NA	NA	0.460568	-1	-1	-1	-1	-1	-1	-1	-1	-1	-1	-1	-1	-1	-1	-1	-1	-1	-1	-1	-1	-1	-1	-1	-1	-1
Bai2	0.000741718	NA	NA	NA	NA	NA	1	NA	NA	NA	NA	NA	4.90057e-21	NA	NA	NA	NA	NA	NA	NA	NA	NA	NA	0.459076	1	1	1	1	1	1	1	1	1	1	1	1	1	1	1	1	1	1	1	1	1	1	1	1	1
Gns	-0.000624429	NA	NA	NA	NA	NA	-1	NA	NA	NA	NA	NA	5.07233e-21	NA	NA	NA	NA	NA	NA	NA	NA	NA	NA	0.458817	-1	-1	-1	-1	-1	-1	-1	-1	-1	-1	-1	-1	-1	-1	-1	-1	-1	-1	-1	-1	-1	-1	-1	-1	-1
Drg1	0.000618757	NA	NA	NA	NA	NA	1	NA	NA	NA	NA	NA	7.94891e-21	NA	NA	NA	NA	NA	NA	NA	NA	NA	NA	0.455433	1	1	1	1	1	1	1	1	1	1	1	1	1	1	1	1	1	1	1	1	1	1	1	1	1
Cdc23	0.000536355	NA	NA	NA	NA	NA	1	NA	NA	NA	NA	NA	9.50221e-21	NA	NA	NA	NA	NA	NA	NA	NA	NA	NA	0.454083	1	1	1	1	1	1	1	1	1	1	1	1	1	1	1	1	1	1	1	1	1	1	1	1	1
Lrig1	0.000712018	NA	NA	NA	NA	NA	1	NA	NA	NA	NA	NA	1.11927e-20	NA	NA	NA	NA	NA	NA	NA	NA	NA	NA	0.452841	1	1	1	1	1	1	1	1	1	1	1	1	1	1	1	1	1	1	1	1	1	1	1	1	1
Aff3	0.00079399	NA	NA	NA	NA	NA	1	NA	NA	NA	NA	NA	1.29731e-20	NA	NA	NA	NA	NA	NA	NA	NA	NA	NA	0.45172	1	1	1	1	1	1	1	1	1	1	1	1	1	1	1	1	1	1	1	1	1	1	1	1	1
Sumo3	0.000520774	NA	NA	NA	NA	NA	1	NA	NA	NA	NA	NA	2.01325e-20	NA	NA	NA	NA	NA	NA	NA	NA	NA	NA	0.448367	1	1	1	1	1	1	1	1	1	1	1	1	1	1	1	1	1	1	1	1	1	1	1	1	1
Dysf	-0.000492248	NA	NA	NA	NA	NA	-1	NA	NA	NA	NA	NA	2.53051e-20	NA	NA	NA	NA	NA	NA	NA	NA	NA	NA	0.446614	-1	-1	-1	-1	-1	-1	-1	-1	-1	-1	-1	-1	-1	-1	-1	-1	-1	-1	-1	-1	-1	-1	-1	-1	-1
Orc1	0.000640994	NA	NA	NA	NA	NA	1	NA	NA	NA	NA	NA	2.7327e-20	NA	NA	NA	NA	NA	NA	NA	NA	NA	NA	0.446024	1	1	1	1	1	1	1	1	1	1	1	1	1	1	1	1	1	1	1	1	1	1	1	1	1
Mccc2	0.000548345	NA	NA	NA	NA	NA	1	NA	NA	NA	NA	NA	2.98766e-20	NA	NA	NA	NA	NA	NA	NA	NA	NA	NA	0.445338	1	1	1	1	1	1	1	1	1	1	1	1	1	1	1	1	1	1	1	1	1	1	1	1	1
Cyb5r1	-0.000630008	NA	NA	NA	NA	NA	-1	NA	NA	NA	NA	NA	3.59877e-20	NA	NA	NA	NA	NA	NA	NA	NA	NA	NA	0.443905	-1	-1	-1	-1	-1	-1	-1	-1	-1	-1	-1	-1	-1	-1	-1	-1	-1	-1	-1	-1	-1	-1	-1	-1	-1
Slpi	-0.000592508	NA	NA	NA	NA	NA	-1	NA	NA	NA	NA	NA	3.64067e-20	NA	NA	NA	NA	NA	NA	NA	NA	NA	NA	0.443815	-1	-1	-1	-1	-1	-1	-1	-1	-1	-1	-1	-1	-1	-1	-1	-1	-1	-1	-1	-1	-1	-1	-1	-1	-1
Sox1	0.000771245	NA	NA	NA	NA	NA	1	NA	NA	NA	NA	NA	7.00223e-20	NA	NA	NA	NA	NA	NA	NA	NA	NA	NA	0.438747	1	1	1	1	1	1	1	1	1	1	1	1	1	1	1	1	1	1	1	1	1	1	1	1	1
Col8a1	-0.00047801	NA	NA	NA	NA	NA	-1	NA	NA	NA	NA	NA	7.09564e-20	NA	NA	NA	NA	NA	NA	NA	NA	NA	NA	0.438644	-1	-1	-1	-1	-1	-1	-1	-1	-1	-1	-1	-1	-1	-1	-1	-1	-1	-1	-1	-1	-1	-1	-1	-1	-1
Camkv	0.000550479	NA	NA	NA	NA	NA	1	NA	NA	NA	NA	NA	7.33524e-20	NA	NA	NA	NA	NA	NA	NA	NA	NA	NA	0.438385	1	1	1	1	1	1	1	1	1	1	1	1	1	1	1	1	1	1	1	1	1	1	1	1	1
Jph4	0.000997785	NA	NA	NA	NA	NA	1	NA	NA	NA	NA	NA	1.11977e-19	NA	NA	NA	NA	NA	NA	NA	NA	NA	NA	0.435081	1	1	1	1	1	1	1	1	1	1	1	1	1	1	1	1	1	1	1	1	1	1	1	1	1
Cxxc5	-0.000680355	NA	NA	NA	NA	NA	-1	NA	NA	NA	NA	NA	1.27131e-19	NA	NA	NA	NA	NA	NA	NA	NA	NA	NA	0.434086	-1	-1	-1	-1	-1	-1	-1	-1	-1	-1	-1	-1	-1	-1	-1	-1	-1	-1	-1	-1	-1	-1	-1	-1	-1
Mvp	-0.000467593	NA	NA	NA	NA	NA	-1	NA	NA	NA	NA	NA	1.38349e-19	NA	NA	NA	NA	NA	NA	NA	NA	NA	NA	0.433422	-1	-1	-1	-1	-1	-1	-1	-1	-1	-1	-1	-1	-1	-1	-1	-1	-1	-1	-1	-1	-1	-1	-1	-1	-1
Hells	0.000546348	NA	NA	NA	NA	NA	1	NA	NA	NA	NA	NA	1.58085e-19	NA	NA	NA	NA	NA	NA	NA	NA	NA	NA	0.432374	1	1	1	1	1	1	1	1	1	1	1	1	1	1	1	1	1	1	1	1	1	1	1	1	1
Dynlt3	-0.000638237	NA	NA	NA	NA	NA	-1	NA	NA	NA	NA	NA	1.64136e-19	NA	NA	NA	NA	NA	NA	NA	NA	NA	NA	0.432078	-1	-1	-1	-1	-1	-1	-1	-1	-1	-1	-1	-1	-1	-1	-1	-1	-1	-1	-1	-1	-1	-1	-1	-1	-1
Aplp1	-0.000718113	NA	NA	NA	NA	NA	-1	NA	NA	NA	NA	NA	1.95183e-19	NA	NA	NA	NA	NA	NA	NA	NA	NA	NA	0.430713	-1	-1	-1	-1	-1	-1	-1	-1	-1	-1	-1	-1	-1	-1	-1	-1	-1	-1	-1	-1	-1	-1	-1	-1	-1
Zfp932	0.000645091	NA	NA	NA	NA	NA	1	NA	NA	NA	NA	NA	2.09771e-19	NA	NA	NA	NA	NA	NA	NA	NA	NA	NA	0.430143	1	1	1	1	1	1	1	1	1	1	1	1	1	1	1	1	1	1	1	1	1	1	1	1	1
Hoxb1	0.000796508	NA	NA	NA	NA	NA	1	NA	NA	NA	NA	NA	2.24034e-19	NA	NA	NA	NA	NA	NA	NA	NA	NA	NA	0.429623	1	1	1	1	1	1	1	1	1	1	1	1	1	1	1	1	1	1	1	1	1	1	1	1	1
Ptpn13	0.000750631	NA	NA	NA	NA	NA	1	NA	NA	NA	NA	NA	2.73085e-19	NA	NA	NA	NA	NA	NA	NA	NA	NA	NA	0.428056	1	1	1	1	1	1	1	1	1	1	1	1	1	1	1	1	1	1	1	1	1	1	1	1	1
Zfpm2	-0.000620412	NA	NA	NA	NA	NA	-1	NA	NA	NA	NA	NA	3.11392e-19	NA	NA	NA	NA	NA	NA	NA	NA	NA	NA	0.427014	-1	-1	-1	-1	-1	-1	-1	-1	-1	-1	-1	-1	-1	-1	-1	-1	-1	-1	-1	-1	-1	-1	-1	-1	-1
Cenpp	0.000477905	NA	NA	NA	NA	NA	1	NA	NA	NA	NA	NA	3.17237e-19	NA	NA	NA	NA	NA	NA	NA	NA	NA	NA	0.426866	1	1	1	1	1	1	1	1	1	1	1	1	1	1	1	1	1	1	1	1	1	1	1	1	1
Armcx6	0.000622386	NA	NA	NA	NA	NA	1	NA	NA	NA	NA	NA	4.09446e-19	NA	NA	NA	NA	NA	NA	NA	NA	NA	NA	0.424836	1	1	1	1	1	1	1	1	1	1	1	1	1	1	1	1	1	1	1	1	1	1	1	1	1
Mov10	-0.000574986	NA	NA	NA	NA	NA	-1	NA	NA	NA	NA	NA	4.70682e-19	NA	NA	NA	NA	NA	NA	NA	NA	NA	NA	0.423724	-1	-1	-1	-1	-1	-1	-1	-1	-1	-1	-1	-1	-1	-1	-1	-1	-1	-1	-1	-1	-1	-1	-1	-1	-1
Wdr26	-0.000537602	NA	NA	NA	NA	NA	-1	NA	NA	NA	NA	NA	6.62558e-19	NA	NA	NA	NA	NA	NA	NA	NA	NA	NA	0.420986	-1	-1	-1	-1	-1	-1	-1	-1	-1	-1	-1	-1	-1	-1	-1	-1	-1	-1	-1	-1	-1	-1	-1	-1	-1
Aldh1a3	-0.000671426	NA	NA	NA	NA	NA	-1	NA	NA	NA	NA	NA	7.40907e-19	NA	NA	NA	NA	NA	NA	NA	NA	NA	NA	0.420089	-1	-1	-1	-1	-1	-1	-1	-1	-1	-1	-1	-1	-1	-1	-1	-1	-1	-1	-1	-1	-1	-1	-1	-1	-1
Rbmx	0.000638122	NA	NA	NA	NA	NA	1	NA	NA	NA	NA	NA	1.13755e-18	NA	NA	NA	NA	NA	NA	NA	NA	NA	NA	0.416633	1	1	1	1	1	1	1	1	1	1	1	1	1	1	1	1	1	1	1	1	1	1	1	1	1
Plod1	-0.000715418	NA	NA	NA	NA	NA	-1	NA	NA	NA	NA	NA	1.27256e-18	NA	NA	NA	NA	NA	NA	NA	NA	NA	NA	0.415725	-1	-1	-1	-1	-1	-1	-1	-1	-1	-1	-1	-1	-1	-1	-1	-1	-1	-1	-1	-1	-1	-1	-1	-1	-1
Ccdc80	-0.000646154	NA	NA	NA	NA	NA	-1	NA	NA	NA	NA	NA	1.81989e-18	NA	NA	NA	NA	NA	NA	NA	NA	NA	NA	0.412822	-1	-1	-1	-1	-1	-1	-1	-1	-1	-1	-1	-1	-1	-1	-1	-1	-1	-1	-1	-1	-1	-1	-1	-1	-1
Abca9	0.000864545	NA	NA	NA	NA	NA	1	NA	NA	NA	NA	NA	2.20349e-18	NA	NA	NA	NA	NA	NA	NA	NA	NA	NA	0.411264	1	1	1	1	1	1	1	1	1	1	1	1	1	1	1	1	1	1	1	1	1	1	1	1	1
Txndc16	0.000849974	NA	NA	NA	NA	NA	1	NA	NA	NA	NA	NA	2.27534e-18	NA	NA	NA	NA	NA	NA	NA	NA	NA	NA	0.411002	1	1	1	1	1	1	1	1	1	1	1	1	1	1	1	1	1	1	1	1	1	1	1	1	1
Vwa5a	-0.000581381	NA	NA	NA	NA	NA	-1	NA	NA	NA	NA	NA	2.72467e-18	NA	NA	NA	NA	NA	NA	NA	NA	NA	NA	0.40953	-1	-1	-1	-1	-1	-1	-1	-1	-1	-1	-1	-1	-1	-1	-1	-1	-1	-1	-1	-1	-1	-1	-1	-1	-1
Lap3	0.000690082	NA	NA	NA	NA	NA	1	NA	NA	NA	NA	NA	4.8355e-18	NA	NA	NA	NA	NA	NA	NA	NA	NA	NA	0.404819	1	1	1	1	1	1	1	1	1	1	1	1	1	1	1	1	1	1	1	1	1	1	1	1	1
Pear1	-0.000797703	NA	NA	NA	NA	NA	-1	NA	NA	NA	NA	NA	5.76797e-18	NA	NA	NA	NA	NA	NA	NA	NA	NA	NA	0.403364	-1	-1	-1	-1	-1	-1	-1	-1	-1	-1	-1	-1	-1	-1	-1	-1	-1	-1	-1	-1	-1	-1	-1	-1	-1
Cnr1	-0.000607039	NA	NA	NA	NA	NA	-1	NA	NA	NA	NA	NA	6.38117e-18	NA	NA	NA	NA	NA	NA	NA	NA	NA	NA	0.402529	-1	-1	-1	-1	-1	-1	-1	-1	-1	-1	-1	-1	-1	-1	-1	-1	-1	-1	-1	-1	-1	-1	-1	-1	-1
Pam	-0.000653399	NA	NA	NA	NA	NA	-1	NA	NA	NA	NA	NA	7.23521e-18	NA	NA	NA	NA	NA	NA	NA	NA	NA	NA	0.401488	-1	-1	-1	-1	-1	-1	-1	-1	-1	-1	-1	-1	-1	-1	-1	-1	-1	-1	-1	-1	-1	-1	-1	-1	-1
Cadps2	0.000555779	NA	NA	NA	NA	NA	1	NA	NA	NA	NA	NA	7.58869e-18	NA	NA	NA	NA	NA	NA	NA	NA	NA	NA	0.401093	1	1	1	1	1	1	1	1	1	1	1	1	1	1	1	1	1	1	1	1	1	1	1	1	1
Pole	0.000655303	NA	NA	NA	NA	NA	1	NA	NA	NA	NA	NA	8.04635e-18	NA	NA	NA	NA	NA	NA	NA	NA	NA	NA	0.400607	1	1	1	1	1	1	1	1	1	1	1	1	1	1	1	1	1	1	1	1	1	1	1	1	1
Parp4	-0.000521314	NA	NA	NA	NA	NA	-1	NA	NA	NA	NA	NA	1.02243e-17	NA	NA	NA	NA	NA	NA	NA	NA	NA	NA	0.398615	-1	-1	-1	-1	-1	-1	-1	-1	-1	-1	-1	-1	-1	-1	-1	-1	-1	-1	-1	-1	-1	-1	-1	-1	-1
Irx3	0.000508158	NA	NA	NA	NA	NA	1	NA	NA	NA	NA	NA	1.21406e-17	NA	NA	NA	NA	NA	NA	NA	NA	NA	NA	0.397183	1	1	1	1	1	1	1	1	1	1	1	1	1	1	1	1	1	1	1	1	1	1	1	1	1
Mre11a	0.000696976	NA	NA	NA	NA	NA	1	NA	NA	NA	NA	NA	1.39683e-17	NA	NA	NA	NA	NA	NA	NA	NA	NA	NA	0.396012	1	1	1	1	1	1	1	1	1	1	1	1	1	1	1	1	1	1	1	1	1	1	1	1	1
Rapgef3	-0.000594192	NA	NA	NA	NA	NA	-1	NA	NA	NA	NA	NA	1.67941e-17	NA	NA	NA	NA	NA	NA	NA	NA	NA	NA	0.394469	-1	-1	-1	-1	-1	-1	-1	-1	-1	-1	-1	-1	-1	-1	-1	-1	-1	-1	-1	-1	-1	-1	-1	-1	-1
Kdelr3	-0.000433816	NA	NA	NA	NA	NA	-1	NA	NA	NA	NA	NA	1.86752e-17	NA	NA	NA	NA	NA	NA	NA	NA	NA	NA	0.393578	-1	-1	-1	-1	-1	-1	-1	-1	-1	-1	-1	-1	-1	-1	-1	-1	-1	-1	-1	-1	-1	-1	-1	-1	-1
Wdr76	0.000423581	NA	NA	NA	NA	NA	1	NA	NA	NA	NA	NA	2.36782e-17	NA	NA	NA	NA	NA	NA	NA	NA	NA	NA	0.391582	1	1	1	1	1	1	1	1	1	1	1	1	1	1	1	1	1	1	1	1	1	1	1	1	1
Pitpna	-0.000653301	NA	NA	NA	NA	NA	-1	NA	NA	NA	NA	NA	2.50809e-17	NA	NA	NA	NA	NA	NA	NA	NA	NA	NA	0.391097	-1	-1	-1	-1	-1	-1	-1	-1	-1	-1	-1	-1	-1	-1	-1	-1	-1	-1	-1	-1	-1	-1	-1	-1	-1
Rgs17	-0.000577084	NA	NA	NA	NA	NA	-1	NA	NA	NA	NA	NA	2.73705e-17	NA	NA	NA	NA	NA	NA	NA	NA	NA	NA	0.390361	-1	-1	-1	-1	-1	-1	-1	-1	-1	-1	-1	-1	-1	-1	-1	-1	-1	-1	-1	-1	-1	-1	-1	-1	-1
Gbp9	-0.000854601	NA	NA	NA	NA	NA	-1	NA	NA	NA	NA	NA	2.92962e-17	NA	NA	NA	NA	NA	NA	NA	NA	NA	NA	0.389787	-1	-1	-1	-1	-1	-1	-1	-1	-1	-1	-1	-1	-1	-1	-1	-1	-1	-1	-1	-1	-1	-1	-1	-1	-1
Epb4.1l3	-0.000655576	NA	NA	NA	NA	NA	-1	NA	NA	NA	NA	NA	3.00624e-17	NA	NA	NA	NA	NA	NA	NA	NA	NA	NA	0.389569	-1	-1	-1	-1	-1	-1	-1	-1	-1	-1	-1	-1	-1	-1	-1	-1	-1	-1	-1	-1	-1	-1	-1	-1	-1
Cmklr1	-0.000456491	NA	NA	NA	NA	NA	-1	NA	NA	NA	NA	NA	4.10944e-17	NA	NA	NA	NA	NA	NA	NA	NA	NA	NA	0.386922	-1	-1	-1	-1	-1	-1	-1	-1	-1	-1	-1	-1	-1	-1	-1	-1	-1	-1	-1	-1	-1	-1	-1	-1	-1
Fam134c	0.000606494	NA	NA	NA	NA	NA	1	NA	NA	NA	NA	NA	4.52363e-17	NA	NA	NA	NA	NA	NA	NA	NA	NA	NA	0.386106	1	1	1	1	1	1	1	1	1	1	1	1	1	1	1	1	1	1	1	1	1	1	1	1	1
Dscc1	0.000708988	NA	NA	NA	NA	NA	1	NA	NA	NA	NA	NA	4.63327e-17	NA	NA	NA	NA	NA	NA	NA	NA	NA	NA	0.385903	1	1	1	1	1	1	1	1	1	1	1	1	1	1	1	1	1	1	1	1	1	1	1	1	1
Acvr1b	0.000517429	NA	NA	NA	NA	NA	1	NA	NA	NA	NA	NA	5.79374e-17	NA	NA	NA	NA	NA	NA	NA	NA	NA	NA	0.384	1	1	1	1	1	1	1	1	1	1	1	1	1	1	1	1	1	1	1	1	1	1	1	1	1
Ift80	0.000601661	NA	NA	NA	NA	NA	1	NA	NA	NA	NA	NA	6.40892e-17	NA	NA	NA	NA	NA	NA	NA	NA	NA	NA	0.383139	1	1	1	1	1	1	1	1	1	1	1	1	1	1	1	1	1	1	1	1	1	1	1	1	1
Wisp1	-0.00043537	NA	NA	NA	NA	NA	-1	NA	NA	NA	NA	NA	6.8514e-17	NA	NA	NA	NA	NA	NA	NA	NA	NA	NA	0.382569	-1	-1	-1	-1	-1	-1	-1	-1	-1	-1	-1	-1	-1	-1	-1	-1	-1	-1	-1	-1	-1	-1	-1	-1	-1
Ndrg3	-0.000392584	NA	NA	NA	NA	NA	-1	NA	NA	NA	NA	NA	7.06393e-17	NA	NA	NA	NA	NA	NA	NA	NA	NA	NA	0.382308	-1	-1	-1	-1	-1	-1	-1	-1	-1	-1	-1	-1	-1	-1	-1	-1	-1	-1	-1	-1	-1	-1	-1	-1	-1
Pcx	0.000664661	NA	NA	NA	NA	NA	1	NA	NA	NA	NA	NA	7.22385e-17	NA	NA	NA	NA	NA	NA	NA	NA	NA	NA	0.382117	1	1	1	1	1	1	1	1	1	1	1	1	1	1	1	1	1	1	1	1	1	1	1	1	1
Dgkb	0.000659669	NA	NA	NA	NA	NA	1	NA	NA	NA	NA	NA	1.00834e-16	NA	NA	NA	NA	NA	NA	NA	NA	NA	NA	0.379259	1	1	1	1	1	1	1	1	1	1	1	1	1	1	1	1	1	1	1	1	1	1	1	1	1
Zfp808	0.000468667	NA	NA	NA	NA	NA	1	NA	NA	NA	NA	NA	1.06752e-16	NA	NA	NA	NA	NA	NA	NA	NA	NA	NA	0.378769	1	1	1	1	1	1	1	1	1	1	1	1	1	1	1	1	1	1	1	1	1	1	1	1	1
Dock8	-0.000646219	NA	NA	NA	NA	NA	-1	NA	NA	NA	NA	NA	1.08534e-16	NA	NA	NA	NA	NA	NA	NA	NA	NA	NA	0.378627	-1	-1	-1	-1	-1	-1	-1	-1	-1	-1	-1	-1	-1	-1	-1	-1	-1	-1	-1	-1	-1	-1	-1	-1	-1
St8sia1	-0.000522734	NA	NA	NA	NA	NA	-1	NA	NA	NA	NA	NA	1.20784e-16	NA	NA	NA	NA	NA	NA	NA	NA	NA	NA	0.377707	-1	-1	-1	-1	-1	-1	-1	-1	-1	-1	-1	-1	-1	-1	-1	-1	-1	-1	-1	-1	-1	-1	-1	-1	-1
L1td1	-0.000546611	NA	NA	NA	NA	NA	-1	NA	NA	NA	NA	NA	1.36348e-16	NA	NA	NA	NA	NA	NA	NA	NA	NA	NA	0.376662	-1	-1	-1	-1	-1	-1	-1	-1	-1	-1	-1	-1	-1	-1	-1	-1	-1	-1	-1	-1	-1	-1	-1	-1	-1
Arntl	-0.000719977	NA	NA	NA	NA	NA	-1	NA	NA	NA	NA	NA	1.44391e-16	NA	NA	NA	NA	NA	NA	NA	NA	NA	NA	0.376168	-1	-1	-1	-1	-1	-1	-1	-1	-1	-1	-1	-1	-1	-1	-1	-1	-1	-1	-1	-1	-1	-1	-1	-1	-1
Dock6	-0.000702887	NA	NA	NA	NA	NA	-1	NA	NA	NA	NA	NA	1.47854e-16	NA	NA	NA	NA	NA	NA	NA	NA	NA	NA	0.375963	-1	-1	-1	-1	-1	-1	-1	-1	-1	-1	-1	-1	-1	-1	-1	-1	-1	-1	-1	-1	-1	-1	-1	-1	-1
Caap1	0.000483782	NA	NA	NA	NA	NA	1	NA	NA	NA	NA	NA	1.58484e-16	NA	NA	NA	NA	NA	NA	NA	NA	NA	NA	0.375364	1	1	1	1	1	1	1	1	1	1	1	1	1	1	1	1	1	1	1	1	1	1	1	1	1
Tfdp2	0.000657179	NA	NA	NA	NA	NA	1	NA	NA	NA	NA	NA	2.1758e-16	NA	NA	NA	NA	NA	NA	NA	NA	NA	NA	0.372619	1	1	1	1	1	1	1	1	1	1	1	1	1	1	1	1	1	1	1	1	1	1	1	1	1
Gtf2h3	0.000549424	NA	NA	NA	NA	NA	1	NA	NA	NA	NA	NA	2.25852e-16	NA	NA	NA	NA	NA	NA	NA	NA	NA	NA	0.372296	1	1	1	1	1	1	1	1	1	1	1	1	1	1	1	1	1	1	1	1	1	1	1	1	1
8430427H17Rik	-0.000458793	NA	NA	NA	NA	NA	-1	NA	NA	NA	NA	NA	2.53364e-16	NA	NA	NA	NA	NA	NA	NA	NA	NA	NA	0.371297	-1	-1	-1	-1	-1	-1	-1	-1	-1	-1	-1	-1	-1	-1	-1	-1	-1	-1	-1	-1	-1	-1	-1	-1	-1
Psmc3ip	0.000493612	NA	NA	NA	NA	NA	1	NA	NA	NA	NA	NA	3.21897e-16	NA	NA	NA	NA	NA	NA	NA	NA	NA	NA	0.369212	1	1	1	1	1	1	1	1	1	1	1	1	1	1	1	1	1	1	1	1	1	1	1	1	1
Gm3558	0.000802897	NA	NA	NA	NA	NA	1	NA	NA	NA	NA	NA	3.26069e-16	NA	NA	NA	NA	NA	NA	NA	NA	NA	NA	0.369099	1	1	1	1	1	1	1	1	1	1	1	1	1	1	1	1	1	1	1	1	1	1	1	1	1
Usp28	0.000686064	NA	NA	NA	NA	NA	1	NA	NA	NA	NA	NA	3.43515e-16	NA	NA	NA	NA	NA	NA	NA	NA	NA	NA	0.368644	1	1	1	1	1	1	1	1	1	1	1	1	1	1	1	1	1	1	1	1	1	1	1	1	1
Tgm2	-0.000896165	NA	NA	NA	NA	NA	-1	NA	NA	NA	NA	NA	3.65424e-16	NA	NA	NA	NA	NA	NA	NA	NA	NA	NA	0.368104	-1	-1	-1	-1	-1	-1	-1	-1	-1	-1	-1	-1	-1	-1	-1	-1	-1	-1	-1	-1	-1	-1	-1	-1	-1
Src	-0.000455614	NA	NA	NA	NA	NA	-1	NA	NA	NA	NA	NA	3.72913e-16	NA	NA	NA	NA	NA	NA	NA	NA	NA	NA	0.367927	-1	-1	-1	-1	-1	-1	-1	-1	-1	-1	-1	-1	-1	-1	-1	-1	-1	-1	-1	-1	-1	-1	-1	-1	-1
D10Jhu81e	0.00058568	NA	NA	NA	NA	NA	1	NA	NA	NA	NA	NA	3.9999e-16	NA	NA	NA	NA	NA	NA	NA	NA	NA	NA	0.367314	1	1	1	1	1	1	1	1	1	1	1	1	1	1	1	1	1	1	1	1	1	1	1	1	1
Eltd1	-0.000701977	NA	NA	NA	NA	NA	-1	NA	NA	NA	NA	NA	5.33875e-16	NA	NA	NA	NA	NA	NA	NA	NA	NA	NA	0.364783	-1	-1	-1	-1	-1	-1	-1	-1	-1	-1	-1	-1	-1	-1	-1	-1	-1	-1	-1	-1	-1	-1	-1	-1	-1
Enox2	0.000458227	NA	NA	NA	NA	NA	1	NA	NA	NA	NA	NA	6.7892e-16	NA	NA	NA	NA	NA	NA	NA	NA	NA	NA	0.362669	1	1	1	1	1	1	1	1	1	1	1	1	1	1	1	1	1	1	1	1	1	1	1	1	1
Zbp1	-0.000598321	NA	NA	NA	NA	NA	-1	NA	NA	NA	NA	NA	8.34131e-16	NA	NA	NA	NA	NA	NA	NA	NA	NA	NA	0.360852	-1	-1	-1	-1	-1	-1	-1	-1	-1	-1	-1	-1	-1	-1	-1	-1	-1	-1	-1	-1	-1	-1	-1	-1	-1
Dek	0.000699387	NA	NA	NA	NA	NA	1	NA	NA	NA	NA	NA	9.26225e-16	NA	NA	NA	NA	NA	NA	NA	NA	NA	NA	0.359926	1	1	1	1	1	1	1	1	1	1	1	1	1	1	1	1	1	1	1	1	1	1	1	1	1
Acadl	-0.000493728	NA	NA	NA	NA	NA	-1	NA	NA	NA	NA	NA	9.42541e-16	NA	NA	NA	NA	NA	NA	NA	NA	NA	NA	0.359772	-1	-1	-1	-1	-1	-1	-1	-1	-1	-1	-1	-1	-1	-1	-1	-1	-1	-1	-1	-1	-1	-1	-1	-1	-1
Eef2k	0.000519691	NA	NA	NA	NA	NA	1	NA	NA	NA	NA	NA	9.76752e-16	NA	NA	NA	NA	NA	NA	NA	NA	NA	NA	0.359456	1	1	1	1	1	1	1	1	1	1	1	1	1	1	1	1	1	1	1	1	1	1	1	1	1
B9d1	0.000697054	NA	NA	NA	NA	NA	1	NA	NA	NA	NA	NA	9.9799e-16	NA	NA	NA	NA	NA	NA	NA	NA	NA	NA	0.359266	1	1	1	1	1	1	1	1	1	1	1	1	1	1	1	1	1	1	1	1	1	1	1	1	1
Snrnp25	0.000647351	NA	NA	NA	NA	NA	1	NA	NA	NA	NA	NA	1.00852e-15	NA	NA	NA	NA	NA	NA	NA	NA	NA	NA	0.359173	1	1	1	1	1	1	1	1	1	1	1	1	1	1	1	1	1	1	1	1	1	1	1	1	1
l7Rn6	0.000648196	NA	NA	NA	NA	NA	1	NA	NA	NA	NA	NA	1.04137e-15	NA	NA	NA	NA	NA	NA	NA	NA	NA	NA	0.358889	1	1	1	1	1	1	1	1	1	1	1	1	1	1	1	1	1	1	1	1	1	1	1	1	1
Pms2	0.000609691	NA	NA	NA	NA	NA	1	NA	NA	NA	NA	NA	1.0686e-15	NA	NA	NA	NA	NA	NA	NA	NA	NA	NA	0.35866	1	1	1	1	1	1	1	1	1	1	1	1	1	1	1	1	1	1	1	1	1	1	1	1	1
Snx9	-0.000601411	NA	NA	NA	NA	NA	-1	NA	NA	NA	NA	NA	1.23774e-15	NA	NA	NA	NA	NA	NA	NA	NA	NA	NA	0.357356	-1	-1	-1	-1	-1	-1	-1	-1	-1	-1	-1	-1	-1	-1	-1	-1	-1	-1	-1	-1	-1	-1	-1	-1	-1
Col4a6	0.000727561	NA	NA	NA	NA	NA	1	NA	NA	NA	NA	NA	1.34275e-15	NA	NA	NA	NA	NA	NA	NA	NA	NA	NA	0.356632	1	1	1	1	1	1	1	1	1	1	1	1	1	1	1	1	1	1	1	1	1	1	1	1	1
Cpt1b	-0.00044489	NA	NA	NA	NA	NA	-1	NA	NA	NA	NA	NA	2.03664e-15	NA	NA	NA	NA	NA	NA	NA	NA	NA	NA	0.352918	-1	-1	-1	-1	-1	-1	-1	-1	-1	-1	-1	-1	-1	-1	-1	-1	-1	-1	-1	-1	-1	-1	-1	-1	-1
Aebp1	-0.000645077	NA	NA	NA	NA	NA	-1	NA	NA	NA	NA	NA	2.43797e-15	NA	NA	NA	NA	NA	NA	NA	NA	NA	NA	0.351307	-1	-1	-1	-1	-1	-1	-1	-1	-1	-1	-1	-1	-1	-1	-1	-1	-1	-1	-1	-1	-1	-1	-1	-1	-1
Cdh10	-0.000618394	NA	NA	NA	NA	NA	-1	NA	NA	NA	NA	NA	2.76967e-15	NA	NA	NA	NA	NA	NA	NA	NA	NA	NA	0.350163	-1	-1	-1	-1	-1	-1	-1	-1	-1	-1	-1	-1	-1	-1	-1	-1	-1	-1	-1	-1	-1	-1	-1	-1	-1
Rnf14	-0.000464533	NA	NA	NA	NA	NA	-1	NA	NA	NA	NA	NA	3.09499e-15	NA	NA	NA	NA	NA	NA	NA	NA	NA	NA	0.349165	-1	-1	-1	-1	-1	-1	-1	-1	-1	-1	-1	-1	-1	-1	-1	-1	-1	-1	-1	-1	-1	-1	-1	-1	-1
[truncated: 286 more rows]
[truncated: 120 more columns]

## Sheet: Trendy_humanOnly_Dynamic
Feature	Segment1.Slope	Segment2.Slope	Segment3.Slope	Segment4.Slope	Segment5.Slope	Segment6.Slope	Segment1.Trend	Segment2.Trend	Segment3.Trend	Segment4.Trend	Segment5.Trend	Segment6.Trend	Segment1.Pvalue	Segment2.Pvalue	Segment3.Pvalue	Segment4.Pvalue	Segment5.Pvalue	Segment6.Pvalue	Breakpoint1	Breakpoint2	Breakpoint3	Breakpoint4	Breakpoint5	AdjustedR2	NBplusNog_0.Trend	NBplusNog_10.Trend	NBplusNog_20.Trend	NBplusNog_30.Trend	NBplusNog_40.Trend	NBplusNog_50.Trend	NBplusNog_60.Trend	NBplusNog_70.Trend	NBplusNog_80.Trend	NBplusNog_90.Trend	NBplusNog_100.Trend	NBplusNog_110.Trend	NBplusNog_120.Trend	NBplusNog_130.Trend	NBplusNog_140.Trend	NBplusNog_150.Trend	NBplusNog_160.Trend	NBplusNog_170.Trend	NBplusNog_180.Trend	NBplusNog_190.Trend	NBplusNog_200.Trend	NBplusNog_210.Trend	NBplusNog_220.Trend	NBplusNog_230.Trend	NBplusNog_240.Trend
ACSS2	0.043651	-0.0016928	NA	NA	NA	NA	1	-1	NA	NA	NA	NA	0.0643766	0.0186478	NA	NA	NA	NA	20.0221	NA	NA	NA	NA	0.838782	1	1	1	-1	-1	-1	-1	-1	-1	-1	-1	-1	-1	-1	-1	-1	-1	-1	-1	-1	-1	-1	-1	-1	-1
DHCR7	0.033169	-0.0013726	NA	NA	NA	NA	1	-1	NA	NA	NA	NA	0.0840721	0.023034	NA	NA	NA	NA	20.3425	NA	NA	NA	NA	0.77068	1	1	1	-1	-1	-1	-1	-1	-1	-1	-1	-1	-1	-1	-1	-1	-1	-1	-1	-1	-1	-1	-1	-1	-1
PHACTR4	0.011388	-0.021199	-0.00031699	NA	NA	NA	1	-1	-1	NA	NA	NA	0.139483	0.120577	0.101078	NA	NA	NA	33.3095	61.822	NA	NA	NA	0.611715	1	1	1	1	-1	-1	-1	-1	-1	-1	-1	-1	-1	-1	-1	-1	-1	-1	-1	-1	-1	-1	-1	-1	-1
FBRSL1	0.013074	-0.016637	-0.00039731	NA	NA	NA	1	-1	-1	NA	NA	NA	0.126409	0.152912	0.0837738	NA	NA	NA	34.148	60.2655	NA	NA	NA	0.465525	1	1	1	1	-1	-1	-1	-1	-1	-1	-1	-1	-1	-1	-1	-1	-1	-1	-1	-1	-1	-1	-1	-1	-1
CARD8	0.0032376	-0.00012843	-0.0036815	0.0055713	-0.0026589	NA	0	0	-1	1	-1	NA	0.312502	0.330262	0.0870829	0.112109	0.17867	NA	39.9988	349.491	450	530	NA	0.460008	0	0	0	0	0	0	0	0	0	0	0	0	0	0	0	0	0	0	0	0	0	0	0	0	0
ZNF43	-0.010859	-5.927e-05	NA	NA	NA	NA	-1	0	NA	NA	NA	NA	0.117204	0.342121	NA	NA	NA	NA	47.0575	NA	NA	NA	NA	0.327289	-1	-1	-1	-1	-1	0	0	0	0	0	0	0	0	0	0	0	0	0	0	0	0	0	0	0	0
EBP	0.0091515	-0.00055901	NA	NA	NA	NA	1	-1	NA	NA	NA	NA	0.151644	0.0691949	NA	NA	NA	NA	47.4894	NA	NA	NA	NA	0.278561	1	1	1	1	1	-1	-1	-1	-1	-1	-1	-1	-1	-1	-1	-1	-1	-1	-1	-1	-1	-1	-1	-1	-1
AP3S1	-0.0072333	-0.00037754	0.0044866	NA	NA	NA	-1	-1	1	NA	NA	NA	0.17458	0.117171	0.142631	NA	NA	NA	49.4705	530.012	NA	NA	NA	0.335905	-1	-1	-1	-1	-1	-1	-1	-1	-1	-1	-1	-1	-1	-1	-1	-1	-1	-1	-1	-1	-1	-1	-1	-1	-1
GNB4	-0.009761	-0.00021153	NA	NA	NA	NA	-1	-1	NA	NA	NA	NA	0.107538	0.166353	NA	NA	NA	NA	50	NA	NA	NA	NA	0.349891	-1	-1	-1	-1	-1	-1	-1	-1	-1	-1	-1	-1	-1	-1	-1	-1	-1	-1	-1	-1	-1	-1	-1	-1	-1
ASTN2	-0.0086657	-0.00040504	NA	NA	NA	NA	-1	-1	NA	NA	NA	NA	0.156552	0.0926773	NA	NA	NA	NA	50.0001	NA	NA	NA	NA	0.40588	-1	-1	-1	-1	-1	-1	-1	-1	-1	-1	-1	-1	-1	-1	-1	-1	-1	-1	-1	-1	-1	-1	-1	-1	-1
AASS	-0.008611	-0.00051349	NA	NA	NA	NA	-1	-1	NA	NA	NA	NA	0.0875266	0.0530161	NA	NA	NA	NA	51.5861	NA	NA	NA	NA	0.661765	-1	-1	-1	-1	-1	-1	-1	-1	-1	-1	-1	-1	-1	-1	-1	-1	-1	-1	-1	-1	-1	-1	-1	-1	-1
VWA1	0.0084281	-0.00052982	NA	NA	NA	NA	1	-1	NA	NA	NA	NA	0.141846	0.08394	NA	NA	NA	NA	53.5321	NA	NA	NA	NA	0.218607	1	1	1	1	1	1	-1	-1	-1	-1	-1	-1	-1	-1	-1	-1	-1	-1	-1	-1	-1	-1	-1	-1	-1
TTC3	-0.0033543	-0.0005708	0.0076033	-0.0052897	NA	NA	0	-1	1	-1	NA	NA	0.230569	0.0859859	0.151725	0.110606	NA	NA	53.8886	477.135	523.084	NA	NA	0.369899	0	0	0	0	0	0	-1	-1	-1	-1	-1	-1	-1	-1	-1	-1	-1	-1	-1	-1	-1	-1	-1	-1	-1
TMEM212	-0.0058332	-0.00043176	NA	NA	NA	NA	-1	-1	NA	NA	NA	NA	0.147813	0.0751181	NA	NA	NA	NA	57.7777	NA	NA	NA	NA	0.468046	-1	-1	-1	-1	-1	-1	-1	-1	-1	-1	-1	-1	-1	-1	-1	-1	-1	-1	-1	-1	-1	-1	-1	-1	-1
RPL38	-0.0086424	2.9414e-05	NA	NA	NA	NA	-1	0	NA	NA	NA	NA	0.118139	0.423187	NA	NA	NA	NA	59.0376	NA	NA	NA	NA	0.302692	-1	-1	-1	-1	-1	-1	0	0	0	0	0	0	0	0	0	0	0	0	0	0	0	0	0	0	0
MOGS	0.0067745	-0.00092421	0.0035901	NA	NA	NA	1	-1	1	NA	NA	NA	0.151899	0.0769132	0.145603	NA	NA	NA	59.9998	490.413	NA	NA	NA	0.24463	1	1	1	1	1	1	1	-1	-1	-1	-1	-1	-1	-1	-1	-1	-1	-1	-1	-1	-1	-1	-1	-1	-1
SERPINH1	0.0055881	0.0010146	-0.0020207	0.002489	NA	NA	1	1	-1	1	NA	NA	0.120808	0.0765378	0.117527	0.153062	NA	NA	60.0437	359.999	501.246	NA	NA	0.548206	1	1	1	1	1	1	1	1	1	1	1	1	1	1	1	1	1	1	1	1	1	1	1	1	1
RNMT	-0.0067656	-0.00041563	NA	NA	NA	NA	-1	-1	NA	NA	NA	NA	0.119975	0.0921011	NA	NA	NA	NA	60.2005	NA	NA	NA	NA	0.43383	-1	-1	-1	-1	-1	-1	-1	-1	-1	-1	-1	-1	-1	-1	-1	-1	-1	-1	-1	-1	-1	-1	-1	-1	-1
FABP3	0.006749	-0.0011863	NA	NA	NA	NA	1	-1	NA	NA	NA	NA	0.14124	0.0395638	NA	NA	NA	NA	64.2267	NA	NA	NA	NA	0.528449	1	1	1	1	1	1	1	-1	-1	-1	-1	-1	-1	-1	-1	-1	-1	-1	-1	-1	-1	-1	-1	-1	-1
FAM129A	-0.0036401	-0.0007531	0.0016682	NA	NA	NA	0	-1	1	NA	NA	NA	0.216314	0.0877996	0.176308	NA	NA	NA	66.0032	460.003	NA	NA	NA	0.353744	0	0	0	0	0	0	0	-1	-1	-1	-1	-1	-1	-1	-1	-1	-1	-1	-1	-1	-1	-1	-1	-1	-1
MYSM1	-0.0061041	-0.00026668	NA	NA	NA	NA	-1	-1	NA	NA	NA	NA	0.0936524	0.0987088	NA	NA	NA	NA	66.8546	NA	NA	NA	NA	0.553873	-1	-1	-1	-1	-1	-1	-1	-1	-1	-1	-1	-1	-1	-1	-1	-1	-1	-1	-1	-1	-1	-1	-1	-1	-1
GLUL	0.0081505	0.0002852	-0.0011733	NA	NA	NA	1	0	-1	NA	NA	NA	0.0819025	0.295616	0.058287	NA	NA	NA	67.8312	289.695	NA	NA	NA	0.605085	1	1	1	1	1	1	1	0	0	0	0	0	0	0	0	0	0	0	0	0	0	0	0	0	0
SYNGAP1	-0.0059894	-0.0003877	NA	NA	NA	NA	-1	-1	NA	NA	NA	NA	0.113338	0.102704	NA	NA	NA	NA	69.9934	NA	NA	NA	NA	0.434614	-1	-1	-1	-1	-1	-1	-1	-1	-1	-1	-1	-1	-1	-1	-1	-1	-1	-1	-1	-1	-1	-1	-1	-1	-1
EIF3F	0.0059672	0.00043519	NA	NA	NA	NA	1	1	NA	NA	NA	NA	0.110639	0.0895739	NA	NA	NA	NA	69.9976	NA	NA	NA	NA	0.475064	1	1	1	1	1	1	1	1	1	1	1	1	1	1	1	1	1	1	1	1	1	1	1	1	1
CLASP1	-0.004943	-0.00071736	NA	NA	NA	NA	-1	-1	NA	NA	NA	NA	0.116822	0.0486827	NA	NA	NA	NA	69.9992	NA	NA	NA	NA	0.641756	-1	-1	-1	-1	-1	-1	-1	-1	-1	-1	-1	-1	-1	-1	-1	-1	-1	-1	-1	-1	-1	-1	-1	-1	-1
AUTS2	-0.0059987	-0.00095941	0.00084983	NA	NA	NA	-1	-1	0	NA	NA	NA	0.114545	0.0557954	0.222361	NA	NA	NA	69.9993	450.414	NA	NA	NA	0.692379	-1	-1	-1	-1	-1	-1	-1	-1	-1	-1	-1	-1	-1	-1	-1	-1	-1	-1	-1	-1	-1	-1	-1	-1	-1
MVK	0.0064355	-0.00041665	-0.0031786	NA	NA	NA	1	-1	-1	NA	NA	NA	0.151845	0.183566	0.0851684	NA	NA	NA	69.9994	430.282	NA	NA	NA	0.516809	1	1	1	1	1	1	1	-1	-1	-1	-1	-1	-1	-1	-1	-1	-1	-1	-1	-1	-1	-1	-1	-1	-1
UBN2	-0.0068634	-0.00053111	NA	NA	NA	NA	-1	-1	NA	NA	NA	NA	0.135762	0.0843289	NA	NA	NA	NA	69.9998	NA	NA	NA	NA	0.476753	-1	-1	-1	-1	-1	-1	-1	-1	-1	-1	-1	-1	-1	-1	-1	-1	-1	-1	-1	-1	-1	-1	-1	-1	-1
POU2F1	-0.0050441	-0.00084641	NA	NA	NA	NA	-1	-1	NA	NA	NA	NA	0.122266	0.0443286	NA	NA	NA	NA	69.9999	NA	NA	NA	NA	0.665459	-1	-1	-1	-1	-1	-1	-1	-1	-1	-1	-1	-1	-1	-1	-1	-1	-1	-1	-1	-1	-1	-1	-1	-1	-1
MDM4	-0.0060497	-0.00043438	NA	NA	NA	NA	-1	-1	NA	NA	NA	NA	0.138374	0.114569	NA	NA	NA	NA	69.9999	NA	NA	NA	NA	0.343572	-1	-1	-1	-1	-1	-1	-1	-1	-1	-1	-1	-1	-1	-1	-1	-1	-1	-1	-1	-1	-1	-1	-1	-1	-1
FEM1C	-0.0099136	0.011523	-0.0029315	0.0064398	-0.002728	NA	-1	0	-1	1	-1	NA	0.0908003	0.20097	0.0777476	0.134981	0.0776472	NA	70	110.217	317.545	399.689	NA	0.471964	-1	-1	-1	-1	-1	-1	-1	-1	0	0	0	0	-1	-1	-1	-1	-1	-1	-1	-1	-1	-1	-1	-1	-1
NSDHL	0.006973	-0.00034108	-0.0030608	0.0055224	NA	NA	1	0	-1	1	NA	NA	0.0953744	0.251793	0.0557239	0.173026	NA	NA	70	348.165	543.481	NA	NA	0.69631	1	1	1	1	1	1	1	1	0	0	0	0	0	0	0	0	0	0	0	0	0	0	0	0	0
ANAPC1	-0.0061837	-0.00046994	NA	NA	NA	NA	-1	-1	NA	NA	NA	NA	0.121383	0.0948256	NA	NA	NA	NA	70.0006	NA	NA	NA	NA	0.431582	-1	-1	-1	-1	-1	-1	-1	-1	-1	-1	-1	-1	-1	-1	-1	-1	-1	-1	-1	-1	-1	-1	-1	-1	-1
ACAT2	0.0062399	-0.0005651	NA	NA	NA	NA	1	-1	NA	NA	NA	NA	0.128034	0.0680272	NA	NA	NA	NA	70.0008	NA	NA	NA	NA	0.309449	1	1	1	1	1	1	1	-1	-1	-1	-1	-1	-1	-1	-1	-1	-1	-1	-1	-1	-1	-1	-1	-1	-1
ST6GAL2	-0.0063283	-0.0002952	NA	NA	NA	NA	-1	-1	NA	NA	NA	NA	0.146264	0.145053	NA	NA	NA	NA	70.0017	NA	NA	NA	NA	0.33356	-1	-1	-1	-1	-1	-1	-1	-1	-1	-1	-1	-1	-1	-1	-1	-1	-1	-1	-1	-1	-1	-1	-1	-1	-1
C3orf72	-0.0058586	-0.00019206	NA	NA	NA	NA	-1	0	NA	NA	NA	NA	0.161324	0.211334	NA	NA	NA	NA	70.0045	NA	NA	NA	NA	0.239551	-1	-1	-1	-1	-1	-1	-1	0	0	0	0	0	0	0	0	0	0	0	0	0	0	0	0	0	0
TAGLN	0.0073397	0.00012716	-0.0023269	0.0019537	NA	NA	1	0	-1	1	NA	NA	0.0812562	0.379128	0.049561	0.165187	NA	NA	70.0341	297.218	508.456	NA	NA	0.75025	1	1	1	1	1	1	1	0	0	0	0	0	0	0	0	0	0	0	0	0	0	0	0	0	0
MAVS	-0.0050359	-0.00095032	0.0054896	-0.0049292	NA	NA	-1	-1	1	-1	NA	NA	0.126519	0.0620625	0.171246	0.153959	NA	NA	70.0361	470.288	529.995	NA	NA	0.585179	-1	-1	-1	-1	-1	-1	-1	-1	-1	-1	-1	-1	-1	-1	-1	-1	-1	-1	-1	-1	-1	-1	-1	-1	-1
FBXL7	-0.0052259	0.00024573	-0.0049639	0.010272	-0.0079546	0.0025605	-1	0	-1	1	-1	1	0.127863	0.385529	0.192859	0.102835	0.0866252	0.103115	70.862	249.999	319.742	371.668	452.427	0.560083	-1	-1	-1	-1	-1	-1	-1	-1	0	0	0	0	0	0	0	0	0	0	0	0	0	0	0	0	0
UGGT1	-0.0057122	-0.00040677	NA	NA	NA	NA	-1	-1	NA	NA	NA	NA	0.1453	0.121476	NA	NA	NA	NA	71.556	NA	NA	NA	NA	0.323016	-1	-1	-1	-1	-1	-1	-1	-1	-1	-1	-1	-1	-1	-1	-1	-1	-1	-1	-1	-1	-1	-1	-1	-1	-1
MTX3	-0.0073411	-0.00032994	NA	NA	NA	NA	-1	-1	NA	NA	NA	NA	0.103624	0.131158	NA	NA	NA	NA	72.2019	NA	NA	NA	NA	0.43515	-1	-1	-1	-1	-1	-1	-1	-1	-1	-1	-1	-1	-1	-1	-1	-1	-1	-1	-1	-1	-1	-1	-1	-1	-1
SMEK1	-0.0069363	-0.00067854	NA	NA	NA	NA	-1	-1	NA	NA	NA	NA	0.115645	0.0707987	NA	NA	NA	NA	72.2466	NA	NA	NA	NA	0.536858	-1	-1	-1	-1	-1	-1	-1	-1	-1	-1	-1	-1	-1	-1	-1	-1	-1	-1	-1	-1	-1	-1	-1	-1	-1
CRKL	-0.0049092	-0.00064199	NA	NA	NA	NA	-1	-1	NA	NA	NA	NA	0.131747	0.0614461	NA	NA	NA	NA	72.4437	NA	NA	NA	NA	0.550068	-1	-1	-1	-1	-1	-1	-1	-1	-1	-1	-1	-1	-1	-1	-1	-1	-1	-1	-1	-1	-1	-1	-1	-1	-1
IQSEC2	-0.0048002	-0.00010372	NA	NA	NA	NA	-1	0	NA	NA	NA	NA	0.141504	0.28925	NA	NA	NA	NA	72.8945	NA	NA	NA	NA	0.209711	-1	-1	-1	-1	-1	-1	-1	-1	0	0	0	0	0	0	0	0	0	0	0	0	0	0	0	0	0
FIG4	0.0014354	-0.00028715	0.007908	-0.002637	NA	NA	0	-1	1	-1	NA	NA	0.27728	0.195153	0.177799	0.0711332	NA	NA	73.2992	407.949	449.999	NA	NA	0.303848	0	0	0	0	0	0	0	0	-1	-1	-1	-1	-1	-1	-1	-1	-1	-1	-1	-1	-1	-1	-1	-1	-1
PYCR1	0.0057081	0.00034739	-0.0017752	0.017787	-0.021249	NA	1	0	-1	1	-1	NA	0.143068	0.332873	0.097424	0.134279	0.11436	NA	74.8538	299.41	530.007	569.345	NA	0.368521	1	1	1	1	1	1	1	1	0	0	0	0	0	0	0	0	0	0	0	0	0	0	0	0	0
MRPS34	0.0048544	0.00036737	NA	NA	NA	NA	1	1	NA	NA	NA	NA	0.13665	0.107741	NA	NA	NA	NA	75.1267	NA	NA	NA	NA	0.390458	1	1	1	1	1	1	1	1	1	1	1	1	1	1	1	1	1	1	1	1	1	1	1	1	1
ACTR2	-0.0047769	-0.0003453	NA	NA	NA	NA	-1	-1	NA	NA	NA	NA	0.119609	0.0978885	NA	NA	NA	NA	76.8133	NA	NA	NA	NA	0.467601	-1	-1	-1	-1	-1	-1	-1	-1	-1	-1	-1	-1	-1	-1	-1	-1	-1	-1	-1	-1	-1	-1	-1	-1	-1
SLC16A1	-0.0064692	-0.0015067	0.0010307	-0.0013501	NA	NA	-1	-1	1	-1	NA	NA	0.0802794	0.0863295	0.122895	0.170414	NA	NA	76.8234	269.999	472.763	NA	NA	0.707465	-1	-1	-1	-1	-1	-1	-1	-1	-1	-1	-1	-1	-1	-1	-1	-1	-1	-1	-1	-1	-1	-1	-1	-1	-1
CASC4	-0.0047453	-0.00061951	0.0015135	NA	NA	NA	-1	-1	1	NA	NA	NA	0.129758	0.101479	0.141375	NA	NA	NA	79.8459	450.004	NA	NA	NA	0.48175	-1	-1	-1	-1	-1	-1	-1	-1	-1	-1	-1	-1	-1	-1	-1	-1	-1	-1	-1	-1	-1	-1	-1	-1	-1
ATP1A2	-0.0042538	0.00079036	NA	NA	NA	NA	-1	1	NA	NA	NA	NA	0.185111	0.0646344	NA	NA	NA	NA	79.9521	NA	NA	NA	NA	0.276645	-1	-1	-1	-1	-1	-1	-1	-1	1	1	1	1	1	1	1	1	1	1	1	1	1	1	1	1	1
SEMA4D	-0.0058456	-0.00020512	NA	NA	NA	NA	-1	0	NA	NA	NA	NA	0.155909	0.230457	NA	NA	NA	NA	79.9981	NA	NA	NA	NA	0.239079	-1	-1	-1	-1	-1	-1	-1	-1	0	0	0	0	0	0	0	0	0	0	0	0	0	0	0	0	0
LIG3	0.0037381	-0.00073918	NA	NA	NA	NA	1	-1	NA	NA	NA	NA	0.16107	0.0630073	NA	NA	NA	NA	79.9993	NA	NA	NA	NA	0.300332	1	1	1	1	1	1	1	1	1	-1	-1	-1	-1	-1	-1	-1	-1	-1	-1	-1	-1	-1	-1	-1	-1
EIF6	0.0043942	0.00039318	NA	NA	NA	NA	1	1	NA	NA	NA	NA	0.13707	0.112087	NA	NA	NA	NA	79.9994	NA	NA	NA	NA	0.359947	1	1	1	1	1	1	1	1	1	1	1	1	1	1	1	1	1	1	1	1	1	1	1	1	1
UBR1	-0.0056192	-0.00014831	NA	NA	NA	NA	-1	0	NA	NA	NA	NA	0.126181	0.270105	NA	NA	NA	NA	79.9994	NA	NA	NA	NA	0.246252	-1	-1	-1	-1	-1	-1	-1	-1	-1	0	0	0	0	0	0	0	0	0	0	0	0	0	0	0	0
POM121C	-0.0051835	-0.00066886	NA	NA	NA	NA	-1	-1	NA	NA	NA	NA	0.15389	0.074007	NA	NA	NA	NA	79.9997	NA	NA	NA	NA	0.480553	-1	-1	-1	-1	-1	-1	-1	-1	-1	-1	-1	-1	-1	-1	-1	-1	-1	-1	-1	-1	-1	-1	-1	-1	-1
PCYT2	0.0049207	-0.00046472	NA	NA	NA	NA	1	-1	NA	NA	NA	NA	0.11123	0.0857643	NA	NA	NA	NA	82.3449	NA	NA	NA	NA	0.255646	1	1	1	1	1	1	1	1	1	-1	-1	-1	-1	-1	-1	-1	-1	-1	-1	-1	-1	-1	-1	-1	-1
REXO1L1	-0.0068392	-0.00052669	NA	NA	NA	NA	-1	-1	NA	NA	NA	NA	0.0867865	0.0809266	NA	NA	NA	NA	84.6624	NA	NA	NA	NA	0.60807	-1	-1	-1	-1	-1	-1	-1	-1	-1	-1	-1	-1	-1	-1	-1	-1	-1	-1	-1	-1	-1	-1	-1	-1	-1
MVD	0.0068533	-0.001715	NA	NA	NA	NA	1	-1	NA	NA	NA	NA	0.069603	0.0202035	NA	NA	NA	NA	87.5617	NA	NA	NA	NA	0.819371	1	1	1	1	1	1	1	1	1	-1	-1	-1	-1	-1	-1	-1	-1	-1	-1	-1	-1	-1	-1	-1	-1
SLC25A6	0.0044343	0.00043227	NA	NA	NA	NA	1	1	NA	NA	NA	NA	0.135127	0.101995	NA	NA	NA	NA	88.4319	NA	NA	NA	NA	0.42711	1	1	1	1	1	1	1	1	1	1	1	1	1	1	1	1	1	1	1	1	1	1	1	1	1
MTR	-0.0053922	0.00047828	-0.001936	NA	NA	NA	-1	1	-1	NA	NA	NA	0.122012	0.195925	0.0967095	NA	NA	NA	88.9703	390.003	NA	NA	NA	0.39314	-1	-1	-1	-1	-1	-1	-1	-1	-1	1	1	1	1	1	1	1	1	1	1	1	1	1	1	1	1
CDC25C	0.0025686	-6.9733e-05	0.013361	-0.0098972	0.0020031	NA	1	0	1	-1	1	NA	0.164461	0.396411	0.171606	0.0848382	0.176962	NA	89.2705	416.765	449.988	500.777	NA	0.427486	1	1	1	1	1	1	1	1	1	0	0	0	0	0	0	0	0	0	0	0	0	0	0	0	0
ODZ3	-0.0032227	-0.00041915	NA	NA	NA	NA	-1	-1	NA	NA	NA	NA	0.148268	0.0859021	NA	NA	NA	NA	89.9872	NA	NA	NA	NA	0.449628	-1	-1	-1	-1	-1	-1	-1	-1	-1	-1	-1	-1	-1	-1	-1	-1	-1	-1	-1	-1	-1	-1	-1	-1	-1
NPHP3	-0.0037234	0.00098976	NA	NA	NA	NA	-1	1	NA	NA	NA	NA	0.170996	0.0608739	NA	NA	NA	NA	90.0001	NA	NA	NA	NA	0.319407	-1	-1	-1	-1	-1	-1	-1	-1	-1	-1	1	1	1	1	1	1	1	1	1	1	1	1	1	1	1
TUBB2B	0.0057813	-0.0011179	0.0024304	NA	NA	NA	1	-1	1	NA	NA	NA	0.0891463	0.0561706	0.190986	NA	NA	NA	90.0003	505.852	NA	NA	NA	0.428548	1	1	1	1	1	1	1	1	1	1	-1	-1	-1	-1	-1	-1	-1	-1	-1	-1	-1	-1	-1	-1	-1
IQGAP1	-0.0041541	-0.00064971	NA	NA	NA	NA	-1	-1	NA	NA	NA	NA	0.14386	0.0695835	NA	NA	NA	NA	90.0007	NA	NA	NA	NA	0.521302	-1	-1	-1	-1	-1	-1	-1	-1	-1	-1	-1	-1	-1	-1	-1	-1	-1	-1	-1	-1	-1	-1	-1	-1	-1
C19orf6	0.0049824	-0.00093487	0.0019883	NA	NA	NA	1	-1	1	NA	NA	NA	0.124029	0.120891	0.11068	NA	NA	NA	90.0495	399.999	NA	NA	NA	0.240331	1	1	1	1	1	1	1	1	1	1	-1	-1	-1	-1	-1	-1	-1	-1	-1	-1	-1	-1	-1	-1	-1
CAPZB	0.0051622	-0.00073499	NA	NA	NA	NA	1	-1	NA	NA	NA	NA	0.10879	0.0676782	NA	NA	NA	NA	90.4354	NA	NA	NA	NA	0.309829	1	1	1	1	1	1	1	1	1	1	-1	-1	-1	-1	-1	-1	-1	-1	-1	-1	-1	-1	-1	-1	-1
CTXN1	0.0026505	-0.00071248	0.0021195	NA	NA	NA	1	-1	1	NA	NA	NA	0.164097	0.0948667	0.116883	NA	NA	NA	90.5295	450	NA	NA	NA	0.216907	1	1	1	1	1	1	1	1	1	1	-1	-1	-1	-1	-1	-1	-1	-1	-1	-1	-1	-1	-1	-1	-1
CDV3	-0.0038359	-0.00048971	NA	NA	NA	NA	-1	-1	NA	NA	NA	NA	0.118403	0.0821734	NA	NA	NA	NA	91.2879	NA	NA	NA	NA	0.499167	-1	-1	-1	-1	-1	-1	-1	-1	-1	-1	-1	-1	-1	-1	-1	-1	-1	-1	-1	-1	-1	-1	-1	-1	-1
GCC2	-0.0042617	0.00014459	NA	NA	NA	NA	-1	0	NA	NA	NA	NA	0.118547	0.24919	NA	NA	NA	NA	94.0477	NA	NA	NA	NA	0.204051	-1	-1	-1	-1	-1	-1	-1	-1	-1	-1	0	0	0	0	0	0	0	0	0	0	0	0	0	0	0
HES6	0.0052352	-0.00067024	NA	NA	NA	NA	1	-1	NA	NA	NA	NA	0.105042	0.0723154	NA	NA	NA	NA	94.2448	NA	NA	NA	NA	0.307062	1	1	1	1	1	1	1	1	1	1	-1	-1	-1	-1	-1	-1	-1	-1	-1	-1	-1	-1	-1	-1	-1
TRDN	-0.0044927	-0.00048836	0.0011254	NA	NA	NA	-1	-1	1	NA	NA	NA	0.101913	0.191087	0.108455	NA	NA	NA	95.2125	359.904	NA	NA	NA	0.444611	-1	-1	-1	-1	-1	-1	-1	-1	-1	-1	-1	-1	-1	-1	-1	-1	-1	-1	-1	-1	-1	-1	-1	-1	-1
ECSIT	0.0046043	0.00034317	NA	NA	NA	NA	1	1	NA	NA	NA	NA	0.135865	0.154442	NA	NA	NA	NA	96.0665	NA	NA	NA	NA	0.329123	1	1	1	1	1	1	1	1	1	1	1	1	1	1	1	1	1	1	1	1	1	1	1	1	1
LMAN2L	0.0036694	-0.0010193	0.0026024	NA	NA	NA	1	-1	1	NA	NA	NA	0.15567	0.07725	0.164897	NA	NA	NA	96.6927	489.991	NA	NA	NA	0.241704	1	1	1	1	1	1	1	1	1	1	-1	-1	-1	-1	-1	-1	-1	-1	-1	-1	-1	-1	-1	-1	-1
PLA2G3	0.0050735	-0.0012282	NA	NA	NA	NA	1	-1	NA	NA	NA	NA	0.0885327	0.0323299	NA	NA	NA	NA	96.8812	NA	NA	NA	NA	0.639927	1	1	1	1	1	1	1	1	1	1	-1	-1	-1	-1	-1	-1	-1	-1	-1	-1	-1	-1	-1	-1	-1
C2orf54	0.0031146	-0.0012706	NA	NA	NA	NA	1	-1	NA	NA	NA	NA	0.16155	0.044309	NA	NA	NA	NA	100	NA	NA	NA	NA	0.495431	1	1	1	1	1	1	1	1	1	1	1	-1	-1	-1	-1	-1	-1	-1	-1	-1	-1	-1	-1	-1	-1
RPS23	-0.0029517	0.00070933	NA	NA	NA	NA	-1	1	NA	NA	NA	NA	0.175457	0.0692498	NA	NA	NA	NA	100.002	NA	NA	NA	NA	0.251681	-1	-1	-1	-1	-1	-1	-1	-1	-1	-1	1	1	1	1	1	1	1	1	1	1	1	1	1	1	1
MKI67	-0.0034775	-0.00042373	NA	NA	NA	NA	-1	-1	NA	NA	NA	NA	0.129683	0.111125	NA	NA	NA	NA	100.003	NA	NA	NA	NA	0.393	-1	-1	-1	-1	-1	-1	-1	-1	-1	-1	-1	-1	-1	-1	-1	-1	-1	-1	-1	-1	-1	-1	-1	-1	-1
POGZ	-0.0036084	-0.00052931	NA	NA	NA	NA	-1	-1	NA	NA	NA	NA	0.104932	0.0748978	NA	NA	NA	NA	100.388	NA	NA	NA	NA	0.561536	-1	-1	-1	-1	-1	-1	-1	-1	-1	-1	-1	-1	-1	-1	-1	-1	-1	-1	-1	-1	-1	-1	-1	-1	-1
UQCC	0.0031547	-0.00097846	0.0028518	NA	NA	NA	1	-1	1	NA	NA	NA	0.125276	0.0705302	0.0984103	NA	NA	NA	103.201	467.889	NA	NA	NA	0.336357	1	1	1	1	1	1	1	1	1	1	1	-1	-1	-1	-1	-1	-1	-1	-1	-1	-1	-1	-1	-1	-1
RIOK3	0.0024909	-0.00067258	NA	NA	NA	NA	1	-1	NA	NA	NA	NA	0.182203	0.0765612	NA	NA	NA	NA	103.944	NA	NA	NA	NA	0.214755	1	1	1	1	1	1	1	1	1	1	1	-1	-1	-1	-1	-1	-1	-1	-1	-1	-1	-1	-1	-1	-1
HOOK3	-0.0041921	-0.00056503	NA	NA	NA	NA	-1	-1	NA	NA	NA	NA	0.0894269	0.0689485	NA	NA	NA	NA	105.026	NA	NA	NA	NA	0.640996	-1	-1	-1	-1	-1	-1	-1	-1	-1	-1	-1	-1	-1	-1	-1	-1	-1	-1	-1	-1	-1	-1	-1	-1	-1
UBE2Z	0.0022563	-0.0012624	0.0046948	NA	NA	NA	0	-1	1	NA	NA	NA	0.210695	0.0606185	0.149367	NA	NA	NA	109.842	510.007	NA	NA	NA	0.343468	0	0	0	0	0	0	0	0	0	0	0	-1	-1	-1	-1	-1	-1	-1	-1	-1	-1	-1	-1	-1	-1
JMJD4	0.0025035	-0.00094168	0.0039872	NA	NA	NA	1	-1	1	NA	NA	NA	0.178923	0.0809105	0.106276	NA	NA	NA	109.971	480.004	NA	NA	NA	0.277605	1	1	1	1	1	1	1	1	1	1	1	-1	-1	-1	-1	-1	-1	-1	-1	-1	-1	-1	-1	-1	-1
LCP1	0.0034768	-0.0017474	NA	NA	NA	NA	1	-1	NA	NA	NA	NA	0.107822	0.0268884	NA	NA	NA	NA	109.992	NA	NA	NA	NA	0.740989	1	1	1	1	1	1	1	1	1	1	1	1	-1	-1	-1	-1	-1	-1	-1	-1	-1	-1	-1	-1	-1
DUSP8	0.002528	-0.0012149	NA	NA	NA	NA	1	-1	NA	NA	NA	NA	0.194638	0.0473782	NA	NA	NA	NA	110	NA	NA	NA	NA	0.449877	1	1	1	1	1	1	1	1	1	1	1	-1	-1	-1	-1	-1	-1	-1	-1	-1	-1	-1	-1	-1	-1
NHP2L1	0.0027931	-0.0037717	0.0013791	NA	NA	NA	1	-1	1	NA	NA	NA	0.180738	0.125024	0.0629679	NA	NA	NA	110	230	NA	NA	NA	0.321797	1	1	1	1	1	1	1	1	1	1	1	-1	-1	-1	-1	-1	-1	-1	-1	-1	-1	-1	-1	1	1
ARMC10	0.0033027	-0.0011013	0.0050173	NA	NA	NA	1	-1	1	NA	NA	NA	0.14517	0.0714299	0.0878469	NA	NA	NA	110.001	482.91	NA	NA	NA	0.364349	1	1	1	1	1	1	1	1	1	1	1	-1	-1	-1	-1	-1	-1	-1	-1	-1	-1	-1	-1	-1	-1
COMMD7	0.0022992	0.00078338	-0.0013784	0.014471	-0.017857	0.0032277	1	0	-1	1	-1	1	0.131928	0.253731	0.141387	0.113956	0.142184	0.0966696	110.491	251.602	410.103	449.973	482.924	0.50214	1	1	1	1	1	1	1	1	1	1	1	1	0	0	0	0	0	0	0	0	0	0	0	0	0
FAM110C	0.0013315	-0.00093755	NA	NA	NA	NA	0	-1	NA	NA	NA	NA	0.21654	0.043904	NA	NA	NA	NA	110.825	NA	NA	NA	NA	0.520619	0	0	0	0	0	0	0	0	0	0	0	0	-1	-1	-1	-1	-1	-1	-1	-1	-1	-1	-1	-1	-1
IPO5	-0.0042859	0.00084321	NA	NA	NA	NA	-1	1	NA	NA	NA	NA	0.0823272	0.0512587	NA	NA	NA	NA	112.441	NA	NA	NA	NA	0.454145	-1	-1	-1	-1	-1	-1	-1	-1	-1	-1	-1	-1	1	1	1	1	1	1	1	1	1	1	1	1	1
PPIF	-0.0016896	0.0010177	-0.0020206	NA	NA	NA	-1	1	-1	NA	NA	NA	0.181052	0.0639352	0.140842	NA	NA	NA	114.241	469.965	NA	NA	NA	0.346743	-1	-1	-1	-1	-1	-1	-1	-1	-1	-1	-1	-1	1	1	1	1	1	1	1	1	1	1	1	1	1
ACBD5	-0.0027001	0.00073874	NA	NA	NA	NA	-1	1	NA	NA	NA	NA	0.164229	0.0781067	NA	NA	NA	NA	117.334	NA	NA	NA	NA	0.211443	-1	-1	-1	-1	-1	-1	-1	-1	-1	-1	-1	-1	1	1	1	1	1	1	1	1	1	1	1	1	1
BRIP1	-0.0018271	0.0014141	-0.0022821	NA	NA	NA	-1	1	-1	NA	NA	NA	0.185698	0.112105	0.0467203	NA	NA	NA	117.493	329.972	NA	NA	NA	0.521428	-1	-1	-1	-1	-1	-1	-1	-1	-1	-1	-1	-1	1	1	1	1	1	1	1	1	1	1	1	1	1
SRSF7	-0.00053756	0.0017061	-0.003452	NA	NA	NA	0	1	-1	NA	NA	NA	0.34328	0.0342927	0.0899362	NA	NA	NA	118.935	487.13	NA	NA	NA	0.731674	0	0	0	0	0	0	0	0	0	0	0	0	1	1	1	1	1	1	1	1	1	1	1	1	1
GOT1	0.0033645	0.00013664	NA	NA	NA	NA	1	0	NA	NA	NA	NA	0.123521	0.280913	NA	NA	NA	NA	119.158	NA	NA	NA	NA	0.299999	1	1	1	1	1	1	1	1	1	1	1	1	0	0	0	0	0	0	0	0	0	0	0	0	0
SNRPB2	-0.0033085	-3.2189e-05	0.0026437	NA	NA	NA	-1	0	1	NA	NA	NA	0.123198	0.457308	0.167679	NA	NA	NA	119.205	500.005	NA	NA	NA	0.273556	-1	-1	-1	-1	-1	-1	-1	-1	-1	-1	-1	-1	0	0	0	0	0	0	0	0	0	0	0	0	0
HMGN5	-0.0029931	0.00058801	-0.001835	NA	NA	NA	-1	1	-1	NA	NA	NA	0.121586	0.118999	0.167486	NA	NA	NA	119.917	470.002	NA	NA	NA	0.204786	-1	-1	-1	-1	-1	-1	-1	-1	-1	-1	-1	-1	1	1	1	1	1	1	1	1	1	1	1	1	1
ZC3HAV1L	0.0017085	-0.0024448	8.3165e-06	NA	NA	NA	0	-1	0	NA	NA	NA	0.207854	0.077342	0.492369	NA	NA	NA	119.995	310.023	NA	NA	NA	0.520503	0	0	0	0	0	0	0	0	0	0	0	0	-1	-1	-1	-1	-1	-1	-1	-1	-1	-1	-1	-1	-1
GPR20	0.0018216	-0.00091592	NA	NA	NA	NA	1	-1	NA	NA	NA	NA	0.158986	0.0481775	NA	NA	NA	NA	119.997	NA	NA	NA	NA	0.458909	1	1	1	1	1	1	1	1	1	1	1	1	1	-1	-1	-1	-1	-1	-1	-1	-1	-1	-1	-1	-1
CER1	0.0016209	-0.0024895	0.002231	NA	NA	NA	1	-1	1	NA	NA	NA	0.188141	0.054782	0.0609822	NA	NA	NA	119.998	370	NA	NA	NA	0.589632	1	1	1	1	1	1	1	1	1	1	1	1	1	-1	-1	-1	-1	-1	-1	-1	-1	-1	-1	-1	-1
BYSL	0.0034608	-0.0010475	0.0019197	NA	NA	NA	1	-1	1	NA	NA	NA	0.101655	0.0739141	0.188458	NA	NA	NA	120	481.438	NA	NA	NA	0.300124	1	1	1	1	1	1	1	1	1	1	1	1	1	-1	-1	-1	-1	-1	-1	-1	-1	-1	-1	-1	-1
TBRG4	0.00319	-0.00028945	0.0050925	NA	NA	NA	1	0	1	NA	NA	NA	0.129359	0.247615	0.106242	NA	NA	NA	120	492.606	NA	NA	NA	0.367288	1	1	1	1	1	1	1	1	1	1	1	1	1	0	0	0	0	0	0	0	0	0	0	0	0
RPL23	-0.0020634	0.00090156	NA	NA	NA	NA	-1	1	NA	NA	NA	NA	0.178211	0.0633314	NA	NA	NA	NA	120	NA	NA	NA	NA	0.312795	-1	-1	-1	-1	-1	-1	-1	-1	-1	-1	-1	-1	-1	1	1	1	1	1	1	1	1	1	1	1	1
[truncated: 2,791 more rows]
[truncated: 36 more columns]
