# Supplementary material for: Automated minute scale RNA-seq of pluripotent stem cell differentiation reveals early divergence of human and mouse gene expression kinetics
Source: PLoS Comput Biol. 2019 Dec 9;15(12):e1007543. doi: 10.1371/journal.pcbi.1007543 (PMC6922475; doi:10.1371/journal.pcbi.1007543)
Supplement: S4 Table — (TXT) [file pcbi.1007543.s005.txt]

Term	Overlap	P-value	Adjusted P-value	Old P-value	Old Adjusted P-value	Odds Ratio	Combined Score	Genes
TP53_human	39/164	1.8861623004731922E-11	1.0769986735701928E-8	0	0	3.3120456552754938	81.78729700508164	BTG3;BTG2;CDKN1A;FLT1;CDKN1B;MCM7;UHRF1;SLC2A1;BRCA2;TYMS;ING1;THBS1;EGFR;XPO1;CCND1;CHEK2;MYC;CASP3;PERP;POLD1;ANKRD1;PMAIP1;MAP4;MCL1;PIAS3;SIVA1;STAT1;CAV1;STAT3;DDB1;SLC6A6;VCAN;CDK4;ID2;ID1;BCL2;MET;ATF3;EPHA2
SP1_human	76/472	2.1986281906812106E-11	6.277083484394856E-9	0	0	2.2425758934894477	55.03416336908342	COL18A1;CDKN1A;CDKN1B;B4GALT1;SERPINE1;ATP2A2;PLAT;AHR;CTGF;SOX3;GJA1;CCND2;CCND1;PLAU;MYC;CASP3;DNMT3B;ME1;KDR;TIMP3;SLC39A8;ITGAV;PHGDH;MYBL2;TK1;CIC;SLC39A1;ST6GAL1;SNRPN;CSNK2A1;F2R;MIF;DDB1;AR;POR;KCNQ3;PLAA;KIF2C;ITGA5;SLC29A1;UTRN;SQSTM1;MET;CD44;ODC1;XIAP;CRMP1;SLC3A2;TYMS;EGFR;SGPL1;MAT2A;CBS;POLD1;UBC;SPP1;SLC25A20;APOE;PROM1;LDLR;PRNP;CDKN2B;CENPW;PDHA1;CAV1;HMGA2;COL1A1;KRT19;CDK6;CEN…
E2F1_human	32/134	1.0681428688034836E-9	2.0330319269559636E-7	0	0	3.3259884421901633	68.70608849812403	CDKN1A;FLT1;PCNA;UHRF1;SERPINE1;CDCA7;TYMS;THBS1;RNF2;AURKB;CCND1;CHEK2;PEG10;MYC;NRIP1;KDR;MYBL2;ECT2;MCL1;CREBBP;RRM1;SIVA1;HSPA5;ATAD2;CDC6;AR;CCNE1;DDIT3;BCL2;ATM;KIF2C;MCM5
TRP53_mouse	36/167	2.0146455096547314E-9	2.875906465032129E-7	0	0	3.00235184227645	60.1155582689065	GSK3B;STEAP3;BTG2;CDKN1A;CDKN1B;PCNA;MCM7;UHRF1;SERPINE1;TYMS;PKD1;THBS1;SALL2;MYC;CASP3;PERP;ANKRD1;HMOX1;PMAIP1;MAP4;PIAS3;PRNP;SIVA1;SMURF1;PTK2;PLA2G16;SLC6A6;KRT19;AXL;ID2;DDIT4;BCL2;NANOG;MET;ATF3;HSPA1B
SP1_mouse	48/270	4.376240175469238E-9	4.997666280385869E-7	0	0	2.4760136180748993	47.656022008363486	SCARB1;CDKN1A;IRS1;SERPINE1;SLC2A1;TXLNG;SLC2A3;SLC3A2;AHR;HMGCR;TYMS;ETS1;PKD1;EGFR;ACACA;HDAC7;SOCS3;CCND2;CCND1;MYC;ME1;TIMP3;PHGDH;MBP;APOE;GPC4;SKIL;SMARCC1;JUN;JUND;PARP1;GFPT2;HMGA2;ACSL4;MIF;POU5F1;SMAD7;COL1A1;AR;PLA2G16;REST;COL1A2;CDK6;BHLHE40;NANOG;ITGA5;MET;HSPA1B
STAT3_human	29/142	2.4937387945841175E-7	2.3732080861792183E-5	0	0	2.8443642355525913	43.24660282265435	MDC1;CDKN1A;CDKN1B;PHB;HIF1A;LTBP1;CYR61;EGFR;CTGF;SOCS3;CCND2;CCND1;MYC;SALL4;HMOX1;S100A11;MCL1;PIAS3;STAT1;F2R;CFLAR;ETV6;AR;CDK4;DDIT3;BCL2;ROR1;NANOG;PTPN6
HDAC1_human	19/71	3.866519978862744E-7	3.1539755827580384E-5	0	0	3.727097963827533	55.03336239082739	CDKN1A;PCNA;HMGCS1;HSPA5;STAT3;PHB;BRCA2;POU5F1;EGFR;RHOB;SMAD7;TJP1;AR;CCND2;COL1A2;CCND1;SPP1;TXNIP;CD44
MYC_human	23/100	4.7522550895538637E-7	3.39192207016907E-5	0	0	3.203342618384401	46.63899122105461	CREBBP;CDKN1A;PCNA;TFRC;ODC1;CDCA7;CFLAR;PTBP1;CCND2;CDC34;CDK6;XPO1;CCND1;CCNE1;CDK4;CHEK2;ID2;BCL2;IGF2BP1;PMAIP1;KRAS;PROM1;ATF3
TFDP1_human	7/10	9.595177619002885E-7	6.087607133834052E-5	0	0	9.749303621169915	135.09449174142534	RRM1;PCNA;CCNE1;CAV1;NRIP1;MYBL2;TYMS
ZNF382_human	7/10	9.595177619002885E-7	5.478846420450647E-5	0	0	9.749303621169915	135.09449174142534	STAT5B;JUN;CDK6;MYC;ID1;STAT3;HMGA2
AR_human	21/93	2.035237798678323E-6	1.0564734391321114E-4	0	0	3.1449366519902955	41.21407369959786	MED1;BTG2;CDKN1A;JUN;ATAD2;XIAP;ETV1;HMMR;CDC6;MID1;EGFR;CLK3;TJP1;REST;CDK6;KLF5;MYC;PMEPA1;HMOX1;VIM;FKBP4
ESR1_human	18/76	5.263987182272158E-6	2.504780567564502E-4	0	0	3.298636563553731	40.09367988209436	BTG2;CDKN1A;JUN;FLT1;CDKN1B;SERPINE1;AHR;TYMS;EGFR;AR;KRT19;CCND1;CDK4;MYC;KDR;BCL2;PMAIP1;MTA3
YY1_human	20/91	5.501790454310894E-6	2.4165556533934773E-4	0	0	3.0610058465211667	37.07011840446336	FDPS;POSTN;CREBBP;SNRPN;PCNA;TFRC;PEG3;PARP1;HSPA5;HDAC1;CTCF;LSS;PDIA6;HIF1A;EGFR;HCFC1;SMAD7;COL1A2;MYC;LDLR
SMAD4_human	10/26	6.455135876799878E-6	2.632773275466236E-4	0	0	5.356760231412042	64.01668354421686	CDKN1A;JUN;CDKN2B;POR;MYC;SERPINE1;BCL2;AHR;SKIL;SMAD7
BRCA1_human	15/57	8.027330285387178E-6	3.055737061970719E-4	0	0	3.6651517372819233	43.00197387794459	MDC1;CDKN1A;CDKN1B;HSPA5;STAT1;STAT3;HMGA2;BRCA2;HIF1A;EGFR;CCND1;MYC;DDIT3;ATM;MAD2L1
BCL6_human	8/17	9.361678050314752E-6	3.340948854206077E-4	0	0	6.554153694904145	75.88979849033937	XBP1;CDKN1A;CDKN2B;CCND2;MYC;STAT3;LITAF;HDAC7
SREBF1_human	10/27	9.593589418464089E-6	3.2223173870252913E-4	0	0	5.158361704322707	59.601854180632614	FDPS;AR;ACLY;SCD;CAV1;FASN;HMOX1;CIC;LPIN1;LDLR
SMARCA4_mouse	8/19	2.5555612143271265E-5	8.106808074337718E-4	0	0	5.864242779651077	62.01233609193859	CDKN1A;REST;SALL4;HMOX1;NANOG;CALM1;POU5F1;CD44
STAT3_mouse	17/79	3.644764323725655E-5	0.0010953475941301836	0	0	2.997073445929269	30.6289929662634	MDC1;CDKN1B;IGFBP5;CAV1;STAT3;RC3H1;PIK3R1;PHB;PKD1;HIF1A;COL1A1;SOCS3;CCND2;MAF;CCND1;MYC;BCL2
WT1_human	14/57	3.72981873108258E-5	0.0010648632477240766	0	0	3.4208082881297948	34.880496901931664	CDKN1A;JUN;ODC1;CTCF;ETS1;THBS1;EGFR;CTGF;AR;CCNE1;U2AF2;PODXL;MYC;BCL2
VHL_human	8/20	3.9913869622290454E-5	0.0010852771216346593	0	0	5.571030640668524	56.427780974314516	KLF10;AR;CDKN1B;TFRC;CCND1;COL4A2;BHLHE40;HIF1A
MYCN_human	12/45	5.564853058325811E-5	0.0014443323165018354	0	0	3.714020427112349	36.384233556935335	DDB1;CDKN1A;CDKN1B;MCM7;ID2;MCM3;MCM4;MYBL2;MCM5;MCM6;CD44;MCM2
SOX2_mouse	9/28	9.769412263876984E-5	0.0024253627837711993	0	0	4.476721050537207	41.33656109310711	LEFTY1;CDKN1B;SEMA6A;CCND1;ZSCAN10;NANOG;EGFR;GLI3;POU5F1
CEBPB_mouse	11/42	1.3503167226621048E-4	0.003212628536000257	0	0	3.647698633771057	32.50099919561375	SOCS3;BTG2;CDKN1A;SNRPN;MYC;ID2;SERPINE1;BCL2;ABL2;CYR61;ATF3
MTA1_human	8/24	1.7982364935619375E-4	0.004107172151295465	0	0	4.642525533890436	40.03497638402045	RNF144A;HDAC1;MYC;SUMO2;MTA3;EGFR;SMAD7;EPHA2
SMAD7_human	5/9	1.8691237452628907E-4	0.004104883302096579	0	0	7.737542556484061	66.42580189067671	CDKN1A;CDKN2B;MYC;HMOX1;MET
HIF1A_human	16/83	2.402454048832358E-4	0.005080745414382505	0	0	2.684834043695674	22.375003219635012	TFRC;SERPINE1;STAT3;SLC2A1;ENO1;MIF;HIF1A;CTGF;AR;CCND1;PLAU;APEX1;VIM;SLC29A1;MET;GAPDH
ATF6_human	6/14	2.4623047627914715E-4	0.005021342926978323	0	0	5.968961400716275	49.59754814087241	STARD4;XBP1;HSPA5;SRF;DDIT3;ATP2A2
NFYA_human	7/20	3.2669639440671206E-4	0.006432539351939055	0	0	4.8746518105849574	39.126291734510595	SOX3;CDKN1B;CCND2;HSPA5;CBS;DDIT3;LPIN1
MEF2D_human	4/6	3.5294762517987943E-4	0.006717769799257038	0	0	9.285051067780872	73.80864329279689	JUN;ATM;ATF3;HDAC7
ING4_human	6/15	3.8550422835714553E-4	0.007100739173933229	0	0	5.571030640668524	43.79364009203353	CDKN1A;CDKN1B;CCND1;CASP3;BCL2;SPP1
EZH2_human	10/40	4.082611780845933E-4	0.0072849103964469615	0	0	3.481894150417827	27.17132119080654	CDKN1A;CDKN2B;PCNA;CCND1;HDAC1;AXL;CCNE1;MYC;POLR3D;PIP5K1C
SP3_human	19/113	4.189613341902299E-4	0.007249300661291553	0	0	2.3418049153252642	18.213930848462415	CDKN1A;CDKN2B;F2R;SLC1A3;HMGA2;ATP2A2;PLAT;COL1A1;SOCS3;CCND1;MAT2A;CENPH;CBS;UBC;KDR;DNMT3B;ALPL;ITGAV;UTRN
TFAP2A_human	14/71	4.5351793790751117E-4	0.00761643360427026	0	0	2.7462827101887086	21.142190805342814	CDKN1A;HIP1;GPX4;IGFBP5;MCAM;F2R;ADM;PRKCA;ETS1;EGFR;COL1A1;BCL2;HMOX1;SPRY2
MYC_mouse	11/49	5.777359588722029E-4	0.009425349500457939	0	0	3.1265988289466202	23.313151536149263	CDKN1A;CDKN2B;CCND2;TRRAP;CDK4;MYC;CAV1;ODC1;CDCA7;BCL2;TIMP3
ATM_human	7/22	6.328927336554392E-4	0.010038381969923772	0	0	4.431501645986326	32.63893849769556	CDKN1A;PCNA;SLC2A1;BCL2;PMAIP1;CFLAR;MCL1
PPARG_human	13/66	7.242302076898679E-4	0.011176633745700394	0	0	2.7433105427534397	19.835235976630596	CDKN1A;CAV1;SERPINE1;ATP2A2;CFLAR;EGFR;ERP44;CCND1;CCNE1;MYC;BCL2;TXNIP;HMOX1
HOXA1_human	4/7	7.766032008489074E-4	0.01166948493907174	0	0	7.958615200955033	56.988308945934946	PCNA;CCND1;MYC;BCL2
ING1_human	4/7	7.766032008489074E-4	0.01137026737653144	0	0	7.958615200955033	56.988308945934946	CDKN1A;PCNA;CASP3;FAT1
FOXM1_human	6/17	8.414071371210039E-4	0.01201108688240233	0	0	4.915615271178109	34.80469394269342	AR;BTG2;MYC;CDC6;APOE;CDC25A
NANOG_human	7/23	8.538296361434678E-4	0.01189113956677854	0	0	4.238827661378225	29.950618937621368	SEMA6A;CDK6;CCND1;KDR;CDC25A;POU5F1;NODAL
NOTCH1_mouse	7/23	8.538296361434678E-4	0.011608017196140954	0	0	4.238827661378225	29.950618937621368	SMARCC1;CDKN1A;CCND1;CCNE1;CASP3;NRARP;RBPJ
JUN_human	22/149	9.720756537072654E-4	0.012908260424810431	0	0	2.0564207062870388	14.263492205886134	JUN;CDKN1A;RARG;PDHA1;MAP3K1;DDX21;PLAT;ETS1;EGFR;CTGF;SMAD7;RHOB;AR;GJA1;CCND1;MAT2A;PLAU;MYC;DDIT3;NEFL;ATF3;PCK2
SREBF2_mouse	5/12	9.786584964192521E-4	0.012700318214895295	0	0	5.8031569173630455	40.21197658587672	CDKN1A;HMGCS1;NPC1;HMOX1;HMGCR
EP300_mouse	12/60	9.95037249030386E-4	0.012625917093252231	0	0	2.785515320334262	19.255516393579263	SOCS3;CDKN1A;COL1A2;KLF5;CCND1;IRS1;FASN;SPP1;TXNIP;HMOX1;POU5F1;TAPBP
NFKB1_human	37/303	0.001080532905539612	0.013412701936154748	0	0	1.7007271757816451	11.616478407845948	GSK3B;BTG2;CDKN1A;HDAC1;SERPINE1;XIAP;CRMP1;CTCF;BRCA2;HIF1A;EGFR;PSMB10;HDAC7;SOCS3;CCND2;CCND1;MAT2A;PLAU;MYC;CASP3;HMOX1;IGF2BP2;TRIM21;MCL1;KDM2A;CSNK2A1;MIF;CFLAR;TAPBP;COL1A1;AR;COL1A2;CDK4;BCL2;PTPN6;SQSTM1;ATF3
NR5A2_mouse	6/18	0.0011859346901574464	0.014407844852763871	0	0	4.642525533890436	31.277734666869705	SCARB1;CCND1;CCNE1;NANOG;KRAS;POU5F1
NR3C1_human	9/38	0.0012011705095506676	0.014288924186529816	0	0	3.298636563553731	22.1815455786618	CDKN1A;CDK6;CCND1;CALD1;STAT1;CDK4;SRF;SPP1;ETS1
SMAD3_human	8/31	0.0012284850059221504	0.014315610987378529	0	0	3.594213316560338	24.088322657090842	CDKN1A;JUN;POR;CCND2;MYC;SERPINE1;AHR;SMAD7
CDX1_human	4/8	0.0014649004874971114	0.01672916356721701	0	0	6.963788300835654	45.4454593693827	POSTN;PCNA;IRF2BP2;DSC2
MYBL2_human	4/8	0.0014649004874971114	0.01640114075217354	0	0	6.963788300835654	45.4454593693827	COL1A1;CCND1;MYC;MYBL2
EGR1_mouse	13/71	0.0014737176322594911	0.016182553231157106	0	0	2.550119659460944	16.626696202198023	JUN;CREBBP;JUND;SERPINE1;ENO1;MAPK14;THBS1;SMAD7;CCND2;CCND1;PTPRZ1;TK1;MET
SRF_human	7/25	0.0014749358562148342	0.0158903466773334	0	0	3.8997214484679668	25.422833115395832	PLAU;SERPINE1;FHL2;SAMD4A;MYL9;MCL1;KPNA1
TCF4_human	7/25	0.0014749358562148342	0.015596080998123525	0	0	3.8997214484679668	25.422833115395832	JUN;VCAN;CCND1;MYC;BCL2;VIM;CD44
NFYC_human	5/13	0.0014966989575914808	0.015538456450631555	0	0	5.356760231412042	34.84301098618312	FDPS;SOX3;CDKN1B;CCND2;LPIN1
ATF2_human	8/32	0.0015361684842761488	0.015663432223601444	0	0	3.481894150417827	22.557325765975783	CDKN1A;JUN;MAP3K1;CCND1;PLAU;PLAT;ATF3;PCK2
KLF4_human	9/40	0.001769752409230104	0.01772857238018227	0	0	3.1337047353760443	19.858022498518466	IFITM3;HSPA8;CDKN1A;KRT19;CDKN1B;CCND1;ODC1;NANOG;ATF3
RELA_human	36/301	0.001802947811930609	0.017749710355385823	0	0	1.6657566699673327	10.524804138996082	BTG2;CDKN1A;HDAC1;SERPINE1;XIAP;BRCA2;HIF1A;EGFR;PSMB10;HDAC7;SOCS3;CCND2;CCND1;MAT2A;PLAU;MYC;CASP3;HMOX1;IGF2BP2;TRIM21;PCK2;MCL1;KDM2A;CSNK2A1;STAT1;STAT3;MIF;CFLAR;TAPBP;COL1A1;AR;COL1A2;CDK6;CDK4;BCL2;PTPN6
SMAD3_mouse	10/49	0.0021942665562801507	0.021236037349762135	0	0	2.842362571769655	17.40068055033241	JUN;CDKN2B;COL1A2;RIF1;PLAU;MYC;SERPINE1;NEDD9;CTGF;SMAD7
POU5F1_mouse	7/27	0.002401277437772909	0.022852156949472183	0	0	3.6108531930258945	21.77977969795152	CDKN1A;LEFTY1;SEMA6A;RIF1;NANOG;POU5F1;STK40
FOXO3_mouse	4/9	0.0024872961781557397	0.02328272324142504	0	0	6.1900340451872475	37.11890455412266	SOCS3;CDKN1B;CCND2;CCND1
HIC1_human	4/9	0.0024872961781557397	0.022907195447208508	0	0	6.1900340451872475	37.11890455412266	MYC;STAT3;LRP8;EPHA2
JUNB_mouse	4/9	0.0024872961781557397	0.02254358917026869	0	0	6.1900340451872475	37.11890455412266	CCND1;PLAU;SERPINE1;MYL9
PAX5_human	6/21	0.0028777238179194336	0.025674692187999948	0	0	3.9793076004775165	23.281956380097824	XBP1;CDKN1A;CCND1;FHL2;BCL2;MET
HDAC1_mouse	7/28	0.0030060337916877535	0.02640685069313396	0	0	3.481894150417827	20.21982502194097	AR;CDKN1A;JUN;CDKN1B;NFYA;SPP1;CDC25A
RFX1_human	5/15	0.00309436152456133	0.026770915614007868	0	0	4.642525533890436	26.825318879645568	PCNA;COL1A2;HDAC1;MYC;MAP1A
CTNNB1_human	6/22	0.0037195382248896448	0.0316993481554028	0	0	3.798429982273993	21.249008931994478	AR;JUN;CCND1;MYC;VIM;CD44
SNAI1_mouse	7/29	0.0037206529731286333	0.031242541877300727	0	0	3.361828834886178	18.80558672069385	TJP1;MMP15;ID1;PHGDH;NANOG;TFCP2L1;LLGL2
ABL1_human	4/10	0.003911038106722599	0.032365257375921795	0	0	5.571030640668524	30.88552891244181	JUN;CDKN1A;CCND2;BCL2
GTF2I_mouse	5/16	0.004237499399849063	0.03456588796162593	0	0	4.352367688022284	23.780388004457336	SEC23A;HSPA5;CCND1;NSD1;ID1
RUNX3_human	7/30	0.004557222413542146	0.03665033800186712	0	0	3.2497678737233056	17.519634970368443	CDKN1A;CCND1;MYC;CASP3;PEA15;CFLAR;ING1
E2F4_human	6/23	0.0047309678282678085	0.03751920319362387	0	0	3.6332808526099063	19.451224957805326	AR;CCND1;PEG10;MYC;AURKB;HCFC1
POU2F1_human	8/38	0.00486711544531065	0.03807017697633399	0	0	2.9321213898255385	15.614290656494996	AR;ST6GAL1;CCND1;PLAU;ID1;SPP1;TK1;MAD2L1
KLF5_mouse	4/11	0.005799257104223525	0.044748321709616665	0	0	5.064573309698658	26.082681464229488	SERPINE1;NANOG;POU5F1;MCM2
NCOA1_mouse	4/11	0.005799257104223525	0.044151677420155105	0	0	5.064573309698658	26.082681464229488	AR;CDKN1A;PSAT1;ITGA5
NPM1_human	4/11	0.005799257104223525	0.0435707342962057	0	0	5.064573309698658	26.082681464229488	CDKN1A;CCND1;PTPN6;BRD4
JUN_mouse	18/131	0.005859728711399196	0.04345331291180443	0	0	1.913712815496821	9.835817844953413	JUN;SMURF1;SERPINE1;ODC1;SLC2A1;HMGCR;SOCS3;CCND2;MAF;CCND1;PLAU;NACC1;SPP1;HMOX1;NEFL;ITGA5;MET;JDP2
FLI1_human	6/24	0.0059308395374980515	0.043416786870658815	0	0	3.481894150417827	17.853723890574507	COL1A2;HDAC1;ID2;HMOX1;PHLDA1;CTGF
POU5F1_human	6/24	0.0059308395374980515	0.04286720729001756	0	0	3.481894150417827	17.853723890574507	LEFTY1;CDKN1A;SEMA6A;ID2;SPP1;NANOG
EHMT2_mouse	3/6	0.006264074834318792	0.044709834129950374	0	0	6.963788300835654	35.32677140414113	CDKN1A;CCND1;POU5F1
NFKB2_human	3/6	0.006264074834318792	0.04415786086908679	0	0	6.963788300835654	35.32677140414113	CDK6;CCND2;HIF1A
RBL1_mouse	3/6	0.006264074834318792	0.04361935037068329	0	0	6.963788300835654	35.32677140414113	MYC;ALPL;MYBL2
SOX6_human	3/6	0.006264074834318792	0.04309381602886783	0	0	6.963788300835654	35.32677140414113	CDKN1A;CCND1;CDK4
TCF21_mouse	3/6	0.006264074834318792	0.04258079440947655	0	0	6.963788300835654	35.32677140414113	AR;CDKN1A;SF1
ZEB2_human	3/6	0.006264074834318792	0.04207984388701212	0	0	6.963788300835654	35.32677140414113	ITGA5;VIM;POU5F1
SIRT1_human	9/48	0.00647703681181239	0.04300451185517296	0	0	2.6114206128133706	13.160233692542727	CDKN1A;COL1A2;CCND1;SHC1;MYC;HYOU1;CFLAR;HIF1A;MCL1
PARP1_human	6/25	0.007337970619820985	0.0481607037231929	0	0	3.342618384401114	16.42794303141129	CDKN1A;JUN;SERPINE1;BCL2;VIM;BRCA2
BCL6_mouse	5/18	0.007370473267779765	0.04782432086252552	0	0	3.8687712782420305	18.996724541180686	CDKN1A;CDKN2B;CDKN1B;MYC;HDAC7
E2F1_mouse	9/49	0.007440662076702164	0.04773728141344871	0	0	2.5581263145926894	12.536853791038359	CDKN1A;PCNA;CCND1;SIVA1;BCL2;ATM;TK1;TAPBP;MCL1
BMI1_mouse	4/12	0.008209564124764571	0.052085123502673004	0	0	4.642525533890436	22.295522041313077	CDKN1A;HMGA2;PMAIP1;NANOG
NFKB1_mouse	24/200	0.009220411065864402	0.05785554635833597	0	0	1.671309192200557	7.832315863382718	CDKN1A;KDM2A;STAT1;SLC2A1;XIAP;HMGCR;CFLAR;MAPK14;EGFR;TAPBP;COL1A1;KLF5;CCND1;CDK4;MYC;KDR;BCL2;HMOX1;TIMP3;PMAIP1;MBP;APOE;IGF2BP2;BANP
KLF4_mouse	5/19	0.009421063801170504	0.05847203728769954	0	0	3.6651517372819233	17.097226457665375	LEFTY1;CDKN2B;CCND2;SERPINE1;NANOG
XBP1_human	5/19	0.009421063801170504	0.05784330570396083	0	0	3.6651517372819233	17.097226457665375	PRNP;HSPA5;WFS1;DDIT3;HSPA1A
CEBPA_human	9/51	0.009691838623168691	0.058872764402439604	0	0	2.4578076355890546	11.395554137356052	SOCS3;MYC;STAT3;ID1;SPP1;BCL2;CRMP1;GAPDH;PCK2
DACH1_mouse	3/7	0.010379693657440535	0.06238742187787943	0	0	5.968961400716275	27.265642147536205	CDKN1B;CCND1;NANOG
KLF10_human	3/7	0.010379693657440535	0.061737552899984845	0	0	5.968961400716275	27.265642147536205	CDKN1A;SERPINE1;EGFR
ETS1_human	12/79	0.010388347915809292	0.061152027421928934	0	0	2.1155812559500724	9.662008730978242	COL1A1;CDKN1A;FLT1;CSNK2A1;PARP1;PLAU;HMOX1;SPRY2;RHOC;SQSTM1;DUSP6;CTGF
ATF4_human	7/35	0.01100639608822821	0.06412910373855417	0	0	2.785515320334262	12.560664937608417	HSPA5;PLAU;DDIT3;DDIT4;APOE;ATF3;MCL1
ATF4_mouse	4/13	0.01119306809606759	0.06455799881671306	0	0	4.285408185129634	19.252027479259045	CDKN1A;CDKN1B;HSPA5;MCM7
EPAS1_mouse	4/13	0.01119306809606759	0.06391241882854594	0	0	4.285408185129634	19.252027479259045	FLT1;SERPINE1;KDR;POU5F1
KLF5_human	4/13	0.01119306809606759	0.06327962260252074	0	0	4.285408185129634	19.252027479259045	CDKN2B;CCND1;FASN;HIF1A
CREB1_human	13/90	0.01182968693420968	0.06622305136699733	0	0	2.0117610646858557	8.926471656729676	GSK3B;JUN;FLT1;SLC20A1;ODC1;PLAT;ACACA;AR;PLAU;BCL2;HMOX1;SPRY2;SLC39A1
ARNT_human	5/20	0.01183245871084043	0.06559547498922219	0	0	3.481894150417827	15.44884674672858	JUN;CCNE1;BHLHE40;AHR;HIF1A
KLF6_human	5/20	0.01183245871084043	0.06496474926817199	0	0	3.481894150417827	15.44884674672858	CDKN1A;CCND1;TXNIP;PMAIP1;ATF3
RB1_mouse	5/20	0.01183245871084043	0.06434603737037986	0	0	3.481894150417827	15.44884674672858	JUN;CDKN1A;ELF1;CCND1;MYBL2
HIF1A_mouse	5/21	0.014630819349510958	0.07881318725066752	0	0	3.316089667064597	14.00923551123176	CREBBP;MDK;SERPINE1;HMOX1;CTGF
NF1_human	4/14	0.014793741484964248	0.07894604100854753	0	0	3.9793076004775165	16.767015759194056	DDB1;MYC;PLAT;MBP
NFYB_human	4/14	0.014793741484964248	0.07821505914735728	0	0	3.9793076004775165	16.767015759194056	SOX3;CDKN1B;CCND2;LPIN1
TCF3_human	4/14	0.014793741484964248	0.07749748979738152	0	0	3.9793076004775165	16.767015759194056	CDKN1A;CDK6;MYC;POU5F1
USF2_mouse	4/14	0.014793741484964248	0.07679296716285988	0	0	3.9793076004775165	16.767015759194056	COL1A1;FASN;SPP1;HMOX1
SP3_mouse	12/83	0.015121267084476284	0.07778597752464826	0	0	2.0136255327717554	8.440419726533367	PLA2G16;SOCS3;CDKN1A;REST;TXLNG;HMGA2;SLC2A3;NANOG;AHR;GPC4;MET;ACACA
ESR1_mouse	6/29	0.015404000924386412	0.07853289756986286	0	0	2.881567572759581	12.025150330477299	CDKN1A;CCND1;MYC;STAT3;PIK3R1;SLC7A1
ATF3_mouse	3/8	0.01572858541529692	0.07947807320473046	0	0	5.222841225626741	21.686675635723937	CCND1;SORT1;ATF3
BRCA1_mouse	3/8	0.01572858541529692	0.07878089712398721	0	0	5.222841225626741	21.686675635723937	CDKN1A;HMGA2;MAD2L1
ESRRA_mouse	3/8	0.01572858541529692	0.0780958458446482	0	0	5.222841225626741	21.686675635723937	RB1CC1;NRIP1;SPP1
FOXG1_mouse	3/8	0.01572858541529692	0.07742260579426329	0	0	5.222841225626741	21.686675635723937	CDKN1A;CDKN2B;SERPINE1
ID3_mouse	3/8	0.01572858541529692	0.07676087412080805	0	0	5.222841225626741	21.686675635723937	SMARCC1;COL1A2;ALPL
IRF9_human	3/8	0.01572858541529692	0.07611035823842832	0	0	5.222841225626741	21.686675635723937	CDKN1A;CDKN1B;CCND2
POU4F1_mouse	3/8	0.01572858541529692	0.07547077539608858	0	0	5.222841225626741	21.686675635723937	CDKN1A;BCL2;PMAIP1
EP300_human	9/56	0.017534598599330774	0.0834354650018156	0	0	2.2383605252686034	9.050988256927177	CDKN1A;CREBBP;CDKN2B;PCNA;COL1A2;CCND1;PARP1;CCNE1;MYC
GATA4_mouse	5/22	0.01784002592223055	0.08418722976523674	0	0	3.165358318561661	12.74471606353349	HEXIM1;CCND2;HSPA5;ID2;ANKRD1
YBX1_human	6/30	0.01811570026125721	0.0847874167965399	0	0	2.785515320334262	11.172635930224804	AR;ANAPC4;TYMS;KPNA2;MET;EGFR
ETV4_mouse	4/15	0.019048070679887376	0.08842640941638774	0	0	3.714020427112349	14.710452958902822	CCND2;PLAU;VIM;DUSP6
FOS_human	9/57	0.01953777780755846	0.08996831554932162	0	0	2.199091042369154	8.654314684369119	HSPH1;PDHA1;CCND1;PLAU;MYC;DDIT3;NEFL;PCK2;SMAD7
CREB1_mouse	6/31	0.02113672758072611	0.09655257158875688	0	0	2.695659987420253	10.39646807807065	HSPA5;SLC20A1;BCL2;SLC2A3;ACSL4;MIF
HSF1_human	6/31	0.02113672758072611	0.09578628133805246	0	0	2.695659987420253	10.39646807807065	CDKN1A;JUN;SERPINE1;FKBP4;HSPA1B;HSPA1A
RB1_human	6/31	0.02113672758072611	0.09503205865035126	0	0	2.695659987420253	10.39646807807065	CDKN1A;ELF1;PCNA;MYC;DDIT3;HBP1
BCL11B_mouse	3/9	0.022349246208244904	0.0996985905070925	0	0	4.642525533890436	17.64606631936754	CDKN1B;AHR;ZBTB7B
BTF3_human	3/9	0.022349246208244904	0.09892573321633984	0	0	4.642525533890436	17.64606631936754	RRAS2;ABL2;ATM
DNMT3A_human	3/9	0.022349246208244904	0.09816476603775261	0	0	4.642525533890436	17.64606631936754	CDKN1A;JUP;POU5F1
HIPK2_human	3/9	0.022349246208244904	0.09741541667868579	0	0	4.642525533890436	17.64606631936754	CDKN1A;VIM;HIF1A
SMARCA4_human	3/9	0.022349246208244904	0.09667742109778667	0	0	4.642525533890436	17.64606631936754	CDKN1A;CCND1;CD44
TBX2_mouse	3/9	0.022349246208244904	0.09595052319479579	0	0	4.642525533890436	17.64606631936754	GJA1;CDKN1A;CDKN1B
TFCP2_human	3/9	0.022349246208244904	0.09523447451423761	0	0	4.642525533890436	17.64606631936754	GSK3B;SPP1;TYMS
EGR1_human	12/88	0.02314221238682893	0.09788298720651348	0	0	1.8992149911369964	7.15262779125387	AR;CDKN1A;POR;FLT1;CCND2;CCND1;PLAU;HIF1A;LDLR;ATF3;EGFR;BCAR1
ATF3_human	4/16	0.02398493722838048	0.10070146439268568	0	0	3.481894150417827	12.988611633535449	DDIT3;ID1;AK4;LDLR
MYOD1_mouse	8/50	0.025021794313124263	0.10428791644375149	0	0	2.2284122562674096	8.218402365151938	CDKN1A;MYL6;CREBBP;MAF;CCND1;CDC6;CDON;SMAD7
PPARG_mouse	8/50	0.025021794313124263	0.10353220690430401	0	0	2.2284122562674096	8.218402365151938	SCARB1;MAF;KLF5;CCND1;CAV1;SERPINE1;ATP2A2;HMOX1
HDAC3_human	5/24	0.02557370659166479	0.10505457887655105	0	0	2.9015784586815228	10.637739500853785	JUN;MYC;LSS;EGFR;PCK2
SMAD1_mouse	5/24	0.02557370659166479	0.10430418902743284	0	0	2.9015784586815228	10.637739500853785	COL1A1;CDKN1A;COL4A2;ID2;SPP1
VDR_human	7/42	0.028597959243835683	0.11581159381723528	0	0	2.321262766945218	8.250742615628754	CDKN1A;CDKN1B;PODXL;BHLHE40;DDIT4;PHB;EGFR
MYB_mouse	4/17	0.02962568368990695	0.1191286294854709	0	0	3.2770768474520726	11.53240570753013	CDKN1A;IGFBP5;H2AFZ;MYC
PGR_human	5/25	0.030132647283507643	0.12031987132085918	0	0	2.785515320334262	9.75528152549171	CCND1;MYC;HLTF;BCL2;EGFR
EPAS1_human	3/10	0.030251351496875124	0.11995501183830343	0	0	4.178272980501393	14.616494782398265	FLT1;PTPRZ1;SERPINE1
GFI1_mouse	3/10	0.030251351496875124	0.119127735894591	0	0	4.178272980501393	14.616494782398265	CDKN1A;CDKN2B;ID2
HOXB7_human	3/10	0.030251351496875124	0.1183117924980527	0	0	4.178272980501393	14.616494782398265	CDKN1B;CCND1;EGFR
MBD2_human	3/10	0.030251351496875124	0.1175069503722156	0	0	4.178272980501393	14.616494782398265	NANOG;CHD4;POU5F1
NFKB2_mouse	3/10	0.030251351496875124	0.11671298449132225	0	0	4.178272980501393	14.616494782398265	CCND1;MYC;HIF1A
NR4A1_mouse	3/10	0.030251351496875124	0.11592967587057514	0	0	4.178272980501393	14.616494782398265	AR;PRMT1;SERPINE1
POU2F2_human	3/10	0.030251351496875124	0.1151568113647713	0	0	4.178272980501393	14.616494782398265	ID2;SPP1;TK1
PAX6_mouse	7/43	0.032115904343479745	0.12144490980216512	0	0	2.2672799118999807	7.79582411217662	BCL9;CDKN1B;MAF;SFRP2;CDK6;MET;BCL9L
NFE2L2_mouse	8/53	0.034235805732316105	0.1286095070602138	0	0	2.1022757134598202	7.09409414273924	SCARB1;MCM7;BCL2;KEAP1;TXNIP;HMOX1;SLC7A11;SQSTM1
RARA_human	5/26	0.03517114957007079	0.1312596497026825	0	0	2.678380115706021	8.96595550388983	CDKN1A;PLAU;SCD;PRKCA;ETS1
FOXO3_human	4/18	0.03598432481695183	0.13342239915895776	0	0	3.0950170225936238	10.289915992265371	AR;CDKN2B;CCND2;TXNIP
ID1_mouse	3/11	0.03942090261674848	0.14522151867202182	0	0	3.798429982273993	12.282067916263243	CDKN1A;ALPL;THBS1
MSC_human	3/11	0.03942090261674848	0.14429061150104733	0	0	3.798429982273993	12.282067916263243	MCM7;CDC6;CDC25A
PAX6_human	3/11	0.03942090261674848	0.14337156302014895	0	0	3.798429982273993	12.282067916263243	FABP7;ITGA5;MET
RARA_mouse	3/11	0.03942090261674848	0.1424641480643252	0	0	3.798429982273993	12.282067916263243	KLF5;STAT1;POU5F1
TFAP2C_mouse	3/11	0.03942090261674848	0.14156814713310303	0	0	3.798429982273993	12.282067916263243	CDKN1A;CDK6;DNMT3B
HDAC2_human	5/27	0.04069913940071514	0.14524505373630214	0	0	2.5791808521613535	8.25737215439678	CDKN1A;COL1A2;CCNE1;MYC;PHB
NFIC_human	5/27	0.04069913940071514	0.14434291054539344	0	0	2.5791808521613535	8.25737215439678	COL1A1;COL18A1;JUN;FABP7;ITGA5
SREBF1_mouse	6/36	0.04131449378955585	0.1456208392212123	0	0	2.321262766945218	7.396801070950523	CDKN1A;NPC1;FASN;HMOX1;HMGCR;ACACA
USF1_human	9/65	0.041827551991384306	0.14652473734405178	0	0	1.928433683308335	6.121234232342339	EXT1;APEX1;SERPINE1;SLC1A3;HMOX1;PTPN6;BRCA2;TYMS;SF1
ESR2_human	4/19	0.04306787056254006	0.14994972006835594	0	0	2.9321213898255385	9.221457330168336	JUN;CDKN1A;SERPINE1;BRCA2
PML_human	4/19	0.04306787056254006	0.14904093388612347	0	0	2.9321213898255385	9.221457330168336	CDKN1A;CCND1;CASP3;EGFR
MYB_human	6/37	0.04643142180178019	0.1597129027037138	0	0	2.2585259354061584	6.933175159839881	COL1A1;COL1A2;MAT2A;MYC;BCL2;TK1
APC_human	3/12	0.0498246971925233	0.17035869519120242	0	0	3.481894150417827	10.443051846525947	MYC;ODC1;SGK1
MSX1_mouse	3/12	0.0498246971925233	0.16934465533887383	0	0	3.481894150417827	10.443051846525947	SRF;PTCH1;ETS1
NR1I3_mouse	3/12	0.0498246971925233	0.16834261595817043	0	0	3.481894150417827	10.443051846525947	SQLE;CPT1A;MCL1
MSX2_mouse	4/20	0.05087673279615707	0.17088596721532756	0	0	2.785515320334262	8.296238373047576	SRF;ALPL;LSS;ETS1
PPARA_human	6/39	0.05779583177566809	0.19299075990588582	0	0	2.142704092564817	6.108503579412915	CPT1A;SERPINE1;HMOX1;TXNIP;SLC25A20;SREBF2
FOXA1_human	4/21	0.05940519200609421	0.1972114222993011	0	0	2.652871733651678	7.490048146765746	MYC;BCL2;HSPA1A;RPRM
CTCF_human	5/30	0.06027506205268841	0.19894254585020282	0	0	2.321262766945218	6.52004834127778	CCND1;DMPK;ATXN7;MYC;NANOG
CUX1_mouse	3/13	0.06141420015135419	0.20153740394496114	0	0	3.214056138847225	8.9675836653475	CDKN1A;CDKN1B;MYC
E2F3_human	3/13	0.06141420015135419	0.20038576163670424	0	0	3.214056138847225	8.9675836653475	CDKN1A;TFE3;CDC6
HDAC7_human	3/13	0.06141420015135419	0.19924720617285932	0	0	3.214056138847225	8.9675836653475	CDKN1A;ACTN4;HIF1A
STAT5A_human	3/13	0.06141420015135419	0.1981215157425042	0	0	3.214056138847225	8.9675836653475	CDKN2B;CCND2;CCND1
HES1_mouse	2/6	0.06364764288563278	0.2041730566724512	0	0	4.642525533890436	12.787339772969103	CDKN1B;MAP2
MEIS2_mouse	2/6	0.06364764288563278	0.20303242507092914	0	0	4.642525533890436	12.787339772969103	KRT19;CDKN2B
NUPR1_mouse	2/6	0.06364764288563278	0.20190446715386842	0	0	4.642525533890436	12.787339772969103	TCF19;HMOX1
PIAS1_human	2/6	0.06364764288563278	0.20078897286020064	0	0	4.642525533890436	12.787339772969103	STAT1;PRMT1
PRDM1_human	2/6	0.06364764288563278	0.19968573674558415	0	0	4.642525533890436	12.787339772969103	PCNA;MYC
RELB_mouse	2/6	0.06364764288563278	0.198594557856264	0	0	4.642525533890436	12.787339772969103	CCND1;MYC
SATB1_mouse	2/6	0.06364764288563278	0.1975152396070452	0	0	4.642525533890436	12.787339772969103	BCL2;NANOG
ZBTB7A_human	2/6	0.06364764288563278	0.19644758966322332	0	0	4.642525533890436	12.787339772969103	MYC;SLC2A3
SMAD4_mouse	6/40	0.06404858699450604	0.19662227512829542	0	0	2.0891364902506964	5.741183799147173	CDKN1A;JUN;CDKN2B;ID2;SKIL;SMAD7
AHR_human	4/22	0.06864190419410386	0.2095964026461674	0	0	2.532286654849329	6.783621378656959	MT2A;PCNA;CCND1;MYC
CREBBP_mouse	6/41	0.07068263092456634	0.21467969286131583	0	0	2.0381819417079963	5.400275988549491	SOCS3;MED1;CREBBP;NFYA;BCL2;HMOX1
SIX1_mouse	3/14	0.07412888392011356	0.22395551702849123	0	0	2.9844807003581373	7.765469636305964	SALL1;CCND1;DUSP6
CTNNB1_mouse	8/62	0.07471902579324598	0.2245503354102287	0	0	1.797106658280169	4.661731554039901	GJA1;CCND1;CCNE1;MYC;CASP3;SLC2A1;NANOG;MET
FOXM1_mouse	4/23	0.07857043169737235	0.2348885680586367	0	0	2.422187235073271	6.1614626071924645	SOCS3;MYC;STAT3;POU5F1
SOX9_human	4/23	0.07857043169737235	0.23366519009999798	0	0	2.422187235073271	6.1614626071924645	AR;CDKN1A;CDK4;SF1
FOSL1_mouse	2/7	0.08495484862209429	0.25134310136381266	0	0	3.9793076004775165	9.81152151335407	JUN;THBS1
FOXO4_mouse	2/7	0.08495484862209429	0.25004751836709194	0	0	3.9793076004775165	9.81152151335407	CCND2;CCND1
HDAC3_mouse	2/7	0.08495484862209429	0.24876522340110688	0	0	3.9793076004775165	9.81152151335407	JUN;CDKN1B
HOXC8_mouse	2/7	0.08495484862209429	0.24749601307763183	0	0	3.9793076004775165	9.81152151335407	PCNA;SPP1
JUND_mouse	2/7	0.08495484862209429	0.24623968813815147	0	0	3.9793076004775165	9.81152151335407	JUN;CYR61
MEIS1_mouse	2/7	0.08495484862209429	0.24499605334957494	0	0	3.9793076004775165	9.81152151335407	KRT19;PTCH1
SALL4_human	2/7	0.08495484862209429	0.24376491740309467	0	0	3.9793076004775165	9.81152151335407	SALL4;POU5F1
SIN3A_mouse	2/7	0.08495484862209429	0.2425460928160792	0	0	3.9793076004775165	9.81152151335407	REST;MAP4
TCF12_mouse	2/7	0.08495484862209429	0.24133939583689473	0	0	3.9793076004775165	9.81152151335407	SMARCC1;ID2
TFAP4_human	2/7	0.08495484862209429	0.24014464635255367	0	0	3.9793076004775165	9.81152151335407	CDKN1A;SALL2
YBX1_mouse	2/7	0.08495484862209429	0.2389616677990928	0	0	3.9793076004775165	9.81152151335407	SLC2A3;EGFR
BCL3_mouse	3/15	0.08789909933749582	0.24603130255740252	0	0	2.785515320334262	6.773163567655633	TNFRSF12A;CCND1;UBC
MLXIPL_mouse	3/15	0.08789909933749582	0.24483114986200055	0	0	2.785515320334262	6.773163567655633	FASN;TXNIP;ACACA
NFYA_mouse	3/15	0.08789909933749582	0.2436426491345151	0	0	2.785515320334262	6.773163567655633	CCND2;HSPA5;HSPA1B
SATB1_human	3/15	0.08789909933749582	0.24246563150584596	0	0	2.785515320334262	6.773163567655633	HDAC1;CDK4;BCL2
TBP_human	3/15	0.08789909933749582	0.24129993135437555	0	0	2.785515320334262	6.773163567655633	CDKN1A;MYC;BCL2
FOXO1_human	4/24	0.08916978441121085	0.24361697080766218	0	0	2.321262766945218	5.610986621555444	AR;CDKN1B;TXNIP;HYOU1
NKX2-5_mouse	4/25	0.10041496054105635	0.2730330593759199	0	0	2.2284122562674096	5.121880943626142	GJC1;HEXIM1;ID2;JARID2
TWIST2_human	4/25	0.10041496054105635	0.27173906383385393	0	0	2.2284122562674096	5.121880943626142	POSTN;F2R;ATM;CD44
FOS_mouse	7/56	0.10469721576030766	0.28199108584497956	0	0	1.7409470752089136	3.9287652402619058	SOCS3;JUN;PLAU;PDPN;NACC1;NEFL;HMGCR
ATF5_human	2/8	0.10803029113055526	0.2896023297443524	0	0	3.481894150417827	7.7484109253209255	ID1;BCL2
CUX1_human	2/8	0.10803029113055526	0.28824904782965916	0	0	3.481894150417827	7.7484109253209255	CDKN1B;ECT2
DMTF1_mouse	2/8	0.10803029113055526	0.2869083545839398	0	0	3.481894150417827	7.7484109253209255	CCND2;ETS1
DNMT3A_mouse	2/8	0.10803029113055526	0.2855800751645697	0	0	3.481894150417827	7.7484109253209255	NANOG;POU5F1
ERCC2_human	2/8	0.10803029113055526	0.28426403795182975	0	0	3.481894150417827	7.7484109253209255	CDKN1A;BCL2
FOXD3_human	2/8	0.10803029113055526	0.2829600744749865	0	0	3.481894150417827	7.7484109253209255	SPP1;RND3
MAF_mouse	2/8	0.10803029113055526	0.28166801934039754	0	0	3.481894150417827	7.7484109253209255	MAF;CCND2
MTA1_mouse	2/8	0.10803029113055526	0.28038771016157754	0	0	3.481894150417827	7.7484109253209255	RNF144A;CDKN1A
RBMX_human	2/8	0.10803029113055526	0.27911898749116315	0	0	3.481894150417827	7.7484109253209255	JUND;TXNIP
SMAD7_mouse	2/8	0.10803029113055526	0.27786169475471645	0	0	3.481894150417827	7.7484109253209255	COL1A2;MET
ZFP36_human	2/8	0.10803029113055526	0.27661567818630967	0	0	3.481894150417827	7.7484109253209255	LATS2;HIF1A
PPARA_mouse	6/46	0.10947887761018622	0.2790733889081086	0	0	1.8166404263049531	4.018451580846571	GSK3B;CPT1A;SERPINE1;SPP1;BCL2;SLC25A20
ETS2_mouse	4/26	0.1122774781924555	0.2849352891017426	0	0	2.142704092564817	4.685626714655031	JUN;KRT8;HMOX1;DUSP6
NR1I2_human	4/26	0.1122774781924555	0.28367451348624817	0	0	2.142704092564817	4.685626714655031	KLF6;TNFRSF12A;BCL2;THBS1
RUNX2_mouse	7/57	0.11238948044946695	0.2827065785755314	0	0	1.7104041440648974	3.7385756129275713	COL1A1;COL1A2;SMURF1;MCM3;SPP1;ALPL;THBS1
CEBPD_human	3/17	0.11829629524042504	0.2962595815012399	0	0	2.4578076355890546	5.24634481026665	DDIT3;GAPDH;POU5F1
ESR2_mouse	3/17	0.11829629524042504	0.2949658715383524	0	0	2.4578076355890546	5.24634481026665	AR;CASP3;BCL2
HMGA1_human	3/17	0.11829629524042504	0.29368341122731606	0	0	2.4578076355890546	5.24634481026665	SLC2A3;CDC25A;CD44
USF2_human	6/47	0.1183251663015428	0.292483419732385	0	0	1.777988502341018	3.794794282688353	HMOX1;PTPN6;BRCA2;THBS1;HIF1A;SF1
YY1_mouse	4/27	0.12472589090562303	0.3069762228754774	0	0	2.063344681729083	4.295134266586303	COL1A1;HSPA5;PEG3;SERPINE1
ETS1_mouse	7/59	0.12863490306809996	0.31523832468620205	0	0	1.6524243425711722	3.388753994631943	RNF11;KDR;KRT8;SPP1;HMOX1;MET;CTGF
DLX5_mouse	2/9	0.1325106068917109	0.323348532201568	0	0	3.0950170225936238	6.255315954029523	MYC;ALPL
ESRRA_human	2/9	0.1325106068917109	0.3219725810007103	0	0	3.0950170225936238	6.255315954029523	NRIP1;AHR
GATA6_human	2/9	0.1325106068917109	0.3206082904032497	0	0	3.0950170225936238	6.255315954029523	PLAU;CAV1
MEN1_mouse	2/9	0.1325106068917109	0.31925551280661146	0	0	3.0950170225936238	6.255315954029523	YAP1;JUND
SP2_human	2/9	0.1325106068917109	0.31791410308893664	0	0	3.0950170225936238	6.255315954029523	MAT2A;DNMT3B
ZNF148_human	2/9	0.1325106068917109	0.31658391855718376	0	0	3.0950170225936238	6.255315954029523	ODC1;VIM
FOXO1_mouse	6/49	0.13703840237174444	0.32603719897610867	0	0	1.7054175430617928	3.3895072761363987	CDKN1A;CDKN1B;CCND2;CCND1;ALPL;PIK3R1
TWIST1_mouse	4/29	0.15124273209063266	0.35833858931017115	0	0	1.9210450485063875	3.6286028921699596	CDKN1A;POSTN;ZYX;BRD4
GLI1_human	3/19	0.15195073502317025	0.35852838718276947	0	0	2.199091042369154	4.143524972205855	JUN;BCL2;CYR61
NR0B2_mouse	3/19	0.15195073502317025	0.35705296172111195	0	0	2.199091042369154	4.143524972205855	CDKN1A;SERPINE1;SMAD7
NR2F2_mouse	3/19	0.15195073502317025	0.3555896299107795	0	0	2.199091042369154	4.143524972205855	AR;FLT1;POU5F1
SMAD2_mouse	3/19	0.15195073502317025	0.35413824366624574	0	0	2.199091042369154	4.143524972205855	CDKN1A;NANOG;SKIL
TCF4_mouse	3/19	0.15195073502317025	0.3526986573098789	0	0	2.199091042369154	4.143524972205855	ID2;MYC;CD44
RUNX1_human	5/40	0.15658225680247906	0.36197760580654065	0	0	1.7409470752089136	3.22801846189211	JUN;CCND2;FHL2;MYL9;MAD2L1
IRF1_human	6/51	0.15703887404962652	0.36156934307393845	0	0	1.6385384237260363	3.03336375368074	CDKN1A;CCNE1;CDK4;BCL2;PSMB10;TAPBP
HDAC2_mouse	2/10	0.15807543407895336	0.3624942685103709	0	0	2.785515320334262	5.138392559915261	CDKN1A;CCNE1
NFE2_mouse	2/10	0.15807543407895336	0.36104429143632943	0	0	2.785515320334262	5.138392559915261	HMBS;TYMS
NKX3-1_human	2/10	0.15807543407895336	0.3596058679644716	0	0	2.785515320334262	5.138392559915261	AR;CCND1
RBL2_mouse	2/10	0.15807543407895336	0.3581788605519141	0	0	2.785515320334262	5.138392559915261	PCNA;CDC25A
SNAI2_mouse	2/10	0.15807543407895336	0.35676313383036506	0	0	2.785515320334262	5.138392559915261	TJP1;DSG2
TBX3_mouse	2/10	0.15807543407895336	0.3553585545633164	0	0	2.785515320334262	5.138392559915261	GJA1;CDKN1A
TFAP2C_human	2/10	0.15807543407895336	0.35396499160424455	0	0	2.785515320334262	5.138392559915261	CDKN1A;GPX1
TRP63_mouse	2/10	0.15807543407895336	0.3525823158557905	0	0	2.785515320334262	5.138392559915261	CDKN1A;PTK2
ZBTB16_human	2/10	0.15807543407895336	0.35121040022989247	0	0	2.785515320334262	5.138392559915261	ID2;BCL2
RELA_mouse	12/121	0.15927635852568803	0.3525069795277824	0	0	1.3812472662814521	2.5375093555303896	COL1A1;KDM2A;CDKN1B;KLF5;CCND1;MYC;BCL2;XIAP;APOE;IGF2BP2;CFLAR;MET
ELK1_human	3/20	0.16978732953717027	0.37431878442364563	0	0	2.0891364902506964	3.7044748491884363	PTPRZ1;SRF;MCL1
SREBF2_human	3/20	0.16978732953717027	0.372879096791247	0	0	2.0891364902506964	3.7044748491884363	FDPS;HMGCR;LDLR
USF1_mouse	3/20	0.16978732953717027	0.3714504412479855	0	0	2.0891364902506964	3.7044748491884363	COL1A1;FASN;SPP1
CIITA_human	4/31	0.17967274209748166	0.3915768539605421	0	0	1.797106658280169	3.0849459651346063	COL1A1;CREBBP;COL1A2;STAT1
DNMT1_human	4/31	0.17967274209748166	0.39008796858426625	0	0	1.797106658280169	3.0849459651346063	CDKN2B;HDAC1;TIMP3;PROM1
ID2_mouse	2/11	0.18444311764357546	0.3989281067215211	0	0	2.532286654849329	4.2806132400413475	COL1A2;ALPL
KLF2_human	2/11	0.18444311764357546	0.39742271763955317	0	0	2.532286654849329	4.2806132400413475	CDKN1A;FABP5
MEF2A_human	2/11	0.18444311764357546	0.39592864727248717	0	0	2.532286654849329	4.2806132400413475	JUN;MAPK14
MEN1_human	2/11	0.18444311764357546	0.39444576844375123	0	0	2.532286654849329	4.2806132400413475	JUND;CDKN1B
NFIC_mouse	2/11	0.18444311764357546	0.3929739558749313	0	0	2.532286654849329	4.2806132400413475	COL1A1;MBP
NR0B1_mouse	2/11	0.18444311764357546	0.3915130861504892	0	0	2.532286654849329	4.2806132400413475	POU5F1;SF1
PPARD_mouse	2/11	0.18444311764357546	0.3900630376832651	0	0	2.532286654849329	4.2806132400413475	INSIG1;SLC25A20
PROX1_human	2/11	0.18444311764357546	0.38862369068074387	0	0	2.532286654849329	4.2806132400413475	CDKN1B;CCNE1
SOX17_mouse	2/11	0.18444311764357546	0.38719492711206466	0	0	2.532286654849329	4.2806132400413475	CCND1;MBP
SP4_human	2/11	0.18444311764357546	0.38577663067575674	0	0	2.532286654849329	4.2806132400413475	CCND1;KDR
STAT2_human	2/11	0.18444311764357546	0.384368686768181	0	0	2.532286654849329	4.2806132400413475	SCARB1;STAT1
STAT4_human	2/11	0.18444311764357546	0.3829709824526603	0	0	2.532286654849329	4.2806132400413475	SOCS3;MYC
TCF3_mouse	5/44	0.20626459188814045	0.426728557855537	0	0	1.5826791592808305	2.498410211004918	CDKN1A;SMARCC1;ID1;NANOG;UNG
ETV4_human	3/22	0.20705948480503833	0.4268265914212162	0	0	1.8992149911369964	2.9907872134539377	CCND2;VIM;ETS1
SOX2_human	3/22	0.20705948480503833	0.42529124397006074	0	0	1.8992149911369964	2.9907872134539377	SEMA6A;CCND1;VIM
NR1I2_mouse	2/12	0.21136680850370626	0.43258224966170705	0	0	2.321262766945218	3.607614266242212	CDKN1A;INSIG1
SF1_human	2/12	0.21136680850370626	0.43103731305577236	0	0	2.321262766945218	3.607614266242212	TCERG1;U2AF2
JUND_human	4/34	0.22522156452915287	0.4576566311250757	0	0	1.6385384237260363	2.442521104484326	CDKN1A;CCND1;PLAT;ITGAV
CDX2_mouse	2/13	0.23863092314482562	0.4831853089209057	0	0	2.142704092564817	3.0701460794191604	NANOG;POU5F1
KAT2B_human	2/13	0.23863092314482562	0.48147794033814634	0	0	2.142704092564817	3.0701460794191604	CDKN1A;CDKN1B
MYBL2_mouse	2/13	0.23863092314482562	0.4797825954778008	0	0	2.142704092564817	3.0701460794191604	IGFBP5;POU5F1
PBX1_mouse	2/13	0.23863092314482562	0.47809914777436985	0	0	2.142704092564817	3.0701460794191604	CDKN2B;PBX1
TP73_human	2/13	0.23863092314482562	0.47642747243250144	0	0	2.142704092564817	3.0701460794191604	CDKN1A;PMAIP1
XBP1_mouse	2/13	0.23863092314482562	0.47476744639615126	0	0	2.142704092564817	3.0701460794191604	FASN;HERPUD1
ZEB1_human	2/13	0.23863092314482562	0.47311894831838686	0	0	2.142704092564817	3.0701460794191604	AR;POU5F1
TWIST1_human	4/35	0.24101964406532428	0.4762014420806234	0	0	1.5917230401910067	2.2648258466674016	F2R;BCL2;ATM;CD44
ATF1_human	3/24	0.24592756928247123	0.4842229036561761	0	0	1.7409470752089136	2.4420581828255767	FLT1;SLC20A1;BCL2
CEBPA_mouse	3/24	0.24592756928247123	0.4825589074236806	0	0	1.7409470752089136	2.4420581828255767	BCL2;CFLAR;LPIN1
HDAC4_human	3/24	0.24592756928247123	0.48090630842565435	0	0	1.7409470752089136	2.4420581828255767	JUN;CDKN1A;ATF4
CEBPB_human	6/60	0.2600142900774471	0.5067172683761852	0	0	1.392757660167131	1.8760705955997503	CDKN1A;XBP1;DDIT3;ADM;FURIN;PCK2
CREBBP_human	3/25	0.26577019790362943	0.5161727313026272	0	0	1.671309192200557	2.2146906873223835	CDKN1A;EGFR;PCK2
STAT5A_mouse	3/25	0.26577019790362943	0.514422993230415	0	0	1.671309192200557	2.2146906873223835	SOCS3;AR;CDKN2B
GLI2_mouse	2/14	0.26604793119932796	0.5132208402527577	0	0	1.9896538002387583	2.6344584042070753	PTCH1;FKBP8
PAX2_mouse	2/14	0.26604793119932796	0.5114928239556104	0	0	1.9896538002387583	2.6344584042070753	SFRP2;CCND1
PROX1_mouse	2/14	0.26604793119932796	0.509776405083276	0	0	1.9896538002387583	2.6344584042070753	CCNE1;PDPN
SNAI2_human	2/14	0.26604793119932796	0.5080714672736331	0	0	1.9896538002387583	2.6344584042070753	POU5F1;CD44
SIRT1_mouse	3/26	0.2857909865769722	0.5439555111181704	0	0	1.6070280694236125	2.012793901065507	BCLAF1;PARP1;SHC1
CLOCK_mouse	2/15	0.2934554431186404	0.5566879004011418	0	0	1.8570102135561746	2.2767492357304957	SERPINE1;BHLHE40
HOXA10_human	2/15	0.2934554431186404	0.554844562982595	0	0	1.8570102135561746	2.2767492357304957	ID2;PHGDH
JUNB_human	2/15	0.2934554431186404	0.5530133928077349	0	0	1.8570102135561746	2.2767492357304957	CDKN1A;EGFR
NR4A1_human	2/15	0.2934554431186404	0.5511942698050779	0	0	1.8570102135561746	2.2767492357304957	CDKN1B;SERPINE1
NRF1_human	2/15	0.2934554431186404	0.5493870754778482	0	0	1.8570102135561746	2.2767492357304957	SNRPN;CAPNS1
PTTG1_human	2/15	0.2934554431186404	0.5475916928782474	0	0	1.8570102135561746	2.2767492357304957	MYC;KDR
TP63_human	2/15	0.2934554431186404	0.545808006582227	0	0	1.8570102135561746	2.2767492357304957	CDKN1A;ID2
ERG_human	3/27	0.3059241217461964	0.5671515373931109	0	0	1.5475085112968119	1.8328972081841939	SPP1;HMOX1;VIM
ATF2_mouse	2/16	0.32071357063977246	0.5926454654864404	0	0	1.7409470752089136	1.9798169524627094	CCND1;RHOB
IKZF1_mouse	2/16	0.32071357063977246	0.5907337059203551	0	0	1.7409470752089136	1.9798169524627094	MYC;PROM1
MECP2_mouse	2/16	0.32071357063977246	0.5888342406280067	0	0	1.7409470752089136	1.9798169524627094	SLC2A3;AFF1
MITF_mouse	3/28	0.3261078598245267	0.5968191921788614	0	0	1.4922403501790686	1.6720957431051662	CDKN1A;PIK3R1;MET
LEF1_human	3/29	0.34628460177151343	0.6317204716023457	0	0	1.4407837863797905	1.527942983708719	AR;CCND1;MYC
SOX9_mouse	3/29	0.34628460177151343	0.6297086229666694	0	0	1.4407837863797905	1.527942983708719	CDKN1A;FURIN;CTGF
NR1H3_mouse	2/17	0.3477025362984426	0.6302798356393992	0	0	1.6385384237260363	1.7309650098191816	BHLHE40;APOE
AATF_mouse	1/6	0.36052357939897095	0.6514524172051026	0	0	2.321262766945218	2.3681474394367834	CDKN1A
ARID3A_human	1/6	0.36052357939897095	0.6493973622612379	0	0	2.321262766945218	2.3681474394367834	CDC6
ARNTL_human	1/6	0.36052357939897095	0.647355232191234	0	0	2.321262766945218	2.3681474394367834	BHLHE40
CEBPZ_human	1/6	0.36052357939897095	0.645325905444553	0	0	2.321262766945218	2.3681474394367834	COL1A2
DLX2_mouse	1/6	0.36052357939897095	0.6433092619900388	0	0	2.321262766945218	2.3681474394367834	NRP2
ETV2_mouse	1/6	0.36052357939897095	0.6413051832922505	0	0	2.321262766945218	2.3681474394367834	PLAU
ETV5_mouse	1/6	0.36052357939897095	0.6393135522882374	0	0	2.321262766945218	2.3681474394367834	CAV1
FOXO4_human	1/6	0.36052357939897095	0.6373342533647444	0	0	2.321262766945218	2.3681474394367834	HIF1A
FOXP2_human	1/6	0.36052357939897095	0.6353671723358408	0	0	2.321262766945218	2.3681474394367834	MET
GFI1_human	1/6	0.36052357939897095	0.6334121964209612	0	0	2.321262766945218	2.3681474394367834	CDKN1A
HDGF_human	1/6	0.36052357939897095	0.631469214223351	0	0	2.321262766945218	2.3681474394367834	VIM
HEY1_mouse	1/6	0.36052357939897095	0.6295381157089065	0	0	2.321262766945218	2.3681474394367834	ID1
HOXA9_mouse	1/6	0.36052357939897095	0.6276187921854037	0	0	2.321262766945218	2.3681474394367834	SPP1
IKBKB_human	1/6	0.36052357939897095	0.6257111362821046	0	0	2.321262766945218	2.3681474394367834	CD44
KLF3_mouse	1/6	0.36052357939897095	0.6238150419297346	0	0	2.321262766945218	2.3681474394367834	SIX4
MAF_human	1/6	0.36052357939897095	0.621930404340823	0	0	2.321262766945218	2.3681474394367834	CCND2
MTF1_mouse	1/6	0.36052357939897095	0.6200571199903988	0	0	2.321262766945218	2.3681474394367834	SLC39A10
PAX3_human	1/6	0.36052357939897095	0.6181950865970343	0	0	2.321262766945218	2.3681474394367834	MET
PAX7_mouse	1/6	0.36052357939897095	0.6163442031042288	0	0	2.321262766945218	2.3681474394367834	ETS1
PBX2_human	1/6	0.36052357939897095	0.6145043696621266	0	0	2.321262766945218	2.3681474394367834	VCP
POU3F1_mouse	1/6	0.36052357939897095	0.6126754876095608	0	0	2.321262766945218	2.3681474394367834	MBP
SOX4_mouse	1/6	0.36052357939897095	0.6108574594564167	0	0	2.321262766945218	2.3681474394367834	CALD1
SPDEF_mouse	1/6	0.36052357939897095	0.6090501888663089	0	0	2.321262766945218	2.3681474394367834	CDKN1A
SRY_human	1/6	0.36052357939897095	0.6072535806395647	0	0	2.321262766945218	2.3681474394367834	PROM1
TWIST2_mouse	1/6	0.36052357939897095	0.6054675406965071	0	0	2.321262766945218	2.3681474394367834	CDKN1A
ZFP148_mouse	1/6	0.36052357939897095	0.6036919760610335	0	0	2.321262766945218	2.3681474394367834	CDKN1A
DDIT3_human	2/18	0.37432051020029594	0.6249620214162835	0	0	1.5475085112968119	1.5206482039916416	ANKRD1;MCL1
GLI2_human	2/18	0.37432051020029594	0.6231399747066151	0	0	1.5475085112968119	1.5206482039916416	JUN;BCL2
HDAC9_human	2/18	0.37432051020029594	0.6213285212917703	0	0	1.5475085112968119	1.5206482039916416	HSPA5;CFLAR
RBPJ_mouse	2/18	0.37432051020029594	0.6195275690561419	0	0	1.5475085112968119	1.5206482039916416	CDKN1A;NODAL
STAT1_human	7/84	0.3988090250425594	0.6581501540442237	0	0	1.160631383472609	1.0669366418902362	SCARB1;SOCS3;CDKN1A;STAT3;HMOX1;EGFR;GLS
GATA4_human	2/19	0.40048165290347953	0.6590058322993856	0	0	1.4660606949127692	1.3415735581311516	SGPL1;CCND2
NR3C1_mouse	2/19	0.40048165290347953	0.6571121373789851	0	0	1.4660606949127692	1.3415735581311516	CDK6;CDK4
RUNX2_human	2/19	0.40048165290347953	0.6552292945784722	0	0	1.4660606949127692	1.3415735581311516	AR;PLAU
TRP73_mouse	2/19	0.40048165290347953	0.6533572108796766	0	0	1.4660606949127692	1.3415735581311516	CDKN1A;PMAIP1
CDX2_human	3/32	0.4062591357571013	0.6608944915022931	0	0	1.3057103064066853	1.1761369136145037	GSK3B;CDKN1A;DSC2
REST_human	3/32	0.4062591357571013	0.6590169503332525	0	0	1.3057103064066853	1.1761369136145037	AR;STAT1;KCNQ3
CEBPE_human	1/7	0.406451689215152	0.6574615142828664	0	0	1.9896538002387583	1.7912658232713232	MYC
CTCF_mouse	1/7	0.406451689215152	0.655604278366813	0	0	1.9896538002387583	1.7912658232713232	ATXN7
E2F3_mouse	1/7	0.406451689215152	0.6537575057516952	0	0	1.9896538002387583	1.7912658232713232	TFE3
E2F6_human	1/7	0.406451689215152	0.6519211082636287	0	0	1.9896538002387583	1.7912658232713232	CYC1
ELK1_mouse	1/7	0.406451689215152	0.6500949987166718	0	0	1.9896538002387583	1.7912658232713232	HMOX1
HEY1_human	1/7	0.406451689215152	0.6482790908990274	0	0	1.9896538002387583	1.7912658232713232	KDR
HNF1B_mouse	1/7	0.406451689215152	0.6464732995594757	0	0	1.9896538002387583	1.7912658232713232	SOCS3
HOXA10_mouse	1/7	0.406451689215152	0.6446775403940328	0	0	1.9896538002387583	1.7912658232713232	PHGDH
HSF2_human	1/7	0.406451689215152	0.6428917300328305	0	0	1.9896538002387583	1.7912658232713232	HIF1A
ILF3_human	1/7	0.406451689215152	0.641115786027215	0	0	1.9896538002387583	1.7912658232713232	PLAU
ISL1_mouse	1/7	0.406451689215152	0.6393496268370573	0	0	1.9896538002387583	1.7912658232713232	PBX1
MAX_mouse	1/7	0.406451689215152	0.6375931718182742	0	0	1.9896538002387583	1.7912658232713232	ODC1
MSX2_human	1/7	0.406451689215152	0.635846341210553	0	0	1.9896538002387583	1.7912658232713232	BCL2
MTF1_human	1/7	0.406451689215152	0.6341090561252781	0	0	1.9896538002387583	1.7912658232713232	PRNP
MZF1_human	1/7	0.406451689215152	0.6323812385336561	0	0	1.9896538002387583	1.7912658232713232	PIK3R3
NCOA3_human	1/7	0.406451689215152	0.6306628112550321	0	0	1.9896538002387583	1.7912658232713232	BCL2
NCOR1_human	1/7	0.406451689215152	0.6289536979453979	0	0	1.9896538002387583	1.7912658232713232	AR
NR2F2_human	1/7	0.406451689215152	0.627253823086086	0	0	1.9896538002387583	1.7912658232713232	POU5F1
NR3C2_human	1/7	0.406451689215152	0.6255631119726464	0	0	1.9896538002387583	1.7912658232713232	EGFR
NR3C2_mouse	1/7	0.406451689215152	0.6238814907039028	0	0	1.9896538002387583	1.7912658232713232	SGK1
PAX3_mouse	2/20	0.4261143469081719	0.6523090940604991	0	0	1.392757660167131	1.1880885080205121	MBP;MET
PPARGC1A_mouse	2/20	0.4261143469081719	0.6505649520977704	0	0	1.392757660167131	1.1880885080205121	MBP;SREBF2
ERG_mouse	1/8	0.4490833019176837	0.6838041743866597	0	0	1.7409470752089136	1.393709750681927	VIM
HDAC5_human	1/8	0.4490833019176837	0.681985546263291	0	0	1.7409470752089136	1.393709750681927	SLC2A1
HES1_human	1/8	0.4490833019176837	0.6801765660344758	0	0	1.7409470752089136	1.393709750681927	MAP2
HMGA2_mouse	1/8	0.4490833019176837	0.6783771571296228	0	0	1.7409470752089136	1.393709750681927	IGF2BP2
KLF8_human	1/8	0.4490833019176837	0.6765872437862728	0	0	1.7409470752089136	1.393709750681927	VIM
MEF2C_human	1/8	0.4490833019176837	0.6748067510394669	0	0	1.7409470752089136	1.393709750681927	JUN
MYF6_mouse	1/8	0.4490833019176837	0.6730356047112792	0	0	1.7409470752089136	1.393709750681927	CDKN1A
NR0B2_human	1/8	0.4490833019176837	0.6712737314005167	0	0	1.7409470752089136	1.393709750681927	PCK2
RUNX3_mouse	1/8	0.4490833019176837	0.669521058472578	0	0	1.7409470752089136	1.393709750681927	THBS1
SOX4_human	1/8	0.4490833019176837	0.6677775140494724	0	0	1.7409470752089136	1.393709750681927	DHX9
STAT5B_human	1/8	0.4490833019176837	0.6660430269999933	0	0	1.7409470752089136	1.393709750681927	CCND1
VDR_mouse	1/8	0.4490833019176837	0.6643175269300451	0	0	1.7409470752089136	1.393709750681927	SPP1
NR5A1_human	2/22	0.4755696001478919	0.7016802110709206	0	0	1.2661433274246645	0.9410509434759902	POU5F1;PBX1
NRF1_mouse	2/22	0.4755696001478919	0.699871756918676	0	0	1.2661433274246645	0.9410509434759902	HMOX1;CD47
STAT6_human	3/36	0.4833486087079131	0.7094911454298672	0	0	1.160631383472609	0.8437988956728889	COL1A1;COL1A2;STAT1
ASCL1_mouse	1/9	0.48865487066341046	0.7154408490995061	0	0	1.5475085112968119	1.108169026084538	RND3
ELF1_human	1/9	0.48865487066341046	0.7136110771069242	0	0	1.5475085112968119	1.108169026084538	BRCA2
ELF3_human	1/9	0.48865487066341046	0.7117906406857331	0	0	1.5475085112968119	1.108169026084538	TIMP3
EWSR1_human	1/9	0.48865487066341046	0.709979468572029	0	0	1.5475085112968119	1.108169026084538	PHLDA1
FOSL1_human	1/9	0.48865487066341046	0.7081774902253994	0	0	1.5475085112968119	1.108169026084538	ITGAV
GFI1B_mouse	1/9	0.48865487066341046	0.7063846358197655	0	0	1.5475085112968119	1.108169026084538	SOCS3
HOXA9_human	1/9	0.48865487066341046	0.7046008362343621	0	0	1.5475085112968119	1.108169026084538	ID2
MYCN_mouse	1/9	0.48865487066341046	0.7028260230448549	0	0	1.5475085112968119	1.108169026084538	IGFBP2
NCOA3_mouse	1/9	0.48865487066341046	0.7010601285145914	0	0	1.5475085112968119	1.108169026084538	NANOG
NKX2-5_human	1/9	0.48865487066341046	0.6993030855859834	0	0	1.5475085112968119	1.108169026084538	DACT1
PER1_mouse	1/9	0.48865487066341046	0.6975548278720184	0	0	1.5475085112968119	1.108169026084538	BHLHE40
POU3F2_human	1/9	0.48865487066341046	0.6958152896478986	0	0	1.5475085112968119	1.108169026084538	FABP7
PPARGC1A_human	1/9	0.48865487066341046	0.6940844058428044	0	0	1.5475085112968119	1.108169026084538	PCK2
SP2_mouse	1/9	0.48865487066341046	0.6923621120317801	0	0	1.5475085112968119	1.108169026084538	ETS1
IRF8_mouse	2/23	0.4993064223619405	0.7057028890313565	0	0	1.2110936175366356	0.8411472675627858	CDKN2B;CFLAR
NR5A1_mouse	2/23	0.4993064223619405	0.7039604127621433	0	0	1.2110936175366356	0.8411472675627858	POU5F1;PBX1
E2F4_mouse	1/10	0.5253858990918827	0.7389047989691256	0	0	1.392757660167131	0.8964098057313867	MYBL2
GATA2_mouse	1/10	0.5253858990918827	0.7370893080625677	0	0	1.392757660167131	0.8964098057313867	RC3H1
MYF5_mouse	1/10	0.5253858990918827	0.7352827166212378	0	0	1.392757660167131	0.8964098057313867	CDKN1A
NFIL3_mouse	1/10	0.5253858990918827	0.7334849593678852	0	0	1.392757660167131	0.8964098057313867	ID2
NR0B1_human	1/10	0.5253858990918827	0.7316959716621098	0	0	1.392757660167131	0.8964098057313867	PBX1
SMAD5_mouse	1/10	0.5253858990918827	0.7299156894926156	0	0	1.392757660167131	0.8964098057313867	ID2
SNAI1_human	1/10	0.5253858990918827	0.7281440494695753	0	0	1.392757660167131	0.8964098057313867	THBS1
SPDEF_human	1/10	0.5253858990918827	0.7263809888171066	0	0	1.392757660167131	0.8964098057313867	SQSTM1
TAL1_mouse	1/10	0.5253858990918827	0.7246264453658575	0	0	1.392757660167131	0.8964098057313867	CCND1
TBX21_mouse	1/10	0.5253858990918827	0.7228803575456988	0	0	1.392757660167131	0.8964098057313867	SPP1
TFAP2A_mouse	1/10	0.5253858990918827	0.7211426643785217	0	0	1.392757660167131	0.8964098057313867	APOE
CREM_human	2/25	0.5446513296508312	0.7457935473156465	0	0	1.1142061281337048	0.677002173997285	GPX4;PLAT
IRF1_mouse	2/25	0.5446513296508312	0.7440093522263747	0	0	1.1142061281337048	0.677002173997285	CDKN1A;MAPK14
CITED2_mouse	1/11	0.5594801558893447	0.7624419308181762	0	0	1.2661433274246645	0.7353092168125002	LDHB
FOXP3_human	1/11	0.5594801558893447	0.7606265928876568	0	0	1.2661433274246645	0.7353092168125002	CDKN1A
IRF4_mouse	1/11	0.5594801558893447	0.7588198788902989	0	0	1.2661433274246645	0.7353092168125002	CDKN2B
IRF8_human	1/11	0.5594801558893447	0.7570217275185209	0	0	1.2661433274246645	0.7353092168125002	CFLAR
MECP2_human	1/11	0.5594801558893447	0.7552320780444819	0	0	1.2661433274246645	0.7353092168125002	CCND1
NEUROD1_mouse	1/11	0.5594801558893447	0.753450870313245	0	0	1.2661433274246645	0.7353092168125002	NNAT
NR1H4_mouse	1/11	0.5594801558893447	0.7516780447360373	0	0	1.2661433274246645	0.7353092168125002	SCARB1
PRDM1_mouse	1/11	0.5594801558893447	0.7499135422836053	0	0	1.2661433274246645	0.7353092168125002	XBP1
SOX10_human	1/11	0.5594801558893447	0.7481573044796624	0	0	1.2661433274246645	0.7353092168125002	MBP
MITF_human	2/26	0.566223011106767	0.7554049984625326	0	0	1.0713520462824084	0.6093499741004845	HIF1A;MET
ARNTL_mouse	1/12	0.5911268013475953	0.7867911505116013	0	0	1.160631383472609	0.610172621520186	BHLHE40
CREB5_human	1/12	0.5911268013475953	0.7849614036499464	0	0	1.160631383472609	0.610172621520186	STAT1
IRF7_human	1/12	0.5911268013475953	0.783140147492986	0	0	1.160631383472609	0.610172621520186	ATF4
NR4A2_mouse	1/12	0.5911268013475953	0.781327323077493	0	0	1.160631383472609	0.610172621520186	SPP1
NR5A2_human	1/12	0.5911268013475953	0.7795228719849352	0	0	1.160631383472609	0.610172621520186	CCNE1
TCF7L2_human	1/12	0.5911268013475953	0.7777267363352003	0	0	1.160631383472609	0.610172621520186	STAT3
MEF2C_mouse	2/28	0.6071191273958905	0.7969310844667895	0	0	0.9948269001193791	0.4964487178391565	JUN;SFRP2
REL_mouse	2/28	0.6071191273958905	0.795103260878563	0	0	0.9948269001193791	0.4964487178391565	MYC;RC3H1
AR_mouse	1/13	0.6205014345085883	0.8107696089345628	0	0	1.0713520462824084	0.511278511335998	PSAT1
FLI1_mouse	1/13	0.6205014345085883	0.8089185367680455	0	0	1.0713520462824084	0.511278511335998	CYR61
HNF4A_human	3/45	0.6362770939744393	0.8275950356706261	0	0	0.9285051067780873	0.4197967763920748	CDKN1A;MYC;LDLR
CLOCK_human	1/14	0.6477670645560898	0.8406249860489257	0	0	0.9948269001193791	0.43197783081149044	BHLHE40
EGR2_mouse	1/14	0.6477670645560898	0.8387188069422388	0	0	0.9948269001193791	0.43197783081149044	ID2
EZH2_mouse	1/14	0.6477670645560898	0.8368212530803785	0	0	0.9948269001193791	0.43197783081149044	NANOG
MYOG_mouse	1/14	0.6477670645560898	0.834932266053109	0	0	0.9948269001193791	0.43197783081149044	CDKN1A
PGR_mouse	1/14	0.6477670645560898	0.8330517879764128	0	0	0.9948269001193791	0.43197783081149044	KLF5
POU2AF1_mouse	1/14	0.6477670645560898	0.8311797614865781	0	0	0.9948269001193791	0.43197783081149044	ID2
GATA6_mouse	1/15	0.6730750129168483	0.8617171129495973	0	0	0.9285051067780873	0.3675937744179682	CAV1
IRF3_human	1/15	0.6730750129168483	0.8597893341734237	0	0	0.9285051067780873	0.3675937744179682	TNPO1
SF1_mouse	1/15	0.6730750129168483	0.857870161552501	0	0	0.9285051067780873	0.3675937744179682	POU5F1
ETS2_human	2/32	0.6799553464002248	0.8647093603441612	0	0	0.8704735376044568	0.3357661473073235	CDKN1A;MYC
NFE2L2_human	1/16	0.6965657507099426	0.8838645414563939	0	0	0.8704735376044568	0.31475721502805215	HMOX1
PITX1_human	1/16	0.6965657507099426	0.8819047531161358	0	0	0.8704735376044568	0.31475721502805215	JUN
STAT1_mouse	2/34	0.7120330735758224	0.8994931084331739	0	0	0.8192692118630182	0.2782491536929133	SOCS3;RC3H1
GATA1_mouse	1/17	0.7183696760719062	0.9054946689559789	0	0	0.8192692118630182	0.2709904745638569	CDC6
SP7_mouse	1/17	0.7183696760719062	0.9035001873062961	0	0	0.8192692118630182	0.2709904745638569	SPP1
FOXA2_human	1/18	0.7386078365344855	0.9269122520026181	0	0	0.7737542556484059	0.2344383833453647	COL18A1
RFX5_human	1/18	0.7386078365344855	0.9248795496955947	0	0	0.7737542556484059	0.2344383833453647	COL1A2
HNF4A_mouse	2/36	0.7413701053149961	0.9263070681288026	0	0	0.7737542556484059	0.23155007042454853	PERP;HMGA2
GATA2_human	1/19	0.7573925983823275	0.9442602045334259	0	0	0.7330303474563846	0.2036897346171513	AR
SRF_mouse	1/19	0.7573925983823275	0.9422029927588432	0	0	0.7330303474563846	0.2036897346171513	CTGF
NANOG_mouse	1/20	0.7748282694370486	0.9617976996707712	0	0	0.6963788300835655	0.17765589276195137	IDH1
NR1H4_human	1/20	0.7748282694370486	0.9597113706042403	0	0	0.6963788300835655	0.17765589276195137	SCARB1
POU2F1_mouse	1/20	0.7748282694370486	0.9576340732652701	0	0	0.6963788300835655	0.17765589276195137	MAD2L1
SPI1_mouse	2/40	0.7924088334020715	0.9772471789904597	0	0	0.6963788300835655	0.16203190568562745	MED1;ELF1
REL_human	1/22	0.8060327010482451	0.9919066213330774	0	0	0.6330716637123323	0.13650985393667747	CDKN1A
LEF1_mouse	1/32	0.9080180346807967	1.0	0	0	0.4352367688022284	0.0419964478563867	POU5F1
GATA1_human	2/57	0.9228928012884917	1.0	0	0	0.48868689830425643	0.03921330833219954	FURIN;CDC6
SPI1_human	2/62	0.9431255706717008	1.0	0	0	0.44927666457004223	0.0263077744515418	SCARB1;STAT3
FOXA2_mouse	1/40	0.9493750139623441	1.0	0	0	0.34818941504178275	0.018088924416859303	CPT1A
