# Supplementary material for: Automated minute scale RNA-seq of pluripotent stem cell differentiation reveals early divergence of human and mouse gene expression kinetics
Source: PLoS Comput Biol. 2019 Dec 9;15(12):e1007543. doi: 10.1371/journal.pcbi.1007543 (PMC6922475; doi:10.1371/journal.pcbi.1007543)
Supplement: S5 Table — (XLSX) [file pcbi.1007543.s006.xlsx]

## Sheet: Set_i
Overlap Results
Collection(s):	BP
# overlaps shown:	10
# genesets in collections:	7350
# genes in comparison (n):	32
# genes in universe (N):	38055
Gene Set Name	# Genes in Gene Set (K)	Description	# Genes in Overlap (k)	k/K	p-value	FDR q-value
GO_ALCOHOL_BIOSYNTHETIC_PROCESS	175	The chemical reactions and pathways resulting in the formation of alcohols, any of a class of compounds containing one or more hydroxyl groups attached to a saturated carbon atom. [CHEBI:30879, GOC:ai]	5	0.0286	3.54e-07	0.0016
GO_STEROID_BIOSYNTHETIC_PROCESS	195	The chemical reactions and pathways resulting in the formation of steroids, compounds with a 1,2,cyclopentanoperhydrophenanthrene nucleus; includes de novo formation and steroid interconversion by modification. [GOC:go_curators]	5	0.0256	6.04e-07	0.0016
GO_STEROL_BIOSYNTHETIC_PROCESS	81	The chemical reactions and pathways resulting in the formation of sterols, steroids with one or more hydroxyl groups and a hydrocarbon side-chain in the molecule. [GOC:go_curators]	4	0.0494	6.54e-07	0.0016
GO_LIPID_BIOSYNTHETIC_PROCESS	669	The chemical reactions and pathways resulting in the formation of lipids, compounds soluble in an organic solvent but not, or sparingly, in an aqueous solvent. [GOC:go_curators]	7	0.0105	1.16e-06	0.0017
GO_SMALL_MOLECULE_BIOSYNTHETIC_PROCESS	669	The chemical reactions and pathways resulting in the formation of small molecules, any low molecular weight, monomeric, non-encoded molecule. [GOC:curators, GOC:pde, GOC:vw]	7	0.0105	1.16e-06	0.0017
GO_ORGANIC_HYDROXY_COMPOUND_BIOSYNTHETIC_PROCESS	264	The chemical reactions and pathways resulting in the formation of organic hydroxy compound. [GOC:pr, GOC:TermGenie]	5	0.0189	2.67e-06	0.00327
GO_STEROID_METABOLIC_PROCESS	314	The chemical reactions and pathways involving steroids, compounds with a 1,2,cyclopentanoperhydrophenanthrene nucleus. [ISBN:0198547684]	5	0.0159	6.21e-06	0.0059
GO_ISOPENTENYL_DIPHOSPHATE_BIOSYNTHETIC_PROCESS	5	The chemical reactions and pathways resulting in the formation of isopentenyl diphosphate, an isomer of dimethylallyl diphosphate and the key precursor of all isoprenoids. [GOC:jl, ISBN:0198506732]	2	0.4	6.84e-06	0.0059
GO_SMALL_MOLECULE_METABOLIC_PROCESS	1688	The chemical reactions and pathways involving small molecules, any low molecular weight, monomeric, non-encoded molecule. [GOC:curators, GOC:pde, GOC:vw]	9	0.0053	7.22e-06	0.0059
GO_REGULATION_OF_LIPID_BIOSYNTHETIC_PROCESS	188	Any process that modulates the frequency, rate or extent of the chemical reactions and pathways resulting in the formation of lipids. [GOC:ai]	4	0.0213	1.86e-05	0.0137
Gene/Gene Set Overlap Matrix
Entrez Gene Id	Gene Symbol	Gene Description	GO_ALCOHOL_BIOSYNTHETIC_PROCESS	GO_STEROID_BIOSYNTHETIC_PROCESS	GO_STEROL_BIOSYNTHETIC_PROCESS	GO_LIPID_BIOSYNTHETIC_PROCESS	GO_SMALL_MOLECULE_BIOSYNTHETIC_PROCESS	GO_ORGANIC_HYDROXY_COMPOUND_BIOSYNTHETIC_PROCESS	GO_STEROID_METABOLIC_PROCESS	GO_ISOPENTENYL_DIPHOSPHATE_BIOSYNTHETIC_PROCESS	GO_SMALL_MOLECULE_METABOLIC_PROCESS	GO_REGULATION_OF_LIPID_BIOSYNTHETIC_PROCESS
4598	MVK	mevalonate kinase [Source:HGNC Symbol;Acc:HGNC:7530]	GO_ALCOHOL_BIOSYNTHETIC_PROCESS	GO_STEROID_BIOSYNTHETIC_PROCESS	GO_STEROL_BIOSYNTHETIC_PROCESS	GO_LIPID_BIOSYNTHETIC_PROCESS	GO_SMALL_MOLECULE_BIOSYNTHETIC_PROCESS	GO_ORGANIC_HYDROXY_COMPOUND_BIOSYNTHETIC_PROCESS	GO_STEROID_METABOLIC_PROCESS	GO_ISOPENTENYL_DIPHOSPHATE_BIOSYNTHETIC_PROCESS	GO_SMALL_MOLECULE_METABOLIC_PROCESS	GO_REGULATION_OF_LIPID_BIOSYNTHETIC_PROCESS
3422	IDI1	isopentenyl-diphosphate delta isomerase 1 [Source:HGNC Symbol;Acc:HGNC:5387]	GO_ALCOHOL_BIOSYNTHETIC_PROCESS	GO_STEROID_BIOSYNTHETIC_PROCESS	GO_STEROL_BIOSYNTHETIC_PROCESS	GO_LIPID_BIOSYNTHETIC_PROCESS	GO_SMALL_MOLECULE_BIOSYNTHETIC_PROCESS	GO_ORGANIC_HYDROXY_COMPOUND_BIOSYNTHETIC_PROCESS	GO_STEROID_METABOLIC_PROCESS	GO_ISOPENTENYL_DIPHOSPHATE_BIOSYNTHETIC_PROCESS	GO_SMALL_MOLECULE_METABOLIC_PROCESS	GO_REGULATION_OF_LIPID_BIOSYNTHETIC_PROCESS
50814	NSDHL	NAD(P) dependent steroid dehydrogenase-like [Source:HGNC Symbol;Acc:HGNC:13398]	GO_ALCOHOL_BIOSYNTHETIC_PROCESS	GO_STEROID_BIOSYNTHETIC_PROCESS	GO_STEROL_BIOSYNTHETIC_PROCESS	GO_LIPID_BIOSYNTHETIC_PROCESS	GO_SMALL_MOLECULE_BIOSYNTHETIC_PROCESS	GO_ORGANIC_HYDROXY_COMPOUND_BIOSYNTHETIC_PROCESS	GO_STEROID_METABOLIC_PROCESS		GO_SMALL_MOLECULE_METABOLIC_PROCESS
39	ACAT2	acetyl-CoA acetyltransferase 2 [Source:HGNC Symbol;Acc:HGNC:94]	GO_ALCOHOL_BIOSYNTHETIC_PROCESS	GO_STEROID_BIOSYNTHETIC_PROCESS	GO_STEROL_BIOSYNTHETIC_PROCESS	GO_LIPID_BIOSYNTHETIC_PROCESS	GO_SMALL_MOLECULE_BIOSYNTHETIC_PROCESS	GO_ORGANIC_HYDROXY_COMPOUND_BIOSYNTHETIC_PROCESS	GO_STEROID_METABOLIC_PROCESS		GO_SMALL_MOLECULE_METABOLIC_PROCESS
5978	REST	RE1 silencing transcription factor [Source:HGNC Symbol;Acc:HGNC:9966]	GO_ALCOHOL_BIOSYNTHETIC_PROCESS	GO_STEROID_BIOSYNTHETIC_PROCESS		GO_LIPID_BIOSYNTHETIC_PROCESS	GO_SMALL_MOLECULE_BIOSYNTHETIC_PROCESS	GO_ORGANIC_HYDROXY_COMPOUND_BIOSYNTHETIC_PROCESS	GO_STEROID_METABOLIC_PROCESS		GO_SMALL_MOLECULE_METABOLIC_PROCESS	GO_REGULATION_OF_LIPID_BIOSYNTHETIC_PROCESS
3417	IDH1	isocitrate dehydrogenase (NADP(+)) 1, cytosolic [Source:HGNC Symbol;Acc:HGNC:5382]				GO_LIPID_BIOSYNTHETIC_PROCESS					GO_SMALL_MOLECULE_METABOLIC_PROCESS	GO_REGULATION_OF_LIPID_BIOSYNTHETIC_PROCESS
7368	UGT8	UDP glycosyltransferase 8 [Source:HGNC Symbol;Acc:HGNC:12555]				GO_LIPID_BIOSYNTHETIC_PROCESS
7167	TPI1	triosephosphate isomerase 1 [Source:HGNC Symbol;Acc:HGNC:12009]					GO_SMALL_MOLECULE_BIOSYNTHETIC_PROCESS				GO_SMALL_MOLECULE_METABOLIC_PROCESS
2752	GLUL	glutamate-ammonia ligase [Source:HGNC Symbol;Acc:HGNC:4341]					GO_SMALL_MOLECULE_BIOSYNTHETIC_PROCESS				GO_SMALL_MOLECULE_METABOLIC_PROCESS
9945	GFPT2	glutamine-fructose-6-phosphate transaminase 2 [Source:HGNC Symbol;Acc:HGNC:4242]									GO_SMALL_MOLECULE_METABOLIC_PROCESS
3856	KRT8	keratin 8 [Source:HGNC Symbol;Acc:HGNC:6446]
9948	WDR1	WD repeat domain 1 [Source:HGNC Symbol;Acc:HGNC:12754]
23429	RYBP	RING1 and YY1 binding protein [Source:HGNC Symbol;Acc:HGNC:10480]
4194	MDM4	MDM4 regulator of p53 [Source:HGNC Symbol;Acc:HGNC:6974]
331	XIAP	X-linked inhibitor of apoptosis [Source:HGNC Symbol;Acc:HGNC:592]
8831	SYNGAP1	synaptic Ras GTPase activating protein 1 [Source:HGNC Symbol;Acc:HGNC:11497]
6498	SKIL	SKI like proto-oncogene [Source:HGNC Symbol;Acc:HGNC:10897]
9212	AURKB	aurora kinase B [Source:HGNC Symbol;Acc:HGNC:11390]
114803	MYSM1	Myb like, SWIRM and MPN domains 1 [Source:HGNC Symbol;Acc:HGNC:29401]
197131	UBR1	ubiquitin protein ligase E3 component n-recognin 1 [Source:HGNC Symbol;Acc:HGNC:16808]
56929	FEM1C	fem-1 homolog C [Source:HGNC Symbol;Acc:HGNC:16933]
10097	ACTR2	actin related protein 2 [Source:HGNC Symbol;Acc:HGNC:169]
196528	ARID2	AT-rich interaction domain 2 [Source:HGNC Symbol;Acc:HGNC:18037]
54407	SLC38A2	solute carrier family 38 member 2 [Source:HGNC Symbol;Acc:HGNC:13448]
5451	POU2F1	POU class 2 homeobox 1 [Source:HGNC Symbol;Acc:HGNC:9212]
6876	TAGLN	transgelin [Source:HGNC Symbol;Acc:HGNC:11553]
23096	IQSEC2	IQ motif and Sec7 domain 2 [Source:HGNC Symbol;Acc:HGNC:29059]
116496	FAM129A	family with sequence similarity 129 member A [Source:HGNC Symbol;Acc:HGNC:16784]
65993	MRPS34	mitochondrial ribosomal protein S34 [Source:HGNC Symbol;Acc:HGNC:16618]
130074	FAM168B	family with sequence similarity 168 member B [Source:HGNC Symbol;Acc:HGNC:27016]
254048	UBN2	ubinuclein 2 [Source:HGNC Symbol;Acc:HGNC:21931]
653121	ZBTB8A	zinc finger and BTB domain containing 8A [Source:HGNC Symbol;Acc:HGNC:24172]

## Sheet: Set_ii
Overlap Results
Collection(s):	BP
# overlaps shown:	10
# genesets in collections:	7350
# genes in comparison (n):	90
# genes in universe (N):	38055
Gene Set Name	# Genes in Gene Set (K)	Description	# Genes in Overlap (k)	k/K	p-value	FDR q-value
GO_NEUROGENESIS	1599	Generation of cells within the nervous system. [GO_REF:0000021, GOC:cls, GOC:curators, GOC:dgh, GOC:dph, GOC:jid, GOC:mtg_15jun06]	20	0.0125	8.01e-10	5.88e-06
GO_NEURON_DIFFERENTIATION	1348	The process in which a relatively unspecialized cell acquires specialized features of a neuron. [GOC:mah]	18	0.0134	2.33e-09	8.56e-06
GO_POSITIVE_REGULATION_OF_GENE_EXPRESSION	1974	Any process that increases the frequency, rate or extent of gene expression. Gene expression is the process in which a gene's coding sequence is converted into a mature gene product or products (proteins or RNA). This includes the production of an RNA transcript as well as any processing to produce a mature RNA product or an mRNA or circRNA (for protein-coding genes) and the translation of that m…	19	0.0096	1.47e-07	0.000275
GO_APOPTOTIC_PROCESS	1980	A programmed cell death process which begins when a cell receives an internal (e.g. DNA damage) or external signal (e.g. an extracellular death ligand), and proceeds through a series of biochemical events (signaling pathway phase) which trigger an execution phase. The execution phase is the last step of an apoptotic process, and is typically characterized by rounding-up of the cell, retraction of…	19	0.0096	1.54e-07	0.000275
GO_POSITIVE_REGULATION_OF_RNA_BIOSYNTHETIC_PROCESS	1600	Any process that activates or increases the frequency, rate or extent of RNA biosynthetic process. [GO:jl, GO_REF:0000058, GOC:TermGenie]	17	0.0106	1.87e-07	0.000275
GO_REGULATION_OF_NERVOUS_SYSTEM_DEVELOPMENT	914	Any process that modulates the frequency, rate or extent of nervous system development, the origin and formation of nervous tissue. [GOC:ai]	13	0.0142	2.43e-07	0.000298
GO_REGULATION_OF_CELL_DIFFERENTIATION	1863	Any process that modulates the frequency, rate or extent of cell differentiation, the process in which relatively unspecialized cells acquire specialized structural and functional features. [GOC:go_curators]	18	0.0097	3.14e-07	0.00033
GO_CELLULAR_COMPONENT_MORPHOGENESIS	1115	The process in which cellular structures, including whole cells or cell parts, are generated and organized. [GOC:dph, GOC:mah, GOC:tb]	14	0.0126	3.61e-07	0.000332
GO_CELL_PROJECTION_ORGANIZATION	1512	A process that is carried out at the cellular level which results in the assembly, arrangement of constituent parts, or disassembly of a prolongation or process extending from a cell, e.g. a flagellum or axon. [GOC:jl, GOC:mah, http://www.cogsci.princeton.edu/~wn/]	16	0.0106	4.77e-07	0.000389
GO_CELL_PART_MORPHOGENESIS	675	The process in which the anatomical structures of a cell part are generated and organized. [GOC:mah]	11	0.0163	5.9e-07	0.000434
Gene/Gene Set Overlap Matrix
Entrez Gene Id	Gene Symbol	Gene Description	GO_NEUROGENESIS	GO_NEURON_DIFFERENTIATION	GO_POSITIVE_REGULATION_OF_GENE_EXPRESSION	GO_APOPTOTIC_PROCESS	GO_POSITIVE_REGULATION_OF_RNA_BIOSYNTHETIC_PROCESS	GO_REGULATION_OF_NERVOUS_SYSTEM_DEVELOPMENT	GO_REGULATION_OF_CELL_DIFFERENTIATION	GO_CELLULAR_COMPONENT_MORPHOGENESIS	GO_CELL_PROJECTION_ORGANIZATION	GO_CELL_PART_MORPHOGENESIS
7533	YWHAH	tyrosine 3-monooxygenase/tryptophan 5-monooxygenase activation protein eta [Source:HGNC Symbol;Acc:HGNC:12853]	GO_NEUROGENESIS	GO_NEURON_DIFFERENTIATION	GO_POSITIVE_REGULATION_OF_GENE_EXPRESSION	GO_APOPTOTIC_PROCESS	GO_POSITIVE_REGULATION_OF_RNA_BIOSYNTHETIC_PROCESS	GO_REGULATION_OF_NERVOUS_SYSTEM_DEVELOPMENT	GO_REGULATION_OF_CELL_DIFFERENTIATION	GO_CELLULAR_COMPONENT_MORPHOGENESIS	GO_CELL_PROJECTION_ORGANIZATION	GO_CELL_PART_MORPHOGENESIS
3309	HSPA5	heat shock protein family A (Hsp70) member 5 [Source:HGNC Symbol;Acc:HGNC:5238]	GO_NEUROGENESIS	GO_NEURON_DIFFERENTIATION	GO_POSITIVE_REGULATION_OF_GENE_EXPRESSION	GO_APOPTOTIC_PROCESS	GO_POSITIVE_REGULATION_OF_RNA_BIOSYNTHETIC_PROCESS	GO_REGULATION_OF_NERVOUS_SYSTEM_DEVELOPMENT	GO_REGULATION_OF_CELL_DIFFERENTIATION		GO_CELL_PROJECTION_ORGANIZATION
6925	TCF4	transcription factor 4 [Source:HGNC Symbol;Acc:HGNC:11634]	GO_NEUROGENESIS	GO_NEURON_DIFFERENTIATION	GO_POSITIVE_REGULATION_OF_GENE_EXPRESSION		GO_POSITIVE_REGULATION_OF_RNA_BIOSYNTHETIC_PROCESS	GO_REGULATION_OF_NERVOUS_SYSTEM_DEVELOPMENT	GO_REGULATION_OF_CELL_DIFFERENTIATION
2064	ERBB2	erb-b2 receptor tyrosine kinase 2 [Source:HGNC Symbol;Acc:HGNC:3430]	GO_NEUROGENESIS	GO_NEURON_DIFFERENTIATION	GO_POSITIVE_REGULATION_OF_GENE_EXPRESSION		GO_POSITIVE_REGULATION_OF_RNA_BIOSYNTHETIC_PROCESS		GO_REGULATION_OF_CELL_DIFFERENTIATION	GO_CELLULAR_COMPONENT_MORPHOGENESIS	GO_CELL_PROJECTION_ORGANIZATION	GO_CELL_PART_MORPHOGENESIS
6299	SALL1	spalt like transcription factor 1 [Source:HGNC Symbol;Acc:HGNC:10524]	GO_NEUROGENESIS	GO_NEURON_DIFFERENTIATION	GO_POSITIVE_REGULATION_OF_GENE_EXPRESSION		GO_POSITIVE_REGULATION_OF_RNA_BIOSYNTHETIC_PROCESS
1789	DNMT3B	DNA methyltransferase 3 beta [Source:HGNC Symbol;Acc:HGNC:2979]	GO_NEUROGENESIS	GO_NEURON_DIFFERENTIATION	GO_POSITIVE_REGULATION_OF_GENE_EXPRESSION			GO_REGULATION_OF_NERVOUS_SYSTEM_DEVELOPMENT	GO_REGULATION_OF_CELL_DIFFERENTIATION
137970	UNC5D	unc-5 netrin receptor D [Source:HGNC Symbol;Acc:HGNC:18634]	GO_NEUROGENESIS	GO_NEURON_DIFFERENTIATION		GO_APOPTOTIC_PROCESS		GO_REGULATION_OF_NERVOUS_SYSTEM_DEVELOPMENT	GO_REGULATION_OF_CELL_DIFFERENTIATION	GO_CELLULAR_COMPONENT_MORPHOGENESIS	GO_CELL_PROJECTION_ORGANIZATION	GO_CELL_PART_MORPHOGENESIS
10787	NCKAP1	NCK associated protein 1 [Source:HGNC Symbol;Acc:HGNC:7666]	GO_NEUROGENESIS	GO_NEURON_DIFFERENTIATION		GO_APOPTOTIC_PROCESS				GO_CELLULAR_COMPONENT_MORPHOGENESIS	GO_CELL_PROJECTION_ORGANIZATION	GO_CELL_PART_MORPHOGENESIS
1613	DAPK3	death associated protein kinase 3 [Source:HGNC Symbol;Acc:HGNC:2676]	GO_NEUROGENESIS	GO_NEURON_DIFFERENTIATION		GO_APOPTOTIC_PROCESS				GO_CELLULAR_COMPONENT_MORPHOGENESIS
1000	CDH2	cadherin 2 [Source:HGNC Symbol;Acc:HGNC:1759]	GO_NEUROGENESIS	GO_NEURON_DIFFERENTIATION				GO_REGULATION_OF_NERVOUS_SYSTEM_DEVELOPMENT	GO_REGULATION_OF_CELL_DIFFERENTIATION	GO_CELLULAR_COMPONENT_MORPHOGENESIS	GO_CELL_PROJECTION_ORGANIZATION	GO_CELL_PART_MORPHOGENESIS
5911	RAP2A	RAP2A, member of RAS oncogene family [Source:HGNC Symbol;Acc:HGNC:9861]	GO_NEUROGENESIS	GO_NEURON_DIFFERENTIATION				GO_REGULATION_OF_NERVOUS_SYSTEM_DEVELOPMENT	GO_REGULATION_OF_CELL_DIFFERENTIATION	GO_CELLULAR_COMPONENT_MORPHOGENESIS	GO_CELL_PROJECTION_ORGANIZATION	GO_CELL_PART_MORPHOGENESIS
7436	VLDLR	very low density lipoprotein receptor [Source:HGNC Symbol;Acc:HGNC:12698]	GO_NEUROGENESIS	GO_NEURON_DIFFERENTIATION				GO_REGULATION_OF_NERVOUS_SYSTEM_DEVELOPMENT	GO_REGULATION_OF_CELL_DIFFERENTIATION	GO_CELLULAR_COMPONENT_MORPHOGENESIS	GO_CELL_PROJECTION_ORGANIZATION	GO_CELL_PART_MORPHOGENESIS
5803	PTPRZ1	protein tyrosine phosphatase receptor type Z1 [Source:HGNC Symbol;Acc:HGNC:9685]	GO_NEUROGENESIS	GO_NEURON_DIFFERENTIATION				GO_REGULATION_OF_NERVOUS_SYSTEM_DEVELOPMENT	GO_REGULATION_OF_CELL_DIFFERENTIATION	GO_CELLULAR_COMPONENT_MORPHOGENESIS	GO_CELL_PROJECTION_ORGANIZATION	GO_CELL_PART_MORPHOGENESIS
5361	PLXNA1	plexin A1 [Source:HGNC Symbol;Acc:HGNC:9099]	GO_NEUROGENESIS	GO_NEURON_DIFFERENTIATION				GO_REGULATION_OF_NERVOUS_SYSTEM_DEVELOPMENT	GO_REGULATION_OF_CELL_DIFFERENTIATION	GO_CELLULAR_COMPONENT_MORPHOGENESIS	GO_CELL_PROJECTION_ORGANIZATION	GO_CELL_PART_MORPHOGENESIS
8842	PROM1	prominin 1 [Source:HGNC Symbol;Acc:HGNC:9454]	GO_NEUROGENESIS	GO_NEURON_DIFFERENTIATION					GO_REGULATION_OF_CELL_DIFFERENTIATION
23114	NFASC	neurofascin [Source:HGNC Symbol;Acc:HGNC:29866]	GO_NEUROGENESIS	GO_NEURON_DIFFERENTIATION						GO_CELLULAR_COMPONENT_MORPHOGENESIS	GO_CELL_PROJECTION_ORGANIZATION	GO_CELL_PART_MORPHOGENESIS
7465	WEE1	WEE1 G2 checkpoint kinase [Source:HGNC Symbol;Acc:HGNC:12761]	GO_NEUROGENESIS	GO_NEURON_DIFFERENTIATION						GO_CELLULAR_COMPONENT_MORPHOGENESIS	GO_CELL_PROJECTION_ORGANIZATION	GO_CELL_PART_MORPHOGENESIS
4134	MAP4	microtubule associated protein 4 [Source:HGNC Symbol;Acc:HGNC:6862]	GO_NEUROGENESIS	GO_NEURON_DIFFERENTIATION							GO_CELL_PROJECTION_ORGANIZATION
2120	ETV6	ETS variant 6 [Source:HGNC Symbol;Acc:HGNC:3495]	GO_NEUROGENESIS		GO_POSITIVE_REGULATION_OF_GENE_EXPRESSION	GO_APOPTOTIC_PROCESS	GO_POSITIVE_REGULATION_OF_RNA_BIOSYNTHETIC_PROCESS
4124	MAN2A1	mannosidase alpha class 2A member 1 [Source:HGNC Symbol;Acc:HGNC:6824]	GO_NEUROGENESIS					GO_REGULATION_OF_NERVOUS_SYSTEM_DEVELOPMENT	GO_REGULATION_OF_CELL_DIFFERENTIATION
9451	EIF2AK3	eukaryotic translation initiation factor 2 alpha kinase 3 [Source:HGNC Symbol;Acc:HGNC:3255]			GO_POSITIVE_REGULATION_OF_GENE_EXPRESSION	GO_APOPTOTIC_PROCESS	GO_POSITIVE_REGULATION_OF_RNA_BIOSYNTHETIC_PROCESS	GO_REGULATION_OF_NERVOUS_SYSTEM_DEVELOPMENT
4605	MYBL2	MYB proto-oncogene like 2 [Source:HGNC Symbol;Acc:HGNC:7548]			GO_POSITIVE_REGULATION_OF_GENE_EXPRESSION	GO_APOPTOTIC_PROCESS	GO_POSITIVE_REGULATION_OF_RNA_BIOSYNTHETIC_PROCESS
79923	NANOG	Nanog homeobox [Source:HGNC Symbol;Acc:HGNC:20857]			GO_POSITIVE_REGULATION_OF_GENE_EXPRESSION		GO_POSITIVE_REGULATION_OF_RNA_BIOSYNTHETIC_PROCESS		GO_REGULATION_OF_CELL_DIFFERENTIATION
4097	MAFG	MAF bZIP transcription factor G [Source:HGNC Symbol;Acc:HGNC:6781]			GO_POSITIVE_REGULATION_OF_GENE_EXPRESSION		GO_POSITIVE_REGULATION_OF_RNA_BIOSYNTHETIC_PROCESS		GO_REGULATION_OF_CELL_DIFFERENTIATION
4094	MAF	MAF bZIP transcription factor [Source:HGNC Symbol;Acc:HGNC:6776]			GO_POSITIVE_REGULATION_OF_GENE_EXPRESSION		GO_POSITIVE_REGULATION_OF_RNA_BIOSYNTHETIC_PROCESS		GO_REGULATION_OF_CELL_DIFFERENTIATION
7716	VEZF1	vascular endothelial zinc finger 1 [Source:HGNC Symbol;Acc:HGNC:12949]			GO_POSITIVE_REGULATION_OF_GENE_EXPRESSION		GO_POSITIVE_REGULATION_OF_RNA_BIOSYNTHETIC_PROCESS		GO_REGULATION_OF_CELL_DIFFERENTIATION
10459	MAD2L2	mitotic arrest deficient 2 like 2 [Source:HGNC Symbol;Acc:HGNC:6764]			GO_POSITIVE_REGULATION_OF_GENE_EXPRESSION		GO_POSITIVE_REGULATION_OF_RNA_BIOSYNTHETIC_PROCESS		GO_REGULATION_OF_CELL_DIFFERENTIATION
7546	ZIC2	Zic family member 2 [Source:HGNC Symbol;Acc:HGNC:12873]			GO_POSITIVE_REGULATION_OF_GENE_EXPRESSION		GO_POSITIVE_REGULATION_OF_RNA_BIOSYNTHETIC_PROCESS
79718	TBL1XR1	transducin beta like 1 X-linked receptor 1 [Source:HGNC Symbol;Acc:HGNC:29529]			GO_POSITIVE_REGULATION_OF_GENE_EXPRESSION		GO_POSITIVE_REGULATION_OF_RNA_BIOSYNTHETIC_PROCESS
8812	CCNK	cyclin K [Source:HGNC Symbol;Acc:HGNC:1596]			GO_POSITIVE_REGULATION_OF_GENE_EXPRESSION		GO_POSITIVE_REGULATION_OF_RNA_BIOSYNTHETIC_PROCESS
7702	ZNF143	zinc finger protein 143 [Source:HGNC Symbol;Acc:HGNC:12928]			GO_POSITIVE_REGULATION_OF_GENE_EXPRESSION		GO_POSITIVE_REGULATION_OF_RNA_BIOSYNTHETIC_PROCESS
11338	U2AF2	U2 small nuclear RNA auxiliary factor 2 [Source:HGNC Symbol;Acc:HGNC:23156]			GO_POSITIVE_REGULATION_OF_GENE_EXPRESSION
138151	NACC2	NACC family member 2 [Source:HGNC Symbol;Acc:HGNC:23846]				GO_APOPTOTIC_PROCESS
23770	FKBP8	FKBP prolyl isomerase 8 [Source:HGNC Symbol;Acc:HGNC:3724]				GO_APOPTOTIC_PROCESS
7044	LEFTY2	left-right determination factor 2 [Source:HGNC Symbol;Acc:HGNC:3122]				GO_APOPTOTIC_PROCESS
7073	TIAL1	TIA1 cytotoxic granule associated RNA binding protein like 1 [Source:HGNC Symbol;Acc:HGNC:11804]				GO_APOPTOTIC_PROCESS
7374	UNG	uracil DNA glycosylase [Source:HGNC Symbol;Acc:HGNC:12572]				GO_APOPTOTIC_PROCESS
843	CASP10	caspase 10 [Source:HGNC Symbol;Acc:HGNC:1500]				GO_APOPTOTIC_PROCESS
23612	PHLDA3	pleckstrin homology like domain family A member 3 [Source:HGNC Symbol;Acc:HGNC:8934]				GO_APOPTOTIC_PROCESS
58517	RBM25	RNA binding motif protein 25 [Source:HGNC Symbol;Acc:HGNC:23244]				GO_APOPTOTIC_PROCESS
8539	API5	apoptosis inhibitor 5 [Source:HGNC Symbol;Acc:HGNC:594]				GO_APOPTOTIC_PROCESS
55288	RHOT1	ras homolog family member T1 [Source:HGNC Symbol;Acc:HGNC:21168]				GO_APOPTOTIC_PROCESS
8565	YARS	tyrosyl-tRNA synthetase [Source:HGNC Symbol;Acc:HGNC:12840]				GO_APOPTOTIC_PROCESS
7058	THBS2	thrombospondin 2 [Source:HGNC Symbol;Acc:HGNC:11786]						GO_REGULATION_OF_NERVOUS_SYSTEM_DEVELOPMENT
1303	COL12A1	collagen type XII alpha 1 chain [Source:HGNC Symbol;Acc:HGNC:2188]								GO_CELLULAR_COMPONENT_MORPHOGENESIS
3880	KRT19	keratin 19 [Source:HGNC Symbol;Acc:HGNC:6436]								GO_CELLULAR_COMPONENT_MORPHOGENESIS
3842	TNPO1	transportin 1 [Source:HGNC Symbol;Acc:HGNC:6401]									GO_CELL_PROJECTION_ORGANIZATION
51474	LIMA1	LIM domain and actin binding 1 [Source:HGNC Symbol;Acc:HGNC:24636]									GO_CELL_PROJECTION_ORGANIZATION
55172	DNAAF2	dynein axonemal assembly factor 2 [Source:HGNC Symbol;Acc:HGNC:20188]									GO_CELL_PROJECTION_ORGANIZATION
163	AP2B1	adaptor related protein complex 2 subunit beta 1 [Source:HGNC Symbol;Acc:HGNC:563]
161	AP2A2	adaptor related protein complex 2 subunit alpha 2 [Source:HGNC Symbol;Acc:HGNC:562]
6745	SSR1	signal sequence receptor subunit 1 [Source:HGNC Symbol;Acc:HGNC:11323]
56889	TM9SF3	transmembrane 9 superfamily member 3 [Source:HGNC Symbol;Acc:HGNC:21529]
372	ARCN1	archain 1 [Source:HGNC Symbol;Acc:HGNC:649]
64854	USP46	ubiquitin specific peptidase 46 [Source:HGNC Symbol;Acc:HGNC:20075]
10228	STX6	syntaxin 6 [Source:HGNC Symbol;Acc:HGNC:11441]
4643	MYO1E	myosin IE [Source:HGNC Symbol;Acc:HGNC:7599]
51592	TRIM33	tripartite motif containing 33 [Source:HGNC Symbol;Acc:HGNC:16290]
5829	PXN	paxillin [Source:HGNC Symbol;Acc:HGNC:9718]
54799	MBTD1	mbt domain containing 1 [Source:HGNC Symbol;Acc:HGNC:19866]
7779	SLC30A1	solute carrier family 30 member 1 [Source:HGNC Symbol;Acc:HGNC:11012]
7090	TLE3	TLE family member 3, transcriptional corepressor [Source:HGNC Symbol;Acc:HGNC:11839]
26054	SENP6	SUMO specific peptidase 6 [Source:HGNC Symbol;Acc:HGNC:20944]
10627	MYL12A	myosin light chain 12A [Source:HGNC Symbol;Acc:HGNC:16701]
4026	LPP	LIM domain containing preferred translocation partner in lipoma [Source:HGNC Symbol;Acc:HGNC:6679]
6732	SRPK1	SRSF protein kinase 1 [Source:HGNC Symbol;Acc:HGNC:11305]
22992	KDM2A	lysine demethylase 2A [Source:HGNC Symbol;Acc:HGNC:13606]
23774	BRD1	bromodomain containing 1 [Source:HGNC Symbol;Acc:HGNC:1102]
56154	TEX15	testis expressed 15, meiosis and synapsis associated [Source:HGNC Symbol;Acc:HGNC:11738]
92597	MOB1B	MOB kinase activator 1B [Source:HGNC Symbol;Acc:HGNC:29801]
5128	CDK17	cyclin dependent kinase 17 [Source:HGNC Symbol;Acc:HGNC:8750]
8078	USP5	ubiquitin specific peptidase 5 [Source:HGNC Symbol;Acc:HGNC:12628]
9227	LRAT	lecithin retinol acyltransferase [Source:HGNC Symbol;Acc:HGNC:6685]
275	AMT	aminomethyltransferase [Source:HGNC Symbol;Acc:HGNC:473]
64949	MRPS26	mitochondrial ribosomal protein S26 [Source:HGNC Symbol;Acc:HGNC:14045]
26118	WSB1	WD repeat and SOCS box containing 1 [Source:HGNC Symbol;Acc:HGNC:19221]
55015	PRPF39	pre-mRNA processing factor 39 [Source:HGNC Symbol;Acc:HGNC:20314]
54680	ZNHIT6	zinc finger HIT-type containing 6 [Source:HGNC Symbol;Acc:HGNC:26089]
157378	TMEM65	transmembrane protein 65 [Source:HGNC Symbol;Acc:HGNC:25203]
84340	GFM2	G elongation factor mitochondrial 2 [Source:HGNC Symbol;Acc:HGNC:29682]
55119	PRPF38B	pre-mRNA processing factor 38B [Source:HGNC Symbol;Acc:HGNC:25512]
10797	MTHFD2	methylenetetrahydrofolate dehydrogenase (NADP+ dependent) 2, methenyltetrahydrofolate cyclohydrolase [Source:HGNC Symbol;Acc:HGNC:7434]
374986	MIGA1	mitoguardin 1 [Source:HGNC Symbol;Acc:HGNC:24741]
9653	HS2ST1	heparan sulfate 2-O-sulfotransferase 1 [Source:HGNC Symbol;Acc:HGNC:5193]
11215	AKAP11	A-kinase anchoring protein 11 [Source:HGNC Symbol;Acc:HGNC:369]
285605	DTWD2	DTW domain containing 2 [Source:HGNC Symbol;Acc:HGNC:19334]
390980	ZNF805	zinc finger protein 805 [Source:HGNC Symbol;Acc:HGNC:23272]
647087	STMP1	short transmembrane mitochondrial protein 1 [Source:HGNC Symbol;Acc:HGNC:41909]
80095	ZNF606	zinc finger protein 606 [Source:HGNC Symbol;Acc:HGNC:25879]
9703	KIAA0100	KIAA0100 [Source:HGNC Symbol;Acc:HGNC:28960]

## Sheet: Set_iii
Overlap Results
Collection(s):	BP
# overlaps shown:	10
# genesets in collections:	7350
# genes in comparison (n):	211
# genes in universe (N):	38055
Gene Set Name	# Genes in Gene Set (K)	Description	# Genes in Overlap (k)	k/K	p-value	FDR q-value
GO_CELLULAR_MACROMOLECULE_LOCALIZATION	1897	Any process in which a macromolecule is transported to, and/or maintained in, a specific location at the level of a cell. Localization at the cellular level encompasses movement within the cell, from within the cell to the cell surface, or from one location to another at the surface of a cell. [GOC:mah]	41	0.0216	6.09e-14	4.48e-10
GO_RESPONSE_TO_ENDOGENOUS_STIMULUS	1648	Any process that results in a change in state or activity of a cell or an organism (in terms of movement, secretion, enzyme production, gene expression, etc.) as a result of a stimulus arising within the organism. [GOC:sm]	36	0.0218	1.92e-12	7.07e-09
GO_NEGATIVE_REGULATION_OF_RESPONSE_TO_STIMULUS	1655	Any process that stops, prevents, or reduces the frequency, rate or extent of a response to a stimulus. Response to stimulus is a change in state or activity of a cell or an organism (in terms of movement, secretion, enzyme production, gene expression, etc.) as a result of a stimulus. [GOC:jid]	34	0.0205	4.47e-11	1.1e-07
GO_CELL_CYCLE	1847	The progression of biochemical and morphological phases and events that occur in a cell during successive cell replication or nuclear replication events. Canonically, the cell cycle comprises the replication and segregation of genetic material followed by the division of the cell, but in endocycles or syncytial cells nuclear replication or nuclear division may not be followed by cell division. [G…	35	0.0189	1.98e-10	2.94e-07
GO_CELLULAR_RESPONSE_TO_ENDOGENOUS_STIMULUS	1384	Any process that results in a change in state or activity of a cell (in terms of movement, secretion, enzyme production, gene expression, etc.) as a result of a stimulus arising within the organism. [GOC:mah]	30	0.0217	2e-10	2.94e-07
GO_APOPTOTIC_PROCESS	1980	A programmed cell death process which begins when a cell receives an internal (e.g. DNA damage) or external signal (e.g. an extracellular death ligand), and proceeds through a series of biochemical events (signaling pathway phase) which trigger an execution phase. The execution phase is the last step of an apoptotic process, and is typically characterized by rounding-up of the cell, retraction of…	36	0.0182	3.23e-10	3.96e-07
GO_PROTEIN_LOCALIZATION_TO_ORGANELLE	919	A process in which a protein is transported to, or maintained in, a location within an organelle. [GOC:mah]	24	0.0261	4.05e-10	4.26e-07
GO_INTERSPECIES_INTERACTION_BETWEEN_ORGANISMS	927	Any process in which an organism has an effect on an organism of a different species. [GOC:cc]	24	0.0259	4.82e-10	4.43e-07
GO_ORGANONITROGEN_COMPOUND_CATABOLIC_PROCESS	1268	The chemical reactions and pathways resulting in the breakdown of organonitrogen compound. [GOC:pr, GOC:TermGenie]	28	0.0221	5.67e-10	4.63e-07
GO_RESPONSE_TO_GROWTH_FACTOR	732	Any process that results in a change in state or activity of a cell or an organism (in terms of movement, secretion, enzyme production, gene expression, etc.) as a result of a growth factor stimulus. [GOC:BHF, GOC:mah]	21	0.0287	1.03e-09	7.59e-07
Gene/Gene Set Overlap Matrix
Entrez Gene Id	Gene Symbol	Gene Description	GO_CELLULAR_MACROMOLECULE_LOCALIZATION	GO_RESPONSE_TO_ENDOGENOUS_STIMULUS	GO_NEGATIVE_REGULATION_OF_RESPONSE_TO_STIMULUS	GO_CELL_CYCLE	GO_CELLULAR_RESPONSE_TO_ENDOGENOUS_STIMULUS	GO_APOPTOTIC_PROCESS	GO_PROTEIN_LOCALIZATION_TO_ORGANELLE	GO_INTERSPECIES_INTERACTION_BETWEEN_ORGANISMS	GO_ORGANONITROGEN_COMPOUND_CATABOLIC_PROCESS	GO_RESPONSE_TO_GROWTH_FACTOR
26060	APPL1	adaptor protein, phosphotyrosine interacting with PH domain and leucine zipper 1 [Source:HGNC Symbol;Acc:HGNC:24035]	GO_CELLULAR_MACROMOLECULE_LOCALIZATION	GO_RESPONSE_TO_ENDOGENOUS_STIMULUS	GO_NEGATIVE_REGULATION_OF_RESPONSE_TO_STIMULUS	GO_CELL_CYCLE	GO_CELLULAR_RESPONSE_TO_ENDOGENOUS_STIMULUS	GO_APOPTOTIC_PROCESS	GO_PROTEIN_LOCALIZATION_TO_ORGANELLE			GO_RESPONSE_TO_GROWTH_FACTOR
4734	NEDD4	neural precursor cell expressed, developmentally down-regulated 4, E3 ubiquitin protein ligase [Source:HGNC Symbol;Acc:HGNC:7727]	GO_CELLULAR_MACROMOLECULE_LOCALIZATION	GO_RESPONSE_TO_ENDOGENOUS_STIMULUS	GO_NEGATIVE_REGULATION_OF_RESPONSE_TO_STIMULUS		GO_CELLULAR_RESPONSE_TO_ENDOGENOUS_STIMULUS		GO_PROTEIN_LOCALIZATION_TO_ORGANELLE	GO_INTERSPECIES_INTERACTION_BETWEEN_ORGANISMS	GO_ORGANONITROGEN_COMPOUND_CATABOLIC_PROCESS	GO_RESPONSE_TO_GROWTH_FACTOR
221496	LEMD2	LEM domain containing 2 [Source:HGNC Symbol;Acc:HGNC:21244]	GO_CELLULAR_MACROMOLECULE_LOCALIZATION	GO_RESPONSE_TO_ENDOGENOUS_STIMULUS	GO_NEGATIVE_REGULATION_OF_RESPONSE_TO_STIMULUS		GO_CELLULAR_RESPONSE_TO_ENDOGENOUS_STIMULUS		GO_PROTEIN_LOCALIZATION_TO_ORGANELLE			GO_RESPONSE_TO_GROWTH_FACTOR
302	ANXA2	annexin A2 [Source:HGNC Symbol;Acc:HGNC:537]	GO_CELLULAR_MACROMOLECULE_LOCALIZATION	GO_RESPONSE_TO_ENDOGENOUS_STIMULUS	GO_NEGATIVE_REGULATION_OF_RESPONSE_TO_STIMULUS					GO_INTERSPECIES_INTERACTION_BETWEEN_ORGANISMS	GO_ORGANONITROGEN_COMPOUND_CATABOLIC_PROCESS
5962	RDX	radixin [Source:HGNC Symbol;Acc:HGNC:9944]	GO_CELLULAR_MACROMOLECULE_LOCALIZATION	GO_RESPONSE_TO_ENDOGENOUS_STIMULUS		GO_CELL_CYCLE	GO_CELLULAR_RESPONSE_TO_ENDOGENOUS_STIMULUS		GO_PROTEIN_LOCALIZATION_TO_ORGANELLE		GO_ORGANONITROGEN_COMPOUND_CATABOLIC_PROCESS	GO_RESPONSE_TO_GROWTH_FACTOR
4926	NUMA1	nuclear mitotic apparatus protein 1 [Source:HGNC Symbol;Acc:HGNC:8059]	GO_CELLULAR_MACROMOLECULE_LOCALIZATION	GO_RESPONSE_TO_ENDOGENOUS_STIMULUS		GO_CELL_CYCLE	GO_CELLULAR_RESPONSE_TO_ENDOGENOUS_STIMULUS		GO_PROTEIN_LOCALIZATION_TO_ORGANELLE			GO_RESPONSE_TO_GROWTH_FACTOR
9530	BAG4	BCL2 associated athanogene 4 [Source:HGNC Symbol;Acc:HGNC:940]	GO_CELLULAR_MACROMOLECULE_LOCALIZATION	GO_RESPONSE_TO_ENDOGENOUS_STIMULUS			GO_CELLULAR_RESPONSE_TO_ENDOGENOUS_STIMULUS	GO_APOPTOTIC_PROCESS	GO_PROTEIN_LOCALIZATION_TO_ORGANELLE			GO_RESPONSE_TO_GROWTH_FACTOR
142	PARP1	poly(ADP-ribose) polymerase 1 [Source:HGNC Symbol;Acc:HGNC:270]	GO_CELLULAR_MACROMOLECULE_LOCALIZATION	GO_RESPONSE_TO_ENDOGENOUS_STIMULUS			GO_CELLULAR_RESPONSE_TO_ENDOGENOUS_STIMULUS	GO_APOPTOTIC_PROCESS	GO_PROTEIN_LOCALIZATION_TO_ORGANELLE			GO_RESPONSE_TO_GROWTH_FACTOR
5584	PRKCI	protein kinase C iota [Source:HGNC Symbol;Acc:HGNC:9404]	GO_CELLULAR_MACROMOLECULE_LOCALIZATION	GO_RESPONSE_TO_ENDOGENOUS_STIMULUS			GO_CELLULAR_RESPONSE_TO_ENDOGENOUS_STIMULUS	GO_APOPTOTIC_PROCESS
472	ATM	ATM serine/threonine kinase [Source:HGNC Symbol;Acc:HGNC:795]	GO_CELLULAR_MACROMOLECULE_LOCALIZATION		GO_NEGATIVE_REGULATION_OF_RESPONSE_TO_STIMULUS	GO_CELL_CYCLE		GO_APOPTOTIC_PROCESS	GO_PROTEIN_LOCALIZATION_TO_ORGANELLE
23645	PPP1R15A	protein phosphatase 1 regulatory subunit 15A [Source:HGNC Symbol;Acc:HGNC:14375]	GO_CELLULAR_MACROMOLECULE_LOCALIZATION		GO_NEGATIVE_REGULATION_OF_RESPONSE_TO_STIMULUS	GO_CELL_CYCLE		GO_APOPTOTIC_PROCESS	GO_PROTEIN_LOCALIZATION_TO_ORGANELLE
23607	CD2AP	CD2 associated protein [Source:HGNC Symbol;Acc:HGNC:14258]	GO_CELLULAR_MACROMOLECULE_LOCALIZATION		GO_NEGATIVE_REGULATION_OF_RESPONSE_TO_STIMULUS	GO_CELL_CYCLE			GO_PROTEIN_LOCALIZATION_TO_ORGANELLE		GO_ORGANONITROGEN_COMPOUND_CATABOLIC_PROCESS
3638	INSIG1	insulin induced gene 1 [Source:HGNC Symbol;Acc:HGNC:6083]	GO_CELLULAR_MACROMOLECULE_LOCALIZATION		GO_NEGATIVE_REGULATION_OF_RESPONSE_TO_STIMULUS				GO_PROTEIN_LOCALIZATION_TO_ORGANELLE
6790	AURKA	aurora kinase A [Source:HGNC Symbol;Acc:HGNC:11393]	GO_CELLULAR_MACROMOLECULE_LOCALIZATION			GO_CELL_CYCLE		GO_APOPTOTIC_PROCESS	GO_PROTEIN_LOCALIZATION_TO_ORGANELLE		GO_ORGANONITROGEN_COMPOUND_CATABOLIC_PROCESS
1894	ECT2	epithelial cell transforming 2 [Source:HGNC Symbol;Acc:HGNC:3155]	GO_CELLULAR_MACROMOLECULE_LOCALIZATION			GO_CELL_CYCLE		GO_APOPTOTIC_PROCESS	GO_PROTEIN_LOCALIZATION_TO_ORGANELLE
7415	VCP	valosin containing protein [Source:HGNC Symbol;Acc:HGNC:12666]	GO_CELLULAR_MACROMOLECULE_LOCALIZATION			GO_CELL_CYCLE		GO_APOPTOTIC_PROCESS		GO_INTERSPECIES_INTERACTION_BETWEEN_ORGANISMS	GO_ORGANONITROGEN_COMPOUND_CATABOLIC_PROCESS
55706	NDC1	NDC1 transmembrane nucleoporin [Source:HGNC Symbol;Acc:HGNC:25525]	GO_CELLULAR_MACROMOLECULE_LOCALIZATION			GO_CELL_CYCLE				GO_INTERSPECIES_INTERACTION_BETWEEN_ORGANISMS
1434	CSE1L	chromosome segregation 1 like [Source:HGNC Symbol;Acc:HGNC:2431]	GO_CELLULAR_MACROMOLECULE_LOCALIZATION					GO_APOPTOTIC_PROCESS	GO_PROTEIN_LOCALIZATION_TO_ORGANELLE
100133941	CD24	CD24 molecule [Source:HGNC Symbol;Acc:HGNC:1645]	GO_CELLULAR_MACROMOLECULE_LOCALIZATION					GO_APOPTOTIC_PROCESS
1660	DHX9	DExH-box helicase 9 [Source:HGNC Symbol;Acc:HGNC:2750]	GO_CELLULAR_MACROMOLECULE_LOCALIZATION						GO_PROTEIN_LOCALIZATION_TO_ORGANELLE	GO_INTERSPECIES_INTERACTION_BETWEEN_ORGANISMS
4736	RPL10A	ribosomal protein L10a [Source:HGNC Symbol;Acc:HGNC:10299]	GO_CELLULAR_MACROMOLECULE_LOCALIZATION						GO_PROTEIN_LOCALIZATION_TO_ORGANELLE	GO_INTERSPECIES_INTERACTION_BETWEEN_ORGANISMS
5870	RAB6A	RAB6A, member RAS oncogene family [Source:HGNC Symbol;Acc:HGNC:9786]	GO_CELLULAR_MACROMOLECULE_LOCALIZATION						GO_PROTEIN_LOCALIZATION_TO_ORGANELLE	GO_INTERSPECIES_INTERACTION_BETWEEN_ORGANISMS
23471	TRAM1	translocation associated membrane protein 1 [Source:HGNC Symbol;Acc:HGNC:20568]	GO_CELLULAR_MACROMOLECULE_LOCALIZATION						GO_PROTEIN_LOCALIZATION_TO_ORGANELLE	GO_INTERSPECIES_INTERACTION_BETWEEN_ORGANISMS
4130	MAP1A	microtubule associated protein 1A [Source:HGNC Symbol;Acc:HGNC:6835]	GO_CELLULAR_MACROMOLECULE_LOCALIZATION						GO_PROTEIN_LOCALIZATION_TO_ORGANELLE		GO_ORGANONITROGEN_COMPOUND_CATABOLIC_PROCESS
2239	GPC4	glypican 4 [Source:HGNC Symbol;Acc:HGNC:4452]	GO_CELLULAR_MACROMOLECULE_LOCALIZATION						GO_PROTEIN_LOCALIZATION_TO_ORGANELLE		GO_ORGANONITROGEN_COMPOUND_CATABOLIC_PROCESS
51268	PIPOX	pipecolic acid and sarcosine oxidase [Source:HGNC Symbol;Acc:HGNC:17804]	GO_CELLULAR_MACROMOLECULE_LOCALIZATION						GO_PROTEIN_LOCALIZATION_TO_ORGANELLE		GO_ORGANONITROGEN_COMPOUND_CATABOLIC_PROCESS
26517	TIMM13	translocase of inner mitochondrial membrane 13 [Source:HGNC Symbol;Acc:HGNC:11816]	GO_CELLULAR_MACROMOLECULE_LOCALIZATION						GO_PROTEIN_LOCALIZATION_TO_ORGANELLE
100287932	TIMM23	translocase of inner mitochondrial membrane 23 [Source:HGNC Symbol;Acc:HGNC:17312]	GO_CELLULAR_MACROMOLECULE_LOCALIZATION						GO_PROTEIN_LOCALIZATION_TO_ORGANELLE
163590	TOR1AIP2	torsin 1A interacting protein 2 [Source:HGNC Symbol;Acc:HGNC:24055]	GO_CELLULAR_MACROMOLECULE_LOCALIZATION						GO_PROTEIN_LOCALIZATION_TO_ORGANELLE
6059	ABCE1	ATP binding cassette subfamily E member 1 [Source:HGNC Symbol;Acc:HGNC:69]	GO_CELLULAR_MACROMOLECULE_LOCALIZATION							GO_INTERSPECIES_INTERACTION_BETWEEN_ORGANISMS
4133	MAP2	microtubule associated protein 2 [Source:HGNC Symbol;Acc:HGNC:6839]	GO_CELLULAR_MACROMOLECULE_LOCALIZATION
285590	SH3PXD2B	SH3 and PX domains 2B [Source:HGNC Symbol;Acc:HGNC:29242]	GO_CELLULAR_MACROMOLECULE_LOCALIZATION
3267	AGFG1	ArfGAP with FG repeats 1 [Source:HGNC Symbol;Acc:HGNC:5175]	GO_CELLULAR_MACROMOLECULE_LOCALIZATION
2181	ACSL3	acyl-CoA synthetase long chain family member 3 [Source:HGNC Symbol;Acc:HGNC:3570]	GO_CELLULAR_MACROMOLECULE_LOCALIZATION
91461	PKDCC	protein kinase domain containing, cytoplasmic [Source:HGNC Symbol;Acc:HGNC:25123]	GO_CELLULAR_MACROMOLECULE_LOCALIZATION
4924	NUCB1	nucleobindin 1 [Source:HGNC Symbol;Acc:HGNC:8043]	GO_CELLULAR_MACROMOLECULE_LOCALIZATION
6769	STAC	SH3 and cysteine rich domain [Source:HGNC Symbol;Acc:HGNC:11353]	GO_CELLULAR_MACROMOLECULE_LOCALIZATION
11260	XPOT	exportin for tRNA [Source:HGNC Symbol;Acc:HGNC:12826]	GO_CELLULAR_MACROMOLECULE_LOCALIZATION
23039	XPO7	exportin 7 [Source:HGNC Symbol;Acc:HGNC:14108]	GO_CELLULAR_MACROMOLECULE_LOCALIZATION
55204	GOLPH3L	golgi phosphoprotein 3 like [Source:HGNC Symbol;Acc:HGNC:24882]	GO_CELLULAR_MACROMOLECULE_LOCALIZATION
25945	NECTIN3	nectin cell adhesion molecule 3 [Source:HGNC Symbol;Acc:HGNC:17664]	GO_CELLULAR_MACROMOLECULE_LOCALIZATION
3303	HSPA1A	heat shock protein family A (Hsp70) member 1A [Source:HGNC Symbol;Acc:HGNC:5232]		GO_RESPONSE_TO_ENDOGENOUS_STIMULUS	GO_NEGATIVE_REGULATION_OF_RESPONSE_TO_STIMULUS	GO_CELL_CYCLE	GO_CELLULAR_RESPONSE_TO_ENDOGENOUS_STIMULUS	GO_APOPTOTIC_PROCESS		GO_INTERSPECIES_INTERACTION_BETWEEN_ORGANISMS	GO_ORGANONITROGEN_COMPOUND_CATABOLIC_PROCESS	GO_RESPONSE_TO_GROWTH_FACTOR
27250	PDCD4	programmed cell death 4 [Source:HGNC Symbol;Acc:HGNC:8763]		GO_RESPONSE_TO_ENDOGENOUS_STIMULUS	GO_NEGATIVE_REGULATION_OF_RESPONSE_TO_STIMULUS	GO_CELL_CYCLE	GO_CELLULAR_RESPONSE_TO_ENDOGENOUS_STIMULUS	GO_APOPTOTIC_PROCESS				GO_RESPONSE_TO_GROWTH_FACTOR
858	CAV2	caveolin 2 [Source:HGNC Symbol;Acc:HGNC:1528]		GO_RESPONSE_TO_ENDOGENOUS_STIMULUS	GO_NEGATIVE_REGULATION_OF_RESPONSE_TO_STIMULUS	GO_CELL_CYCLE	GO_CELLULAR_RESPONSE_TO_ENDOGENOUS_STIMULUS			GO_INTERSPECIES_INTERACTION_BETWEEN_ORGANISMS		GO_RESPONSE_TO_GROWTH_FACTOR
5567	PRKACB	protein kinase cAMP-activated catalytic subunit beta [Source:HGNC Symbol;Acc:HGNC:9381]		GO_RESPONSE_TO_ENDOGENOUS_STIMULUS	GO_NEGATIVE_REGULATION_OF_RESPONSE_TO_STIMULUS	GO_CELL_CYCLE	GO_CELLULAR_RESPONSE_TO_ENDOGENOUS_STIMULUS
409	ARRB2	arrestin beta 2 [Source:HGNC Symbol;Acc:HGNC:712]		GO_RESPONSE_TO_ENDOGENOUS_STIMULUS	GO_NEGATIVE_REGULATION_OF_RESPONSE_TO_STIMULUS		GO_CELLULAR_RESPONSE_TO_ENDOGENOUS_STIMULUS	GO_APOPTOTIC_PROCESS			GO_ORGANONITROGEN_COMPOUND_CATABOLIC_PROCESS	GO_RESPONSE_TO_GROWTH_FACTOR
6423	SFRP2	secreted frizzled related protein 2 [Source:HGNC Symbol;Acc:HGNC:10777]		GO_RESPONSE_TO_ENDOGENOUS_STIMULUS	GO_NEGATIVE_REGULATION_OF_RESPONSE_TO_STIMULUS		GO_CELLULAR_RESPONSE_TO_ENDOGENOUS_STIMULUS	GO_APOPTOTIC_PROCESS				GO_RESPONSE_TO_GROWTH_FACTOR
57045	TWSG1	twisted gastrulation BMP signaling modulator 1 [Source:HGNC Symbol;Acc:HGNC:12429]		GO_RESPONSE_TO_ENDOGENOUS_STIMULUS	GO_NEGATIVE_REGULATION_OF_RESPONSE_TO_STIMULUS		GO_CELLULAR_RESPONSE_TO_ENDOGENOUS_STIMULUS					GO_RESPONSE_TO_GROWTH_FACTOR
55959	SULF2	sulfatase 2 [Source:HGNC Symbol;Acc:HGNC:20392]		GO_RESPONSE_TO_ENDOGENOUS_STIMULUS	GO_NEGATIVE_REGULATION_OF_RESPONSE_TO_STIMULUS		GO_CELLULAR_RESPONSE_TO_ENDOGENOUS_STIMULUS					GO_RESPONSE_TO_GROWTH_FACTOR
55366	LGR4	leucine rich repeat containing G protein-coupled receptor 4 [Source:HGNC Symbol;Acc:HGNC:13299]		GO_RESPONSE_TO_ENDOGENOUS_STIMULUS	GO_NEGATIVE_REGULATION_OF_RESPONSE_TO_STIMULUS		GO_CELLULAR_RESPONSE_TO_ENDOGENOUS_STIMULUS
3488	IGFBP5	insulin like growth factor binding protein 5 [Source:HGNC Symbol;Acc:HGNC:5474]		GO_RESPONSE_TO_ENDOGENOUS_STIMULUS	GO_NEGATIVE_REGULATION_OF_RESPONSE_TO_STIMULUS		GO_CELLULAR_RESPONSE_TO_ENDOGENOUS_STIMULUS
3148	HMGB2	high mobility group box 2 [Source:HGNC Symbol;Acc:HGNC:5000]		GO_RESPONSE_TO_ENDOGENOUS_STIMULUS	GO_NEGATIVE_REGULATION_OF_RESPONSE_TO_STIMULUS			GO_APOPTOTIC_PROCESS
6502	SKP2	S-phase kinase associated protein 2 [Source:HGNC Symbol;Acc:HGNC:10901]		GO_RESPONSE_TO_ENDOGENOUS_STIMULUS		GO_CELL_CYCLE	GO_CELLULAR_RESPONSE_TO_ENDOGENOUS_STIMULUS	GO_APOPTOTIC_PROCESS		GO_INTERSPECIES_INTERACTION_BETWEEN_ORGANISMS	GO_ORGANONITROGEN_COMPOUND_CATABOLIC_PROCESS
8473	OGT	O-linked N-acetylglucosamine (GlcNAc) transferase [Source:HGNC Symbol;Acc:HGNC:8127]		GO_RESPONSE_TO_ENDOGENOUS_STIMULUS			GO_CELLULAR_RESPONSE_TO_ENDOGENOUS_STIMULUS	GO_APOPTOTIC_PROCESS		GO_INTERSPECIES_INTERACTION_BETWEEN_ORGANISMS	GO_ORGANONITROGEN_COMPOUND_CATABOLIC_PROCESS
10637	LEFTY1	left-right determination factor 1 [Source:HGNC Symbol;Acc:HGNC:6552]		GO_RESPONSE_TO_ENDOGENOUS_STIMULUS			GO_CELLULAR_RESPONSE_TO_ENDOGENOUS_STIMULUS	GO_APOPTOTIC_PROCESS				GO_RESPONSE_TO_GROWTH_FACTOR
5439	POLR2J	RNA polymerase II subunit J [Source:HGNC Symbol;Acc:HGNC:9197]		GO_RESPONSE_TO_ENDOGENOUS_STIMULUS			GO_CELLULAR_RESPONSE_TO_ENDOGENOUS_STIMULUS			GO_INTERSPECIES_INTERACTION_BETWEEN_ORGANISMS		GO_RESPONSE_TO_GROWTH_FACTOR
6472	SHMT2	serine hydroxymethyltransferase 2 [Source:HGNC Symbol;Acc:HGNC:10852]		GO_RESPONSE_TO_ENDOGENOUS_STIMULUS			GO_CELLULAR_RESPONSE_TO_ENDOGENOUS_STIMULUS				GO_ORGANONITROGEN_COMPOUND_CATABOLIC_PROCESS
1278	COL1A2	collagen type I alpha 2 chain [Source:HGNC Symbol;Acc:HGNC:2198]		GO_RESPONSE_TO_ENDOGENOUS_STIMULUS			GO_CELLULAR_RESPONSE_TO_ENDOGENOUS_STIMULUS					GO_RESPONSE_TO_GROWTH_FACTOR
7525	YES1	YES proto-oncogene 1, Src family tyrosine kinase [Source:HGNC Symbol;Acc:HGNC:12841]		GO_RESPONSE_TO_ENDOGENOUS_STIMULUS			GO_CELLULAR_RESPONSE_TO_ENDOGENOUS_STIMULUS					GO_RESPONSE_TO_GROWTH_FACTOR
9197	SLC33A1	solute carrier family 33 member 1 [Source:HGNC Symbol;Acc:HGNC:95]		GO_RESPONSE_TO_ENDOGENOUS_STIMULUS			GO_CELLULAR_RESPONSE_TO_ENDOGENOUS_STIMULUS					GO_RESPONSE_TO_GROWTH_FACTOR
1284	COL4A2	collagen type IV alpha 2 chain [Source:HGNC Symbol;Acc:HGNC:2203]		GO_RESPONSE_TO_ENDOGENOUS_STIMULUS			GO_CELLULAR_RESPONSE_TO_ENDOGENOUS_STIMULUS					GO_RESPONSE_TO_GROWTH_FACTOR
115	ADCY9	adenylate cyclase 9 [Source:HGNC Symbol;Acc:HGNC:240]		GO_RESPONSE_TO_ENDOGENOUS_STIMULUS			GO_CELLULAR_RESPONSE_TO_ENDOGENOUS_STIMULUS
53335	BCL11A	BAF chromatin remodeling complex subunit BCL11A [Source:HGNC Symbol;Acc:HGNC:13221]		GO_RESPONSE_TO_ENDOGENOUS_STIMULUS			GO_CELLULAR_RESPONSE_TO_ENDOGENOUS_STIMULUS
10521	DDX17	DEAD-box helicase 17 [Source:HGNC Symbol;Acc:HGNC:2740]		GO_RESPONSE_TO_ENDOGENOUS_STIMULUS			GO_CELLULAR_RESPONSE_TO_ENDOGENOUS_STIMULUS
51083	GAL	galanin and GMAP prepropeptide [Source:HGNC Symbol;Acc:HGNC:4114]		GO_RESPONSE_TO_ENDOGENOUS_STIMULUS				GO_APOPTOTIC_PROCESS
8893	EIF2B5	eukaryotic translation initiation factor 2B subunit epsilon [Source:HGNC Symbol;Acc:HGNC:3261]		GO_RESPONSE_TO_ENDOGENOUS_STIMULUS				GO_APOPTOTIC_PROCESS
2821	GPI	glucose-6-phosphate isomerase [Source:HGNC Symbol;Acc:HGNC:4458]		GO_RESPONSE_TO_ENDOGENOUS_STIMULUS				GO_APOPTOTIC_PROCESS
9361	LONP1	lon peptidase 1, mitochondrial [Source:HGNC Symbol;Acc:HGNC:9479]		GO_RESPONSE_TO_ENDOGENOUS_STIMULUS							GO_ORGANONITROGEN_COMPOUND_CATABOLIC_PROCESS
6478	SIAH2	siah E3 ubiquitin protein ligase 2 [Source:HGNC Symbol;Acc:HGNC:10858]			GO_NEGATIVE_REGULATION_OF_RESPONSE_TO_STIMULUS	GO_CELL_CYCLE		GO_APOPTOTIC_PROCESS			GO_ORGANONITROGEN_COMPOUND_CATABOLIC_PROCESS
3685	ITGAV	integrin subunit alpha V [Source:HGNC Symbol;Acc:HGNC:6150]			GO_NEGATIVE_REGULATION_OF_RESPONSE_TO_STIMULUS			GO_APOPTOTIC_PROCESS		GO_INTERSPECIES_INTERACTION_BETWEEN_ORGANISMS
64844	2019-03-07	membrane associated ring-CH-type finger 7 [Source:HGNC Symbol;Acc:HGNC:17393]			GO_NEGATIVE_REGULATION_OF_RESPONSE_TO_STIMULUS			GO_APOPTOTIC_PROCESS			GO_ORGANONITROGEN_COMPOUND_CATABOLIC_PROCESS
1848	DUSP6	dual specificity phosphatase 6 [Source:HGNC Symbol;Acc:HGNC:3072]			GO_NEGATIVE_REGULATION_OF_RESPONSE_TO_STIMULUS			GO_APOPTOTIC_PROCESS				GO_RESPONSE_TO_GROWTH_FACTOR
10525	HYOU1	hypoxia up-regulated 1 [Source:HGNC Symbol;Acc:HGNC:16931]			GO_NEGATIVE_REGULATION_OF_RESPONSE_TO_STIMULUS			GO_APOPTOTIC_PROCESS
4179	CD46	CD46 molecule [Source:HGNC Symbol;Acc:HGNC:6953]			GO_NEGATIVE_REGULATION_OF_RESPONSE_TO_STIMULUS					GO_INTERSPECIES_INTERACTION_BETWEEN_ORGANISMS
23576	DDAH1	dimethylarginine dimethylaminohydrolase 1 [Source:HGNC Symbol;Acc:HGNC:2715]			GO_NEGATIVE_REGULATION_OF_RESPONSE_TO_STIMULUS						GO_ORGANONITROGEN_COMPOUND_CATABOLIC_PROCESS
64853	AIDA	axin interactor, dorsalization associated [Source:HGNC Symbol;Acc:HGNC:25761]			GO_NEGATIVE_REGULATION_OF_RESPONSE_TO_STIMULUS
55702	YJU2	YJU2 splicing factor homolog [Source:HGNC Symbol;Acc:HGNC:25518]			GO_NEGATIVE_REGULATION_OF_RESPONSE_TO_STIMULUS
83481	EPPK1	epiplakin 1 [Source:HGNC Symbol;Acc:HGNC:15577]			GO_NEGATIVE_REGULATION_OF_RESPONSE_TO_STIMULUS
10721	POLQ	DNA polymerase theta [Source:HGNC Symbol;Acc:HGNC:9186]			GO_NEGATIVE_REGULATION_OF_RESPONSE_TO_STIMULUS
90355	C5orf30	chromosome 5 open reading frame 30 [Source:HGNC Symbol;Acc:HGNC:25052]			GO_NEGATIVE_REGULATION_OF_RESPONSE_TO_STIMULUS
27330	RPS6KA6	ribosomal protein S6 kinase A6 [Source:HGNC Symbol;Acc:HGNC:10435]			GO_NEGATIVE_REGULATION_OF_RESPONSE_TO_STIMULUS
8490	RGS5	regulator of G protein signaling 5 [Source:HGNC Symbol;Acc:HGNC:10001]			GO_NEGATIVE_REGULATION_OF_RESPONSE_TO_STIMULUS
5532	PPP3CB	protein phosphatase 3 catalytic subunit beta [Source:HGNC Symbol;Acc:HGNC:9315]			GO_NEGATIVE_REGULATION_OF_RESPONSE_TO_STIMULUS
10783	NEK6	NIMA related kinase 6 [Source:HGNC Symbol;Acc:HGNC:7749]				GO_CELL_CYCLE		GO_APOPTOTIC_PROCESS
1104	RCC1	regulator of chromosome condensation 1 [Source:HGNC Symbol;Acc:HGNC:1913]				GO_CELL_CYCLE				GO_INTERSPECIES_INTERACTION_BETWEEN_ORGANISMS
84101	USP44	ubiquitin specific peptidase 44 [Source:HGNC Symbol;Acc:HGNC:20064]				GO_CELL_CYCLE					GO_ORGANONITROGEN_COMPOUND_CATABOLIC_PROCESS
57092	PCNP	PEST proteolytic signal containing nuclear protein [Source:HGNC Symbol;Acc:HGNC:30023]				GO_CELL_CYCLE					GO_ORGANONITROGEN_COMPOUND_CATABOLIC_PROCESS
3161	HMMR	hyaluronan mediated motility receptor [Source:HGNC Symbol;Acc:HGNC:5012]				GO_CELL_CYCLE					GO_ORGANONITROGEN_COMPOUND_CATABOLIC_PROCESS
9639	ARHGEF10	Rho guanine nucleotide exchange factor 10 [Source:HGNC Symbol;Acc:HGNC:14103]				GO_CELL_CYCLE
3796	KIF2A	kinesin family member 2A [Source:HGNC Symbol;Acc:HGNC:6318]				GO_CELL_CYCLE
23741	EID1	EP300 interacting inhibitor of differentiation 1 [Source:HGNC Symbol;Acc:HGNC:1191]				GO_CELL_CYCLE
28964	GIT1	GIT ArfGAP 1 [Source:HGNC Symbol;Acc:HGNC:4272]				GO_CELL_CYCLE
55355	HJURP	Holliday junction recognition protein [Source:HGNC Symbol;Acc:HGNC:25444]				GO_CELL_CYCLE
80218	NAA50	N(alpha)-acetyltransferase 50, NatE catalytic subunit [Source:HGNC Symbol;Acc:HGNC:29533]				GO_CELL_CYCLE
23244	PDS5A	PDS5 cohesin associated factor A [Source:HGNC Symbol;Acc:HGNC:29088]				GO_CELL_CYCLE
56257	MEPCE	methylphosphate capping enzyme [Source:HGNC Symbol;Acc:HGNC:20247]				GO_CELL_CYCLE
22981	NINL	ninein like [Source:HGNC Symbol;Acc:HGNC:29163]				GO_CELL_CYCLE
55055	ZWILCH	zwilch kinetochore protein [Source:HGNC Symbol;Acc:HGNC:25468]				GO_CELL_CYCLE
55787	TXLNG	taxilin gamma [Source:HGNC Symbol;Acc:HGNC:18578]				GO_CELL_CYCLE
23269	MGA	MAX dimerization protein MGA [Source:HGNC Symbol;Acc:HGNC:14010]				GO_CELL_CYCLE
117583	PARD3B	par-3 family cell polarity regulator beta [Source:HGNC Symbol;Acc:HGNC:14446]				GO_CELL_CYCLE
132625	ZFP42	ZFP42 zinc finger protein [Source:HGNC Symbol;Acc:HGNC:30949]				GO_CELL_CYCLE
3094	HINT1	histidine triad nucleotide binding protein 1 [Source:HGNC Symbol;Acc:HGNC:4912]						GO_APOPTOTIC_PROCESS			GO_ORGANONITROGEN_COMPOUND_CATABOLIC_PROCESS
5538	PPT1	palmitoyl-protein thioesterase 1 [Source:HGNC Symbol;Acc:HGNC:9325]						GO_APOPTOTIC_PROCESS			GO_ORGANONITROGEN_COMPOUND_CATABOLIC_PROCESS
5924	RASGRF2	Ras protein specific guanine nucleotide releasing factor 2 [Source:HGNC Symbol;Acc:HGNC:9876]						GO_APOPTOTIC_PROCESS
79612	NAA16	N(alpha)-acetyltransferase 16, NatA auxiliary subunit [Source:HGNC Symbol;Acc:HGNC:26164]						GO_APOPTOTIC_PROCESS
27018	BEX3	brain expressed X-linked 3 [Source:HGNC Symbol;Acc:HGNC:13388]						GO_APOPTOTIC_PROCESS
9262	STK17B	serine/threonine kinase 17b [Source:HGNC Symbol;Acc:HGNC:11396]						GO_APOPTOTIC_PROCESS
16	AARS	alanyl-tRNA synthetase [Source:HGNC Symbol;Acc:HGNC:20]						GO_APOPTOTIC_PROCESS
29844	TFPT	TCF3 fusion partner [Source:HGNC Symbol;Acc:HGNC:13630]						GO_APOPTOTIC_PROCESS
22880	MORC2	MORC family CW-type zinc finger 2 [Source:HGNC Symbol;Acc:HGNC:23573]								GO_INTERSPECIES_INTERACTION_BETWEEN_ORGANISMS
6046	BRD2	bromodomain containing 2 [Source:HGNC Symbol;Acc:HGNC:1103]								GO_INTERSPECIES_INTERACTION_BETWEEN_ORGANISMS
51534	VTA1	vesicle trafficking 1 [Source:HGNC Symbol;Acc:HGNC:20954]								GO_INTERSPECIES_INTERACTION_BETWEEN_ORGANISMS
1974	EIF4A2	eukaryotic translation initiation factor 4A2 [Source:HGNC Symbol;Acc:HGNC:3284]								GO_INTERSPECIES_INTERACTION_BETWEEN_ORGANISMS
84181	CHD6	chromodomain helicase DNA binding protein 6 [Source:HGNC Symbol;Acc:HGNC:19057]								GO_INTERSPECIES_INTERACTION_BETWEEN_ORGANISMS
10581	IFITM2	interferon induced transmembrane protein 2 [Source:HGNC Symbol;Acc:HGNC:5413]								GO_INTERSPECIES_INTERACTION_BETWEEN_ORGANISMS
9213	XPR1	xenotropic and polytropic retrovirus receptor 1 [Source:HGNC Symbol;Acc:HGNC:12827]								GO_INTERSPECIES_INTERACTION_BETWEEN_ORGANISMS
201595	STT3B	STT3 oligosaccharyltransferase complex catalytic subunit B [Source:HGNC Symbol;Acc:HGNC:30611]									GO_ORGANONITROGEN_COMPOUND_CATABOLIC_PROCESS
7326	UBE2G1	ubiquitin conjugating enzyme E2 G1 [Source:HGNC Symbol;Acc:HGNC:12482]									GO_ORGANONITROGEN_COMPOUND_CATABOLIC_PROCESS
55236	UBA6	ubiquitin like modifier activating enzyme 6 [Source:HGNC Symbol;Acc:HGNC:25581]									GO_ORGANONITROGEN_COMPOUND_CATABOLIC_PROCESS
51582	AZIN1	antizyme inhibitor 1 [Source:HGNC Symbol;Acc:HGNC:16432]									GO_ORGANONITROGEN_COMPOUND_CATABOLIC_PROCESS
50640	PNPLA8	patatin like phospholipase domain containing 8 [Source:HGNC Symbol;Acc:HGNC:28900]									GO_ORGANONITROGEN_COMPOUND_CATABOLIC_PROCESS
10565	ARFGEF1	ADP ribosylation factor guanine nucleotide exchange factor 1 [Source:HGNC Symbol;Acc:HGNC:15772]
7335	UBE2V1	ubiquitin conjugating enzyme E2 V1 [Source:HGNC Symbol;Acc:HGNC:12494]
4214	MAP3K1	mitogen-activated protein kinase kinase kinase 1 [Source:HGNC Symbol;Acc:HGNC:6848]
55269	PSPC1	paraspeckle component 1 [Source:HGNC Symbol;Acc:HGNC:20320]
4082	MARCKS	myristoylated alanine rich protein kinase C substrate [Source:HGNC Symbol;Acc:HGNC:6759]
5033	P4HA1	prolyl 4-hydroxylase subunit alpha 1 [Source:HGNC Symbol;Acc:HGNC:8546]
122953	JDP2	Jun dimerization protein 2 [Source:HGNC Symbol;Acc:HGNC:17546]
64423	INF2	inverted formin, FH2 and WH2 domain containing [Source:HGNC Symbol;Acc:HGNC:23791]
5529	PPP2R5E	protein phosphatase 2 regulatory subunit B'epsilon [Source:HGNC Symbol;Acc:HGNC:9313]
174	AFP	alpha fetoprotein [Source:HGNC Symbol;Acc:HGNC:317]
6749	SSRP1	structure specific recognition protein 1 [Source:HGNC Symbol;Acc:HGNC:11327]
22890	ZBTB1	zinc finger and BTB domain containing 1 [Source:HGNC Symbol;Acc:HGNC:20259]
55832	CAND1	cullin associated and neddylation dissociated 1 [Source:HGNC Symbol;Acc:HGNC:30688]
24148	PRPF6	pre-mRNA processing factor 6 [Source:HGNC Symbol;Acc:HGNC:15860]
6434	TRA2B	transformer 2 beta homolog [Source:HGNC Symbol;Acc:HGNC:10781]
144404	TMEM120B	transmembrane protein 120B [Source:HGNC Symbol;Acc:HGNC:32008]
339287	MSL1	MSL complex subunit 1 [Source:HGNC Symbol;Acc:HGNC:27905]
51111	KMT5B	lysine methyltransferase 5B [Source:HGNC Symbol;Acc:HGNC:24283]
79053	ALG8	ALG8 alpha-1,3-glucosyltransferase [Source:HGNC Symbol;Acc:HGNC:23161]
80018	NAA25	N(alpha)-acetyltransferase 25, NatB auxiliary subunit [Source:HGNC Symbol;Acc:HGNC:25783]
2495	FTH1	ferritin heavy chain 1 [Source:HGNC Symbol;Acc:HGNC:3976]
29957	SLC25A24	solute carrier family 25 member 24 [Source:HGNC Symbol;Acc:HGNC:20662]
55686	MREG	melanoregulin [Source:HGNC Symbol;Acc:HGNC:25478]
55182	RNF220	ring finger protein 220 [Source:HGNC Symbol;Acc:HGNC:25552]
22856	CHSY1	chondroitin sulfate synthase 1 [Source:HGNC Symbol;Acc:HGNC:17198]
8553	BHLHE40	basic helix-loop-helix family member e40 [Source:HGNC Symbol;Acc:HGNC:1046]
170622	COMMD6	COMM domain containing 6 [Source:HGNC Symbol;Acc:HGNC:24015]
3781	KCNN2	potassium calcium-activated channel subfamily N member 2 [Source:HGNC Symbol;Acc:HGNC:6291]
8645	KCNK5	potassium two pore domain channel subfamily K member 5 [Source:HGNC Symbol;Acc:HGNC:6280]
205860	TRIML2	tripartite motif family like 2 [Source:HGNC Symbol;Acc:HGNC:26378]
91694	LONRF1	LON peptidase N-terminal domain and ring finger 1 [Source:HGNC Symbol;Acc:HGNC:26302]
153830	RNF145	ring finger protein 145 [Source:HGNC Symbol;Acc:HGNC:20853]
5339	PLEC	plectin [Source:HGNC Symbol;Acc:HGNC:9069]
8899	PRPF4B	pre-mRNA processing factor 4B [Source:HGNC Symbol;Acc:HGNC:17346]
286410	ATP11C	ATPase phospholipid transporting 11C [Source:HGNC Symbol;Acc:HGNC:13554]
84888	SPPL2A	signal peptide peptidase like 2A [Source:HGNC Symbol;Acc:HGNC:30227]
79805	VASH2	vasohibin 2 [Source:HGNC Symbol;Acc:HGNC:25723]
11095	ADAMTS8	ADAM metallopeptidase with thrombospondin type 1 motif 8 [Source:HGNC Symbol;Acc:HGNC:224]
57167	SALL4	spalt like transcription factor 4 [Source:HGNC Symbol;Acc:HGNC:15924]
359948	IRF2BP2	interferon regulatory factor 2 binding protein 2 [Source:HGNC Symbol;Acc:HGNC:21729]
4801	NFYB	nuclear transcription factor Y subunit beta [Source:HGNC Symbol;Acc:HGNC:7805]
2957	GTF2A1	general transcription factor IIA subunit 1 [Source:HGNC Symbol;Acc:HGNC:4646]
85457	CIPC	CLOCK interacting pacemaker [Source:HGNC Symbol;Acc:HGNC:20365]
84891	ZSCAN10	zinc finger and SCAN domain containing 10 [Source:HGNC Symbol;Acc:HGNC:12997]
8227	AKAP17A	A-kinase anchoring protein 17A [Source:HGNC Symbol;Acc:HGNC:18783]
79692	ZNF322	zinc finger protein 322 [Source:HGNC Symbol;Acc:HGNC:23640]
5162	PDHB	pyruvate dehydrogenase E1 beta subunit [Source:HGNC Symbol;Acc:HGNC:8808]
80755	AARSD1	alanyl-tRNA synthetase domain containing 1 [Source:HGNC Symbol;Acc:HGNC:28417]
29920	PYCR2	pyrroline-5-carboxylate reductase 2 [Source:HGNC Symbol;Acc:HGNC:30262]
84188	FAR1	fatty acyl-CoA reductase 1 [Source:HGNC Symbol;Acc:HGNC:26222]
220963	SLC16A9	solute carrier family 16 member 9 [Source:HGNC Symbol;Acc:HGNC:23520]
23262	PPIP5K2	diphosphoinositol pentakisphosphate kinase 2 [Source:HGNC Symbol;Acc:HGNC:29035]
28977	MRPL42	mitochondrial ribosomal protein L42 [Source:HGNC Symbol;Acc:HGNC:14493]
10914	PAPOLA	poly(A) polymerase alpha [Source:HGNC Symbol;Acc:HGNC:14981]
55197	RPRD1A	regulation of nuclear pre-mRNA domain containing 1A [Source:HGNC Symbol;Acc:HGNC:25560]
29101	SSU72	SSU72 homolog, RNA polymerase II CTD phosphatase [Source:HGNC Symbol;Acc:HGNC:25016]
91522	COL23A1	collagen type XXIII alpha 1 chain [Source:HGNC Symbol;Acc:HGNC:22990]
6520	SLC3A2	solute carrier family 3 member 2 [Source:HGNC Symbol;Acc:HGNC:11026]
1317	SLC31A1	solute carrier family 31 member 1 [Source:HGNC Symbol;Acc:HGNC:11016]
7798	LUZP1	leucine zipper protein 1 [Source:HGNC Symbol;Acc:HGNC:14985]
22829	NLGN4Y	neuroligin 4 Y-linked [Source:HGNC Symbol;Acc:HGNC:15529]
81542	TMX1	thioredoxin related transmembrane protein 1 [Source:HGNC Symbol;Acc:HGNC:15487]
54502	RBM47	RNA binding motif protein 47 [Source:HGNC Symbol;Acc:HGNC:30358]
81627	TRMT1L	tRNA methyltransferase 1 like [Source:HGNC Symbol;Acc:HGNC:16782]
84966	IGSF21	immunoglobin superfamily member 21 [Source:HGNC Symbol;Acc:HGNC:28246]
4637	MYL6	myosin light chain 6 [Source:HGNC Symbol;Acc:HGNC:7587]
22903	BTBD3	BTB domain containing 3 [Source:HGNC Symbol;Acc:HGNC:15854]
8073	PTP4A2	protein tyrosine phosphatase 4A2 [Source:HGNC Symbol;Acc:HGNC:9635]
85416	ZIC5	Zic family member 5 [Source:HGNC Symbol;Acc:HGNC:20322]
11228	RASSF8	Ras association domain family member 8 [Source:HGNC Symbol;Acc:HGNC:13232]
1837	DTNA	dystrobrevin alpha [Source:HGNC Symbol;Acc:HGNC:3057]
7386	UQCRFS1	ubiquinol-cytochrome c reductase, Rieske iron-sulfur polypeptide 1 [Source:HGNC Symbol;Acc:HGNC:12587]
114569	MAL2	mal, T cell differentiation protein 2 (gene/pseudogene) [Source:HGNC Symbol;Acc:HGNC:13634]
100529063	BCL2L2-PABPN1	BCL2L2-PABPN1 readthrough [Source:HGNC Symbol;Acc:HGNC:42959]
1466	CSRP2	cysteine and glycine rich protein 2 [Source:HGNC Symbol;Acc:HGNC:2470]
160518	DENND5B	DENN domain containing 5B [Source:HGNC Symbol;Acc:HGNC:28338]
205327	C2orf69	chromosome 2 open reading frame 69 [Source:HGNC Symbol;Acc:HGNC:26799]
2130	EWSR1	EWS RNA binding protein 1 [Source:HGNC Symbol;Acc:HGNC:3508]
51101	ZC2HC1A	zinc finger C2HC-type containing 1A [Source:HGNC Symbol;Acc:HGNC:24277]
55082	ARGLU1	arginine and glutamate rich 1 [Source:HGNC Symbol;Acc:HGNC:25482]
55608	ANKRD10	ankyrin repeat domain 10 [Source:HGNC Symbol;Acc:HGNC:20265]
55732	C1orf112	chromosome 1 open reading frame 112 [Source:HGNC Symbol;Acc:HGNC:25565]
65117	RSRC2	arginine and serine rich coiled-coil 2 [Source:HGNC Symbol;Acc:HGNC:30559]
79096	C11orf49	chromosome 11 open reading frame 49 [Source:HGNC Symbol;Acc:HGNC:28720]
7918	GPANK1	G-patch domain and ankyrin repeats 1 [Source:HGNC Symbol;Acc:HGNC:13920]
79896	THNSL1	threonine synthase like 1 [Source:HGNC Symbol;Acc:HGNC:26160]
81688	C6orf62	chromosome 6 open reading frame 62 [Source:HGNC Symbol;Acc:HGNC:20998]
84955	NUDCD1	NudC domain containing 1 [Source:HGNC Symbol;Acc:HGNC:24306]
9552	SPAG7	sperm associated antigen 7 [Source:HGNC Symbol;Acc:HGNC:11216]

## Sheet: Set_iv
Overlap Results
Collection(s):	BP
# overlaps shown:	10
# genesets in collections:	7350
# genes in comparison (n):	221
# genes in universe (N):	38055
Gene Set Name	# Genes in Gene Set (K)	Description	# Genes in Overlap (k)	k/K	p-value	FDR q-value
GO_ORGANONITROGEN_COMPOUND_BIOSYNTHETIC_PROCESS	1839	The chemical reactions and pathways resulting in the formation of organonitrogen compound. [GOC:pr, GOC:TermGenie]	44	0.0239	9.77e-16	7.18e-12
GO_PEPTIDE_BIOSYNTHETIC_PROCESS	737	The chemical reactions and pathways resulting in the formation of peptides, compounds of 2 or more (but usually less than 100) amino acids where the alpha carboxyl group of one is bound to the alpha amino group of another. This may include the translation of a precursor protein and its subsequent processing into a functional peptide. [CHEBI:16670, GOC:dph, GOC:jl]	28	0.038	4.75e-15	1.75e-11
GO_CELLULAR_MACROMOLECULE_LOCALIZATION	1897	Any process in which a macromolecule is transported to, and/or maintained in, a specific location at the level of a cell. Localization at the cellular level encompasses movement within the cell, from within the cell to the cell surface, or from one location to another at the surface of a cell. [GOC:mah]	42	0.0221	6.7e-14	1.64e-10
GO_INTERSPECIES_INTERACTION_BETWEEN_ORGANISMS	927	Any process in which an organism has an effect on an organism of a different species. [GOC:cc]	29	0.0313	2.03e-13	3.16e-10
GO_AMIDE_BIOSYNTHETIC_PROCESS	861	The chemical reactions and pathways resulting in the formation of an amide, any derivative of an oxoacid in which an acidic hydroxy group has been replaced by an amino or substituted amino group. [CHEBI:32988]	28	0.0325	2.15e-13	3.16e-10
GO_INTRACELLULAR_TRANSPORT	1825	The directed movement of substances within a cell. [GOC:ai]	40	0.0219	4.01e-13	4.91e-10
GO_CELLULAR_AMIDE_METABOLIC_PROCESS	1039	The chemical reactions and pathways involving an amide, any derivative of an oxoacid in which an acidic hydroxy group has been replaced by an amino or substituted amino group, as carried out by individual cells. [CHEBI:32988]	30	0.0289	5.8e-13	6.09e-10
GO_ORGANIC_CYCLIC_COMPOUND_CATABOLIC_PROCESS	607	The chemical reactions and pathways resulting in the breakdown of organic cyclic compound. [GOC:TermGenie]	23	0.0379	1.59e-12	1.46e-09
GO_NEGATIVE_REGULATION_OF_BIOSYNTHETIC_PROCESS	1631	Any process that stops, prevents, or reduces the rate of the chemical reactions and pathways resulting in the formation of substances. [GOC:go_curators]	36	0.0221	5.81e-12	4.74e-09
GO_HOMEOSTATIC_PROCESS	1913	Any biological process involved in the maintenance of an internal steady state. [GOC:jl, ISBN:0395825172]	39	0.0204	7.47e-12	5.49e-09
Gene/Gene Set Overlap Matrix
Entrez Gene Id	Gene Symbol	Gene Description	GO_ORGANONITROGEN_COMPOUND_BIOSYNTHETIC_PROCESS	GO_PEPTIDE_BIOSYNTHETIC_PROCESS	GO_CELLULAR_MACROMOLECULE_LOCALIZATION	GO_INTERSPECIES_INTERACTION_BETWEEN_ORGANISMS	GO_AMIDE_BIOSYNTHETIC_PROCESS	GO_INTRACELLULAR_TRANSPORT	GO_CELLULAR_AMIDE_METABOLIC_PROCESS	GO_ORGANIC_CYCLIC_COMPOUND_CATABOLIC_PROCESS	GO_NEGATIVE_REGULATION_OF_BIOSYNTHETIC_PROCESS	GO_HOMEOSTATIC_PROCESS
6194	RPS6	ribosomal protein S6 [Source:HGNC Symbol;Acc:HGNC:10429]	GO_ORGANONITROGEN_COMPOUND_BIOSYNTHETIC_PROCESS	GO_PEPTIDE_BIOSYNTHETIC_PROCESS	GO_CELLULAR_MACROMOLECULE_LOCALIZATION	GO_INTERSPECIES_INTERACTION_BETWEEN_ORGANISMS	GO_AMIDE_BIOSYNTHETIC_PROCESS	GO_INTRACELLULAR_TRANSPORT	GO_CELLULAR_AMIDE_METABOLIC_PROCESS	GO_ORGANIC_CYCLIC_COMPOUND_CATABOLIC_PROCESS		GO_HOMEOSTATIC_PROCESS
6228	RPS23	ribosomal protein S23 [Source:HGNC Symbol;Acc:HGNC:10410]	GO_ORGANONITROGEN_COMPOUND_BIOSYNTHETIC_PROCESS	GO_PEPTIDE_BIOSYNTHETIC_PROCESS	GO_CELLULAR_MACROMOLECULE_LOCALIZATION	GO_INTERSPECIES_INTERACTION_BETWEEN_ORGANISMS	GO_AMIDE_BIOSYNTHETIC_PROCESS	GO_INTRACELLULAR_TRANSPORT	GO_CELLULAR_AMIDE_METABOLIC_PROCESS	GO_ORGANIC_CYCLIC_COMPOUND_CATABOLIC_PROCESS
6217	RPS16	ribosomal protein S16 [Source:HGNC Symbol;Acc:HGNC:10396]	GO_ORGANONITROGEN_COMPOUND_BIOSYNTHETIC_PROCESS	GO_PEPTIDE_BIOSYNTHETIC_PROCESS	GO_CELLULAR_MACROMOLECULE_LOCALIZATION	GO_INTERSPECIES_INTERACTION_BETWEEN_ORGANISMS	GO_AMIDE_BIOSYNTHETIC_PROCESS	GO_INTRACELLULAR_TRANSPORT	GO_CELLULAR_AMIDE_METABOLIC_PROCESS	GO_ORGANIC_CYCLIC_COMPOUND_CATABOLIC_PROCESS
11224	RPL35	ribosomal protein L35 [Source:HGNC Symbol;Acc:HGNC:10344]	GO_ORGANONITROGEN_COMPOUND_BIOSYNTHETIC_PROCESS	GO_PEPTIDE_BIOSYNTHETIC_PROCESS	GO_CELLULAR_MACROMOLECULE_LOCALIZATION	GO_INTERSPECIES_INTERACTION_BETWEEN_ORGANISMS	GO_AMIDE_BIOSYNTHETIC_PROCESS	GO_INTRACELLULAR_TRANSPORT	GO_CELLULAR_AMIDE_METABOLIC_PROCESS	GO_ORGANIC_CYCLIC_COMPOUND_CATABOLIC_PROCESS
6165	RPL35A	ribosomal protein L35a [Source:HGNC Symbol;Acc:HGNC:10345]	GO_ORGANONITROGEN_COMPOUND_BIOSYNTHETIC_PROCESS	GO_PEPTIDE_BIOSYNTHETIC_PROCESS	GO_CELLULAR_MACROMOLECULE_LOCALIZATION	GO_INTERSPECIES_INTERACTION_BETWEEN_ORGANISMS	GO_AMIDE_BIOSYNTHETIC_PROCESS	GO_INTRACELLULAR_TRANSPORT	GO_CELLULAR_AMIDE_METABOLIC_PROCESS	GO_ORGANIC_CYCLIC_COMPOUND_CATABOLIC_PROCESS
9045	RPL14	ribosomal protein L14 [Source:HGNC Symbol;Acc:HGNC:10305]	GO_ORGANONITROGEN_COMPOUND_BIOSYNTHETIC_PROCESS	GO_PEPTIDE_BIOSYNTHETIC_PROCESS	GO_CELLULAR_MACROMOLECULE_LOCALIZATION	GO_INTERSPECIES_INTERACTION_BETWEEN_ORGANISMS	GO_AMIDE_BIOSYNTHETIC_PROCESS	GO_INTRACELLULAR_TRANSPORT	GO_CELLULAR_AMIDE_METABOLIC_PROCESS	GO_ORGANIC_CYCLIC_COMPOUND_CATABOLIC_PROCESS
6189	RPS3A	ribosomal protein S3A [Source:HGNC Symbol;Acc:HGNC:10421]	GO_ORGANONITROGEN_COMPOUND_BIOSYNTHETIC_PROCESS	GO_PEPTIDE_BIOSYNTHETIC_PROCESS	GO_CELLULAR_MACROMOLECULE_LOCALIZATION	GO_INTERSPECIES_INTERACTION_BETWEEN_ORGANISMS	GO_AMIDE_BIOSYNTHETIC_PROCESS	GO_INTRACELLULAR_TRANSPORT	GO_CELLULAR_AMIDE_METABOLIC_PROCESS	GO_ORGANIC_CYCLIC_COMPOUND_CATABOLIC_PROCESS
6124	RPL4	ribosomal protein L4 [Source:HGNC Symbol;Acc:HGNC:10353]	GO_ORGANONITROGEN_COMPOUND_BIOSYNTHETIC_PROCESS	GO_PEPTIDE_BIOSYNTHETIC_PROCESS	GO_CELLULAR_MACROMOLECULE_LOCALIZATION	GO_INTERSPECIES_INTERACTION_BETWEEN_ORGANISMS	GO_AMIDE_BIOSYNTHETIC_PROCESS	GO_INTRACELLULAR_TRANSPORT	GO_CELLULAR_AMIDE_METABOLIC_PROCESS	GO_ORGANIC_CYCLIC_COMPOUND_CATABOLIC_PROCESS
6205	RPS11	ribosomal protein S11 [Source:HGNC Symbol;Acc:HGNC:10384]	GO_ORGANONITROGEN_COMPOUND_BIOSYNTHETIC_PROCESS	GO_PEPTIDE_BIOSYNTHETIC_PROCESS	GO_CELLULAR_MACROMOLECULE_LOCALIZATION	GO_INTERSPECIES_INTERACTION_BETWEEN_ORGANISMS	GO_AMIDE_BIOSYNTHETIC_PROCESS	GO_INTRACELLULAR_TRANSPORT	GO_CELLULAR_AMIDE_METABOLIC_PROCESS	GO_ORGANIC_CYCLIC_COMPOUND_CATABOLIC_PROCESS
23657	SLC7A11	solute carrier family 7 member 11 [Source:HGNC Symbol;Acc:HGNC:11059]	GO_ORGANONITROGEN_COMPOUND_BIOSYNTHETIC_PROCESS	GO_PEPTIDE_BIOSYNTHETIC_PROCESS	GO_CELLULAR_MACROMOLECULE_LOCALIZATION		GO_AMIDE_BIOSYNTHETIC_PROCESS		GO_CELLULAR_AMIDE_METABOLIC_PROCESS			GO_HOMEOSTATIC_PROCESS
3609	ILF3	interleukin enhancer binding factor 3 [Source:HGNC Symbol;Acc:HGNC:6038]	GO_ORGANONITROGEN_COMPOUND_BIOSYNTHETIC_PROCESS	GO_PEPTIDE_BIOSYNTHETIC_PROCESS		GO_INTERSPECIES_INTERACTION_BETWEEN_ORGANISMS	GO_AMIDE_BIOSYNTHETIC_PROCESS		GO_CELLULAR_AMIDE_METABOLIC_PROCESS		GO_NEGATIVE_REGULATION_OF_BIOSYNTHETIC_PROCESS
1974	EIF4A2	eukaryotic translation initiation factor 4A2 [Source:HGNC Symbol;Acc:HGNC:3284]	GO_ORGANONITROGEN_COMPOUND_BIOSYNTHETIC_PROCESS	GO_PEPTIDE_BIOSYNTHETIC_PROCESS		GO_INTERSPECIES_INTERACTION_BETWEEN_ORGANISMS	GO_AMIDE_BIOSYNTHETIC_PROCESS		GO_CELLULAR_AMIDE_METABOLIC_PROCESS		GO_NEGATIVE_REGULATION_OF_BIOSYNTHETIC_PROCESS
253943	YTHDF3	YTH N6-methyladenosine RNA binding protein 3 [Source:HGNC Symbol;Acc:HGNC:26465]	GO_ORGANONITROGEN_COMPOUND_BIOSYNTHETIC_PROCESS	GO_PEPTIDE_BIOSYNTHETIC_PROCESS			GO_AMIDE_BIOSYNTHETIC_PROCESS		GO_CELLULAR_AMIDE_METABOLIC_PROCESS	GO_ORGANIC_CYCLIC_COMPOUND_CATABOLIC_PROCESS	GO_NEGATIVE_REGULATION_OF_BIOSYNTHETIC_PROCESS
23112	TNRC6B	trinucleotide repeat containing adaptor 6B [Source:HGNC Symbol;Acc:HGNC:29190]	GO_ORGANONITROGEN_COMPOUND_BIOSYNTHETIC_PROCESS	GO_PEPTIDE_BIOSYNTHETIC_PROCESS			GO_AMIDE_BIOSYNTHETIC_PROCESS		GO_CELLULAR_AMIDE_METABOLIC_PROCESS	GO_ORGANIC_CYCLIC_COMPOUND_CATABOLIC_PROCESS	GO_NEGATIVE_REGULATION_OF_BIOSYNTHETIC_PROCESS
2309	FOXO3	forkhead box O3 [Source:HGNC Symbol;Acc:HGNC:3821]	GO_ORGANONITROGEN_COMPOUND_BIOSYNTHETIC_PROCESS	GO_PEPTIDE_BIOSYNTHETIC_PROCESS			GO_AMIDE_BIOSYNTHETIC_PROCESS		GO_CELLULAR_AMIDE_METABOLIC_PROCESS		GO_NEGATIVE_REGULATION_OF_BIOSYNTHETIC_PROCESS	GO_HOMEOSTATIC_PROCESS
3658	IREB2	iron responsive element binding protein 2 [Source:HGNC Symbol;Acc:HGNC:6115]	GO_ORGANONITROGEN_COMPOUND_BIOSYNTHETIC_PROCESS	GO_PEPTIDE_BIOSYNTHETIC_PROCESS			GO_AMIDE_BIOSYNTHETIC_PROCESS		GO_CELLULAR_AMIDE_METABOLIC_PROCESS		GO_NEGATIVE_REGULATION_OF_BIOSYNTHETIC_PROCESS	GO_HOMEOSTATIC_PROCESS
55364	IMPACT	impact RWD domain protein [Source:HGNC Symbol;Acc:HGNC:20387]	GO_ORGANONITROGEN_COMPOUND_BIOSYNTHETIC_PROCESS	GO_PEPTIDE_BIOSYNTHETIC_PROCESS			GO_AMIDE_BIOSYNTHETIC_PROCESS		GO_CELLULAR_AMIDE_METABOLIC_PROCESS		GO_NEGATIVE_REGULATION_OF_BIOSYNTHETIC_PROCESS
1979	EIF4EBP2	eukaryotic translation initiation factor 4E binding protein 2 [Source:HGNC Symbol;Acc:HGNC:3289]	GO_ORGANONITROGEN_COMPOUND_BIOSYNTHETIC_PROCESS	GO_PEPTIDE_BIOSYNTHETIC_PROCESS			GO_AMIDE_BIOSYNTHETIC_PROCESS		GO_CELLULAR_AMIDE_METABOLIC_PROCESS		GO_NEGATIVE_REGULATION_OF_BIOSYNTHETIC_PROCESS
6182	MRPL12	mitochondrial ribosomal protein L12 [Source:HGNC Symbol;Acc:HGNC:10378]	GO_ORGANONITROGEN_COMPOUND_BIOSYNTHETIC_PROCESS	GO_PEPTIDE_BIOSYNTHETIC_PROCESS			GO_AMIDE_BIOSYNTHETIC_PROCESS		GO_CELLULAR_AMIDE_METABOLIC_PROCESS
1915	EEF1A1	eukaryotic translation elongation factor 1 alpha 1 [Source:HGNC Symbol;Acc:HGNC:3189]	GO_ORGANONITROGEN_COMPOUND_BIOSYNTHETIC_PROCESS	GO_PEPTIDE_BIOSYNTHETIC_PROCESS			GO_AMIDE_BIOSYNTHETIC_PROCESS		GO_CELLULAR_AMIDE_METABOLIC_PROCESS
5464	PPA1	pyrophosphatase (inorganic) 1 [Source:HGNC Symbol;Acc:HGNC:9226]	GO_ORGANONITROGEN_COMPOUND_BIOSYNTHETIC_PROCESS	GO_PEPTIDE_BIOSYNTHETIC_PROCESS			GO_AMIDE_BIOSYNTHETIC_PROCESS		GO_CELLULAR_AMIDE_METABOLIC_PROCESS
5917	RARS	arginyl-tRNA synthetase [Source:HGNC Symbol;Acc:HGNC:9870]	GO_ORGANONITROGEN_COMPOUND_BIOSYNTHETIC_PROCESS	GO_PEPTIDE_BIOSYNTHETIC_PROCESS			GO_AMIDE_BIOSYNTHETIC_PROCESS		GO_CELLULAR_AMIDE_METABOLIC_PROCESS
79017	GGCT	gamma-glutamylcyclotransferase [Source:HGNC Symbol;Acc:HGNC:21705]	GO_ORGANONITROGEN_COMPOUND_BIOSYNTHETIC_PROCESS	GO_PEPTIDE_BIOSYNTHETIC_PROCESS			GO_AMIDE_BIOSYNTHETIC_PROCESS		GO_CELLULAR_AMIDE_METABOLIC_PROCESS
9728	SECISBP2L	SECIS binding protein 2 like [Source:HGNC Symbol;Acc:HGNC:28997]	GO_ORGANONITROGEN_COMPOUND_BIOSYNTHETIC_PROCESS	GO_PEPTIDE_BIOSYNTHETIC_PROCESS			GO_AMIDE_BIOSYNTHETIC_PROCESS		GO_CELLULAR_AMIDE_METABOLIC_PROCESS
51258	MRPL51	mitochondrial ribosomal protein L51 [Source:HGNC Symbol;Acc:HGNC:14044]	GO_ORGANONITROGEN_COMPOUND_BIOSYNTHETIC_PROCESS	GO_PEPTIDE_BIOSYNTHETIC_PROCESS			GO_AMIDE_BIOSYNTHETIC_PROCESS		GO_CELLULAR_AMIDE_METABOLIC_PROCESS
54460	MRPS21	mitochondrial ribosomal protein S21 [Source:HGNC Symbol;Acc:HGNC:14046]	GO_ORGANONITROGEN_COMPOUND_BIOSYNTHETIC_PROCESS	GO_PEPTIDE_BIOSYNTHETIC_PROCESS			GO_AMIDE_BIOSYNTHETIC_PROCESS		GO_CELLULAR_AMIDE_METABOLIC_PROCESS
65993	MRPS34	mitochondrial ribosomal protein S34 [Source:HGNC Symbol;Acc:HGNC:16618]	GO_ORGANONITROGEN_COMPOUND_BIOSYNTHETIC_PROCESS	GO_PEPTIDE_BIOSYNTHETIC_PROCESS			GO_AMIDE_BIOSYNTHETIC_PROCESS		GO_CELLULAR_AMIDE_METABOLIC_PROCESS
1937	EEF1G	eukaryotic translation elongation factor 1 gamma [Source:HGNC Symbol;Acc:HGNC:3213]	GO_ORGANONITROGEN_COMPOUND_BIOSYNTHETIC_PROCESS	GO_PEPTIDE_BIOSYNTHETIC_PROCESS			GO_AMIDE_BIOSYNTHETIC_PROCESS		GO_CELLULAR_AMIDE_METABOLIC_PROCESS
348	APOE	apolipoprotein E [Source:HGNC Symbol;Acc:HGNC:613]	GO_ORGANONITROGEN_COMPOUND_BIOSYNTHETIC_PROCESS		GO_CELLULAR_MACROMOLECULE_LOCALIZATION	GO_INTERSPECIES_INTERACTION_BETWEEN_ORGANISMS		GO_INTRACELLULAR_TRANSPORT	GO_CELLULAR_AMIDE_METABOLIC_PROCESS	GO_ORGANIC_CYCLIC_COMPOUND_CATABOLIC_PROCESS	GO_NEGATIVE_REGULATION_OF_BIOSYNTHETIC_PROCESS	GO_HOMEOSTATIC_PROCESS
6934	TCF7L2	transcription factor 7 like 2 [Source:HGNC Symbol;Acc:HGNC:11641]	GO_ORGANONITROGEN_COMPOUND_BIOSYNTHETIC_PROCESS		GO_CELLULAR_MACROMOLECULE_LOCALIZATION			GO_INTRACELLULAR_TRANSPORT			GO_NEGATIVE_REGULATION_OF_BIOSYNTHETIC_PROCESS	GO_HOMEOSTATIC_PROCESS
3998	LMAN1	lectin, mannose binding 1 [Source:HGNC Symbol;Acc:HGNC:6631]	GO_ORGANONITROGEN_COMPOUND_BIOSYNTHETIC_PROCESS		GO_CELLULAR_MACROMOLECULE_LOCALIZATION			GO_INTRACELLULAR_TRANSPORT
2239	GPC4	glypican 4 [Source:HGNC Symbol;Acc:HGNC:4452]	GO_ORGANONITROGEN_COMPOUND_BIOSYNTHETIC_PROCESS		GO_CELLULAR_MACROMOLECULE_LOCALIZATION
19	ABCA1	ATP binding cassette subfamily A member 1 [Source:HGNC Symbol;Acc:HGNC:29]	GO_ORGANONITROGEN_COMPOUND_BIOSYNTHETIC_PROCESS					GO_INTRACELLULAR_TRANSPORT				GO_HOMEOSTATIC_PROCESS
1329	COX5B	cytochrome c oxidase subunit 5B [Source:HGNC Symbol;Acc:HGNC:2269]	GO_ORGANONITROGEN_COMPOUND_BIOSYNTHETIC_PROCESS					GO_INTRACELLULAR_TRANSPORT
539	ATP5PO	ATP synthase peripheral stalk subunit OSCP [Source:HGNC Symbol;Acc:HGNC:850]	GO_ORGANONITROGEN_COMPOUND_BIOSYNTHETIC_PROCESS					GO_INTRACELLULAR_TRANSPORT
200424	TET3	tet methylcytosine dioxygenase 3 [Source:HGNC Symbol;Acc:HGNC:28313]	GO_ORGANONITROGEN_COMPOUND_BIOSYNTHETIC_PROCESS							GO_ORGANIC_CYCLIC_COMPOUND_CATABOLIC_PROCESS
5074	PAWR	pro-apoptotic WT1 regulator [Source:HGNC Symbol;Acc:HGNC:8614]	GO_ORGANONITROGEN_COMPOUND_BIOSYNTHETIC_PROCESS								GO_NEGATIVE_REGULATION_OF_BIOSYNTHETIC_PROCESS
2171	FABP5	fatty acid binding protein 5 [Source:HGNC Symbol;Acc:HGNC:3560]	GO_ORGANONITROGEN_COMPOUND_BIOSYNTHETIC_PROCESS									GO_HOMEOSTATIC_PROCESS
2752	GLUL	glutamate-ammonia ligase [Source:HGNC Symbol;Acc:HGNC:4341]	GO_ORGANONITROGEN_COMPOUND_BIOSYNTHETIC_PROCESS
10157	AASS	aminoadipate-semialdehyde synthase [Source:HGNC Symbol;Acc:HGNC:17366]	GO_ORGANONITROGEN_COMPOUND_BIOSYNTHETIC_PROCESS
57216	VANGL2	VANGL planar cell polarity protein 2 [Source:HGNC Symbol;Acc:HGNC:15511]	GO_ORGANONITROGEN_COMPOUND_BIOSYNTHETIC_PROCESS
22856	CHSY1	chondroitin sulfate synthase 1 [Source:HGNC Symbol;Acc:HGNC:17198]	GO_ORGANONITROGEN_COMPOUND_BIOSYNTHETIC_PROCESS
5495	PPM1B	protein phosphatase, Mg2+/Mn2+ dependent 1B [Source:HGNC Symbol;Acc:HGNC:9276]	GO_ORGANONITROGEN_COMPOUND_BIOSYNTHETIC_PROCESS
8813	DPM1	dolichyl-phosphate mannosyltransferase subunit 1, catalytic [Source:HGNC Symbol;Acc:HGNC:3005]	GO_ORGANONITROGEN_COMPOUND_BIOSYNTHETIC_PROCESS
3312	HSPA8	heat shock protein family A (Hsp70) member 8 [Source:HGNC Symbol;Acc:HGNC:5241]			GO_CELLULAR_MACROMOLECULE_LOCALIZATION	GO_INTERSPECIES_INTERACTION_BETWEEN_ORGANISMS		GO_INTRACELLULAR_TRANSPORT		GO_ORGANIC_CYCLIC_COMPOUND_CATABOLIC_PROCESS	GO_NEGATIVE_REGULATION_OF_BIOSYNTHETIC_PROCESS
5295	PIK3R1	phosphoinositide-3-kinase regulatory subunit 1 [Source:HGNC Symbol;Acc:HGNC:8979]			GO_CELLULAR_MACROMOLECULE_LOCALIZATION	GO_INTERSPECIES_INTERACTION_BETWEEN_ORGANISMS		GO_INTRACELLULAR_TRANSPORT				GO_HOMEOSTATIC_PROCESS
80145	THOC7	THO complex 7 [Source:HGNC Symbol;Acc:HGNC:29874]			GO_CELLULAR_MACROMOLECULE_LOCALIZATION	GO_INTERSPECIES_INTERACTION_BETWEEN_ORGANISMS		GO_INTRACELLULAR_TRANSPORT
3550	IK	IK cytokine [Source:HGNC Symbol;Acc:HGNC:5958]			GO_CELLULAR_MACROMOLECULE_LOCALIZATION	GO_INTERSPECIES_INTERACTION_BETWEEN_ORGANISMS
7533	YWHAH	tyrosine 3-monooxygenase/tryptophan 5-monooxygenase activation protein eta [Source:HGNC Symbol;Acc:HGNC:12853]			GO_CELLULAR_MACROMOLECULE_LOCALIZATION			GO_INTRACELLULAR_TRANSPORT		GO_ORGANIC_CYCLIC_COMPOUND_CATABOLIC_PROCESS
255967	PAN3	poly(A) specific ribonuclease subunit PAN3 [Source:HGNC Symbol;Acc:HGNC:29991]			GO_CELLULAR_MACROMOLECULE_LOCALIZATION			GO_INTRACELLULAR_TRANSPORT		GO_ORGANIC_CYCLIC_COMPOUND_CATABOLIC_PROCESS
11331	PHB2	prohibitin 2 [Source:HGNC Symbol;Acc:HGNC:30306]			GO_CELLULAR_MACROMOLECULE_LOCALIZATION			GO_INTRACELLULAR_TRANSPORT			GO_NEGATIVE_REGULATION_OF_BIOSYNTHETIC_PROCESS
51024	FIS1	fission, mitochondrial 1 [Source:HGNC Symbol;Acc:HGNC:21689]			GO_CELLULAR_MACROMOLECULE_LOCALIZATION			GO_INTRACELLULAR_TRANSPORT				GO_HOMEOSTATIC_PROCESS
3309	HSPA5	heat shock protein family A (Hsp70) member 5 [Source:HGNC Symbol;Acc:HGNC:5238]			GO_CELLULAR_MACROMOLECULE_LOCALIZATION			GO_INTRACELLULAR_TRANSPORT
23480	SEC61G	Sec61 translocon gamma subunit [Source:HGNC Symbol;Acc:HGNC:18277]			GO_CELLULAR_MACROMOLECULE_LOCALIZATION			GO_INTRACELLULAR_TRANSPORT
64854	USP46	ubiquitin specific peptidase 46 [Source:HGNC Symbol;Acc:HGNC:20075]			GO_CELLULAR_MACROMOLECULE_LOCALIZATION			GO_INTRACELLULAR_TRANSPORT
9530	BAG4	BCL2 associated athanogene 4 [Source:HGNC Symbol;Acc:HGNC:940]			GO_CELLULAR_MACROMOLECULE_LOCALIZATION			GO_INTRACELLULAR_TRANSPORT
55754	TMEM30A	transmembrane protein 30A [Source:HGNC Symbol;Acc:HGNC:16667]			GO_CELLULAR_MACROMOLECULE_LOCALIZATION			GO_INTRACELLULAR_TRANSPORT
10540	DCTN2	dynactin subunit 2 [Source:HGNC Symbol;Acc:HGNC:2712]			GO_CELLULAR_MACROMOLECULE_LOCALIZATION			GO_INTRACELLULAR_TRANSPORT
1211	CLTA	clathrin light chain A [Source:HGNC Symbol;Acc:HGNC:2090]			GO_CELLULAR_MACROMOLECULE_LOCALIZATION			GO_INTRACELLULAR_TRANSPORT
23431	AP4E1	adaptor related protein complex 4 subunit epsilon 1 [Source:HGNC Symbol;Acc:HGNC:573]			GO_CELLULAR_MACROMOLECULE_LOCALIZATION			GO_INTRACELLULAR_TRANSPORT
3267	AGFG1	ArfGAP with FG repeats 1 [Source:HGNC Symbol;Acc:HGNC:5175]			GO_CELLULAR_MACROMOLECULE_LOCALIZATION			GO_INTRACELLULAR_TRANSPORT
22858	ICK	intestinal cell kinase [Source:HGNC Symbol;Acc:HGNC:21219]			GO_CELLULAR_MACROMOLECULE_LOCALIZATION			GO_INTRACELLULAR_TRANSPORT
23039	XPO7	exportin 7 [Source:HGNC Symbol;Acc:HGNC:14108]			GO_CELLULAR_MACROMOLECULE_LOCALIZATION			GO_INTRACELLULAR_TRANSPORT
1122	CHML	CHM like Rab escort protein [Source:HGNC Symbol;Acc:HGNC:1941]			GO_CELLULAR_MACROMOLECULE_LOCALIZATION			GO_INTRACELLULAR_TRANSPORT
967	CD63	CD63 molecule [Source:HGNC Symbol;Acc:HGNC:1692]			GO_CELLULAR_MACROMOLECULE_LOCALIZATION			GO_INTRACELLULAR_TRANSPORT
23404	EXOSC2	exosome component 2 [Source:HGNC Symbol;Acc:HGNC:17097]			GO_CELLULAR_MACROMOLECULE_LOCALIZATION					GO_ORGANIC_CYCLIC_COMPOUND_CATABOLIC_PROCESS
10664	CTCF	CCCTC-binding factor [Source:HGNC Symbol;Acc:HGNC:13723]			GO_CELLULAR_MACROMOLECULE_LOCALIZATION						GO_NEGATIVE_REGULATION_OF_BIOSYNTHETIC_PROCESS
10574	CCT7	chaperonin containing TCP1 subunit 7 [Source:HGNC Symbol;Acc:HGNC:1622]			GO_CELLULAR_MACROMOLECULE_LOCALIZATION							GO_HOMEOSTATIC_PROCESS
1000	CDH2	cadherin 2 [Source:HGNC Symbol;Acc:HGNC:1759]			GO_CELLULAR_MACROMOLECULE_LOCALIZATION							GO_HOMEOSTATIC_PROCESS
54971	BANP	BTG3 associated nuclear protein [Source:HGNC Symbol;Acc:HGNC:13450]			GO_CELLULAR_MACROMOLECULE_LOCALIZATION
10211	FLOT1	flotillin 1 [Source:HGNC Symbol;Acc:HGNC:3757]			GO_CELLULAR_MACROMOLECULE_LOCALIZATION
2035	EPB41	erythrocyte membrane protein band 4.1 [Source:HGNC Symbol;Acc:HGNC:3377]			GO_CELLULAR_MACROMOLECULE_LOCALIZATION
5688	PSMA7	proteasome subunit alpha 7 [Source:HGNC Symbol;Acc:HGNC:9536]				GO_INTERSPECIES_INTERACTION_BETWEEN_ORGANISMS				GO_ORGANIC_CYCLIC_COMPOUND_CATABOLIC_PROCESS
1385	CREB1	cAMP responsive element binding protein 1 [Source:HGNC Symbol;Acc:HGNC:2345]				GO_INTERSPECIES_INTERACTION_BETWEEN_ORGANISMS					GO_NEGATIVE_REGULATION_OF_BIOSYNTHETIC_PROCESS
3054	HCFC1	host cell factor C1 [Source:HGNC Symbol;Acc:HGNC:4839]				GO_INTERSPECIES_INTERACTION_BETWEEN_ORGANISMS					GO_NEGATIVE_REGULATION_OF_BIOSYNTHETIC_PROCESS
23186	RCOR1	REST corepressor 1 [Source:HGNC Symbol;Acc:HGNC:17441]				GO_INTERSPECIES_INTERACTION_BETWEEN_ORGANISMS					GO_NEGATIVE_REGULATION_OF_BIOSYNTHETIC_PROCESS
64710	NUCKS1	nuclear casein kinase and cyclin dependent kinase substrate 1 [Source:HGNC Symbol;Acc:HGNC:29923]				GO_INTERSPECIES_INTERACTION_BETWEEN_ORGANISMS						GO_HOMEOSTATIC_PROCESS
7391	USF1	upstream transcription factor 1 [Source:HGNC Symbol;Acc:HGNC:12593]				GO_INTERSPECIES_INTERACTION_BETWEEN_ORGANISMS						GO_HOMEOSTATIC_PROCESS
3791	KDR	kinase insert domain receptor [Source:HGNC Symbol;Acc:HGNC:6307]				GO_INTERSPECIES_INTERACTION_BETWEEN_ORGANISMS						GO_HOMEOSTATIC_PROCESS
6510	SLC1A5	solute carrier family 1 member 5 [Source:HGNC Symbol;Acc:HGNC:10943]				GO_INTERSPECIES_INTERACTION_BETWEEN_ORGANISMS
5439	POLR2J	RNA polymerase II subunit J [Source:HGNC Symbol;Acc:HGNC:9197]				GO_INTERSPECIES_INTERACTION_BETWEEN_ORGANISMS
5062	PAK2	p21 (RAC1) activated kinase 2 [Source:HGNC Symbol;Acc:HGNC:8591]				GO_INTERSPECIES_INTERACTION_BETWEEN_ORGANISMS
3880	KRT19	keratin 19 [Source:HGNC Symbol;Acc:HGNC:6436]				GO_INTERSPECIES_INTERACTION_BETWEEN_ORGANISMS
2224	FDPS	farnesyl diphosphate synthase [Source:HGNC Symbol;Acc:HGNC:3631]				GO_INTERSPECIES_INTERACTION_BETWEEN_ORGANISMS
10581	IFITM2	interferon induced transmembrane protein 2 [Source:HGNC Symbol;Acc:HGNC:5413]				GO_INTERSPECIES_INTERACTION_BETWEEN_ORGANISMS
7345	UCHL1	ubiquitin C-terminal hydrolase L1 [Source:HGNC Symbol;Acc:HGNC:12513]						GO_INTRACELLULAR_TRANSPORT
6635	SNRPE	small nuclear ribonucleoprotein polypeptide E [Source:HGNC Symbol;Acc:HGNC:11161]						GO_INTRACELLULAR_TRANSPORT
6633	SNRPD2	small nuclear ribonucleoprotein D2 polypeptide [Source:HGNC Symbol;Acc:HGNC:11159]						GO_INTRACELLULAR_TRANSPORT
54439	RBM27	RNA binding motif protein 27 [Source:HGNC Symbol;Acc:HGNC:29243]						GO_INTRACELLULAR_TRANSPORT
7260	EIPR1	EARP complex and GARP complex interacting protein 1 [Source:HGNC Symbol;Acc:HGNC:12383]						GO_INTRACELLULAR_TRANSPORT
5223	PGAM1	phosphoglycerate mutase 1 [Source:HGNC Symbol;Acc:HGNC:8888]							GO_CELLULAR_AMIDE_METABOLIC_PROCESS
3163	HMOX2	heme oxygenase 2 [Source:HGNC Symbol;Acc:HGNC:5014]								GO_ORGANIC_CYCLIC_COMPOUND_CATABOLIC_PROCESS		GO_HOMEOSTATIC_PROCESS
5700	PSMC1	proteasome 26S subunit, ATPase 1 [Source:HGNC Symbol;Acc:HGNC:9547]								GO_ORGANIC_CYCLIC_COMPOUND_CATABOLIC_PROCESS
5687	PSMA6	proteasome subunit alpha 6 [Source:HGNC Symbol;Acc:HGNC:9535]								GO_ORGANIC_CYCLIC_COMPOUND_CATABOLIC_PROCESS
57089	ENTPD7	ectonucleoside triphosphate diphosphohydrolase 7 [Source:HGNC Symbol;Acc:HGNC:19745]								GO_ORGANIC_CYCLIC_COMPOUND_CATABOLIC_PROCESS
644	BLVRA	biliverdin reductase A [Source:HGNC Symbol;Acc:HGNC:1062]								GO_ORGANIC_CYCLIC_COMPOUND_CATABOLIC_PROCESS
5469	MED1	mediator complex subunit 1 [Source:HGNC Symbol;Acc:HGNC:9234]									GO_NEGATIVE_REGULATION_OF_BIOSYNTHETIC_PROCESS	GO_HOMEOSTATIC_PROCESS
7090	TLE3	TLE family member 3, transcriptional corepressor [Source:HGNC Symbol;Acc:HGNC:11839]									GO_NEGATIVE_REGULATION_OF_BIOSYNTHETIC_PROCESS	GO_HOMEOSTATIC_PROCESS
6498	SKIL	SKI like proto-oncogene [Source:HGNC Symbol;Acc:HGNC:10897]									GO_NEGATIVE_REGULATION_OF_BIOSYNTHETIC_PROCESS	GO_HOMEOSTATIC_PROCESS
55183	RIF1	replication timing regulatory factor 1 [Source:HGNC Symbol;Acc:HGNC:23207]									GO_NEGATIVE_REGULATION_OF_BIOSYNTHETIC_PROCESS	GO_HOMEOSTATIC_PROCESS
25824	PRDX5	peroxiredoxin 5 [Source:HGNC Symbol;Acc:HGNC:9355]									GO_NEGATIVE_REGULATION_OF_BIOSYNTHETIC_PROCESS	GO_HOMEOSTATIC_PROCESS
10296	MAEA	macrophage erythroblast attacher [Source:HGNC Symbol;Acc:HGNC:13731]									GO_NEGATIVE_REGULATION_OF_BIOSYNTHETIC_PROCESS	GO_HOMEOSTATIC_PROCESS
23291	FBXW11	F-box and WD repeat domain containing 11 [Source:HGNC Symbol;Acc:HGNC:13607]									GO_NEGATIVE_REGULATION_OF_BIOSYNTHETIC_PROCESS
23429	RYBP	RING1 and YY1 binding protein [Source:HGNC Symbol;Acc:HGNC:10480]									GO_NEGATIVE_REGULATION_OF_BIOSYNTHETIC_PROCESS
6423	SFRP2	secreted frizzled related protein 2 [Source:HGNC Symbol;Acc:HGNC:10777]									GO_NEGATIVE_REGULATION_OF_BIOSYNTHETIC_PROCESS
4781	NFIB	nuclear factor I B [Source:HGNC Symbol;Acc:HGNC:7785]									GO_NEGATIVE_REGULATION_OF_BIOSYNTHETIC_PROCESS
5451	POU2F1	POU class 2 homeobox 1 [Source:HGNC Symbol;Acc:HGNC:9212]									GO_NEGATIVE_REGULATION_OF_BIOSYNTHETIC_PROCESS
57167	SALL4	spalt like transcription factor 4 [Source:HGNC Symbol;Acc:HGNC:15924]									GO_NEGATIVE_REGULATION_OF_BIOSYNTHETIC_PROCESS
3987	LIMS1	LIM zinc finger domain containing 1 [Source:HGNC Symbol;Acc:HGNC:6616]									GO_NEGATIVE_REGULATION_OF_BIOSYNTHETIC_PROCESS
51592	TRIM33	tripartite motif containing 33 [Source:HGNC Symbol;Acc:HGNC:16290]									GO_NEGATIVE_REGULATION_OF_BIOSYNTHETIC_PROCESS
55269	PSPC1	paraspeckle component 1 [Source:HGNC Symbol;Acc:HGNC:20320]									GO_NEGATIVE_REGULATION_OF_BIOSYNTHETIC_PROCESS
862	RUNX1T1	RUNX1 translocation partner 1 [Source:HGNC Symbol;Acc:HGNC:1535]									GO_NEGATIVE_REGULATION_OF_BIOSYNTHETIC_PROCESS
54880	BCOR	BCL6 corepressor [Source:HGNC Symbol;Acc:HGNC:20893]									GO_NEGATIVE_REGULATION_OF_BIOSYNTHETIC_PROCESS
84891	ZSCAN10	zinc finger and SCAN domain containing 10 [Source:HGNC Symbol;Acc:HGNC:12997]									GO_NEGATIVE_REGULATION_OF_BIOSYNTHETIC_PROCESS
55192	DNAJC17	DnaJ heat shock protein family (Hsp40) member C17 [Source:HGNC Symbol;Acc:HGNC:25556]									GO_NEGATIVE_REGULATION_OF_BIOSYNTHETIC_PROCESS
6434	TRA2B	transformer 2 beta homolog [Source:HGNC Symbol;Acc:HGNC:10781]										GO_HOMEOSTATIC_PROCESS
3845	KRAS	KRAS proto-oncogene, GTPase [Source:HGNC Symbol;Acc:HGNC:6407]										GO_HOMEOSTATIC_PROCESS
5982	RFC2	replication factor C subunit 2 [Source:HGNC Symbol;Acc:HGNC:9970]										GO_HOMEOSTATIC_PROCESS
3093	UBE2K	ubiquitin conjugating enzyme E2 K [Source:HGNC Symbol;Acc:HGNC:4914]										GO_HOMEOSTATIC_PROCESS
9456	HOMER1	homer scaffold protein 1 [Source:HGNC Symbol;Acc:HGNC:17512]										GO_HOMEOSTATIC_PROCESS
308	ANXA5	annexin A5 [Source:HGNC Symbol;Acc:HGNC:543]										GO_HOMEOSTATIC_PROCESS
5567	PRKACB	protein kinase cAMP-activated catalytic subunit beta [Source:HGNC Symbol;Acc:HGNC:9381]										GO_HOMEOSTATIC_PROCESS
1207	CLNS1A	chloride nucleotide-sensitive channel 1A [Source:HGNC Symbol;Acc:HGNC:2080]										GO_HOMEOSTATIC_PROCESS
8614	STC2	stanniocalcin 2 [Source:HGNC Symbol;Acc:HGNC:11374]										GO_HOMEOSTATIC_PROCESS
9991	PTBP3	polypyrimidine tract binding protein 3 [Source:HGNC Symbol;Acc:HGNC:10253]										GO_HOMEOSTATIC_PROCESS
55651	NHP2	NHP2 ribonucleoprotein [Source:HGNC Symbol;Acc:HGNC:14377]										GO_HOMEOSTATIC_PROCESS
71	ACTG1	actin gamma 1 [Source:HGNC Symbol;Acc:HGNC:144]										GO_HOMEOSTATIC_PROCESS
2495	FTH1	ferritin heavy chain 1 [Source:HGNC Symbol;Acc:HGNC:3976]										GO_HOMEOSTATIC_PROCESS
196528	ARID2	AT-rich interaction domain 2 [Source:HGNC Symbol;Acc:HGNC:18037]										GO_HOMEOSTATIC_PROCESS
10130	PDIA6	protein disulfide isomerase family A member 6 [Source:HGNC Symbol;Acc:HGNC:30168]										GO_HOMEOSTATIC_PROCESS
9601	PDIA4	protein disulfide isomerase family A member 4 [Source:HGNC Symbol;Acc:HGNC:30167]										GO_HOMEOSTATIC_PROCESS
54495	TMX3	thioredoxin related transmembrane protein 3 [Source:HGNC Symbol;Acc:HGNC:24718]										GO_HOMEOSTATIC_PROCESS
6599	SMARCC1	SWI/SNF related, matrix associated, actin dependent regulator of chromatin subfamily c member 1 [Source:HGNC Symbol;Acc:HGNC:11104]
283149	BCL9L	BCL9 like [Source:HGNC Symbol;Acc:HGNC:23688]
3015	H2AFZ	H2A histone family member Z [Source:HGNC Symbol;Acc:HGNC:4741]
7716	VEZF1	vascular endothelial zinc finger 1 [Source:HGNC Symbol;Acc:HGNC:12949]
5087	PBX1	PBX homeobox 1 [Source:HGNC Symbol;Acc:HGNC:8632]
4800	NFYA	nuclear transcription factor Y subunit alpha [Source:HGNC Symbol;Acc:HGNC:7804]
11198	SUPT16H	SPT16 homolog, facilitates chromatin remodeling subunit [Source:HGNC Symbol;Acc:HGNC:11465]
3608	ILF2	interleukin enhancer binding factor 2 [Source:HGNC Symbol;Acc:HGNC:6037]
6625	SNRNP70	small nuclear ribonucleoprotein U1 subunit 70 [Source:HGNC Symbol;Acc:HGNC:11150]
79915	ATAD5	ATPase family AAA domain containing 5 [Source:HGNC Symbol;Acc:HGNC:25752]
8445	DYRK2	dual specificity tyrosine phosphorylation regulated kinase 2 [Source:HGNC Symbol;Acc:HGNC:3093]
991	CDC20	cell division cycle 20 [Source:HGNC Symbol;Acc:HGNC:1723]
10181	RBM5	RNA binding motif protein 5 [Source:HGNC Symbol;Acc:HGNC:9902]
23242	COBL	cordon-bleu WH2 repeat protein [Source:HGNC Symbol;Acc:HGNC:22199]
4726	NDUFS6	NADH:ubiquinone oxidoreductase subunit S6 [Source:HGNC Symbol;Acc:HGNC:7713]
4673	NAP1L1	nucleosome assembly protein 1 like 1 [Source:HGNC Symbol;Acc:HGNC:7637]
4720	NDUFS2	NADH:ubiquinone oxidoreductase core subunit S2 [Source:HGNC Symbol;Acc:HGNC:7708]
4716	NDUFB10	NADH:ubiquinone oxidoreductase subunit B10 [Source:HGNC Symbol;Acc:HGNC:7696]
55752	2019-09-11	septin 11 [Source:HGNC Symbol;Acc:HGNC:25589]
161742	SPRED1	sprouty related EVH1 domain containing 1 [Source:HGNC Symbol;Acc:HGNC:20249]
55885	LMO3	LIM domain only 3 [Source:HGNC Symbol;Acc:HGNC:6643]
1848	DUSP6	dual specificity phosphatase 6 [Source:HGNC Symbol;Acc:HGNC:3072]
835	CASP2	caspase 2 [Source:HGNC Symbol;Acc:HGNC:1503]
57161	PELI2	pellino E3 ubiquitin protein ligase family member 2 [Source:HGNC Symbol;Acc:HGNC:8828]
10019	SH2B3	SH2B adaptor protein 3 [Source:HGNC Symbol;Acc:HGNC:29605]
6638	SNRPN	small nuclear ribonucleoprotein polypeptide N [Source:HGNC Symbol;Acc:HGNC:11164]
10285	SMNDC1	survival motor neuron domain containing 1 [Source:HGNC Symbol;Acc:HGNC:16900]
140890	SREK1	splicing regulatory glutamic acid and lysine rich protein 1 [Source:HGNC Symbol;Acc:HGNC:17882]
55421	NCBP3	nuclear cap binding subunit 3 [Source:HGNC Symbol;Acc:HGNC:24612]
51096	UTP18	UTP18 small subunit processome component [Source:HGNC Symbol;Acc:HGNC:24274]
54502	RBM47	RNA binding motif protein 47 [Source:HGNC Symbol;Acc:HGNC:30358]
55250	ELP2	elongator acetyltransferase complex subunit 2 [Source:HGNC Symbol;Acc:HGNC:18248]
661	POLR3D	RNA polymerase III subunit D [Source:HGNC Symbol;Acc:HGNC:1080]
54014	BRWD1	bromodomain and WD repeat domain containing 1 [Source:HGNC Symbol;Acc:HGNC:12760]
1952	CELSR2	cadherin EGF LAG seven-pass G-type receptor 2 [Source:HGNC Symbol;Acc:HGNC:3231]
6742	SSBP1	single stranded DNA binding protein 1 [Source:HGNC Symbol;Acc:HGNC:11317]
5597	MAPK6	mitogen-activated protein kinase 6 [Source:HGNC Symbol;Acc:HGNC:6879]
286410	ATP11C	ATPase phospholipid transporting 11C [Source:HGNC Symbol;Acc:HGNC:13554]
90007	MIDN	midnolin [Source:HGNC Symbol;Acc:HGNC:16298]
2109	ETFB	electron transfer flavoprotein subunit beta [Source:HGNC Symbol;Acc:HGNC:3482]
4191	MDH2	malate dehydrogenase 2 [Source:HGNC Symbol;Acc:HGNC:6971]
39	ACAT2	acetyl-CoA acetyltransferase 2 [Source:HGNC Symbol;Acc:HGNC:94]
50640	PNPLA8	patatin like phospholipase domain containing 8 [Source:HGNC Symbol;Acc:HGNC:28900]
8871	SYNJ2	synaptojanin 2 [Source:HGNC Symbol;Acc:HGNC:11504]
6526	SLC5A3	solute carrier family 5 member 3 [Source:HGNC Symbol;Acc:HGNC:11038]
29789	OLA1	Obg like ATPase 1 [Source:HGNC Symbol;Acc:HGNC:28833]
7086	TKT	transketolase [Source:HGNC Symbol;Acc:HGNC:11834]
3105	HLA-A	major histocompatibility complex, class I, A [Source:HGNC Symbol;Acc:HGNC:4931]
23035	PHLPP2	PH domain and leucine rich repeat protein phosphatase 2 [Source:HGNC Symbol;Acc:HGNC:29149]
29844	TFPT	TCF3 fusion partner [Source:HGNC Symbol;Acc:HGNC:13630]
1911	PHC1	polyhomeotic homolog 1 [Source:HGNC Symbol;Acc:HGNC:3182]
84085	FBXO30	F-box protein 30 [Source:HGNC Symbol;Acc:HGNC:15600]
54800	KLHL24	kelch like family member 24 [Source:HGNC Symbol;Acc:HGNC:25947]
152006	RNF38	ring finger protein 38 [Source:HGNC Symbol;Acc:HGNC:18052]
25831	HECTD1	HECT domain E3 ubiquitin protein ligase 1 [Source:HGNC Symbol;Acc:HGNC:20157]
7798	LUZP1	leucine zipper protein 1 [Source:HGNC Symbol;Acc:HGNC:14985]
4643	MYO1E	myosin IE [Source:HGNC Symbol;Acc:HGNC:7599]
1266	CNN3	calponin 3 [Source:HGNC Symbol;Acc:HGNC:2157]
22992	KDM2A	lysine demethylase 2A [Source:HGNC Symbol;Acc:HGNC:13606]
1345	COX6C	cytochrome c oxidase subunit 6C [Source:HGNC Symbol;Acc:HGNC:2285]
57404	CYP20A1	cytochrome P450 family 20 subfamily A member 1 [Source:HGNC Symbol;Acc:HGNC:20576]
92597	MOB1B	MOB kinase activator 1B [Source:HGNC Symbol;Acc:HGNC:29801]
51550	CINP	cyclin dependent kinase 2 interacting protein [Source:HGNC Symbol;Acc:HGNC:23789]
7803	PTP4A1	protein tyrosine phosphatase 4A1 [Source:HGNC Symbol;Acc:HGNC:9634]
10627	MYL12A	myosin light chain 12A [Source:HGNC Symbol;Acc:HGNC:16701]
85462	FHDC1	FH2 domain containing 1 [Source:HGNC Symbol;Acc:HGNC:29363]
334	APLP2	amyloid beta precursor like protein 2 [Source:HGNC Symbol;Acc:HGNC:598]
8820	HESX1	HESX homeobox 1 [Source:HGNC Symbol;Acc:HGNC:4877]
157378	TMEM65	transmembrane protein 65 [Source:HGNC Symbol;Acc:HGNC:25203]
8030	CCDC6	coiled-coil domain containing 6 [Source:HGNC Symbol;Acc:HGNC:18782]
57579	FAM135A	family with sequence similarity 135 member A [Source:HGNC Symbol;Acc:HGNC:21084]
22936	ELL2	elongation factor for RNA polymerase II 2 [Source:HGNC Symbol;Acc:HGNC:17064]
51126	NAA20	N(alpha)-acetyltransferase 20, NatB catalytic subunit [Source:HGNC Symbol;Acc:HGNC:15908]
11228	RASSF8	Ras association domain family member 8 [Source:HGNC Symbol;Acc:HGNC:13232]
100529063	BCL2L2-PABPN1	BCL2L2-PABPN1 readthrough [Source:HGNC Symbol;Acc:HGNC:42959]
1155	TBCB	tubulin folding cofactor B [Source:HGNC Symbol;Acc:HGNC:1989]
157638	LRATD2	LRAT domain containing 2 [Source:HGNC Symbol;Acc:HGNC:24166]
23199	GSE1	Gse1 coiled-coil protein [Source:HGNC Symbol;Acc:HGNC:28979]
254048	UBN2	ubinuclein 2 [Source:HGNC Symbol;Acc:HGNC:21931]
285025	CCDC141	coiled-coil domain containing 141 [Source:HGNC Symbol;Acc:HGNC:26821]
440957	SMIM4	small integral membrane protein 4 [Source:HGNC Symbol;Acc:HGNC:37257]
51155	JPT1	Jupiter microtubule associated homolog 1 [Source:HGNC Symbol;Acc:HGNC:14569]
55088	CCDC186	coiled-coil domain containing 186 [Source:HGNC Symbol;Acc:HGNC:24349]
55216	NKAPD1	NKAP domain containing 1 [Source:HGNC Symbol;Acc:HGNC:25569]
55608	ANKRD10	ankyrin repeat domain 10 [Source:HGNC Symbol;Acc:HGNC:20265]
7643	ZNF90	zinc finger protein 90 [Source:HGNC Symbol;Acc:HGNC:13165]
79699	ZYG11B	zyg-11 family member B, cell cycle regulator [Source:HGNC Symbol;Acc:HGNC:25820]
79832	QSER1	glutamine and serine rich 1 [Source:HGNC Symbol;Acc:HGNC:26154]
8926	SNURF	SNRPN upstream reading frame [Source:HGNC Symbol;Acc:HGNC:11171]

## Sheet: Set_v
Overlap Results
Collection(s):	BP
# overlaps shown:	10
# genesets in collections:	7350
# genes in comparison (n):	150
# genes in universe (N):	38055
Gene Set Name	# Genes in Gene Set (K)	Description	# Genes in Overlap (k)	k/K	p-value	FDR q-value
GO_CELL_CYCLE	1847	The progression of biochemical and morphological phases and events that occur in a cell during successive cell replication or nuclear replication events. Canonically, the cell cycle comprises the replication and segregation of genetic material followed by the division of the cell, but in endocycles or syncytial cells nuclear replication or nuclear division may not be followed by cell division. [G…	29	0.0157	1.68e-10	7.46e-07
GO_REGULATION_OF_RESPONSE_TO_STRESS	1497	Any process that modulates the frequency, rate or extent of a response to stress. Response to stress is a change in state or activity of a cell or an organism (in terms of movement, secretion, enzyme production, gene expression, etc.) as a result of a disturbance in organismal or cellular homeostasis, usually, but not necessarily, exogenous (e.g. temperature, humidity, ionizing radiation). [GOC:d…	26	0.0174	2.03e-10	7.46e-07
GO_POSITIVE_REGULATION_OF_SIGNALING	1828	Any process that activates, maintains or increases the frequency, rate or extent of a signaling process. [GOC:mtg_signal]	27	0.0148	2.94e-09	5.98e-06
GO_MITOTIC_CELL_CYCLE	1009	Progression through the phases of the mitotic cell cycle, the most common eukaryotic cell cycle, which canonically comprises four successive phases called G1, S, G2, and M and includes replication of the genome and the subsequent segregation of chromosomes into daughter cells. In some variant cell cycles nuclear replication or nuclear division may not be followed by cell division, or G1 and G2 ph…	20	0.0198	3.45e-09	5.98e-06
GO_NEGATIVE_REGULATION_OF_CELL_DEATH	1019	Any process that decreases the rate or frequency of cell death. Cell death is the specific activation or halting of processes within a cell so that its vital functions markedly cease, rather than simply deteriorating gradually over time, which culminates in cell death. [GOC:BHF, GOC:dph, GOC:tb]	20	0.0196	4.07e-09	5.98e-06
GO_REGULATION_OF_INTRACELLULAR_SIGNAL_TRANSDUCTION	1846	Any process that modulates the frequency, rate or extent of intracellular signal transduction. [GOC:dph, GOC:signaling, GOC:tb, GOC:TermGenie]	26	0.0141	1.58e-08	1.94e-05
GO_MACROMOLECULE_CATABOLIC_PROCESS	1375	The chemical reactions and pathways resulting in the breakdown of a macromolecule, any molecule of high relative molecular mass, the structure of which essentially comprises the multiple repetition of units derived, actually or conceptually, from molecules of low relative molecular mass. [CHEBI:33694, GOC:mah]	22	0.016	2.54e-08	2.58e-05
GO_INTERSPECIES_INTERACTION_BETWEEN_ORGANISMS	927	Any process in which an organism has an effect on an organism of a different species. [GOC:cc]	18	0.0194	3.04e-08	2.58e-05
GO_PROTEIN_CONTAINING_COMPLEX_ASSEMBLY	1911	The aggregation, arrangement and bonding together of a set of macromolecules to form a protein-containing complex. [GOC:jl]	26	0.0136	3.16e-08	2.58e-05
GO_REGULATION_OF_CELLULAR_RESPONSE_TO_STRESS	730	Any process that modulates the frequency, rate or extent of a cellular response to stress. Cellular response to stress is a change in state or activity of a cell (in terms of movement, secretion, enzyme production, gene expression, etc.) as a result of a stimulus indicating the organism is under stress. The stress is usually, but not necessarily, exogenous (e.g. temperature, humidity, ionizing ra…	16	0.0219	3.62e-08	2.66e-05
Gene/Gene Set Overlap Matrix
Entrez Gene Id	Gene Symbol	Gene Description	GO_CELL_CYCLE	GO_REGULATION_OF_RESPONSE_TO_STRESS	GO_POSITIVE_REGULATION_OF_SIGNALING	GO_MITOTIC_CELL_CYCLE	GO_NEGATIVE_REGULATION_OF_CELL_DEATH	GO_REGULATION_OF_INTRACELLULAR_SIGNAL_TRANSDUCTION	GO_MACROMOLECULE_CATABOLIC_PROCESS	GO_INTERSPECIES_INTERACTION_BETWEEN_ORGANISMS	GO_PROTEIN_CONTAINING_COMPLEX_ASSEMBLY	GO_REGULATION_OF_CELLULAR_RESPONSE_TO_STRESS
3265	HRAS	HRas proto-oncogene, GTPase [Source:HGNC Symbol;Acc:HGNC:5173]	GO_CELL_CYCLE	GO_REGULATION_OF_RESPONSE_TO_STRESS	GO_POSITIVE_REGULATION_OF_SIGNALING	GO_MITOTIC_CELL_CYCLE	GO_NEGATIVE_REGULATION_OF_CELL_DEATH	GO_REGULATION_OF_INTRACELLULAR_SIGNAL_TRANSDUCTION			GO_PROTEIN_CONTAINING_COMPLEX_ASSEMBLY	GO_REGULATION_OF_CELLULAR_RESPONSE_TO_STRESS
3320	HSP90AA1	heat shock protein 90 alpha family class A member 1 [Source:HGNC Symbol;Acc:HGNC:5253]	GO_CELL_CYCLE	GO_REGULATION_OF_RESPONSE_TO_STRESS	GO_POSITIVE_REGULATION_OF_SIGNALING	GO_MITOTIC_CELL_CYCLE		GO_REGULATION_OF_INTRACELLULAR_SIGNAL_TRANSDUCTION	GO_MACROMOLECULE_CATABOLIC_PROCESS		GO_PROTEIN_CONTAINING_COMPLEX_ASSEMBLY	GO_REGULATION_OF_CELLULAR_RESPONSE_TO_STRESS
5702	PSMC3	proteasome 26S subunit, ATPase 3 [Source:HGNC Symbol;Acc:HGNC:9549]	GO_CELL_CYCLE	GO_REGULATION_OF_RESPONSE_TO_STRESS	GO_POSITIVE_REGULATION_OF_SIGNALING	GO_MITOTIC_CELL_CYCLE			GO_MACROMOLECULE_CATABOLIC_PROCESS	GO_INTERSPECIES_INTERACTION_BETWEEN_ORGANISMS	GO_PROTEIN_CONTAINING_COMPLEX_ASSEMBLY
55719	SLF2	SMC5-SMC6 complex localization factor 2 [Source:HGNC Symbol;Acc:HGNC:17814]	GO_CELL_CYCLE	GO_REGULATION_OF_RESPONSE_TO_STRESS		GO_MITOTIC_CELL_CYCLE					GO_PROTEIN_CONTAINING_COMPLEX_ASSEMBLY	GO_REGULATION_OF_CELLULAR_RESPONSE_TO_STRESS
348995	NUP43	nucleoporin 43 [Source:HGNC Symbol;Acc:HGNC:21182]	GO_CELL_CYCLE	GO_REGULATION_OF_RESPONSE_TO_STRESS						GO_INTERSPECIES_INTERACTION_BETWEEN_ORGANISMS		GO_REGULATION_OF_CELLULAR_RESPONSE_TO_STRESS
26060	APPL1	adaptor protein, phosphotyrosine interacting with PH domain and leucine zipper 1 [Source:HGNC Symbol;Acc:HGNC:24035]	GO_CELL_CYCLE	GO_REGULATION_OF_RESPONSE_TO_STRESS
2316	FLNA	filamin A [Source:HGNC Symbol;Acc:HGNC:3754]	GO_CELL_CYCLE		GO_POSITIVE_REGULATION_OF_SIGNALING	GO_MITOTIC_CELL_CYCLE	GO_NEGATIVE_REGULATION_OF_CELL_DEATH	GO_REGULATION_OF_INTRACELLULAR_SIGNAL_TRANSDUCTION	GO_MACROMOLECULE_CATABOLIC_PROCESS
5300	PIN1	peptidylprolyl cis/trans isomerase, NIMA-interacting 1 [Source:HGNC Symbol;Acc:HGNC:8988]	GO_CELL_CYCLE		GO_POSITIVE_REGULATION_OF_SIGNALING	GO_MITOTIC_CELL_CYCLE	GO_NEGATIVE_REGULATION_OF_CELL_DEATH	GO_REGULATION_OF_INTRACELLULAR_SIGNAL_TRANSDUCTION	GO_MACROMOLECULE_CATABOLIC_PROCESS
55023	PHIP	pleckstrin homology domain interacting protein [Source:HGNC Symbol;Acc:HGNC:15673]	GO_CELL_CYCLE		GO_POSITIVE_REGULATION_OF_SIGNALING	GO_MITOTIC_CELL_CYCLE	GO_NEGATIVE_REGULATION_OF_CELL_DEATH
3611	ILK	integrin linked kinase [Source:HGNC Symbol;Acc:HGNC:6040]	GO_CELL_CYCLE		GO_POSITIVE_REGULATION_OF_SIGNALING		GO_NEGATIVE_REGULATION_OF_CELL_DEATH	GO_REGULATION_OF_INTRACELLULAR_SIGNAL_TRANSDUCTION			GO_PROTEIN_CONTAINING_COMPLEX_ASSEMBLY
10927	SPIN1	spindlin 1 [Source:HGNC Symbol;Acc:HGNC:11243]	GO_CELL_CYCLE		GO_POSITIVE_REGULATION_OF_SIGNALING
4194	MDM4	MDM4 regulator of p53 [Source:HGNC Symbol;Acc:HGNC:6974]	GO_CELL_CYCLE			GO_MITOTIC_CELL_CYCLE	GO_NEGATIVE_REGULATION_OF_CELL_DEATH	GO_REGULATION_OF_INTRACELLULAR_SIGNAL_TRANSDUCTION	GO_MACROMOLECULE_CATABOLIC_PROCESS		GO_PROTEIN_CONTAINING_COMPLEX_ASSEMBLY
27243	CHMP2A	charged multivesicular body protein 2A [Source:HGNC Symbol;Acc:HGNC:30216]	GO_CELL_CYCLE			GO_MITOTIC_CELL_CYCLE	GO_NEGATIVE_REGULATION_OF_CELL_DEATH			GO_INTERSPECIES_INTERACTION_BETWEEN_ORGANISMS	GO_PROTEIN_CONTAINING_COMPLEX_ASSEMBLY
7976	FZD3	frizzled class receptor 3 [Source:HGNC Symbol;Acc:HGNC:4041]	GO_CELL_CYCLE			GO_MITOTIC_CELL_CYCLE	GO_NEGATIVE_REGULATION_OF_CELL_DEATH
10015	PDCD6IP	programmed cell death 6 interacting protein [Source:HGNC Symbol;Acc:HGNC:8766]	GO_CELL_CYCLE			GO_MITOTIC_CELL_CYCLE			GO_MACROMOLECULE_CATABOLIC_PROCESS	GO_INTERSPECIES_INTERACTION_BETWEEN_ORGANISMS	GO_PROTEIN_CONTAINING_COMPLEX_ASSEMBLY
996	CDC27	cell division cycle 27 [Source:HGNC Symbol;Acc:HGNC:1728]	GO_CELL_CYCLE			GO_MITOTIC_CELL_CYCLE			GO_MACROMOLECULE_CATABOLIC_PROCESS
25906	ANAPC15	anaphase promoting complex subunit 15 [Source:HGNC Symbol;Acc:HGNC:24531]	GO_CELL_CYCLE			GO_MITOTIC_CELL_CYCLE			GO_MACROMOLECULE_CATABOLIC_PROCESS
5500	PPP1CB	protein phosphatase 1 catalytic subunit beta [Source:HGNC Symbol;Acc:HGNC:9282]	GO_CELL_CYCLE			GO_MITOTIC_CELL_CYCLE			GO_MACROMOLECULE_CATABOLIC_PROCESS
7756	ZNF207	zinc finger protein 207 [Source:HGNC Symbol;Acc:HGNC:12998]	GO_CELL_CYCLE			GO_MITOTIC_CELL_CYCLE					GO_PROTEIN_CONTAINING_COMPLEX_ASSEMBLY
116840	CNTROB	centrobin, centriole duplication and spindle assembly protein [Source:HGNC Symbol;Acc:HGNC:29616]	GO_CELL_CYCLE			GO_MITOTIC_CELL_CYCLE
23244	PDS5A	PDS5 cohesin associated factor A [Source:HGNC Symbol;Acc:HGNC:29088]	GO_CELL_CYCLE			GO_MITOTIC_CELL_CYCLE
10381	TUBB3	tubulin beta 3 class III [Source:HGNC Symbol;Acc:HGNC:20772]	GO_CELL_CYCLE			GO_MITOTIC_CELL_CYCLE
84617	TUBB6	tubulin beta 6 class V [Source:HGNC Symbol;Acc:HGNC:20776]	GO_CELL_CYCLE			GO_MITOTIC_CELL_CYCLE
55193	PBRM1	polybromo 1 [Source:HGNC Symbol;Acc:HGNC:30064]	GO_CELL_CYCLE			GO_MITOTIC_CELL_CYCLE
11334	TUSC2	tumor suppressor 2, mitochondrial calcium regulator [Source:HGNC Symbol;Acc:HGNC:17034]	GO_CELL_CYCLE							GO_INTERSPECIES_INTERACTION_BETWEEN_ORGANISMS
8976	WASL	WASP like actin nucleation promoting factor [Source:HGNC Symbol;Acc:HGNC:12735]	GO_CELL_CYCLE								GO_PROTEIN_CONTAINING_COMPLEX_ASSEMBLY
23512	SUZ12	SUZ12 polycomb repressive complex 2 subunit [Source:HGNC Symbol;Acc:HGNC:17101]	GO_CELL_CYCLE
23269	MGA	MAX dimerization protein MGA [Source:HGNC Symbol;Acc:HGNC:14010]	GO_CELL_CYCLE
5128	CDK17	cyclin dependent kinase 17 [Source:HGNC Symbol;Acc:HGNC:8750]	GO_CELL_CYCLE
11315	PARK7	Parkinsonism associated deglycase [Source:HGNC Symbol;Acc:HGNC:16369]		GO_REGULATION_OF_RESPONSE_TO_STRESS	GO_POSITIVE_REGULATION_OF_SIGNALING		GO_NEGATIVE_REGULATION_OF_CELL_DEATH	GO_REGULATION_OF_INTRACELLULAR_SIGNAL_TRANSDUCTION	GO_MACROMOLECULE_CATABOLIC_PROCESS		GO_PROTEIN_CONTAINING_COMPLEX_ASSEMBLY	GO_REGULATION_OF_CELLULAR_RESPONSE_TO_STRESS
7295	TXN	thioredoxin [Source:HGNC Symbol;Acc:HGNC:12435]		GO_REGULATION_OF_RESPONSE_TO_STRESS	GO_POSITIVE_REGULATION_OF_SIGNALING		GO_NEGATIVE_REGULATION_OF_CELL_DEATH	GO_REGULATION_OF_INTRACELLULAR_SIGNAL_TRANSDUCTION				GO_REGULATION_OF_CELLULAR_RESPONSE_TO_STRESS
6647	SOD1	superoxide dismutase 1 [Source:HGNC Symbol;Acc:HGNC:11179]		GO_REGULATION_OF_RESPONSE_TO_STRESS	GO_POSITIVE_REGULATION_OF_SIGNALING		GO_NEGATIVE_REGULATION_OF_CELL_DEATH	GO_REGULATION_OF_INTRACELLULAR_SIGNAL_TRANSDUCTION				GO_REGULATION_OF_CELLULAR_RESPONSE_TO_STRESS
331	XIAP	X-linked inhibitor of apoptosis [Source:HGNC Symbol;Acc:HGNC:592]		GO_REGULATION_OF_RESPONSE_TO_STRESS	GO_POSITIVE_REGULATION_OF_SIGNALING		GO_NEGATIVE_REGULATION_OF_CELL_DEATH	GO_REGULATION_OF_INTRACELLULAR_SIGNAL_TRANSDUCTION
23369	PUM2	pumilio RNA binding family member 2 [Source:HGNC Symbol;Acc:HGNC:14958]		GO_REGULATION_OF_RESPONSE_TO_STRESS	GO_POSITIVE_REGULATION_OF_SIGNALING			GO_REGULATION_OF_INTRACELLULAR_SIGNAL_TRANSDUCTION	GO_MACROMOLECULE_CATABOLIC_PROCESS		GO_PROTEIN_CONTAINING_COMPLEX_ASSEMBLY
253260	RICTOR	RPTOR independent companion of MTOR complex 2 [Source:HGNC Symbol;Acc:HGNC:28611]		GO_REGULATION_OF_RESPONSE_TO_STRESS	GO_POSITIVE_REGULATION_OF_SIGNALING			GO_REGULATION_OF_INTRACELLULAR_SIGNAL_TRANSDUCTION		GO_INTERSPECIES_INTERACTION_BETWEEN_ORGANISMS	GO_PROTEIN_CONTAINING_COMPLEX_ASSEMBLY
29969	MDFIC	MyoD family inhibitor domain containing [Source:HGNC Symbol;Acc:HGNC:28870]		GO_REGULATION_OF_RESPONSE_TO_STRESS	GO_POSITIVE_REGULATION_OF_SIGNALING			GO_REGULATION_OF_INTRACELLULAR_SIGNAL_TRANSDUCTION		GO_INTERSPECIES_INTERACTION_BETWEEN_ORGANISMS		GO_REGULATION_OF_CELLULAR_RESPONSE_TO_STRESS
10565	ARFGEF1	ADP ribosylation factor guanine nucleotide exchange factor 1 [Source:HGNC Symbol;Acc:HGNC:15772]		GO_REGULATION_OF_RESPONSE_TO_STRESS	GO_POSITIVE_REGULATION_OF_SIGNALING			GO_REGULATION_OF_INTRACELLULAR_SIGNAL_TRANSDUCTION			GO_PROTEIN_CONTAINING_COMPLEX_ASSEMBLY
90441	ZNF622	zinc finger protein 622 [Source:HGNC Symbol;Acc:HGNC:30958]		GO_REGULATION_OF_RESPONSE_TO_STRESS	GO_POSITIVE_REGULATION_OF_SIGNALING			GO_REGULATION_OF_INTRACELLULAR_SIGNAL_TRANSDUCTION				GO_REGULATION_OF_CELLULAR_RESPONSE_TO_STRESS
23008	KLHDC10	kelch domain containing 10 [Source:HGNC Symbol;Acc:HGNC:22194]		GO_REGULATION_OF_RESPONSE_TO_STRESS	GO_POSITIVE_REGULATION_OF_SIGNALING			GO_REGULATION_OF_INTRACELLULAR_SIGNAL_TRANSDUCTION				GO_REGULATION_OF_CELLULAR_RESPONSE_TO_STRESS
5819	NECTIN2	nectin cell adhesion molecule 2 [Source:HGNC Symbol;Acc:HGNC:9707]		GO_REGULATION_OF_RESPONSE_TO_STRESS	GO_POSITIVE_REGULATION_OF_SIGNALING					GO_INTERSPECIES_INTERACTION_BETWEEN_ORGANISMS
55161	TMEM33	transmembrane protein 33 [Source:HGNC Symbol;Acc:HGNC:25541]		GO_REGULATION_OF_RESPONSE_TO_STRESS	GO_POSITIVE_REGULATION_OF_SIGNALING							GO_REGULATION_OF_CELLULAR_RESPONSE_TO_STRESS
55366	LGR4	leucine rich repeat containing G protein-coupled receptor 4 [Source:HGNC Symbol;Acc:HGNC:13299]		GO_REGULATION_OF_RESPONSE_TO_STRESS	GO_POSITIVE_REGULATION_OF_SIGNALING
4841	NONO	non-POU domain containing octamer binding [Source:HGNC Symbol;Acc:HGNC:7871]		GO_REGULATION_OF_RESPONSE_TO_STRESS			GO_NEGATIVE_REGULATION_OF_CELL_DEATH	GO_REGULATION_OF_INTRACELLULAR_SIGNAL_TRANSDUCTION				GO_REGULATION_OF_CELLULAR_RESPONSE_TO_STRESS
10131	TRAP1	TNF receptor associated protein 1 [Source:HGNC Symbol;Acc:HGNC:16264]		GO_REGULATION_OF_RESPONSE_TO_STRESS			GO_NEGATIVE_REGULATION_OF_CELL_DEATH	GO_REGULATION_OF_INTRACELLULAR_SIGNAL_TRANSDUCTION				GO_REGULATION_OF_CELLULAR_RESPONSE_TO_STRESS
573	BAG1	BCL2 associated athanogene 1 [Source:HGNC Symbol;Acc:HGNC:937]		GO_REGULATION_OF_RESPONSE_TO_STRESS			GO_NEGATIVE_REGULATION_OF_CELL_DEATH					GO_REGULATION_OF_CELLULAR_RESPONSE_TO_STRESS
10762	NUP50	nucleoporin 50 [Source:HGNC Symbol;Acc:HGNC:8065]		GO_REGULATION_OF_RESPONSE_TO_STRESS						GO_INTERSPECIES_INTERACTION_BETWEEN_ORGANISMS		GO_REGULATION_OF_CELLULAR_RESPONSE_TO_STRESS
164	AP1G1	adaptor related protein complex 1 subunit gamma 1 [Source:HGNC Symbol;Acc:HGNC:555]		GO_REGULATION_OF_RESPONSE_TO_STRESS						GO_INTERSPECIES_INTERACTION_BETWEEN_ORGANISMS
10721	POLQ	DNA polymerase theta [Source:HGNC Symbol;Acc:HGNC:9186]		GO_REGULATION_OF_RESPONSE_TO_STRESS							GO_PROTEIN_CONTAINING_COMPLEX_ASSEMBLY	GO_REGULATION_OF_CELLULAR_RESPONSE_TO_STRESS
10084	PQBP1	polyglutamine binding protein 1 [Source:HGNC Symbol;Acc:HGNC:9330]		GO_REGULATION_OF_RESPONSE_TO_STRESS
219790	RTKN2	rhotekin 2 [Source:HGNC Symbol;Acc:HGNC:19364]			GO_POSITIVE_REGULATION_OF_SIGNALING		GO_NEGATIVE_REGULATION_OF_CELL_DEATH	GO_REGULATION_OF_INTRACELLULAR_SIGNAL_TRANSDUCTION
92140	MTDH	metadherin [Source:HGNC Symbol;Acc:HGNC:29608]			GO_POSITIVE_REGULATION_OF_SIGNALING		GO_NEGATIVE_REGULATION_OF_CELL_DEATH	GO_REGULATION_OF_INTRACELLULAR_SIGNAL_TRANSDUCTION
10413	YAP1	Yes associated protein 1 [Source:HGNC Symbol;Acc:HGNC:16262]			GO_POSITIVE_REGULATION_OF_SIGNALING		GO_NEGATIVE_REGULATION_OF_CELL_DEATH				GO_PROTEIN_CONTAINING_COMPLEX_ASSEMBLY
4641	MYO1C	myosin IC [Source:HGNC Symbol;Acc:HGNC:7597]			GO_POSITIVE_REGULATION_OF_SIGNALING						GO_PROTEIN_CONTAINING_COMPLEX_ASSEMBLY
51083	GAL	galanin and GMAP prepropeptide [Source:HGNC Symbol;Acc:HGNC:4114]			GO_POSITIVE_REGULATION_OF_SIGNALING
3516	RBPJ	recombination signal binding protein for immunoglobulin kappa J region [Source:HGNC Symbol;Acc:HGNC:5724]			GO_POSITIVE_REGULATION_OF_SIGNALING
10625	IVNS1ABP	influenza virus NS1A binding protein [Source:HGNC Symbol;Acc:HGNC:16951]					GO_NEGATIVE_REGULATION_OF_CELL_DEATH	GO_REGULATION_OF_INTRACELLULAR_SIGNAL_TRANSDUCTION		GO_INTERSPECIES_INTERACTION_BETWEEN_ORGANISMS
27018	BEX3	brain expressed X-linked 3 [Source:HGNC Symbol;Acc:HGNC:13388]					GO_NEGATIVE_REGULATION_OF_CELL_DEATH
57584	ARHGAP21	Rho GTPase activating protein 21 [Source:HGNC Symbol;Acc:HGNC:23725]						GO_REGULATION_OF_INTRACELLULAR_SIGNAL_TRANSDUCTION
10672	GNA13	G protein subunit alpha 13 [Source:HGNC Symbol;Acc:HGNC:4381]						GO_REGULATION_OF_INTRACELLULAR_SIGNAL_TRANSDUCTION
23592	LEMD3	LEM domain containing 3 [Source:HGNC Symbol;Acc:HGNC:28887]						GO_REGULATION_OF_INTRACELLULAR_SIGNAL_TRANSDUCTION
394	ARHGAP5	Rho GTPase activating protein 5 [Source:HGNC Symbol;Acc:HGNC:675]						GO_REGULATION_OF_INTRACELLULAR_SIGNAL_TRANSDUCTION
286205	SCAI	suppressor of cancer cell invasion [Source:HGNC Symbol;Acc:HGNC:26709]						GO_REGULATION_OF_INTRACELLULAR_SIGNAL_TRANSDUCTION
6122	RPL3	ribosomal protein L3 [Source:HGNC Symbol;Acc:HGNC:10332]							GO_MACROMOLECULE_CATABOLIC_PROCESS	GO_INTERSPECIES_INTERACTION_BETWEEN_ORGANISMS	GO_PROTEIN_CONTAINING_COMPLEX_ASSEMBLY
4736	RPL10A	ribosomal protein L10a [Source:HGNC Symbol;Acc:HGNC:10299]							GO_MACROMOLECULE_CATABOLIC_PROCESS	GO_INTERSPECIES_INTERACTION_BETWEEN_ORGANISMS
6143	RPL19	ribosomal protein L19 [Source:HGNC Symbol;Acc:HGNC:10312]							GO_MACROMOLECULE_CATABOLIC_PROCESS	GO_INTERSPECIES_INTERACTION_BETWEEN_ORGANISMS
6158	RPL28	ribosomal protein L28 [Source:HGNC Symbol;Acc:HGNC:10330]							GO_MACROMOLECULE_CATABOLIC_PROCESS	GO_INTERSPECIES_INTERACTION_BETWEEN_ORGANISMS
51154	MRTO4	MRT4 homolog, ribosome maturation factor [Source:HGNC Symbol;Acc:HGNC:18477]							GO_MACROMOLECULE_CATABOLIC_PROCESS		GO_PROTEIN_CONTAINING_COMPLEX_ASSEMBLY
9361	LONP1	lon peptidase 1, mitochondrial [Source:HGNC Symbol;Acc:HGNC:9479]							GO_MACROMOLECULE_CATABOLIC_PROCESS		GO_PROTEIN_CONTAINING_COMPLEX_ASSEMBLY
10425	ARIH2	ariadne RBR E3 ubiquitin protein ligase 2 [Source:HGNC Symbol;Acc:HGNC:690]							GO_MACROMOLECULE_CATABOLIC_PROCESS
79002	TRIR	telomerase RNA component interacting RNase [Source:HGNC Symbol;Acc:HGNC:28424]							GO_MACROMOLECULE_CATABOLIC_PROCESS
11146	GLMN	glomulin, FKBP associated protein [Source:HGNC Symbol;Acc:HGNC:14373]							GO_MACROMOLECULE_CATABOLIC_PROCESS
160418	TMTC3	transmembrane and tetratricopeptide repeat containing 3 [Source:HGNC Symbol;Acc:HGNC:26899]							GO_MACROMOLECULE_CATABOLIC_PROCESS
7326	UBE2G1	ubiquitin conjugating enzyme E2 G1 [Source:HGNC Symbol;Acc:HGNC:12482]							GO_MACROMOLECULE_CATABOLIC_PROCESS
5479	PPIB	peptidylprolyl isomerase B [Source:HGNC Symbol;Acc:HGNC:9255]								GO_INTERSPECIES_INTERACTION_BETWEEN_ORGANISMS
3856	KRT8	keratin 8 [Source:HGNC Symbol;Acc:HGNC:6446]								GO_INTERSPECIES_INTERACTION_BETWEEN_ORGANISMS
9213	XPR1	xenotropic and polytropic retrovirus receptor 1 [Source:HGNC Symbol;Acc:HGNC:12827]								GO_INTERSPECIES_INTERACTION_BETWEEN_ORGANISMS
2193	FARSA	phenylalanyl-tRNA synthetase subunit alpha [Source:HGNC Symbol;Acc:HGNC:3592]									GO_PROTEIN_CONTAINING_COMPLEX_ASSEMBLY
10291	SF3A1	splicing factor 3a subunit 1 [Source:HGNC Symbol;Acc:HGNC:10765]									GO_PROTEIN_CONTAINING_COMPLEX_ASSEMBLY
4199	ME1	malic enzyme 1 [Source:HGNC Symbol;Acc:HGNC:6983]									GO_PROTEIN_CONTAINING_COMPLEX_ASSEMBLY
54822	TRPM7	transient receptor potential cation channel subfamily M member 7 [Source:HGNC Symbol;Acc:HGNC:17994]									GO_PROTEIN_CONTAINING_COMPLEX_ASSEMBLY
5315	PKM	pyruvate kinase M1/2 [Source:HGNC Symbol;Acc:HGNC:9021]									GO_PROTEIN_CONTAINING_COMPLEX_ASSEMBLY
257218	SHPRH	SNF2 histone linker PHD RING helicase [Source:HGNC Symbol;Acc:HGNC:19336]									GO_PROTEIN_CONTAINING_COMPLEX_ASSEMBLY
26517	TIMM13	translocase of inner mitochondrial membrane 13 [Source:HGNC Symbol;Acc:HGNC:11816]
64328	XPO4	exportin 4 [Source:HGNC Symbol;Acc:HGNC:17796]
11276	SYNRG	synergin gamma [Source:HGNC Symbol;Acc:HGNC:557]
80055	PGAP1	post-GPI attachment to proteins 1 [Source:HGNC Symbol;Acc:HGNC:25712]
23041	MON2	MON2 homolog, regulator of endosome-to-Golgi trafficking [Source:HGNC Symbol;Acc:HGNC:29177]
80755	AARSD1	alanyl-tRNA synthetase domain containing 1 [Source:HGNC Symbol;Acc:HGNC:28417]
833	CARS	cysteinyl-tRNA synthetase [Source:HGNC Symbol;Acc:HGNC:1493]
5460	POU5F1	POU class 5 homeobox 1 [Source:HGNC Symbol;Acc:HGNC:9221]
9277	WDR46	WD repeat domain 46 [Source:HGNC Symbol;Acc:HGNC:13923]
9136	RRP9	ribosomal RNA processing 9, U3 small nucleolar RNA binding protein [Source:HGNC Symbol;Acc:HGNC:16829]
26512	INTS6	integrator complex subunit 6 [Source:HGNC Symbol;Acc:HGNC:14879]
54973	INTS11	integrator complex subunit 11 [Source:HGNC Symbol;Acc:HGNC:26052]
29896	TRA2A	transformer 2 alpha homolog [Source:HGNC Symbol;Acc:HGNC:16645]
6627	SNRPA1	small nuclear ribonucleoprotein polypeptide A' [Source:HGNC Symbol;Acc:HGNC:11152]
51585	PCF11	PCF11 cleavage and polyadenylation factor subunit [Source:HGNC Symbol;Acc:HGNC:30097]
64895	PAPOLG	poly(A) polymerase gamma [Source:HGNC Symbol;Acc:HGNC:14982]
5937	RBMS1	RNA binding motif single stranded interacting protein 1 [Source:HGNC Symbol;Acc:HGNC:9907]
54454	ATAD2B	ATPase family AAA domain containing 2B [Source:HGNC Symbol;Acc:HGNC:29230]
7284	TUFM	Tu translation elongation factor, mitochondrial [Source:HGNC Symbol;Acc:HGNC:12420]
64949	MRPS26	mitochondrial ribosomal protein S26 [Source:HGNC Symbol;Acc:HGNC:14045]
64928	MRPL14	mitochondrial ribosomal protein L14 [Source:HGNC Symbol;Acc:HGNC:14279]
79590	MRPL24	mitochondrial ribosomal protein L24 [Source:HGNC Symbol;Acc:HGNC:14037]
1933	EEF1B2	eukaryotic translation elongation factor 1 beta 2 [Source:HGNC Symbol;Acc:HGNC:3208]
47	ACLY	ATP citrate lyase [Source:HGNC Symbol;Acc:HGNC:115]
7378	UPP1	uridine phosphorylase 1 [Source:HGNC Symbol;Acc:HGNC:12576]
4548	MTR	5-methyltetrahydrofolate-homocysteine methyltransferase [Source:HGNC Symbol;Acc:HGNC:7468]
253558	LCLAT1	lysocardiolipin acyltransferase 1 [Source:HGNC Symbol;Acc:HGNC:26756]
51701	NLK	nemo like kinase [Source:HGNC Symbol;Acc:HGNC:29858]
9202	ZMYM4	zinc finger MYM-type containing 4 [Source:HGNC Symbol;Acc:HGNC:13055]
5919	RARRES2	retinoic acid receptor responder 2 [Source:HGNC Symbol;Acc:HGNC:9868]
10398	MYL9	myosin light chain 9 [Source:HGNC Symbol;Acc:HGNC:15754]
5814	PURB	purine rich element binding protein B [Source:HGNC Symbol;Acc:HGNC:9702]
10765	KDM5B	lysine demethylase 5B [Source:HGNC Symbol;Acc:HGNC:18039]
9350	CER1	cerberus 1, DAN family BMP antagonist [Source:HGNC Symbol;Acc:HGNC:1862]
3795	KHK	ketohexokinase [Source:HGNC Symbol;Acc:HGNC:6315]
14	AAMP	angio associated migratory cell protein [Source:HGNC Symbol;Acc:HGNC:18]
5152	PDE9A	phosphodiesterase 9A [Source:HGNC Symbol;Acc:HGNC:8795]
53339	BTBD1	BTB domain containing 1 [Source:HGNC Symbol;Acc:HGNC:1120]
80207	OPA3	OPA3 outer mitochondrial membrane lipid metabolism regulator [Source:HGNC Symbol;Acc:HGNC:8142]
285527	FRYL	FRY like transcription coactivator [Source:HGNC Symbol;Acc:HGNC:29127]
23764	MAFF	MAF bZIP transcription factor F [Source:HGNC Symbol;Acc:HGNC:6780]
54928	IMPAD1	inositol monophosphatase domain containing 1 [Source:HGNC Symbol;Acc:HGNC:26019]
275	AMT	aminomethyltransferase [Source:HGNC Symbol;Acc:HGNC:473]
7167	TPI1	triosephosphate isomerase 1 [Source:HGNC Symbol;Acc:HGNC:12009]
3420	IDH3B	isocitrate dehydrogenase 3 (NAD(+)) beta [Source:HGNC Symbol;Acc:HGNC:5385]
10682	EBP	EBP cholestenol delta-isomerase [Source:HGNC Symbol;Acc:HGNC:3133]
2762	GMDS	GDP-mannose 4,6-dehydratase [Source:HGNC Symbol;Acc:HGNC:4369]
64599	GIGYF1	GRB10 interacting GYF protein 1 [Source:HGNC Symbol;Acc:HGNC:9126]
23234	DNAJC9	DnaJ heat shock protein family (Hsp40) member C9 [Source:HGNC Symbol;Acc:HGNC:19123]
821	CANX	calnexin [Source:HGNC Symbol;Acc:HGNC:1473]
6856	SYPL1	synaptophysin like 1 [Source:HGNC Symbol;Acc:HGNC:11507]
85439	STON2	stonin 2 [Source:HGNC Symbol;Acc:HGNC:30652]
162681	C18orf54	chromosome 18 open reading frame 54 [Source:HGNC Symbol;Acc:HGNC:13796]
4637	MYL6	myosin light chain 6 [Source:HGNC Symbol;Acc:HGNC:7587]
5529	PPP2R5E	protein phosphatase 2 regulatory subunit B'epsilon [Source:HGNC Symbol;Acc:HGNC:9313]
129642	MBOAT2	membrane bound O-acyltransferase domain containing 2 [Source:HGNC Symbol;Acc:HGNC:25193]
85465	SELENOI	selenoprotein I [Source:HGNC Symbol;Acc:HGNC:29361]
56987	BBX	BBX high mobility group box domain containing [Source:HGNC Symbol;Acc:HGNC:14422]
79572	ATP13A3	ATPase 13A3 [Source:HGNC Symbol;Acc:HGNC:24113]
152518	NFXL1	nuclear transcription factor, X-box binding like 1 [Source:HGNC Symbol;Acc:HGNC:18726]
199777	ZNF626	zinc finger protein 626 [Source:HGNC Symbol;Acc:HGNC:30461]
2197	FAU	FAU ubiquitin like and ribosomal protein S30 fusion [Source:HGNC Symbol;Acc:HGNC:3597]
23219	FBXO28	F-box protein 28 [Source:HGNC Symbol;Acc:HGNC:29046]
23306	NEMP1	nuclear envelope integral membrane protein 1 [Source:HGNC Symbol;Acc:HGNC:29001]
29035	C16orf72	chromosome 16 open reading frame 72 [Source:HGNC Symbol;Acc:HGNC:30103]
29094	LGALSL	galectin like [Source:HGNC Symbol;Acc:HGNC:25012]
57532	NUFIP2	nuclear FMR1 interacting protein 2 [Source:HGNC Symbol;Acc:HGNC:17634]
8209	GATD3A	glutamine amidotransferase like class 1 domain containing 3A [Source:HGNC Symbol;Acc:HGNC:1273]

## Sheet: Set_vi
Overlap Results
Collection(s):	BP
# overlaps shown:	10
# genesets in collections:	7350
# genes in comparison (n):	230
# genes in universe (N):	38055
Gene Set Name	# Genes in Gene Set (K)	Description	# Genes in Overlap (k)	k/K	p-value	FDR q-value
GO_CELLULAR_MACROMOLECULE_LOCALIZATION	1897	Any process in which a macromolecule is transported to, and/or maintained in, a specific location at the level of a cell. Localization at the cellular level encompasses movement within the cell, from within the cell to the cell surface, or from one location to another at the surface of a cell. [GOC:mah]	44	0.0232	1.34e-14	9.82e-11
GO_INTRACELLULAR_TRANSPORT	1825	The directed movement of substances within a cell. [GOC:ai]	40	0.0219	1.52e-12	5.58e-09
GO_PROTEIN_CONTAINING_COMPLEX_ASSEMBLY	1911	The aggregation, arrangement and bonding together of a set of macromolecules to form a protein-containing complex. [GOC:jl]	40	0.0209	6.31e-12	1.2e-08
GO_PROTEIN_MODIFICATION_BY_SMALL_PROTEIN_CONJUGATION_OR_REMOVAL	1098	A protein modification process in which one or more groups of a small protein, such as ubiquitin or a ubiquitin-like protein, are covalently attached to or removed from a target protein. [GOC:mah]	30	0.0273	6.52e-12	1.2e-08
GO_PROTEIN_MODIFICATION_BY_SMALL_PROTEIN_CONJUGATION	896	A protein modification process in which one or more groups of a small protein, such as ubiquitin or a ubiquitin-like protein, are covalently attached to a target protein. [GOC:mah]	26	0.029	5.06e-11	7.43e-08
GO_CELLULAR_RESPONSE_TO_DNA_DAMAGE_STIMULUS	845	Any process that results in a change in state or activity of a cell (in terms of movement, secretion, enzyme production, gene expression, etc.) as a result of a stimulus indicating damage to its DNA from environmental insults or errors during metabolism. [GOC:go_curators]	25	0.0296	8.13e-11	9.96e-08
GO_MITOTIC_CELL_CYCLE	1009	Progression through the phases of the mitotic cell cycle, the most common eukaryotic cell cycle, which canonically comprises four successive phases called G1, S, G2, and M and includes replication of the genome and the subsequent segregation of chromosomes into daughter cells. In some variant cell cycles nuclear replication or nuclear division may not be followed by cell division, or G1 and G2 ph…	27	0.0268	1.27e-10	1.34e-07
GO_APOPTOTIC_PROCESS	1980	A programmed cell death process which begins when a cell receives an internal (e.g. DNA damage) or external signal (e.g. an extracellular death ligand), and proceeds through a series of biochemical events (signaling pathway phase) which trigger an execution phase. The execution phase is the last step of an apoptotic process, and is typically characterized by rounding-up of the cell, retraction of…	38	0.0192	2.76e-10	2.54e-07
GO_CYTOSKELETON_ORGANIZATION	1298	A process that is carried out at the cellular level which results in the assembly, arrangement of constituent parts, or disassembly of cytoskeletal structures. [GOC:dph, GOC:jl, GOC:mah]	29	0.0223	1.61e-09	1.19e-06
GO_CELL_CYCLE_PROCESS	1383	The cellular process that ensures successive accurate and complete genome replication and chromosome segregation. [GOC:isa_complete, GOC:mtg_cell_cycle]	30	0.0217	1.63e-09	1.19e-06
Gene/Gene Set Overlap Matrix
Entrez Gene Id	Gene Symbol	Gene Description	GO_CELLULAR_MACROMOLECULE_LOCALIZATION	GO_INTRACELLULAR_TRANSPORT	GO_PROTEIN_CONTAINING_COMPLEX_ASSEMBLY	GO_PROTEIN_MODIFICATION_BY_SMALL_PROTEIN_CONJUGATION_OR_REMOVAL	GO_PROTEIN_MODIFICATION_BY_SMALL_PROTEIN_CONJUGATION	GO_CELLULAR_RESPONSE_TO_DNA_DAMAGE_STIMULUS	GO_MITOTIC_CELL_CYCLE	GO_APOPTOTIC_PROCESS	GO_CYTOSKELETON_ORGANIZATION	GO_CELL_CYCLE_PROCESS
1499	CTNNB1	catenin beta 1 [Source:HGNC Symbol;Acc:HGNC:2514]	GO_CELLULAR_MACROMOLECULE_LOCALIZATION	GO_INTRACELLULAR_TRANSPORT	GO_PROTEIN_CONTAINING_COMPLEX_ASSEMBLY	GO_PROTEIN_MODIFICATION_BY_SMALL_PROTEIN_CONJUGATION_OR_REMOVAL	GO_PROTEIN_MODIFICATION_BY_SMALL_PROTEIN_CONJUGATION		GO_MITOTIC_CELL_CYCLE	GO_APOPTOTIC_PROCESS	GO_CYTOSKELETON_ORGANIZATION	GO_CELL_CYCLE_PROCESS
9818	NUP58	nucleoporin 58 [Source:HGNC Symbol;Acc:HGNC:20261]	GO_CELLULAR_MACROMOLECULE_LOCALIZATION	GO_INTRACELLULAR_TRANSPORT	GO_PROTEIN_CONTAINING_COMPLEX_ASSEMBLY	GO_PROTEIN_MODIFICATION_BY_SMALL_PROTEIN_CONJUGATION_OR_REMOVAL	GO_PROTEIN_MODIFICATION_BY_SMALL_PROTEIN_CONJUGATION
1894	ECT2	epithelial cell transforming 2 [Source:HGNC Symbol;Acc:HGNC:3155]	GO_CELLULAR_MACROMOLECULE_LOCALIZATION	GO_INTRACELLULAR_TRANSPORT	GO_PROTEIN_CONTAINING_COMPLEX_ASSEMBLY				GO_MITOTIC_CELL_CYCLE	GO_APOPTOTIC_PROCESS	GO_CYTOSKELETON_ORGANIZATION	GO_CELL_CYCLE_PROCESS
7323	UBE2D3	ubiquitin conjugating enzyme E2 D3 [Source:HGNC Symbol;Acc:HGNC:12476]	GO_CELLULAR_MACROMOLECULE_LOCALIZATION	GO_INTRACELLULAR_TRANSPORT		GO_PROTEIN_MODIFICATION_BY_SMALL_PROTEIN_CONJUGATION_OR_REMOVAL	GO_PROTEIN_MODIFICATION_BY_SMALL_PROTEIN_CONJUGATION	GO_CELLULAR_RESPONSE_TO_DNA_DAMAGE_STIMULUS		GO_APOPTOTIC_PROCESS
7321	UBE2D1	ubiquitin conjugating enzyme E2 D1 [Source:HGNC Symbol;Acc:HGNC:12474]	GO_CELLULAR_MACROMOLECULE_LOCALIZATION	GO_INTRACELLULAR_TRANSPORT		GO_PROTEIN_MODIFICATION_BY_SMALL_PROTEIN_CONJUGATION_OR_REMOVAL	GO_PROTEIN_MODIFICATION_BY_SMALL_PROTEIN_CONJUGATION		GO_MITOTIC_CELL_CYCLE			GO_CELL_CYCLE_PROCESS
55746	NUP133	nucleoporin 133 [Source:HGNC Symbol;Acc:HGNC:18016]	GO_CELLULAR_MACROMOLECULE_LOCALIZATION	GO_INTRACELLULAR_TRANSPORT		GO_PROTEIN_MODIFICATION_BY_SMALL_PROTEIN_CONJUGATION_OR_REMOVAL	GO_PROTEIN_MODIFICATION_BY_SMALL_PROTEIN_CONJUGATION
5828	PEX2	peroxisomal biogenesis factor 2 [Source:HGNC Symbol;Acc:HGNC:9717]	GO_CELLULAR_MACROMOLECULE_LOCALIZATION	GO_INTRACELLULAR_TRANSPORT		GO_PROTEIN_MODIFICATION_BY_SMALL_PROTEIN_CONJUGATION_OR_REMOVAL	GO_PROTEIN_MODIFICATION_BY_SMALL_PROTEIN_CONJUGATION
54469	ZFAND6	zinc finger AN1-type containing 6 [Source:HGNC Symbol;Acc:HGNC:30164]	GO_CELLULAR_MACROMOLECULE_LOCALIZATION	GO_INTRACELLULAR_TRANSPORT						GO_APOPTOTIC_PROCESS
100133941	CD24	CD24 molecule [Source:HGNC Symbol;Acc:HGNC:1645]	GO_CELLULAR_MACROMOLECULE_LOCALIZATION	GO_INTRACELLULAR_TRANSPORT						GO_APOPTOTIC_PROCESS
378	ARF4	ADP ribosylation factor 4 [Source:HGNC Symbol;Acc:HGNC:655]	GO_CELLULAR_MACROMOLECULE_LOCALIZATION	GO_INTRACELLULAR_TRANSPORT						GO_APOPTOTIC_PROCESS
1434	CSE1L	chromosome segregation 1 like [Source:HGNC Symbol;Acc:HGNC:2431]	GO_CELLULAR_MACROMOLECULE_LOCALIZATION	GO_INTRACELLULAR_TRANSPORT						GO_APOPTOTIC_PROCESS
23255	MTCL1	microtubule crosslinking factor 1 [Source:HGNC Symbol;Acc:HGNC:29121]	GO_CELLULAR_MACROMOLECULE_LOCALIZATION	GO_INTRACELLULAR_TRANSPORT							GO_CYTOSKELETON_ORGANIZATION
29890	RBM15B	RNA binding motif protein 15B [Source:HGNC Symbol;Acc:HGNC:24303]	GO_CELLULAR_MACROMOLECULE_LOCALIZATION	GO_INTRACELLULAR_TRANSPORT
9295	SRSF11	serine and arginine rich splicing factor 11 [Source:HGNC Symbol;Acc:HGNC:10782]	GO_CELLULAR_MACROMOLECULE_LOCALIZATION	GO_INTRACELLULAR_TRANSPORT
2064	ERBB2	erb-b2 receptor tyrosine kinase 2 [Source:HGNC Symbol;Acc:HGNC:3430]	GO_CELLULAR_MACROMOLECULE_LOCALIZATION	GO_INTRACELLULAR_TRANSPORT
9789	SPCS2	signal peptidase complex subunit 2 [Source:HGNC Symbol;Acc:HGNC:28962]	GO_CELLULAR_MACROMOLECULE_LOCALIZATION	GO_INTRACELLULAR_TRANSPORT
51762	RAB8B	RAB8B, member RAS oncogene family [Source:HGNC Symbol;Acc:HGNC:30273]	GO_CELLULAR_MACROMOLECULE_LOCALIZATION	GO_INTRACELLULAR_TRANSPORT
5870	RAB6A	RAB6A, member RAS oncogene family [Source:HGNC Symbol;Acc:HGNC:9786]	GO_CELLULAR_MACROMOLECULE_LOCALIZATION	GO_INTRACELLULAR_TRANSPORT
6726	SRP9	signal recognition particle 9 [Source:HGNC Symbol;Acc:HGNC:11304]	GO_CELLULAR_MACROMOLECULE_LOCALIZATION	GO_INTRACELLULAR_TRANSPORT
3417	IDH1	isocitrate dehydrogenase (NADP(+)) 1, cytosolic [Source:HGNC Symbol;Acc:HGNC:5382]	GO_CELLULAR_MACROMOLECULE_LOCALIZATION	GO_INTRACELLULAR_TRANSPORT
23471	TRAM1	translocation associated membrane protein 1 [Source:HGNC Symbol;Acc:HGNC:20568]	GO_CELLULAR_MACROMOLECULE_LOCALIZATION	GO_INTRACELLULAR_TRANSPORT
3800	KIF5C	kinesin family member 5C [Source:HGNC Symbol;Acc:HGNC:6325]	GO_CELLULAR_MACROMOLECULE_LOCALIZATION	GO_INTRACELLULAR_TRANSPORT
253832	ZDHHC20	zinc finger DHHC-type containing 20 [Source:HGNC Symbol;Acc:HGNC:20749]	GO_CELLULAR_MACROMOLECULE_LOCALIZATION	GO_INTRACELLULAR_TRANSPORT
64429	ZDHHC6	zinc finger DHHC-type containing 6 [Source:HGNC Symbol;Acc:HGNC:19160]	GO_CELLULAR_MACROMOLECULE_LOCALIZATION	GO_INTRACELLULAR_TRANSPORT
161	AP2A2	adaptor related protein complex 2 subunit alpha 2 [Source:HGNC Symbol;Acc:HGNC:562]	GO_CELLULAR_MACROMOLECULE_LOCALIZATION	GO_INTRACELLULAR_TRANSPORT
8905	AP1S2	adaptor related protein complex 1 subunit sigma 2 [Source:HGNC Symbol;Acc:HGNC:560]	GO_CELLULAR_MACROMOLECULE_LOCALIZATION	GO_INTRACELLULAR_TRANSPORT
376267	RAB15	RAB15, member RAS oncogene family [Source:HGNC Symbol;Acc:HGNC:20150]	GO_CELLULAR_MACROMOLECULE_LOCALIZATION	GO_INTRACELLULAR_TRANSPORT
23484	LEPROTL1	leptin receptor overlapping transcript like 1 [Source:HGNC Symbol;Acc:HGNC:6555]	GO_CELLULAR_MACROMOLECULE_LOCALIZATION	GO_INTRACELLULAR_TRANSPORT
983	CDK1	cyclin dependent kinase 1 [Source:HGNC Symbol;Acc:HGNC:1722]	GO_CELLULAR_MACROMOLECULE_LOCALIZATION		GO_PROTEIN_CONTAINING_COMPLEX_ASSEMBLY	GO_PROTEIN_MODIFICATION_BY_SMALL_PROTEIN_CONJUGATION_OR_REMOVAL		GO_CELLULAR_RESPONSE_TO_DNA_DAMAGE_STIMULUS	GO_MITOTIC_CELL_CYCLE	GO_APOPTOTIC_PROCESS	GO_CYTOSKELETON_ORGANIZATION	GO_CELL_CYCLE_PROCESS
29997	NOP53	NOP53 ribosome biogenesis factor [Source:HGNC Symbol;Acc:HGNC:4333]	GO_CELLULAR_MACROMOLECULE_LOCALIZATION		GO_PROTEIN_CONTAINING_COMPLEX_ASSEMBLY	GO_PROTEIN_MODIFICATION_BY_SMALL_PROTEIN_CONJUGATION_OR_REMOVAL		GO_CELLULAR_RESPONSE_TO_DNA_DAMAGE_STIMULUS	GO_MITOTIC_CELL_CYCLE	GO_APOPTOTIC_PROCESS		GO_CELL_CYCLE_PROCESS
142	PARP1	poly(ADP-ribose) polymerase 1 [Source:HGNC Symbol;Acc:HGNC:270]	GO_CELLULAR_MACROMOLECULE_LOCALIZATION		GO_PROTEIN_CONTAINING_COMPLEX_ASSEMBLY			GO_CELLULAR_RESPONSE_TO_DNA_DAMAGE_STIMULUS		GO_APOPTOTIC_PROCESS
23122	CLASP2	cytoplasmic linker associated protein 2 [Source:HGNC Symbol;Acc:HGNC:17078]	GO_CELLULAR_MACROMOLECULE_LOCALIZATION		GO_PROTEIN_CONTAINING_COMPLEX_ASSEMBLY				GO_MITOTIC_CELL_CYCLE		GO_CYTOSKELETON_ORGANIZATION	GO_CELL_CYCLE_PROCESS
54443	ANLN	anillin actin binding protein [Source:HGNC Symbol;Acc:HGNC:14082]	GO_CELLULAR_MACROMOLECULE_LOCALIZATION		GO_PROTEIN_CONTAINING_COMPLEX_ASSEMBLY				GO_MITOTIC_CELL_CYCLE		GO_CYTOSKELETON_ORGANIZATION	GO_CELL_CYCLE_PROCESS
440145	MZT1	mitotic spindle organizing protein 1 [Source:HGNC Symbol;Acc:HGNC:33830]	GO_CELLULAR_MACROMOLECULE_LOCALIZATION		GO_PROTEIN_CONTAINING_COMPLEX_ASSEMBLY				GO_MITOTIC_CELL_CYCLE		GO_CYTOSKELETON_ORGANIZATION	GO_CELL_CYCLE_PROCESS
7094	TLN1	talin 1 [Source:HGNC Symbol;Acc:HGNC:11845]	GO_CELLULAR_MACROMOLECULE_LOCALIZATION		GO_PROTEIN_CONTAINING_COMPLEX_ASSEMBLY						GO_CYTOSKELETON_ORGANIZATION
7272	TTK	TTK protein kinase [Source:HGNC Symbol;Acc:HGNC:12401]	GO_CELLULAR_MACROMOLECULE_LOCALIZATION						GO_MITOTIC_CELL_CYCLE		GO_CYTOSKELETON_ORGANIZATION	GO_CELL_CYCLE_PROCESS
7072	TIA1	TIA1 cytotoxic granule associated RNA binding protein [Source:HGNC Symbol;Acc:HGNC:11802]	GO_CELLULAR_MACROMOLECULE_LOCALIZATION							GO_APOPTOTIC_PROCESS
8831	SYNGAP1	synaptic Ras GTPase activating protein 1 [Source:HGNC Symbol;Acc:HGNC:11497]	GO_CELLULAR_MACROMOLECULE_LOCALIZATION							GO_APOPTOTIC_PROCESS
23499	MACF1	microtubule actin crosslinking factor 1 [Source:HGNC Symbol;Acc:HGNC:13664]	GO_CELLULAR_MACROMOLECULE_LOCALIZATION								GO_CYTOSKELETON_ORGANIZATION
2317	FLNB	filamin B [Source:HGNC Symbol;Acc:HGNC:3755]	GO_CELLULAR_MACROMOLECULE_LOCALIZATION								GO_CYTOSKELETON_ORGANIZATION
114882	OSBPL8	oxysterol binding protein like 8 [Source:HGNC Symbol;Acc:HGNC:16396]	GO_CELLULAR_MACROMOLECULE_LOCALIZATION
10434	LYPLA1	lysophospholipase 1 [Source:HGNC Symbol;Acc:HGNC:6737]	GO_CELLULAR_MACROMOLECULE_LOCALIZATION
55204	GOLPH3L	golgi phosphoprotein 3 like [Source:HGNC Symbol;Acc:HGNC:24882]	GO_CELLULAR_MACROMOLECULE_LOCALIZATION
4301	AFDN	afadin, adherens junction formation factor [Source:HGNC Symbol;Acc:HGNC:7137]	GO_CELLULAR_MACROMOLECULE_LOCALIZATION
6683	SPAST	spastin [Source:HGNC Symbol;Acc:HGNC:11233]		GO_INTRACELLULAR_TRANSPORT	GO_PROTEIN_CONTAINING_COMPLEX_ASSEMBLY				GO_MITOTIC_CELL_CYCLE		GO_CYTOSKELETON_ORGANIZATION	GO_CELL_CYCLE_PROCESS
829	CAPZA1	capping actin protein of muscle Z-line subunit alpha 1 [Source:HGNC Symbol;Acc:HGNC:1488]		GO_INTRACELLULAR_TRANSPORT	GO_PROTEIN_CONTAINING_COMPLEX_ASSEMBLY						GO_CYTOSKELETON_ORGANIZATION
6709	SPTAN1	spectrin alpha, non-erythrocytic 1 [Source:HGNC Symbol;Acc:HGNC:11273]		GO_INTRACELLULAR_TRANSPORT	GO_PROTEIN_CONTAINING_COMPLEX_ASSEMBLY						GO_CYTOSKELETON_ORGANIZATION
830	CAPZA2	capping actin protein of muscle Z-line subunit alpha 2 [Source:HGNC Symbol;Acc:HGNC:1490]		GO_INTRACELLULAR_TRANSPORT	GO_PROTEIN_CONTAINING_COMPLEX_ASSEMBLY						GO_CYTOSKELETON_ORGANIZATION
23025	UNC13A	unc-13 homolog A [Source:HGNC Symbol;Acc:HGNC:23150]		GO_INTRACELLULAR_TRANSPORT	GO_PROTEIN_CONTAINING_COMPLEX_ASSEMBLY
10175	CNIH1	cornichon family AMPA receptor auxiliary protein 1 [Source:HGNC Symbol;Acc:HGNC:19431]		GO_INTRACELLULAR_TRANSPORT	GO_PROTEIN_CONTAINING_COMPLEX_ASSEMBLY
3064	HTT	huntingtin [Source:HGNC Symbol;Acc:HGNC:4851]		GO_INTRACELLULAR_TRANSPORT					GO_MITOTIC_CELL_CYCLE	GO_APOPTOTIC_PROCESS	GO_CYTOSKELETON_ORGANIZATION	GO_CELL_CYCLE_PROCESS
10525	HYOU1	hypoxia up-regulated 1 [Source:HGNC Symbol;Acc:HGNC:16931]		GO_INTRACELLULAR_TRANSPORT						GO_APOPTOTIC_PROCESS
9581	PREPL	prolyl endopeptidase like [Source:HGNC Symbol;Acc:HGNC:30228]		GO_INTRACELLULAR_TRANSPORT
134429	STARD4	StAR related lipid transfer domain containing 4 [Source:HGNC Symbol;Acc:HGNC:18058]		GO_INTRACELLULAR_TRANSPORT
23527	ACAP2	ArfGAP with coiled-coil, ankyrin repeat and PH domains 2 [Source:HGNC Symbol;Acc:HGNC:16469]		GO_INTRACELLULAR_TRANSPORT
55745	AP5M1	adaptor related protein complex 5 subunit mu 1 [Source:HGNC Symbol;Acc:HGNC:20192]		GO_INTRACELLULAR_TRANSPORT
5710	PSMD4	proteasome 26S subunit, non-ATPase 4 [Source:HGNC Symbol;Acc:HGNC:9561]			GO_PROTEIN_CONTAINING_COMPLEX_ASSEMBLY	GO_PROTEIN_MODIFICATION_BY_SMALL_PROTEIN_CONJUGATION_OR_REMOVAL	GO_PROTEIN_MODIFICATION_BY_SMALL_PROTEIN_CONJUGATION		GO_MITOTIC_CELL_CYCLE			GO_CELL_CYCLE_PROCESS
55832	CAND1	cullin associated and neddylation dissociated 1 [Source:HGNC Symbol;Acc:HGNC:30688]			GO_PROTEIN_CONTAINING_COMPLEX_ASSEMBLY	GO_PROTEIN_MODIFICATION_BY_SMALL_PROTEIN_CONJUGATION_OR_REMOVAL	GO_PROTEIN_MODIFICATION_BY_SMALL_PROTEIN_CONJUGATION
4282	MIF	macrophage migration inhibitory factor [Source:HGNC Symbol;Acc:HGNC:7097]			GO_PROTEIN_CONTAINING_COMPLEX_ASSEMBLY			GO_CELLULAR_RESPONSE_TO_DNA_DAMAGE_STIMULUS		GO_APOPTOTIC_PROCESS		GO_CELL_CYCLE_PROCESS
2521	FUS	FUS RNA binding protein [Source:HGNC Symbol;Acc:HGNC:4010]			GO_PROTEIN_CONTAINING_COMPLEX_ASSEMBLY			GO_CELLULAR_RESPONSE_TO_DNA_DAMAGE_STIMULUS
2547	XRCC6	X-ray repair cross complementing 6 [Source:HGNC Symbol;Acc:HGNC:4055]			GO_PROTEIN_CONTAINING_COMPLEX_ASSEMBLY			GO_CELLULAR_RESPONSE_TO_DNA_DAMAGE_STIMULUS
4171	MCM2	minichromosome maintenance complex component 2 [Source:HGNC Symbol;Acc:HGNC:6944]			GO_PROTEIN_CONTAINING_COMPLEX_ASSEMBLY				GO_MITOTIC_CELL_CYCLE	GO_APOPTOTIC_PROCESS		GO_CELL_CYCLE_PROCESS
3654	IRAK1	interleukin 1 receptor associated kinase 1 [Source:HGNC Symbol;Acc:HGNC:6112]			GO_PROTEIN_CONTAINING_COMPLEX_ASSEMBLY					GO_APOPTOTIC_PROCESS
2764	GMFB	glia maturation factor beta [Source:HGNC Symbol;Acc:HGNC:4373]			GO_PROTEIN_CONTAINING_COMPLEX_ASSEMBLY						GO_CYTOSKELETON_ORGANIZATION
120	ADD3	adducin 3 [Source:HGNC Symbol;Acc:HGNC:245]			GO_PROTEIN_CONTAINING_COMPLEX_ASSEMBLY						GO_CYTOSKELETON_ORGANIZATION
55172	DNAAF2	dynein axonemal assembly factor 2 [Source:HGNC Symbol;Acc:HGNC:20188]			GO_PROTEIN_CONTAINING_COMPLEX_ASSEMBLY						GO_CYTOSKELETON_ORGANIZATION
10728	PTGES3	prostaglandin E synthase 3 [Source:HGNC Symbol;Acc:HGNC:16049]			GO_PROTEIN_CONTAINING_COMPLEX_ASSEMBLY
24148	PRPF6	pre-mRNA processing factor 6 [Source:HGNC Symbol;Acc:HGNC:15860]			GO_PROTEIN_CONTAINING_COMPLEX_ASSEMBLY
22889	KHDC4	KH domain containing 4, pre-mRNA splicing factor [Source:HGNC Symbol;Acc:HGNC:29145]			GO_PROTEIN_CONTAINING_COMPLEX_ASSEMBLY
79026	AHNAK	AHNAK nucleoprotein [Source:HGNC Symbol;Acc:HGNC:347]			GO_PROTEIN_CONTAINING_COMPLEX_ASSEMBLY
6879	TAF7	TATA-box binding protein associated factor 7 [Source:HGNC Symbol;Acc:HGNC:11541]			GO_PROTEIN_CONTAINING_COMPLEX_ASSEMBLY
3646	EIF3E	eukaryotic translation initiation factor 3 subunit E [Source:HGNC Symbol;Acc:HGNC:3277]			GO_PROTEIN_CONTAINING_COMPLEX_ASSEMBLY
51187	RSL24D1	ribosomal L24 domain containing 1 [Source:HGNC Symbol;Acc:HGNC:18479]			GO_PROTEIN_CONTAINING_COMPLEX_ASSEMBLY
3021	H3F3B	H3 histone family member 3B [Source:HGNC Symbol;Acc:HGNC:4765]			GO_PROTEIN_CONTAINING_COMPLEX_ASSEMBLY
64946	CENPH	centromere protein H [Source:HGNC Symbol;Acc:HGNC:17268]			GO_PROTEIN_CONTAINING_COMPLEX_ASSEMBLY
203547	VMA21	vacuolar ATPase assembly factor VMA21 [Source:HGNC Symbol;Acc:HGNC:22082]			GO_PROTEIN_CONTAINING_COMPLEX_ASSEMBLY
124491	TMEM170A	transmembrane protein 170A [Source:HGNC Symbol;Acc:HGNC:29577]			GO_PROTEIN_CONTAINING_COMPLEX_ASSEMBLY
90871	DMAC1	distal membrane arm assembly complex 1 [Source:HGNC Symbol;Acc:HGNC:30536]			GO_PROTEIN_CONTAINING_COMPLEX_ASSEMBLY
56998	CTNNBIP1	catenin beta interacting protein 1 [Source:HGNC Symbol;Acc:HGNC:16913]			GO_PROTEIN_CONTAINING_COMPLEX_ASSEMBLY
1278	COL1A2	collagen type I alpha 2 chain [Source:HGNC Symbol;Acc:HGNC:2198]			GO_PROTEIN_CONTAINING_COMPLEX_ASSEMBLY
64110	MAGEF1	MAGE family member F1 [Source:HGNC Symbol;Acc:HGNC:29639]				GO_PROTEIN_MODIFICATION_BY_SMALL_PROTEIN_CONJUGATION_OR_REMOVAL	GO_PROTEIN_MODIFICATION_BY_SMALL_PROTEIN_CONJUGATION	GO_CELLULAR_RESPONSE_TO_DNA_DAMAGE_STIMULUS
55284	UBE2W	ubiquitin conjugating enzyme E2 W [Source:HGNC Symbol;Acc:HGNC:25616]				GO_PROTEIN_MODIFICATION_BY_SMALL_PROTEIN_CONJUGATION_OR_REMOVAL	GO_PROTEIN_MODIFICATION_BY_SMALL_PROTEIN_CONJUGATION	GO_CELLULAR_RESPONSE_TO_DNA_DAMAGE_STIMULUS
84101	USP44	ubiquitin specific peptidase 44 [Source:HGNC Symbol;Acc:HGNC:20064]				GO_PROTEIN_MODIFICATION_BY_SMALL_PROTEIN_CONJUGATION_OR_REMOVAL	GO_PROTEIN_MODIFICATION_BY_SMALL_PROTEIN_CONJUGATION		GO_MITOTIC_CELL_CYCLE			GO_CELL_CYCLE_PROCESS
7324	UBE2E1	ubiquitin conjugating enzyme E2 E1 [Source:HGNC Symbol;Acc:HGNC:12477]				GO_PROTEIN_MODIFICATION_BY_SMALL_PROTEIN_CONJUGATION_OR_REMOVAL	GO_PROTEIN_MODIFICATION_BY_SMALL_PROTEIN_CONJUGATION		GO_MITOTIC_CELL_CYCLE			GO_CELL_CYCLE_PROCESS
6045	RNF2	ring finger protein 2 [Source:HGNC Symbol;Acc:HGNC:10061]				GO_PROTEIN_MODIFICATION_BY_SMALL_PROTEIN_CONJUGATION_OR_REMOVAL	GO_PROTEIN_MODIFICATION_BY_SMALL_PROTEIN_CONJUGATION		GO_MITOTIC_CELL_CYCLE			GO_CELL_CYCLE_PROCESS
9529	BAG5	BCL2 associated athanogene 5 [Source:HGNC Symbol;Acc:HGNC:941]				GO_PROTEIN_MODIFICATION_BY_SMALL_PROTEIN_CONJUGATION_OR_REMOVAL	GO_PROTEIN_MODIFICATION_BY_SMALL_PROTEIN_CONJUGATION			GO_APOPTOTIC_PROCESS
55632	G2E3	G2/M-phase specific E3 ubiquitin protein ligase [Source:HGNC Symbol;Acc:HGNC:20338]				GO_PROTEIN_MODIFICATION_BY_SMALL_PROTEIN_CONJUGATION_OR_REMOVAL	GO_PROTEIN_MODIFICATION_BY_SMALL_PROTEIN_CONJUGATION			GO_APOPTOTIC_PROCESS
57092	PCNP	PEST proteolytic signal containing nuclear protein [Source:HGNC Symbol;Acc:HGNC:30023]				GO_PROTEIN_MODIFICATION_BY_SMALL_PROTEIN_CONJUGATION_OR_REMOVAL	GO_PROTEIN_MODIFICATION_BY_SMALL_PROTEIN_CONJUGATION
286827	TRIM59	tripartite motif containing 59 [Source:HGNC Symbol;Acc:HGNC:30834]				GO_PROTEIN_MODIFICATION_BY_SMALL_PROTEIN_CONJUGATION_OR_REMOVAL	GO_PROTEIN_MODIFICATION_BY_SMALL_PROTEIN_CONJUGATION
26232	FBXO2	F-box protein 2 [Source:HGNC Symbol;Acc:HGNC:13581]				GO_PROTEIN_MODIFICATION_BY_SMALL_PROTEIN_CONJUGATION_OR_REMOVAL	GO_PROTEIN_MODIFICATION_BY_SMALL_PROTEIN_CONJUGATION
7064	AC006538.1	thimet oligopeptidase 1 [Source:NCBI gene;Acc:7064]				GO_PROTEIN_MODIFICATION_BY_SMALL_PROTEIN_CONJUGATION_OR_REMOVAL	GO_PROTEIN_MODIFICATION_BY_SMALL_PROTEIN_CONJUGATION
23352	UBR4	ubiquitin protein ligase E3 component n-recognin 4 [Source:HGNC Symbol;Acc:HGNC:30313]				GO_PROTEIN_MODIFICATION_BY_SMALL_PROTEIN_CONJUGATION_OR_REMOVAL	GO_PROTEIN_MODIFICATION_BY_SMALL_PROTEIN_CONJUGATION
55236	UBA6	ubiquitin like modifier activating enzyme 6 [Source:HGNC Symbol;Acc:HGNC:25581]				GO_PROTEIN_MODIFICATION_BY_SMALL_PROTEIN_CONJUGATION_OR_REMOVAL	GO_PROTEIN_MODIFICATION_BY_SMALL_PROTEIN_CONJUGATION
6596	HLTF	helicase like transcription factor [Source:HGNC Symbol;Acc:HGNC:11099]				GO_PROTEIN_MODIFICATION_BY_SMALL_PROTEIN_CONJUGATION_OR_REMOVAL	GO_PROTEIN_MODIFICATION_BY_SMALL_PROTEIN_CONJUGATION
9412	MED21	mediator complex subunit 21 [Source:HGNC Symbol;Acc:HGNC:11473]				GO_PROTEIN_MODIFICATION_BY_SMALL_PROTEIN_CONJUGATION_OR_REMOVAL	GO_PROTEIN_MODIFICATION_BY_SMALL_PROTEIN_CONJUGATION
54165	DCUN1D1	defective in cullin neddylation 1 domain containing 1 [Source:HGNC Symbol;Acc:HGNC:18184]				GO_PROTEIN_MODIFICATION_BY_SMALL_PROTEIN_CONJUGATION_OR_REMOVAL	GO_PROTEIN_MODIFICATION_BY_SMALL_PROTEIN_CONJUGATION
79872	CBLL1	Cbl proto-oncogene like 1 [Source:HGNC Symbol;Acc:HGNC:21225]				GO_PROTEIN_MODIFICATION_BY_SMALL_PROTEIN_CONJUGATION_OR_REMOVAL	GO_PROTEIN_MODIFICATION_BY_SMALL_PROTEIN_CONJUGATION
56929	FEM1C	fem-1 homolog C [Source:HGNC Symbol;Acc:HGNC:16933]				GO_PROTEIN_MODIFICATION_BY_SMALL_PROTEIN_CONJUGATION_OR_REMOVAL	GO_PROTEIN_MODIFICATION_BY_SMALL_PROTEIN_CONJUGATION
9318	COPS2	COP9 signalosome subunit 2 [Source:HGNC Symbol;Acc:HGNC:30747]				GO_PROTEIN_MODIFICATION_BY_SMALL_PROTEIN_CONJUGATION_OR_REMOVAL		GO_CELLULAR_RESPONSE_TO_DNA_DAMAGE_STIMULUS
79155	TNIP2	TNFAIP3 interacting protein 2 [Source:HGNC Symbol;Acc:HGNC:19118]				GO_PROTEIN_MODIFICATION_BY_SMALL_PROTEIN_CONJUGATION_OR_REMOVAL				GO_APOPTOTIC_PROCESS
51499	TRIAP1	TP53 regulated inhibitor of apoptosis 1 [Source:HGNC Symbol;Acc:HGNC:26937]						GO_CELLULAR_RESPONSE_TO_DNA_DAMAGE_STIMULUS	GO_MITOTIC_CELL_CYCLE	GO_APOPTOTIC_PROCESS		GO_CELL_CYCLE_PROCESS
4176	MCM7	minichromosome maintenance complex component 7 [Source:HGNC Symbol;Acc:HGNC:6950]						GO_CELLULAR_RESPONSE_TO_DNA_DAMAGE_STIMULUS	GO_MITOTIC_CELL_CYCLE			GO_CELL_CYCLE_PROCESS
4849	CNOT3	CCR4-NOT transcription complex subunit 3 [Source:HGNC Symbol;Acc:HGNC:7879]						GO_CELLULAR_RESPONSE_TO_DNA_DAMAGE_STIMULUS	GO_MITOTIC_CELL_CYCLE			GO_CELL_CYCLE_PROCESS
57805	CCAR2	cell cycle and apoptosis regulator 2 [Source:HGNC Symbol;Acc:HGNC:23360]						GO_CELLULAR_RESPONSE_TO_DNA_DAMAGE_STIMULUS		GO_APOPTOTIC_PROCESS
3190	HNRNPK	heterogeneous nuclear ribonucleoprotein K [Source:HGNC Symbol;Acc:HGNC:5044]						GO_CELLULAR_RESPONSE_TO_DNA_DAMAGE_STIMULUS		GO_APOPTOTIC_PROCESS
440275	EIF2AK4	eukaryotic translation initiation factor 2 alpha kinase 4 [Source:HGNC Symbol;Acc:HGNC:19687]						GO_CELLULAR_RESPONSE_TO_DNA_DAMAGE_STIMULUS				GO_CELL_CYCLE_PROCESS
55702	YJU2	YJU2 splicing factor homolog [Source:HGNC Symbol;Acc:HGNC:25518]						GO_CELLULAR_RESPONSE_TO_DNA_DAMAGE_STIMULUS
55010	PARPBP	PARP1 binding protein [Source:HGNC Symbol;Acc:HGNC:26074]						GO_CELLULAR_RESPONSE_TO_DNA_DAMAGE_STIMULUS
200734	SPRED2	sprouty related EVH1 domain containing 2 [Source:HGNC Symbol;Acc:HGNC:17722]						GO_CELLULAR_RESPONSE_TO_DNA_DAMAGE_STIMULUS
79624	ARMT1	acidic residue methyltransferase 1 [Source:HGNC Symbol;Acc:HGNC:17872]						GO_CELLULAR_RESPONSE_TO_DNA_DAMAGE_STIMULUS
6749	SSRP1	structure specific recognition protein 1 [Source:HGNC Symbol;Acc:HGNC:11327]						GO_CELLULAR_RESPONSE_TO_DNA_DAMAGE_STIMULUS
10463	SLC30A9	solute carrier family 30 member 9 [Source:HGNC Symbol;Acc:HGNC:1329]						GO_CELLULAR_RESPONSE_TO_DNA_DAMAGE_STIMULUS
6996	TDG	thymine DNA glycosylase [Source:HGNC Symbol;Acc:HGNC:11700]						GO_CELLULAR_RESPONSE_TO_DNA_DAMAGE_STIMULUS
5378	PMS1	PMS1 homolog 1, mismatch repair system component [Source:HGNC Symbol;Acc:HGNC:9121]						GO_CELLULAR_RESPONSE_TO_DNA_DAMAGE_STIMULUS
22880	MORC2	MORC family CW-type zinc finger 2 [Source:HGNC Symbol;Acc:HGNC:23573]						GO_CELLULAR_RESPONSE_TO_DNA_DAMAGE_STIMULUS
332	BIRC5	baculoviral IAP repeat containing 5 [Source:HGNC Symbol;Acc:HGNC:593]							GO_MITOTIC_CELL_CYCLE	GO_APOPTOTIC_PROCESS	GO_CYTOSKELETON_ORGANIZATION	GO_CELL_CYCLE_PROCESS
4605	MYBL2	MYB proto-oncogene like 2 [Source:HGNC Symbol;Acc:HGNC:7548]							GO_MITOTIC_CELL_CYCLE	GO_APOPTOTIC_PROCESS	GO_CYTOSKELETON_ORGANIZATION	GO_CELL_CYCLE_PROCESS
54801	HAUS6	HAUS augmin like complex subunit 6 [Source:HGNC Symbol;Acc:HGNC:25948]							GO_MITOTIC_CELL_CYCLE		GO_CYTOSKELETON_ORGANIZATION	GO_CELL_CYCLE_PROCESS
22981	NINL	ninein like [Source:HGNC Symbol;Acc:HGNC:29163]							GO_MITOTIC_CELL_CYCLE		GO_CYTOSKELETON_ORGANIZATION	GO_CELL_CYCLE_PROCESS
4172	MCM3	minichromosome maintenance complex component 3 [Source:HGNC Symbol;Acc:HGNC:6945]							GO_MITOTIC_CELL_CYCLE			GO_CELL_CYCLE_PROCESS
9837	GINS1	GINS complex subunit 1 [Source:HGNC Symbol;Acc:HGNC:28980]							GO_MITOTIC_CELL_CYCLE			GO_CELL_CYCLE_PROCESS
10776	ARPP19	cAMP regulated phosphoprotein 19 [Source:HGNC Symbol;Acc:HGNC:16967]							GO_MITOTIC_CELL_CYCLE			GO_CELL_CYCLE_PROCESS
55055	ZWILCH	zwilch kinetochore protein [Source:HGNC Symbol;Acc:HGNC:25468]							GO_MITOTIC_CELL_CYCLE			GO_CELL_CYCLE_PROCESS
5054	SERPINE1	serpin family E member 1 [Source:HGNC Symbol;Acc:HGNC:8583]								GO_APOPTOTIC_PROCESS
7804	LRP8	LDL receptor related protein 8 [Source:HGNC Symbol;Acc:HGNC:6700]								GO_APOPTOTIC_PROCESS
8241	RBM10	RNA binding motif protein 10 [Source:HGNC Symbol;Acc:HGNC:9896]								GO_APOPTOTIC_PROCESS
11325	DDX42	DEAD-box helicase 42 [Source:HGNC Symbol;Acc:HGNC:18676]								GO_APOPTOTIC_PROCESS
3932	LCK	LCK proto-oncogene, Src family tyrosine kinase [Source:HGNC Symbol;Acc:HGNC:6524]								GO_APOPTOTIC_PROCESS
26155	NOC2L	NOC2 like nucleolar associated transcriptional repressor [Source:HGNC Symbol;Acc:HGNC:24517]								GO_APOPTOTIC_PROCESS
64065	PERP	p53 apoptosis effector related to PMP22 [Source:HGNC Symbol;Acc:HGNC:17637]								GO_APOPTOTIC_PROCESS
2120	ETV6	ETS variant 6 [Source:HGNC Symbol;Acc:HGNC:3495]								GO_APOPTOTIC_PROCESS
51527	GSKIP	GSK3B interacting protein [Source:HGNC Symbol;Acc:HGNC:20343]								GO_APOPTOTIC_PROCESS
10558	SPTLC1	serine palmitoyltransferase long chain base subunit 1 [Source:HGNC Symbol;Acc:HGNC:11277]								GO_APOPTOTIC_PROCESS
10428	CFDP1	craniofacial development protein 1 [Source:HGNC Symbol;Acc:HGNC:1873]								GO_APOPTOTIC_PROCESS
51454	GULP1	GULP PTB domain containing engulfment adaptor 1 [Source:HGNC Symbol;Acc:HGNC:18649]								GO_APOPTOTIC_PROCESS
27069	GHITM	growth hormone inducible transmembrane protein [Source:HGNC Symbol;Acc:HGNC:17281]								GO_APOPTOTIC_PROCESS
55114	ARHGAP17	Rho GTPase activating protein 17 [Source:HGNC Symbol;Acc:HGNC:18239]									GO_CYTOSKELETON_ORGANIZATION
29763	PACSIN3	protein kinase C and casein kinase substrate in neurons 3 [Source:HGNC Symbol;Acc:HGNC:8572]									GO_CYTOSKELETON_ORGANIZATION
1400	CRMP1	collapsin response mediator protein 1 [Source:HGNC Symbol;Acc:HGNC:2365]									GO_CYTOSKELETON_ORGANIZATION
5339	PLEC	plectin [Source:HGNC Symbol;Acc:HGNC:9069]									GO_CYTOSKELETON_ORGANIZATION
25932	CLIC4	chloride intracellular channel 4 [Source:HGNC Symbol;Acc:HGNC:13518]									GO_CYTOSKELETON_ORGANIZATION
64423	INF2	inverted formin, FH2 and WH2 domain containing [Source:HGNC Symbol;Acc:HGNC:23791]									GO_CYTOSKELETON_ORGANIZATION
26959	HBP1	HMG-box transcription factor 1 [Source:HGNC Symbol;Acc:HGNC:23200]										GO_CELL_CYCLE_PROCESS
2218	FKTN	fukutin [Source:HGNC Symbol;Acc:HGNC:3622]
10135	NAMPT	nicotinamide phosphoribosyltransferase [Source:HGNC Symbol;Acc:HGNC:30092]
10622	POLR3G	RNA polymerase III subunit G [Source:HGNC Symbol;Acc:HGNC:30075]
8227	AKAP17A	A-kinase anchoring protein 17A [Source:HGNC Symbol;Acc:HGNC:18783]
11100	HNRNPUL1	heterogeneous nuclear ribonucleoprotein U like 1 [Source:HGNC Symbol;Acc:HGNC:17011]
80746	TSEN2	tRNA splicing endonuclease subunit 2 [Source:HGNC Symbol;Acc:HGNC:28422]
285672	SREK1IP1	SREK1 interacting protein 1 [Source:HGNC Symbol;Acc:HGNC:26716]
9406	ZRANB2	zinc finger RANBP2-type containing 2 [Source:HGNC Symbol;Acc:HGNC:13058]
1875	E2F5	E2F transcription factor 5 [Source:HGNC Symbol;Acc:HGNC:3119]
132625	ZFP42	ZFP42 zinc finger protein [Source:HGNC Symbol;Acc:HGNC:30949]
246243	RNASEH1	ribonuclease H1 [Source:HGNC Symbol;Acc:HGNC:18466]
54433	GAR1	GAR1 ribonucleoprotein [Source:HGNC Symbol;Acc:HGNC:14264]
8491	MAP4K3	mitogen-activated protein kinase kinase kinase kinase 3 [Source:HGNC Symbol;Acc:HGNC:6865]
2697	GJA1	gap junction protein alpha 1 [Source:HGNC Symbol;Acc:HGNC:4274]
4650	MYO9B	myosin IXB [Source:HGNC Symbol;Acc:HGNC:7609]
221178	SPATA13	spermatogenesis associated 13 [Source:HGNC Symbol;Acc:HGNC:23222]
56990	CDC42SE2	CDC42 small effector 2 [Source:HGNC Symbol;Acc:HGNC:18547]
55748	CNDP2	carnosine dipeptidase 2 [Source:HGNC Symbol;Acc:HGNC:24437]
10939	AFG3L2	AFG3 like matrix AAA peptidase subunit 2 [Source:HGNC Symbol;Acc:HGNC:315]
11095	ADAMTS8	ADAM metallopeptidase with thrombospondin type 1 motif 8 [Source:HGNC Symbol;Acc:HGNC:224]
10985	GCN1	GCN1 activator of EIF2AK4 [Source:HGNC Symbol;Acc:HGNC:4199]
55127	HEATR1	HEAT repeat containing 1 [Source:HGNC Symbol;Acc:HGNC:25517]
1938	EEF2	eukaryotic translation elongation factor 2 [Source:HGNC Symbol;Acc:HGNC:3214]
51621	KLF13	Kruppel like factor 13 [Source:HGNC Symbol;Acc:HGNC:13672]
6942	TCF20	transcription factor 20 [Source:HGNC Symbol;Acc:HGNC:11631]
4801	NFYB	nuclear transcription factor Y subunit beta [Source:HGNC Symbol;Acc:HGNC:7805]
23760	PITPNB	phosphatidylinositol transfer protein beta [Source:HGNC Symbol;Acc:HGNC:9002]
115	ADCY9	adenylate cyclase 9 [Source:HGNC Symbol;Acc:HGNC:240]
57045	TWSG1	twisted gastrulation BMP signaling modulator 1 [Source:HGNC Symbol;Acc:HGNC:12429]
29957	SLC25A24	solute carrier family 25 member 24 [Source:HGNC Symbol;Acc:HGNC:20662]
81671	VMP1	vacuole membrane protein 1 [Source:HGNC Symbol;Acc:HGNC:29559]
8895	CPNE3	copine 3 [Source:HGNC Symbol;Acc:HGNC:2316]
57538	ALPK3	alpha kinase 3 [Source:HGNC Symbol;Acc:HGNC:17574]
9612	NCOR2	nuclear receptor corepressor 2 [Source:HGNC Symbol;Acc:HGNC:7673]
6897	TARS	threonyl-tRNA synthetase [Source:HGNC Symbol;Acc:HGNC:11572]
23264	ZC3H7B	zinc finger CCCH-type containing 7B [Source:HGNC Symbol;Acc:HGNC:30869]
54881	TEX10	testis expressed 10 [Source:HGNC Symbol;Acc:HGNC:25988]
113802	HENMT1	HEN methyltransferase 1 [Source:HGNC Symbol;Acc:HGNC:26400]
81627	TRMT1L	tRNA methyltransferase 1 like [Source:HGNC Symbol;Acc:HGNC:16782]
253782	CERS6	ceramide synthase 6 [Source:HGNC Symbol;Acc:HGNC:23826]
8672	EIF4G3	eukaryotic translation initiation factor 4 gamma 3 [Source:HGNC Symbol;Acc:HGNC:3298]
149986	LSM14B	LSM family member 14B [Source:HGNC Symbol;Acc:HGNC:15887]
84340	GFM2	G elongation factor mitochondrial 2 [Source:HGNC Symbol;Acc:HGNC:29682]
84188	FAR1	fatty acyl-CoA reductase 1 [Source:HGNC Symbol;Acc:HGNC:26222]
2936	GSR	glutathione-disulfide reductase [Source:HGNC Symbol;Acc:HGNC:4623]
54664	TMEM106B	transmembrane protein 106B [Source:HGNC Symbol;Acc:HGNC:22407]
10479	SLC9A6	solute carrier family 9 member A6 [Source:HGNC Symbol;Acc:HGNC:11079]
29929	ALG6	ALG6 alpha-1,3-glucosyltransferase [Source:HGNC Symbol;Acc:HGNC:23157]
29968	PSAT1	phosphoserine aminotransferase 1 [Source:HGNC Symbol;Acc:HGNC:19129]
55256	ADI1	acireductone dioxygenase 1 [Source:HGNC Symbol;Acc:HGNC:30576]
9140	ATG12	autophagy related 12 [Source:HGNC Symbol;Acc:HGNC:588]
51301	GCNT4	glucosaminyl (N-acetyl) transferase 4 [Source:HGNC Symbol;Acc:HGNC:17973]
8566	PDXK	pyridoxal kinase [Source:HGNC Symbol;Acc:HGNC:8819]
79830	ZMYM1	zinc finger MYM-type containing 1 [Source:HGNC Symbol;Acc:HGNC:26253]
81488	POLR2M	RNA polymerase II subunit M [Source:HGNC Symbol;Acc:HGNC:14862]
9197	SLC33A1	solute carrier family 33 member 1 [Source:HGNC Symbol;Acc:HGNC:95]
528	ATP6V1C1	ATPase H+ transporting V1 subunit C1 [Source:HGNC Symbol;Acc:HGNC:856]
4047	LSS	lanosterol synthase [Source:HGNC Symbol;Acc:HGNC:6708]
3930	LBR	lamin B receptor [Source:HGNC Symbol;Acc:HGNC:6518]
285362	SUMF1	sulfatase modifying factor 1 [Source:HGNC Symbol;Acc:HGNC:20376]
55529	PIP4P2	phosphatidylinositol-4,5-bisphosphate 4-phosphatase 2 [Source:HGNC Symbol;Acc:HGNC:25452]
154807	VKORC1L1	vitamin K epoxide reductase complex subunit 1 like 1 [Source:HGNC Symbol;Acc:HGNC:21492]
23262	PPIP5K2	diphosphoinositol pentakisphosphate kinase 2 [Source:HGNC Symbol;Acc:HGNC:29035]
3927	LASP1	LIM and SH3 protein 1 [Source:HGNC Symbol;Acc:HGNC:6513]
64924	SLC30A5	solute carrier family 30 member 5 [Source:HGNC Symbol;Acc:HGNC:19089]
85865	GTPBP10	GTP binding protein 10 [Source:HGNC Symbol;Acc:HGNC:25106]
54545	MTMR12	myotubularin related protein 12 [Source:HGNC Symbol;Acc:HGNC:18191]
55500	ETNK1	ethanolamine kinase 1 [Source:HGNC Symbol;Acc:HGNC:24649]
6520	SLC3A2	solute carrier family 3 member 2 [Source:HGNC Symbol;Acc:HGNC:11026]
79668	PARP8	poly(ADP-ribose) polymerase family member 8 [Source:HGNC Symbol;Acc:HGNC:26124]
374986	MIGA1	mitoguardin 1 [Source:HGNC Symbol;Acc:HGNC:24741]
7584	ZNF35	zinc finger protein 35 [Source:HGNC Symbol;Acc:HGNC:13099]
3344	FOXN2	forkhead box N2 [Source:HGNC Symbol;Acc:HGNC:5281]
114569	MAL2	mal, T cell differentiation protein 2 (gene/pseudogene) [Source:HGNC Symbol;Acc:HGNC:13634]
79736	TEFM	transcription elongation factor, mitochondrial [Source:HGNC Symbol;Acc:HGNC:26223]
5203	PFDN4	prefoldin subunit 4 [Source:HGNC Symbol;Acc:HGNC:8868]
64318	NOC3L	NOC3 like DNA replication regulator [Source:HGNC Symbol;Acc:HGNC:24034]
2130	EWSR1	EWS RNA binding protein 1 [Source:HGNC Symbol;Acc:HGNC:3508]
25792	CIZ1	CDKN1A interacting zinc finger protein 1 [Source:HGNC Symbol;Acc:HGNC:16744]
51663	ZFR	zinc finger RNA binding protein [Source:HGNC Symbol;Acc:HGNC:17277]
54976	C20orf27	chromosome 20 open reading frame 27 [Source:HGNC Symbol;Acc:HGNC:15873]
55573	CDV3	CDV3 homolog [Source:HGNC Symbol;Acc:HGNC:26928]
56951	C5orf15	chromosome 5 open reading frame 15 [Source:HGNC Symbol;Acc:HGNC:20656]
5955	RCN2	reticulocalbin 2 [Source:HGNC Symbol;Acc:HGNC:9935]
6764	ST5	suppression of tumorigenicity 5 [Source:HGNC Symbol;Acc:HGNC:11350]
79896	THNSL1	threonine synthase like 1 [Source:HGNC Symbol;Acc:HGNC:26160]
9689	BZW1	basic leucine zipper and W2 domains 1 [Source:HGNC Symbol;Acc:HGNC:18380]
