# Supplementary material for: Automated minute scale RNA-seq of pluripotent stem cell differentiation reveals early divergence of human and mouse gene expression kinetics
Source: PLoS Comput Biol. 2019 Dec 9;15(12):e1007543. doi: 10.1371/journal.pcbi.1007543 (PMC6922475; doi:10.1371/journal.pcbi.1007543)
Supplement: S6 Table — (XLSX) [file pcbi.1007543.s007.xlsx]

## Sheet: Trendy_mouse_peakOrthologs
Feature	Segment1.Slope	Segment2.Slope	Segment3.Slope	Segment4.Slope	Segment5.Slope	Segment6.Slope	Segment1.Trend	Segment2.Trend	Segment3.Trend	Segment4.Trend	Segment5.Trend	Segment6.Trend	Segment1.Pvalue	Segment2.Pvalue	Segment3.Pvalue	Segment4.Pvalue	Segment5.Pvalue	Segment6.Pvalue	Breakpoint1	Breakpoint2	Breakpoint3	Breakpoint4	Breakpoint5	AdjustedR2	X.m_0..Trend	X.m_4..Trend	X.m_8..Trend	X.m_12..Trend	X.m_16..Trend	X.m_20..Trend	X.m_24..Trend	X.m_28..Trend	X.m_32..Trend	X.m_36..Trend	X.m_40..Trend	X.m_44..Trend	X.m_48..Trend	X.m_52..Trend	X.m_56..Trend	X.m_64..Trend	X.m_68..Trend	X.m_72..Trend	X.m_76..Trend	X.m_80..Trend	X.m_84..Trend	X.m_88..Trend	X.m_92..Trend	X.m_96..Trend	X.m_100..Trend
Dnm2	0.03972	-0.00096907	NA	NA	NA	NA	1	-1	NA	NA	NA	NA	0.103728	0.0280341	NA	NA	NA	NA	17.6264	NA	NA	NA	NA	0.485193	1	1	1	1	1	-1	-1	-1	-1	-1	-1	-1	-1	-1	-1	-1	-1	-1	-1	-1	-1	-1	-1	-1	-1
Traf3	0.023294	-0.0012824	-5.9078e-05	NA	NA	NA	1	-1	0	NA	NA	NA	0.137879	0.0427804	0.413193	NA	NA	NA	20	328.728	NA	NA	NA	0.478744	1	1	1	1	1	-1	-1	-1	-1	-1	-1	-1	-1	-1	-1	-1	-1	-1	-1	-1	-1	-1	-1	-1	-1
Thbs1	0.018431	-0.0057024	-0.001734	0.00080231	0.0034399	NA	1	-1	-1	1	1	NA	0.0824189	0.0265594	0.0739259	0.0681362	0.0444905	NA	21.2061	136.006	259.98	486.463	NA	0.886226	1	1	1	1	1	1	-1	-1	-1	-1	-1	-1	-1	-1	-1	-1	-1	-1	-1	-1	-1	-1	-1	-1	-1
Tia1	0.02027	-0.0094096	9.179e-05	0.0024431	-8.9319e-05	NA	1	-1	0	1	0	NA	0.0790359	0.129743	0.2764	0.112405	0.411657	NA	23.4878	51.5004	363.992	443.282	NA	0.540004	1	1	1	1	1	1	-1	-1	-1	-1	-1	-1	-1	0	0	0	0	0	0	0	0	0	0	0	0
Hltf	0.021263	-0.0028338	0.00060731	NA	NA	NA	1	-1	1	NA	NA	NA	0.112196	0.0838342	0.0477984	NA	NA	NA	23.967	139.695	NA	NA	NA	0.313302	1	1	1	1	1	1	-1	-1	-1	-1	-1	-1	-1	-1	-1	-1	-1	-1	-1	-1	-1	-1	-1	-1	-1
Ppp1r10	0.0094716	-0.0041118	0.0021502	-0.0023009	0.00014803	NA	1	-1	1	-1	0	NA	0.0791572	0.0709757	0.0846531	0.0689765	0.292252	NA	41.7474	123.973	240.479	364.218	NA	0.484255	1	1	1	1	1	1	1	1	1	1	1	-1	-1	-1	-1	-1	-1	-1	-1	-1	-1	-1	-1	-1	-1
Erbb2ip	0.010678	-0.003491	-0.00030937	NA	NA	NA	1	-1	-1	NA	NA	NA	0.0826533	0.118387	0.0927955	NA	NA	NA	45.0094	124	NA	NA	NA	0.314655	1	1	1	1	1	1	1	1	1	1	1	1	-1	-1	-1	-1	-1	-1	-1	-1	-1	-1	-1	-1	-1
Amotl2	0.0043154	-0.012647	0.0014496	-0.0017894	0.0009238	NA	1	-1	1	-1	1	NA	0.135176	0.106794	0.179968	0.123836	0.033327	NA	45.3529	73.1289	156.001	247.334	NA	0.512449	1	1	1	1	1	1	1	1	1	1	1	1	-1	-1	-1	-1	-1	-1	1	1	1	1	1	1	1
Myc	0.0031467	-0.0022793	-0.00019371	NA	NA	NA	1	-1	-1	NA	NA	NA	0.170704	0.0458739	0.143599	NA	NA	NA	48.0001	219.09	NA	NA	NA	0.661947	1	1	1	1	1	1	1	1	1	1	1	1	1	-1	-1	-1	-1	-1	-1	-1	-1	-1	-1	-1	-1
Plau	0.004329	-0.017028	-8.4782e-05	NA	NA	NA	1	-1	0	NA	NA	NA	0.150382	0.0909088	0.200284	NA	NA	NA	48.0005	72.0187	NA	NA	NA	0.478649	1	1	1	1	1	1	1	1	1	1	1	1	-1	-1	-1	-1	-1	-1	0	0	0	0	0	0	0
Smarcal1	0.0035318	-0.0034282	0.0017024	-0.014796	0.0015619	-0.0029764	1	-1	1	-1	1	-1	0.199034	0.105505	0.0513308	0.16146	0.133209	0.134108	51.3083	141.303	368	392.002	520.247	0.295359	1	1	1	1	1	1	1	1	1	1	1	1	1	-1	-1	-1	-1	-1	-1	-1	-1	-1	-1	-1	-1
Plekhg3	0.0048542	-0.015623	0.0037275	-0.001023	0.00049554	NA	1	-1	1	-1	0	NA	0.161115	0.157072	0.0755521	0.0960332	0.257214	NA	53.0573	84.0012	197.147	429.518	NA	0.211301	1	1	1	1	1	1	1	1	1	1	1	1	1	1	-1	-1	-1	-1	-1	-1	1	1	1	1	1
Hsd17b7	0.0046236	-0.002833	0.00093012	NA	NA	NA	1	-1	1	NA	NA	NA	0.144006	0.0515235	0.0428755	NA	NA	NA	55.9837	220	NA	NA	NA	0.430264	1	1	1	1	1	1	1	1	1	1	1	1	1	1	-1	-1	-1	-1	-1	-1	-1	-1	-1	-1	-1
Prickle2	0.0089598	-0.015358	4.6629e-05	NA	NA	NA	1	-1	0	NA	NA	NA	0.0602546	0.133827	0.311709	NA	NA	NA	58.0393	84.0374	NA	NA	NA	0.254431	1	1	1	1	1	1	1	1	1	1	1	1	1	1	1	-1	-1	-1	-1	-1	-1	0	0	0	0
Slc3a2	0.0091021	-0.029932	0.0026356	-0.010188	-0.00038984	NA	1	-1	1	0	-1	NA	0.0581365	0.0919562	0.0520741	0.228488	0.0943073	NA	59.9807	83.8236	229.457	248.069	NA	0.562504	1	1	1	1	1	1	1	1	1	1	1	1	1	1	1	-1	-1	-1	-1	-1	1	1	1	1	1
Plk2	0.0065573	-0.0050431	-7.4157e-05	NA	NA	NA	1	-1	0	NA	NA	NA	0.0724675	0.0547736	0.250151	NA	NA	NA	60.3443	148.696	NA	NA	NA	0.584452	1	1	1	1	1	1	1	1	1	1	1	1	1	1	1	-1	-1	-1	-1	-1	-1	-1	-1	-1	-1
Lrpap1	0.0049727	-0.0010894	0.00080477	NA	NA	NA	1	-1	1	NA	NA	NA	0.127176	0.116548	0.0553755	NA	NA	NA	60.5231	237.866	NA	NA	NA	0.256423	1	1	1	1	1	1	1	1	1	1	1	1	1	1	1	-1	-1	-1	-1	-1	-1	-1	-1	-1	-1
Cdkn1a	0.0092393	-0.0042234	-0.00050163	-0.00017771	NA	NA	1	-1	-1	0	NA	NA	0.0570441	0.0402162	0.112554	0.381011	NA	NA	63.9099	189.399	458.002	NA	NA	0.733934	1	1	1	1	1	1	1	1	1	1	1	1	1	1	1	-1	-1	-1	-1	-1	-1	-1	-1	-1	-1
Hspa5	0.0029114	-0.00079734	0.011927	NA	NA	NA	1	-1	1	NA	NA	NA	0.150461	0.0285278	0.0939451	NA	NA	NA	64.2424	567.804	NA	NA	NA	0.501198	1	1	1	1	1	1	1	1	1	1	1	1	1	1	1	1	-1	-1	-1	-1	-1	-1	-1	-1	-1
Atf4	0.0046682	-0.0016754	9.5614e-05	NA	NA	NA	1	-1	0	NA	NA	NA	0.0929403	0.0520953	0.280382	NA	NA	NA	68.0003	256.006	NA	NA	NA	0.414928	1	1	1	1	1	1	1	1	1	1	1	1	1	1	1	1	-1	-1	-1	-1	-1	-1	-1	-1	-1
Ska2	0.0024622	-0.0016441	0.0016953	-0.0027875	0.0032885	NA	1	-1	1	-1	1	NA	0.165359	0.0843442	0.0573788	0.163427	0.102001	NA	71.9854	233.716	439.988	511.523	NA	0.355675	1	1	1	1	1	1	1	1	1	1	1	1	1	1	1	1	1	1	-1	-1	-1	-1	-1	-1	-1
Zdhhc20	0.0043879	-0.0015994	0.00017078	NA	NA	NA	1	-1	0	NA	NA	NA	0.114211	0.0690885	0.262928	NA	NA	NA	73.4326	290.158	NA	NA	NA	0.292892	1	1	1	1	1	1	1	1	1	1	1	1	1	1	1	1	1	1	-1	-1	-1	-1	-1	-1	-1
Jdp2	0.0051604	-0.0014546	0.0015364	NA	NA	NA	1	-1	1	NA	NA	NA	0.0844272	0.0261673	0.11462	NA	NA	NA	73.7266	467.473	NA	NA	NA	0.61231	1	1	1	1	1	1	1	1	1	1	1	1	1	1	1	1	1	1	-1	-1	-1	-1	-1	-1	-1
Gxylt1	0.0063894	-0.0012588	0.0048864	-0.0013419	NA	NA	1	-1	1	-1	NA	NA	0.0751773	0.0508117	0.192807	0.08427	NA	NA	74.2126	364.063	404.195	NA	NA	0.374521	1	1	1	1	1	1	1	1	1	1	1	1	1	1	1	1	1	1	-1	-1	-1	-1	-1	-1	-1
Pcf11	0.0043121	-0.004696	5.549e-05	NA	NA	NA	1	-1	0	NA	NA	NA	0.0745191	0.0539046	0.291172	NA	NA	NA	76.0037	161.01	NA	NA	NA	0.548291	1	1	1	1	1	1	1	1	1	1	1	1	1	1	1	1	1	1	-1	-1	-1	-1	-1	-1	-1
Brd1	0.005794	-0.0029801	3.1314e-05	NA	NA	NA	1	-1	0	NA	NA	NA	0.0641424	0.0413622	0.408905	NA	NA	NA	76.0042	230.809	NA	NA	NA	0.606804	1	1	1	1	1	1	1	1	1	1	1	1	1	1	1	1	1	1	-1	-1	-1	-1	-1	-1	-1
Col18a1	0.0021697	-0.00054069	0.00078559	NA	NA	NA	1	-1	1	NA	NA	NA	0.109513	0.0445574	0.121613	NA	NA	NA	78.1901	454.084	NA	NA	NA	0.319594	1	1	1	1	1	1	1	1	1	1	1	1	1	1	1	1	1	1	1	-1	-1	-1	-1	-1	-1
Scaf8	0.0037567	-0.0004025	NA	NA	NA	NA	1	-1	NA	NA	NA	NA	0.0899882	0.0508157	NA	NA	NA	NA	78.2736	NA	NA	NA	NA	0.261703	1	1	1	1	1	1	1	1	1	1	1	1	1	1	1	1	1	1	1	-1	-1	-1	-1	-1	-1
Ints6	0.007502	-0.00094836	NA	NA	NA	NA	1	-1	NA	NA	NA	NA	0.0526762	0.0273213	NA	NA	NA	NA	81.5253	NA	NA	NA	NA	0.545834	1	1	1	1	1	1	1	1	1	1	1	1	1	1	1	1	1	1	1	1	-1	-1	-1	-1	-1
Mthfd2	0.0084103	-0.001412	-0.00021763	NA	NA	NA	1	-1	0	NA	NA	NA	0.0487678	0.0710739	0.22219	NA	NA	NA	82.0577	295.216	NA	NA	NA	0.449589	1	1	1	1	1	1	1	1	1	1	1	1	1	1	1	1	1	1	1	1	-1	-1	-1	-1	-1
Spats2l	0.0016872	-0.006046	-0.00046612	0.0011158	-0.0008518	NA	1	-1	-1	0	0	NA	0.149686	0.0515558	0.0681995	0.334969	0.39831	NA	82.2724	156.406	514.977	560.002	NA	0.803343	1	1	1	1	1	1	1	1	1	1	1	1	1	1	1	1	1	1	1	1	-1	-1	-1	-1	-1
Sgk1	0.00406	-0.0026192	-0.00041396	NA	NA	NA	1	-1	-1	NA	NA	NA	0.0567473	0.0388631	0.0582038	NA	NA	NA	83.5493	228.044	NA	NA	NA	0.780562	1	1	1	1	1	1	1	1	1	1	1	1	1	1	1	1	1	1	1	1	-1	-1	-1	-1	-1
Sema6a	0.0065096	-0.000945	NA	NA	NA	NA	1	-1	NA	NA	NA	NA	0.0397033	0.0195062	NA	NA	NA	NA	83.9999	NA	NA	NA	NA	0.695391	1	1	1	1	1	1	1	1	1	1	1	1	1	1	1	1	1	1	1	1	1	-1	-1	-1	-1
Slc30a1	0.0015703	0.017442	-0.0038855	-0.00073831	2.3919e-05	0.0011023	0	1	-1	0	0	1	0.258193	0.0228984	0.0125308	0.265584	0.463108	0.136655	39.4658	85.0715	282.33	346.597	514.213	0.944446	0	0	0	0	0	0	0	0	0	0	1	1	1	1	1	1	1	1	1	1	1	-1	-1	-1	-1
Epc1	0.0073425	-0.0057635	-0.00028926	NA	NA	NA	1	-1	-1	NA	NA	NA	0.0565369	0.131619	0.126495	NA	NA	NA	89.3246	152.003	NA	NA	NA	0.32042	1	1	1	1	1	1	1	1	1	1	1	1	1	1	1	1	1	1	1	1	1	1	-1	-1	-1
Zfp777	0.0063829	-0.0014215	-9.3967e-05	NA	NA	NA	1	-1	0	NA	NA	NA	0.0482986	0.0437547	0.37394	NA	NA	NA	89.7887	357.936	NA	NA	NA	0.542733	1	1	1	1	1	1	1	1	1	1	1	1	1	1	1	1	1	1	1	1	1	1	-1	-1	-1
D5Ertd579e	0.0066387	-0.0016166	0.00011225	NA	NA	NA	1	-1	0	NA	NA	NA	0.0551987	0.0566713	0.348574	NA	NA	NA	91.0598	320.028	NA	NA	NA	0.408532	1	1	1	1	1	1	1	1	1	1	1	1	1	1	1	1	1	1	1	1	1	1	-1	-1	-1
Herpud1	0.0060601	-0.014015	-8.5575e-06	NA	NA	NA	1	-1	0	NA	NA	NA	0.0440356	0.0765396	0.462779	NA	NA	NA	91.9984	125.811	NA	NA	NA	0.515361	1	1	1	1	1	1	1	1	1	1	1	1	1	1	1	1	1	1	1	1	1	1	-1	-1	-1
Ldlr	0.0042131	-0.0062313	0.00041405	NA	NA	NA	1	-1	1	NA	NA	NA	0.0555813	0.0335013	0.0655214	NA	NA	NA	92.3161	198.263	NA	NA	NA	0.763441	1	1	1	1	1	1	1	1	1	1	1	1	1	1	1	1	1	1	1	1	1	1	1	-1	-1
Bclaf1	0.0072978	-0.0017497	0.0036389	-0.00039743	NA	NA	1	-1	1	-1	NA	NA	0.0284743	0.0326085	0.0685073	0.164835	NA	NA	93.0185	323.817	404	NA	NA	0.686846	1	1	1	1	1	1	1	1	1	1	1	1	1	1	1	1	1	1	1	1	1	1	1	-1	-1
Srsf6	0.0048587	-0.0010831	-0.004393	-0.00016278	NA	NA	1	-1	-1	-1	NA	NA	0.0356794	0.0833387	0.135376	0.194617	NA	NA	101.779	259.999	306.703	NA	NA	0.756055	1	1	1	1	1	1	1	1	1	1	1	1	1	1	1	1	1	1	1	1	1	1	1	1	1
Zfp623	0.0042315	-0.0009946	0.0003404	NA	NA	NA	1	-1	1	NA	NA	NA	0.0538351	0.0696615	0.167913	NA	NA	NA	106.169	343.963	NA	NA	NA	0.333685	1	1	1	1	1	1	1	1	1	1	1	1	1	1	1	1	1	1	1	1	1	1	1	1	1
Tle3	0.0049604	-0.0034231	0.0019163	-0.00082623	NA	NA	1	-1	1	-1	NA	NA	0.0453334	0.0500253	0.055471	0.139787	NA	NA	107.91	248.01	432.05	NA	NA	0.484687	1	1	1	1	1	1	1	1	1	1	1	1	1	1	1	1	1	1	1	1	1	1	1	1	1
Map3k1	0.0024354	-0.0017084	0.00031932	NA	NA	NA	1	-1	1	NA	NA	NA	0.0867888	0.0669587	0.132941	NA	NA	NA	108.01	282.109	NA	NA	NA	0.3052	1	1	1	1	1	1	1	1	1	1	1	1	1	1	1	1	1	1	1	1	1	1	1	1	1
Acsl3	0.0026452	-0.003978	0.00016956	NA	NA	NA	1	-1	1	NA	NA	NA	0.0696945	0.0373998	0.173598	NA	NA	NA	110.275	240.688	NA	NA	NA	0.720889	1	1	1	1	1	1	1	1	1	1	1	1	1	1	1	1	1	1	1	1	1	1	1	1	1
Nfx1	0.0033631	-0.00085282	0.00014359	NA	NA	NA	1	-1	0	NA	NA	NA	0.0577143	0.0514798	0.377596	NA	NA	NA	113.016	428.066	NA	NA	NA	0.391049	1	1	1	1	1	1	1	1	1	1	1	1	1	1	1	1	1	1	1	1	1	1	1	1	1
Impact	0.0038448	-0.00092731	NA	NA	NA	NA	1	-1	NA	NA	NA	NA	0.056256	0.0278847	NA	NA	NA	NA	114.64	NA	NA	NA	NA	0.523173	1	1	1	1	1	1	1	1	1	1	1	1	1	1	1	1	1	1	1	1	1	1	1	1	1
Ctcf	0.005497	-0.0014084	-0.00024693	NA	NA	NA	1	-1	0	NA	NA	NA	0.0392315	0.0698631	0.210143	NA	NA	NA	116.994	323.105	NA	NA	NA	0.49893	1	1	1	1	1	1	1	1	1	1	1	1	1	1	1	1	1	1	1	1	1	1	1	1	1
Rnf216	0.0029924	-0.00056054	NA	NA	NA	NA	1	-1	NA	NA	NA	NA	0.0725405	0.0494229	NA	NA	NA	NA	118.814	NA	NA	NA	NA	0.292456	1	1	1	1	1	1	1	1	1	1	1	1	1	1	1	1	1	1	1	1	1	1	1	1	1
Hspa1a	-0.0052664	0.0065473	-0.0059985	-0.00010608	NA	NA	0	1	-1	0	NA	NA	0.204619	0.0501081	0.0758436	0.24663	NA	NA	33.1952	120.008	193.026	NA	NA	0.480099	0	0	0	0	0	0	0	0	0	1	1	1	1	1	1	1	1	1	1	1	1	1	1	1	1
Hmgcr	0.0030675	-0.0055091	0.00059047	0.0025197	NA	NA	1	-1	1	1	NA	NA	0.0559936	0.0450637	0.0734534	0.168349	NA	NA	120.559	222.194	536.024	NA	NA	0.647883	1	1	1	1	1	1	1	1	1	1	1	1	1	1	1	1	1	1	1	1	1	1	1	1	1
Hmox1	0.0061706	-0.0064335	-0.0022798	4.2428e-06	NA	NA	1	-1	-1	0	NA	NA	0.0145918	0.0201422	0.0945576	0.481079	NA	NA	122.04	223.36	288	NA	NA	0.949089	1	1	1	1	1	1	1	1	1	1	1	1	1	1	1	1	1	1	1	1	1	1	1	1	1
Mcl1	0.0010261	-0.0043003	0.00033147	-0.00051281	0.0073996	NA	1	-1	1	0	1	NA	0.154998	0.100654	0.154304	0.284051	0.192467	NA	123.301	189.13	457.041	572.116	NA	0.329525	1	1	1	1	1	1	1	1	1	1	1	1	1	1	1	1	1	1	1	1	1	1	1	1	1
Sqstm1	0.0012133	-0.0014103	-0.00044299	0.00082947	NA	NA	1	-1	-1	0	NA	NA	0.106819	0.0624763	0.0985845	0.409949	NA	NA	124	299.286	565.844	NA	NA	0.625354	1	1	1	1	1	1	1	1	1	1	1	1	1	1	1	1	1	1	1	1	1	1	1	1	1
Cdkn2b	0.00089977	-0.0015976	-0.00026869	NA	NA	NA	1	-1	-1	NA	NA	NA	0.159139	0.0569351	0.144585	NA	NA	NA	124.005	302.14	NA	NA	NA	0.607466	1	1	1	1	1	1	1	1	1	1	1	1	1	1	1	1	1	1	1	1	1	1	1	1	1
Ubc	0.0097641	0.0017876	-0.011681	4.9792e-05	-0.0015171	NA	1	1	-1	0	0	NA	0.0483525	0.157094	0.0312261	0.322449	0.287356	NA	50.5085	124.012	187.152	559.836	NA	0.904268	1	1	1	1	1	1	1	1	1	1	1	1	1	1	1	1	1	1	1	1	1	1	1	1	1
Hspa1b	0.007018	-0.0068085	-4.5959e-06	NA	NA	NA	1	-1	0	NA	NA	NA	0.021456	0.0316752	0.484844	NA	NA	NA	124.167	230.302	NA	NA	NA	0.821564	1	1	1	1	1	1	1	1	1	1	1	1	1	1	1	1	1	1	1	1	1	1	1	1	1
Exog	-0.0072788	0.0048326	-0.0010572	0.0013379	NA	NA	-1	1	-1	1	NA	NA	0.149464	0.0591763	0.0342361	0.175939	NA	NA	31.8543	124.88	500.351	NA	NA	0.503544	-1	-1	-1	-1	-1	-1	-1	-1	-1	1	1	1	1	1	1	1	1	1	1	1	1	1	1	1	1
Sall4	0.0023448	-0.00038605	NA	NA	NA	NA	1	-1	NA	NA	NA	NA	0.0530179	0.0461294	NA	NA	NA	NA	126.945	NA	NA	NA	NA	0.392094	1	1	1	1	1	1	1	1	1	1	1	1	1	1	1	1	1	1	1	1	1	1	1	1	1
Jun	0.0026452	-0.0078307	0.00046878	NA	NA	NA	1	-1	1	NA	NA	NA	0.0669656	0.0935561	0.0634635	NA	NA	NA	127.666	177.935	NA	NA	NA	0.360329	1	1	1	1	1	1	1	1	1	1	1	1	1	1	1	1	1	1	1	1	1	1	1	1	1
Zscan21	0.0033496	-0.00078966	0.0013357	NA	NA	NA	1	-1	1	NA	NA	NA	0.068881	0.0929245	0.088636	NA	NA	NA	127.941	403.979	NA	NA	NA	0.27607	1	1	1	1	1	1	1	1	1	1	1	1	1	1	1	1	1	1	1	1	1	1	1	1	1
Idi1	0.0013477	-0.0029313	0.00019443	0.0016093	NA	NA	1	-1	0	1	NA	NA	0.120225	0.0967294	0.301457	0.0756085	NA	NA	128	227.78	432.155	NA	NA	0.396782	1	1	1	1	1	1	1	1	1	1	1	1	1	1	1	1	1	1	1	1	1	1	1	1	1
Brd2	0.0041858	-0.0047763	9.9494e-05	NA	NA	NA	1	-1	1	NA	NA	NA	0.0244092	0.0305567	0.196874	NA	NA	NA	129.12	238.852	NA	NA	NA	0.821066	1	1	1	1	1	1	1	1	1	1	1	1	1	1	1	1	1	1	1	1	1	1	1	1	1
Hsph1	0.0035928	-9.8942e-05	NA	NA	NA	NA	1	-1	NA	NA	NA	NA	0.0356491	0.176493	NA	NA	NA	NA	130.6	NA	NA	NA	NA	0.612085	1	1	1	1	1	1	1	1	1	1	1	1	1	1	1	1	1	1	1	1	1	1	1	1	1
Thrap3	0.00415	-0.0029705	0.00021867	NA	NA	NA	1	-1	1	NA	NA	NA	0.046312	0.0859066	0.177193	NA	NA	NA	131.717	239.991	NA	NA	NA	0.338142	1	1	1	1	1	1	1	1	1	1	1	1	1	1	1	1	1	1	1	1	1	1	1	1	1
Vcp	0.0031288	-0.00043056	-0.0017921	NA	NA	NA	1	-1	-1	NA	NA	NA	0.0455266	0.14403	0.0310711	NA	NA	NA	135.868	356	NA	NA	NA	0.715758	1	1	1	1	1	1	1	1	1	1	1	1	1	1	1	1	1	1	1	1	1	1	1	1	1
Dnaja1	0.0030107	-0.00026159	NA	NA	NA	NA	1	-1	NA	NA	NA	NA	0.0611593	0.104187	NA	NA	NA	NA	135.924	NA	NA	NA	NA	0.324908	1	1	1	1	1	1	1	1	1	1	1	1	1	1	1	1	1	1	1	1	1	1	1	1	1
Grsf1	0.0032511	-0.0023096	-0.00041413	NA	NA	NA	1	-1	-1	NA	NA	NA	0.0440992	0.035051	0.123298	NA	NA	NA	136	337.342	NA	NA	NA	0.737596	1	1	1	1	1	1	1	1	1	1	1	1	1	1	1	1	1	1	1	1	1	1	1	1	1
Dynll2	0.0028686	-0.0011966	0.005161	-0.0010202	NA	NA	1	-1	1	-1	NA	NA	0.0596056	0.0733055	0.134268	0.0939639	NA	NA	136.99	348.099	399.992	NA	NA	0.329971	1	1	1	1	1	1	1	1	1	1	1	1	1	1	1	1	1	1	1	1	1	1	1	1	1
Hspa8	0.0009546	-0.0032498	-0.00010924	NA	NA	NA	1	-1	0	NA	NA	NA	0.150633	0.0794572	0.252949	NA	NA	NA	139.995	234.133	NA	NA	NA	0.521722	1	1	1	1	1	1	1	1	1	1	1	1	1	1	1	1	1	1	1	1	1	1	1	1	1
Bcl9l	0.0025445	-0.00083403	NA	NA	NA	NA	1	-1	NA	NA	NA	NA	0.0749879	0.039764	NA	NA	NA	NA	140	NA	NA	NA	NA	0.350916	1	1	1	1	1	1	1	1	1	1	1	1	1	1	1	1	1	1	1	1	1	1	1	1	1
Ppm1b	0.0013355	-0.0014464	0.014537	-0.00088901	0.0041522	NA	1	-1	1	-1	1	NA	0.124167	0.0553631	0.123942	0.162153	0.135729	NA	140.147	364.17	392.106	540.143	NA	0.437419	1	1	1	1	1	1	1	1	1	1	1	1	1	1	1	1	1	1	1	1	1	1	1	1	1
Por	0.0010445	-0.00076814	NA	NA	NA	NA	1	-1	NA	NA	NA	NA	0.146811	0.0389142	NA	NA	NA	NA	144	NA	NA	NA	NA	0.362477	1	1	1	1	1	1	1	1	1	1	1	1	1	1	1	1	1	1	1	1	1	1	1	1	1
Aars	0.0043147	-0.00053956	NA	NA	NA	NA	1	-1	NA	NA	NA	NA	0.0371224	0.053701	NA	NA	NA	NA	146.712	NA	NA	NA	NA	0.548216	1	1	1	1	1	1	1	1	1	1	1	1	1	1	1	1	1	1	1	1	1	1	1	1	1
Hexim1	0.0029229	-0.0011741	0.00044027	NA	NA	NA	1	-1	0	NA	NA	NA	0.0414737	0.0341214	0.230709	NA	NA	NA	148.001	451.347	NA	NA	NA	0.573559	1	1	1	1	1	1	1	1	1	1	1	1	1	1	1	1	1	1	1	1	1	1	1	1	1
Supt16	0.0017811	-0.00029353	NA	NA	NA	NA	1	-1	NA	NA	NA	NA	0.0603981	0.0702255	NA	NA	NA	NA	150.402	NA	NA	NA	NA	0.300301	1	1	1	1	1	1	1	1	1	1	1	1	1	1	1	1	1	1	1	1	1	1	1	1	1
Ddx42	0.0025401	-0.0011934	0.0068669	-0.00093688	NA	NA	1	-1	0	-1	NA	NA	0.0551665	0.067236	0.21605	0.0903937	NA	NA	150.738	363.991	392.658	NA	NA	0.322147	1	1	1	1	1	1	1	1	1	1	1	1	1	1	1	1	1	1	1	1	1	1	1	1	1
Nfxl1	0.00070467	-0.0014173	-7.2714e-05	NA	NA	NA	1	-1	0	NA	NA	NA	0.150415	0.0696615	0.353825	NA	NA	NA	152.55	320	NA	NA	NA	0.452744	1	1	1	1	1	1	1	1	1	1	1	1	1	1	1	1	1	1	1	1	1	1	1	1	1
Gdf11	0.0033615	-0.0017679	0.0092718	-0.00037032	NA	NA	1	-1	1	-1	NA	NA	0.0462692	0.0711004	0.192138	0.187167	NA	NA	154.317	330.709	356	NA	NA	0.384045	1	1	1	1	1	1	1	1	1	1	1	1	1	1	1	1	1	1	1	1	1	1	1	1	1
Tmem57	0.0029962	-0.0065231	-0.00040498	NA	NA	NA	1	-1	-1	NA	NA	NA	0.0384895	0.0792866	0.0698118	NA	NA	NA	155.79	212.001	NA	NA	NA	0.647872	1	1	1	1	1	1	1	1	1	1	1	1	1	1	1	1	1	1	1	1	1	1	1	1	1
Col1a2	0.00072913	-0.00072539	-0.00017998	NA	NA	NA	1	-1	0	NA	NA	NA	0.112972	0.0739546	0.209343	NA	NA	NA	155.999	362.064	NA	NA	NA	0.38224	1	1	1	1	1	1	1	1	1	1	1	1	1	1	1	1	1	1	1	1	1	1	1	1	1
Tnks1bp1	0.0022471	-0.0013415	-0.00017331	NA	NA	NA	1	-1	0	NA	NA	NA	0.0395829	0.0542394	0.205296	NA	NA	NA	155.999	337.438	NA	NA	NA	0.556049	1	1	1	1	1	1	1	1	1	1	1	1	1	1	1	1	1	1	1	1	1	1	1	1	1
Clip2	-0.00027503	0.0049523	-0.00086875	0.0004018	NA	NA	0	1	-1	0	NA	NA	0.351887	0.190823	0.0534465	0.240582	NA	NA	118.847	155.999	440.896	NA	NA	0.265759	0	0	0	0	0	0	0	0	0	0	0	0	0	0	0	0	0	0	0	0	0	0	0	0	0
Mat2a	0.0029802	-0.0017326	0.00022702	NA	NA	NA	1	-1	0	NA	NA	NA	0.0462512	0.0770264	0.214715	NA	NA	NA	155.999	316.04	NA	NA	NA	0.351772	1	1	1	1	1	1	1	1	1	1	1	1	1	1	1	1	1	1	1	1	1	1	1	1	1
Kdm2a	0.0024588	-0.0062895	0.00013533	NA	NA	NA	1	-1	1	NA	NA	NA	0.0463548	0.155117	0.183132	NA	NA	NA	155.999	195.441	NA	NA	NA	0.277813	1	1	1	1	1	1	1	1	1	1	1	1	1	1	1	1	1	1	1	1	1	1	1	1	1
Soga1	0.0020698	-0.001351	-0.00010585	NA	NA	NA	1	-1	0	NA	NA	NA	0.0580432	0.06415	0.341427	NA	NA	NA	155.999	355.069	NA	NA	NA	0.416483	1	1	1	1	1	1	1	1	1	1	1	1	1	1	1	1	1	1	1	1	1	1	1	1	1
Col4a2	0.00090343	-0.00091161	-4.9513e-05	NA	NA	NA	1	-1	0	NA	NA	NA	0.0916806	0.0659725	0.379881	NA	NA	NA	156	345.083	NA	NA	NA	0.39168	1	1	1	1	1	1	1	1	1	1	1	1	1	1	1	1	1	1	1	1	1	1	1	1	1
Srsf5	0.0020229	-0.0073614	-0.00032608	0.0060602	-0.00037038	NA	1	-1	0	1	-1	NA	0.0459515	0.0573246	0.236243	0.151304	0.149922	NA	156	209.824	363.994	392.237	NA	0.674294	1	1	1	1	1	1	1	1	1	1	1	1	1	1	1	1	1	1	1	1	1	1	1	1	1
Txnip	0.0016196	-9.1361e-05	NA	NA	NA	NA	1	-1	NA	NA	NA	NA	0.059294	0.198046	NA	NA	NA	NA	156	NA	NA	NA	NA	0.326166	1	1	1	1	1	1	1	1	1	1	1	1	1	1	1	1	1	1	1	1	1	1	1	1	1
Eif4h	0.0016449	-0.00016057	0.0023516	NA	NA	NA	1	-1	0	NA	NA	NA	0.0772151	0.167518	0.341241	NA	NA	NA	156	568.071	NA	NA	NA	0.206052	1	1	1	1	1	1	1	1	1	1	1	1	1	1	1	1	1	1	1	1	1	1	1	1	1
Ppp1r9b	-0.0011065	0.0054917	-0.00039802	NA	NA	NA	-1	1	-1	NA	NA	NA	0.1491	0.149217	0.0589866	NA	NA	NA	115.047	156	NA	NA	NA	0.230052	-1	-1	-1	-1	-1	-1	-1	-1	-1	-1	-1	-1	-1	-1	-1	-1	-1	-1	-1	-1	-1	-1	-1	-1	-1
Nefl	0.00085396	-0.0014603	-0.00023786	NA	NA	NA	1	-1	-1	NA	NA	NA	0.0843332	0.0360183	0.135822	NA	NA	NA	156	347.13	NA	NA	NA	0.764177	1	1	1	1	1	1	1	1	1	1	1	1	1	1	1	1	1	1	1	1	1	1	1	1	1
Dnajb1	0.0020644	-0.0088255	0.00024148	NA	NA	NA	1	-1	1	NA	NA	NA	0.044015	0.0895175	0.0851306	NA	NA	NA	156.001	190.696	NA	NA	NA	0.45108	1	1	1	1	1	1	1	1	1	1	1	1	1	1	1	1	1	1	1	1	1	1	1	1	1
Ccnd1	0.0013971	-0.0013671	0.00026937	NA	NA	NA	1	-1	1	NA	NA	NA	0.0741797	0.0832067	0.133214	NA	NA	NA	156.001	297.912	NA	NA	NA	0.229418	1	1	1	1	1	1	1	1	1	1	1	1	1	1	1	1	1	1	1	1	1	1	1	1	1
Kctd18	-0.0016942	0.0098512	-0.0014113	-0.00018153	NA	NA	-1	1	-1	0	NA	NA	0.0950042	0.165406	0.0651038	0.249175	NA	NA	124.834	156.001	342.664	NA	NA	0.382141	-1	-1	-1	-1	-1	-1	-1	-1	-1	-1	-1	-1	-1	-1	-1	-1	-1	-1	-1	-1	-1	-1	-1	-1	-1
Hyou1	0.0014905	-0.0066629	-0.00051431	0.000679	NA	NA	1	-1	-1	0	NA	NA	0.0599317	0.194491	0.0615635	0.200593	NA	NA	156.001	178.592	488.815	NA	NA	0.486724	1	1	1	1	1	1	1	1	1	1	1	1	1	1	1	1	1	1	1	1	1	1	1	1	1
Mafg	0.00062872	-0.0034886	-8.6867e-05	NA	NA	NA	1	-1	0	NA	NA	NA	0.135762	0.125831	0.215412	NA	NA	NA	156.001	205.556	NA	NA	NA	0.40741	1	1	1	1	1	1	1	1	1	1	1	1	1	1	1	1	1	1	1	1	1	1	1	1	1
Ier2	0.00061876	-0.013784	0.00021116	NA	NA	NA	1	-1	1	NA	NA	NA	0.170331	0.131224	0.116536	NA	NA	NA	156.002	177.191	NA	NA	NA	0.446321	1	1	1	1	1	1	1	1	1	1	1	1	1	1	1	1	1	1	1	1	1	1	1	1	1
Pik3r1	0.0010929	-0.0010215	-2.8862e-05	NA	NA	NA	1	-1	0	NA	NA	NA	0.107836	0.0791649	0.451645	NA	NA	NA	156.022	352.554	NA	NA	NA	0.279324	1	1	1	1	1	1	1	1	1	1	1	1	1	1	1	1	1	1	1	1	1	1	1	1	1
Btg2	0.0013175	-0.0012788	0.00067284	NA	NA	NA	1	-1	1	NA	NA	NA	0.102957	0.154373	0.0653199	NA	NA	NA	156.051	271.163	NA	NA	NA	0.212924	1	1	1	1	1	1	1	1	1	1	1	1	1	1	1	1	1	1	1	1	1	1	1	1	1
Mkrn1	0.0029539	-0.0032568	0.00054073	0.0078832	NA	NA	1	-1	1	1	NA	NA	0.0438403	0.187265	0.0701875	0.165799	NA	NA	156.544	211.986	570.532	NA	NA	0.513535	1	1	1	1	1	1	1	1	1	1	1	1	1	1	1	1	1	1	1	1	1	1	1	1	1
Wdr1	0.00098541	-0.002012	0.00033945	NA	NA	NA	1	-1	1	NA	NA	NA	0.102918	0.077331	0.102337	NA	NA	NA	160.021	279.985	NA	NA	NA	0.309809	1	1	1	1	1	1	1	1	1	1	1	1	1	1	1	1	1	1	1	1	1	1	1	1	1
Banp	0.0023645	-0.00022112	NA	NA	NA	NA	1	-1	NA	NA	NA	NA	0.0724821	0.16267	NA	NA	NA	NA	164.001	NA	NA	NA	NA	0.233718	1	1	1	1	1	1	1	1	1	1	1	1	1	1	1	1	1	1	1	1	1	1	1	1	1
B3galt6	0.0018673	-0.00034121	NA	NA	NA	NA	1	-1	NA	NA	NA	NA	0.0636212	0.0862724	NA	NA	NA	NA	172	NA	NA	NA	NA	0.264563	1	1	1	1	1	1	1	1	1	1	1	1	1	1	1	1	1	1	1	1	1	1	1	1	1
Zfp28	0.0022552	-0.0017299	0.00045057	NA	NA	NA	1	-1	0	NA	NA	NA	0.0773568	0.0672486	0.238323	NA	NA	NA	172.12	395.019	NA	NA	NA	0.276267	1	1	1	1	1	1	1	1	1	1	1	1	1	1	1	1	1	1	1	1	1	1	1	1	1
Flna	0.0020863	-0.0012898	0.0016513	NA	NA	NA	1	-1	1	NA	NA	NA	0.0704764	0.0773955	0.0893706	NA	NA	NA	183.984	419.182	NA	NA	NA	0.239993	1	1	1	1	1	1	1	1	1	1	1	1	1	1	1	1	1	1	1	1	1	1	1	1	1
Me1	0.0009655	-0.0012369	NA	NA	NA	NA	1	-1	NA	NA	NA	NA	0.0819954	0.0208348	NA	NA	NA	NA	188.007	NA	NA	NA	NA	0.697709	1	1	1	1	1	1	1	1	1	1	1	1	1	1	1	1	1	1	1	1	1	1	1	1	1
Kdm4a	0.0010446	-0.00044073	NA	NA	NA	NA	1	-1	NA	NA	NA	NA	0.067752	0.0515145	NA	NA	NA	NA	191.493	NA	NA	NA	NA	0.282429	1	1	1	1	1	1	1	1	1	1	1	1	1	1	1	1	1	1	1	1	1	1	1	1	1
Map1a	-0.0033726	0.0057987	-0.0031597	-0.00090907	NA	NA	-1	1	-1	-1	NA	NA	0.153137	0.0308758	0.0436265	0.0673987	NA	NA	56.0015	191.856	343.993	NA	NA	0.765318	-1	-1	-1	-1	-1	-1	-1	-1	-1	-1	-1	-1	-1	-1	-1	1	1	1	1	1	1	1	1	1	1
Gprasp1	0.0018367	-0.00048771	NA	NA	NA	NA	1	-1	NA	NA	NA	NA	0.049477	0.0591784	NA	NA	NA	NA	192	NA	NA	NA	NA	0.367689	1	1	1	1	1	1	1	1	1	1	1	1	1	1	1	1	1	1	1	1	1	1	1	1	1
Zmynd11	0.0012274	-0.0039105	5.5915e-05	NA	NA	NA	1	-1	0	NA	NA	NA	0.0800146	0.116875	0.371795	NA	NA	NA	194.747	259.6	NA	NA	NA	0.27432	1	1	1	1	1	1	1	1	1	1	1	1	1	1	1	1	1	1	1	1	1	1	1	1	1
Zscan10	0.0021114	-0.0010275	NA	NA	NA	NA	1	-1	NA	NA	NA	NA	0.0459166	0.0330614	NA	NA	NA	NA	199.569	NA	NA	NA	NA	0.487012	1	1	1	1	1	1	1	1	1	1	1	1	1	1	1	1	1	1	1	1	1	1	1	1	1
Numa1	0.0015183	-0.00051772	NA	NA	NA	NA	1	-1	NA	NA	NA	NA	0.0680573	0.0727344	NA	NA	NA	NA	200.582	NA	NA	NA	NA	0.221466	1	1	1	1	1	1	1	1	1	1	1	1	1	1	1	1	1	1	1	1	1	1	1	1	1
Gtf2a1	-0.0043996	0.0045478	-0.00083948	NA	NA	NA	-1	1	-1	NA	NA	NA	0.0532225	0.0837114	0.0470791	NA	NA	NA	118.365	204.992	NA	NA	NA	0.388326	-1	-1	-1	-1	-1	-1	-1	-1	-1	-1	-1	-1	-1	-1	-1	-1	-1	-1	-1	-1	-1	-1	-1	-1	-1
Mfap1a	0.0021455	-0.00069083	NA	NA	NA	NA	1	-1	NA	NA	NA	NA	0.0428491	0.0575976	NA	NA	NA	NA	219.185	NA	NA	NA	NA	0.415976	1	1	1	1	1	1	1	1	1	1	1	1	1	1	1	1	1	1	1	1	1	1	1	1	1
Fignl1	-0.0025226	0.0048731	-0.00073395	NA	NA	NA	-1	1	-1	NA	NA	NA	0.057969	0.0552072	0.041382	NA	NA	NA	130.981	222.261	NA	NA	NA	0.531221	-1	-1	-1	-1	-1	-1	-1	-1	-1	-1	-1	-1	-1	-1	-1	-1	-1	-1	-1	-1	-1	-1	-1	-1	-1
Dgcr8	0.0033356	-0.0036122	-0.00089469	NA	NA	NA	1	-1	-1	NA	NA	NA	0.0268161	0.0880197	0.0721864	NA	NA	NA	225.558	321.805	NA	NA	NA	0.631958	1	1	1	1	1	1	1	1	1	1	1	1	1	1	1	1	1	1	1	1	1	1	1	1	1
Prkca	-0.0012723	0.0034783	-0.00075811	NA	NA	NA	-1	1	-1	NA	NA	NA	0.123942	0.129843	0.0580819	NA	NA	NA	155.982	231.627	NA	NA	NA	0.20147	-1	-1	-1	-1	-1	-1	-1	-1	-1	-1	-1	-1	-1	-1	-1	-1	-1	-1	-1	-1	-1	-1	-1	-1	-1
Arrdc4	0.0018612	-0.00037295	NA	NA	NA	NA	1	-1	NA	NA	NA	NA	0.0357149	0.0932818	NA	NA	NA	NA	236	NA	NA	NA	NA	0.510013	1	1	1	1	1	1	1	1	1	1	1	1	1	1	1	1	1	1	1	1	1	1	1	1	1
Mlh3	-0.0024994	0.0046448	-0.0021956	0.0004358	NA	NA	-1	1	-1	1	NA	NA	0.0627315	0.0774398	0.0885639	0.180527	NA	NA	156.005	243.049	375.646	NA	NA	0.29318	-1	-1	-1	-1	-1	-1	-1	-1	-1	-1	-1	-1	-1	-1	-1	-1	-1	-1	-1	-1	-1	-1	-1	-1	-1
Nefh	-3.5693e-05	0.0029784	-0.0008276	NA	NA	NA	0	1	-1	NA	NA	NA	0.482731	0.0480051	0.0422598	NA	NA	NA	106.645	244.67	NA	NA	NA	0.600375	0	0	0	0	0	0	0	0	0	0	0	0	0	0	0	0	0	0	0	0	0	0	0	0	0
Pcyt1b	0.0013107	-0.00029265	NA	NA	NA	NA	1	-1	NA	NA	NA	NA	0.0623928	0.152141	NA	NA	NA	NA	245.671	NA	NA	NA	NA	0.241917	1	1	1	1	1	1	1	1	1	1	1	1	1	1	1	1	1	1	1	1	1	1	1	1	1
Zfp239	-0.0014097	0.0031143	-0.00050179	NA	NA	NA	-1	1	-1	NA	NA	NA	0.144341	0.0875618	0.0961148	NA	NA	NA	133.957	247.977	NA	NA	NA	0.272441	-1	-1	-1	-1	-1	-1	-1	-1	-1	-1	-1	-1	-1	-1	-1	-1	-1	-1	-1	-1	-1	-1	-1	-1	-1
Plcl2	-6.1005e-05	0.002936	-0.0019524	0.00025966	NA	NA	0	1	-1	0	NA	NA	0.45648	0.0843747	0.0546451	0.331712	NA	NA	155.999	258.196	440.022	NA	NA	0.392453	0	0	0	0	0	0	0	0	0	0	0	0	0	0	0	0	0	0	0	0	0	0	0	0	0
Phtf1	0.0013262	-0.00057158	NA	NA	NA	NA	1	-1	NA	NA	NA	NA	0.0530468	0.0799851	NA	NA	NA	NA	260	NA	NA	NA	NA	0.292554	1	1	1	1	1	1	1	1	1	1	1	1	1	1	1	1	1	1	1	1	1	1	1	1	1
Pspc1	0.00074596	-0.00045495	NA	NA	NA	NA	1	-1	NA	NA	NA	NA	0.0632681	0.0735785	NA	NA	NA	NA	265.803	NA	NA	NA	NA	0.225473	1	1	1	1	1	1	1	1	1	1	1	1	1	1	1	1	1	1	1	1	1	1	1	1	1
Trmt1l	-0.00046145	0.002707	-0.0005405	NA	NA	NA	0	1	-1	NA	NA	NA	0.253571	0.0860176	0.0908911	NA	NA	NA	156	273.6	NA	NA	NA	0.337603	0	0	0	0	0	0	0	0	0	0	0	0	0	0	0	0	0	0	0	0	0	0	0	0	0
Brca2	0.0013065	-0.00036756	NA	NA	NA	NA	1	-1	NA	NA	NA	NA	0.0605058	0.154588	NA	NA	NA	NA	275.997	NA	NA	NA	NA	0.247811	1	1	1	1	1	1	1	1	1	1	1	1	1	1	1	1	1	1	1	1	1	1	1	1	1
AW209491	-0.0073594	0.0022222	-0.0014554	0.0012229	NA	NA	-1	1	-1	1	NA	NA	0.0906292	0.0449348	0.120381	0.106608	NA	NA	58.2571	276.139	423.963	NA	NA	0.411743	-1	-1	-1	-1	-1	-1	-1	-1	-1	-1	-1	-1	-1	-1	-1	1	1	1	1	1	1	1	1	1	1
Rsrc2	0.00089436	-0.0004064	NA	NA	NA	NA	1	-1	NA	NA	NA	NA	0.0571698	0.102544	NA	NA	NA	NA	284	NA	NA	NA	NA	0.251345	1	1	1	1	1	1	1	1	1	1	1	1	1	1	1	1	1	1	1	1	1	1	1	1	1
Lancl2	0.0010654	-0.002132	4.5225e-05	NA	NA	NA	1	-1	0	NA	NA	NA	0.0530616	0.187668	0.437966	NA	NA	NA	287.999	355.988	NA	NA	NA	0.211646	1	1	1	1	1	1	1	1	1	1	1	1	1	1	1	1	1	1	1	1	1	1	1	1	1
Aurkb	-0.00091591	0.0024378	-0.00094667	0.0011585	NA	NA	-1	1	-1	1	NA	NA	0.128873	0.0876441	0.145213	0.13586	NA	NA	171.997	295.905	453.718	NA	NA	0.292659	-1	-1	-1	-1	-1	-1	-1	-1	-1	-1	-1	-1	-1	-1	-1	-1	-1	-1	-1	-1	-1	-1	-1	-1	-1
Cd248	-0.02374	0.0014783	-0.0022145	0.00026831	NA	NA	-1	1	-1	0	NA	NA	0.103976	0.0389502	0.120373	0.316581	NA	NA	21.4139	319.995	427.952	NA	NA	0.372698	-1	-1	-1	-1	-1	-1	1	1	1	1	1	1	1	1	1	1	1	1	1	1	1	1	1	1	1
Dars2	-0.0015807	0.0024882	-0.0022655	0.00053315	NA	NA	-1	1	-1	1	NA	NA	0.0720788	0.0420247	0.120633	0.138872	NA	NA	152.278	320.004	400.072	NA	NA	0.527904	-1	-1	-1	-1	-1	-1	-1	-1	-1	-1	-1	-1	-1	-1	-1	-1	-1	-1	-1	-1	-1	-1	-1	-1	-1
Pck2	0.00052734	0.0022577	-0.00046209	NA	NA	NA	0	1	-1	NA	NA	NA	0.241167	0.0877854	0.155944	NA	NA	NA	171.928	322.252	NA	NA	NA	0.429685	0	0	0	0	0	0	0	0	0	0	0	0	0	0	0	0	0	0	0	0	0	0	0	0	0
Melk	-0.0012293	0.0017196	-0.0035145	0.0014233	NA	NA	-1	1	-1	1	NA	NA	0.112979	0.059694	0.155768	0.070658	NA	NA	156	346.106	405.645	NA	NA	0.37854	-1	-1	-1	-1	-1	-1	-1	-1	-1	-1	-1	-1	-1	-1	-1	-1	-1	-1	-1	-1	-1	-1	-1	-1	-1
Cct2	-0.0008671	0.0010831	-0.0051441	0.00056027	NA	NA	-1	1	-1	1	NA	NA	0.14612	0.0763738	0.0883914	0.150587	NA	NA	145.793	346.648	408.55	NA	NA	0.354304	-1	-1	-1	-1	-1	-1	-1	-1	-1	-1	-1	-1	-1	-1	-1	-1	-1	-1	-1	-1	-1	-1	-1	-1	-1
Tufm	0.00061133	-0.00046134	NA	NA	NA	NA	1	-1	NA	NA	NA	NA	0.0567944	0.133088	NA	NA	NA	NA	364	NA	NA	NA	NA	0.226054	1	1	1	1	1	1	1	1	1	1	1	1	1	1	1	1	1	1	1	1	1	1	1	1	1
Secisbp2	-0.0016344	0.0011322	-0.00072931	NA	NA	NA	-1	1	-1	NA	NA	NA	0.0978943	0.0618174	0.0924392	NA	NA	NA	131.726	364.002	NA	NA	NA	0.255307	-1	-1	-1	-1	-1	-1	-1	-1	-1	-1	-1	-1	-1	-1	-1	-1	-1	-1	-1	-1	-1	-1	-1	-1	-1
Kpna2	-0.0004381	0.0012623	-0.0037165	0.00054158	NA	NA	-1	1	-1	1	NA	NA	0.193335	0.0614754	0.130862	0.155839	NA	NA	171.546	366.627	420.279	NA	NA	0.261263	-1	-1	-1	-1	-1	-1	-1	-1	-1	-1	-1	-1	-1	-1	-1	-1	-1	-1	-1	-1	-1	-1	-1	-1	-1
Tkt	-0.0015258	0.0013335	-0.0098764	0.0013672	NA	NA	-1	1	-1	1	NA	NA	0.0992511	0.0761659	0.137298	0.079689	NA	NA	156.109	367.116	404.006	NA	NA	0.255782	-1	-1	-1	-1	-1	-1	-1	-1	-1	-1	-1	-1	-1	-1	-1	-1	-1	-1	-1	-1	-1	-1	-1	-1	-1
Polr3d	-0.00082223	0.0096116	-0.0034635	0.0017799	NA	NA	-1	1	-1	1	NA	NA	0.0462272	0.123285	0.0924209	0.130028	NA	NA	367.322	404	490.381	NA	NA	0.315463	-1	-1	-1	-1	-1	-1	-1	-1	-1	-1	-1	-1	-1	-1	-1	-1	-1	-1	-1	-1	-1	-1	-1	-1	-1
Tra2a	-0.00023758	0.0059247	-0.0021846	NA	NA	NA	-1	1	-1	NA	NA	NA	0.180407	0.126686	0.0615036	NA	NA	NA	362.796	415.975	NA	NA	NA	0.214547	-1	-1	-1	-1	-1	-1	-1	-1	-1	-1	-1	-1	-1	-1	-1	-1	-1	-1	-1	-1	-1	-1	-1	-1	-1
Uhrf2	0.0023087	0.00063232	-0.00082338	NA	NA	NA	1	1	-1	NA	NA	NA	0.0452617	0.114933	0.126767	NA	NA	NA	185.277	416.008	NA	NA	NA	0.61307	1	1	1	1	1	1	1	1	1	1	1	1	1	1	1	1	1	1	1	1	1	1	1	1	1
Akap8l	-0.00094175	0.0013051	-0.00065185	NA	NA	NA	-1	1	-1	NA	NA	NA	0.0581155	0.0877076	0.165234	NA	NA	NA	271.845	431.902	NA	NA	NA	0.230746	-1	-1	-1	-1	-1	-1	-1	-1	-1	-1	-1	-1	-1	-1	-1	-1	-1	-1	-1	-1	-1	-1	-1	-1	-1
Cstf3	-0.0010534	0.0011255	-0.001102	NA	NA	NA	-1	1	-1	NA	NA	NA	0.102162	0.0674845	0.121879	NA	NA	NA	191.999	431.979	NA	NA	NA	0.205079	-1	-1	-1	-1	-1	-1	-1	-1	-1	-1	-1	-1	-1	-1	-1	-1	-1	-1	-1	-1	-1	-1	-1	-1	-1
Dnmt3b	0.0030159	0.00090625	-0.00086458	NA	NA	NA	1	1	-1	NA	NA	NA	0.0839854	0.0283303	0.15733	NA	NA	NA	80.0275	475.982	NA	NA	NA	0.744323	1	1	1	1	1	1	1	1	1	1	1	1	1	1	1	1	1	1	1	1	1	1	1	1	1
Gprc5b	0.0005567	-0.0017771	NA	NA	NA	NA	1	-1	NA	NA	NA	NA	0.0411416	0.12841	NA	NA	NA	NA	498.718	NA	NA	NA	NA	0.312241	1	1	1	1	1	1	1	1	1	1	1	1	1	1	1	1	1	1	1	1	1	1	1	1	1
Mif	-0.002365	0.00075598	-0.0028583	NA	NA	NA	-1	1	-1	NA	NA	NA	0.0654377	0.048845	0.15733	NA	NA	NA	144.887	535.138	NA	NA	NA	0.318644	-1	-1	-1	-1	-1	-1	-1	-1	-1	-1	-1	-1	-1	-1	-1	-1	-1	-1	-1	-1	-1	-1	-1	-1	-1
Rgma	0.0013349	-0.0054886	NA	NA	NA	NA	1	-1	NA	NA	NA	NA	0.0167158	0.103416	NA	NA	NA	NA	540	NA	NA	NA	NA	0.735006	1	1	1	1	1	1	1	1	1	1	1	1	1	1	1	1	1	1	1	1	1	1	1	1	1
Adm	-0.00022656	0.0019814	-0.0096343	NA	NA	NA	-1	1	-1	NA	NA	NA	0.188656	0.0365725	0.150171	NA	NA	NA	323.622	567.998	NA	NA	NA	0.550104	-1	-1	-1	-1	-1	-1	-1	-1	-1	-1	-1	-1	-1	-1	-1	-1	-1	-1	-1	-1	-1	-1	-1	-1	-1
Stx16	-0.0025766	0.00059128	-0.01252	NA	NA	NA	-1	1	-1	NA	NA	NA	0.120804	0.0421925	0.166551	NA	NA	NA	87.8023	576	NA	NA	NA	0.298936	-1	-1	-1	-1	-1	-1	-1	-1	-1	-1	-1	-1	-1	-1	-1	-1	-1	-1	-1	-1	-1	1	1	1	1
Suv420h1	0.013481	-9.631e-05	-0.0019291	NA	NA	NA	1	0	-1	NA	NA	NA	0.14029	0.297917	0.116206	NA	NA	NA	31.9508	468.001	NA	NA	NA	0.206427	1	1	1	1	1	1	1	1	0	0	0	0	0	0	0	0	0	0	0	0	0	0	0	0	0
Zbtb1	0.011426	-0.00016827	-0.0028271	-0.00022327	NA	NA	1	0	-1	-1	NA	NA	0.0532958	0.436265	0.0399691	0.180793	NA	NA	49.5311	146.128	308.409	NA	NA	0.787789	1	1	1	1	1	1	1	1	1	1	1	1	1	0	0	0	0	0	0	0	0	0	0	0	0
Pcdh18	0.0067384	0.00013932	-0.0012073	7.9893e-06	NA	NA	1	0	-1	0	NA	NA	0.0492348	0.339874	0.0675367	0.495941	NA	NA	79.1222	284.007	484.025	NA	NA	0.58552	1	1	1	1	1	1	1	1	1	1	1	1	1	1	1	1	1	1	1	0	0	0	0	0	0
Pik3r3	0.0039229	0.0002388	-0.0050059	-0.00010605	NA	NA	1	0	-1	0	NA	NA	0.0239096	0.418865	0.0855708	0.308318	NA	NA	179.956	259.976	326.562	NA	NA	0.744987	1	1	1	1	1	1	1	1	1	1	1	1	1	1	1	1	1	1	1	1	1	1	1	1	1
[truncated: 120 more columns]

## Sheet: Trendy_human_peakOrthologs
Feature	Segment1.Slope	Segment2.Slope	Segment3.Slope	Segment4.Slope	Segment5.Slope	Segment6.Slope	Segment1.Trend	Segment2.Trend	Segment3.Trend	Segment4.Trend	Segment5.Trend	Segment6.Trend	Segment1.Pvalue	Segment2.Pvalue	Segment3.Pvalue	Segment4.Pvalue	Segment5.Pvalue	Segment6.Pvalue	Breakpoint1	Breakpoint2	Breakpoint3	Breakpoint4	Breakpoint5	AdjustedR2	NBplusNog_0.Trend	NBplusNog_10.Trend	NBplusNog_20.Trend	NBplusNog_30.Trend	NBplusNog_40.Trend	NBplusNog_50.Trend	NBplusNog_60.Trend	NBplusNog_70.Trend	NBplusNog_80.Trend	NBplusNog_90.Trend	NBplusNog_100.Trend	NBplusNog_110.Trend	NBplusNog_120.Trend	NBplusNog_130.Trend	NBplusNog_140.Trend	NBplusNog_150.Trend	NBplusNog_160.Trend	NBplusNog_170.Trend	NBplusNog_180.Trend	NBplusNog_190.Trend	NBplusNog_200.Trend	NBplusNog_210.Trend	NBplusNog_220.Trend	NBplusNog_230.Trend	NBplusNog_240.Trend
EIF4H	0.017995	-0.016503	-0.00010135	NA	NA	NA	1	-1	0	NA	NA	NA	0.0957474	0.156333	0.261557	NA	NA	NA	30.0015	62.2674	NA	NA	NA	0.387478	1	1	1	1	-1	-1	-1	0	0	0	0	0	0	0	0	0	0	0	0	0	0	0	0	0	0
ZDHHC20	0.018668	-0.017621	-0.00087368	0.00012464	NA	NA	1	-1	-1	0	NA	NA	0.100207	0.158949	0.172796	0.346224	NA	NA	31.8008	62.664	267.003	NA	NA	0.479766	1	1	1	1	-1	-1	-1	-1	-1	-1	-1	-1	-1	-1	-1	-1	-1	-1	-1	-1	-1	-1	-1	-1	-1
GRSF1	0.011511	-0.02223	-0.00052402	0.00097906	NA	NA	1	-1	-1	1	NA	NA	0.16375	0.137951	0.168641	0.131449	NA	NA	36.8849	64.3276	359.79	NA	NA	0.487705	1	1	1	1	-1	-1	-1	-1	-1	-1	-1	-1	-1	-1	-1	-1	-1	-1	-1	-1	-1	-1	-1	-1	-1
UHRF2	0.012127	-0.0015348	0.0062872	-0.005128	0.0023075	NA	1	-1	1	-1	1	NA	0.107731	0.179167	0.156801	0.0901942	0.0927955	NA	50.5255	220.002	284.677	409.994	NA	0.403044	1	1	1	1	1	1	-1	-1	-1	-1	-1	-1	-1	-1	-1	-1	-1	-1	-1	-1	-1	-1	1	1	1
MIF	0.0035986	-0.00051775	0.0044388	NA	NA	NA	1	-1	1	NA	NA	NA	0.138526	0.138345	0.130669	NA	NA	NA	100.023	502.057	NA	NA	NA	0.221754	1	1	1	1	1	1	1	1	1	1	1	-1	-1	-1	-1	-1	-1	-1	-1	-1	-1	-1	-1	-1	-1
GPRC5B	0.0027029	-0.0011341	0.0030869	NA	NA	NA	1	-1	1	NA	NA	NA	0.176626	0.0690649	0.158273	NA	NA	NA	103.771	493.293	NA	NA	NA	0.288462	1	1	1	1	1	1	1	1	1	1	1	-1	-1	-1	-1	-1	-1	-1	-1	-1	-1	-1	-1	-1	-1
MELK	0.0025756	-0.0014809	0.0067121	NA	NA	NA	1	-1	1	NA	NA	NA	0.139989	0.0477727	0.114439	NA	NA	NA	120.889	520	NA	NA	NA	0.492473	1	1	1	1	1	1	1	1	1	1	1	1	1	-1	-1	-1	-1	-1	-1	-1	-1	-1	-1	-1	-1
POR	0.0041925	-0.0004765	0.0036008	NA	NA	NA	1	-1	1	NA	NA	NA	0.105163	0.184155	0.134723	NA	NA	NA	122.606	482.076	NA	NA	NA	0.316083	1	1	1	1	1	1	1	1	1	1	1	1	1	-1	-1	-1	-1	-1	-1	-1	-1	-1	-1	-1	-1
AMOTL2	0.002765	-0.0012685	-0.0052754	NA	NA	NA	1	-1	-1	NA	NA	NA	0.105012	0.0452943	0.0964396	NA	NA	NA	124.952	520.011	NA	NA	NA	0.74394	1	1	1	1	1	1	1	1	1	1	1	1	1	-1	-1	-1	-1	-1	-1	-1	-1	-1	-1	-1	-1
FLNA	0.0017515	-0.0012167	NA	NA	NA	NA	1	-1	NA	NA	NA	NA	0.157065	0.039759	NA	NA	NA	NA	137.169	NA	NA	NA	NA	0.562178	1	1	1	1	1	1	1	1	1	1	1	1	1	1	-1	-1	-1	-1	-1	-1	-1	-1	-1	-1	-1
TKT	0.0025007	-0.0012028	0.0047768	NA	NA	NA	1	-1	1	NA	NA	NA	0.163896	0.0882743	0.12819	NA	NA	NA	139.858	500.018	NA	NA	NA	0.211723	1	1	1	1	1	1	1	1	1	1	1	1	1	1	-1	-1	-1	-1	-1	-1	-1	-1	-1	-1	-1
PLAU	0.0013	-0.00086098	NA	NA	NA	NA	1	-1	NA	NA	NA	NA	0.19177	0.0688648	NA	NA	NA	NA	150	NA	NA	NA	NA	0.287448	1	1	1	1	1	1	1	1	1	1	1	1	1	1	1	1	-1	-1	-1	-1	-1	-1	-1	-1	-1
TUFM	0.0019857	-0.000752	0.0039914	NA	NA	NA	1	-1	1	NA	NA	NA	0.128508	0.153568	0.106245	NA	NA	NA	177.016	480.001	NA	NA	NA	0.256187	1	1	1	1	1	1	1	1	1	1	1	1	1	1	1	1	1	1	-1	-1	-1	-1	-1	-1	-1
TIA1	0.00083385	-0.0011918	0.0038655	NA	NA	NA	1	-1	1	NA	NA	NA	0.173307	0.0687418	0.113041	NA	NA	NA	190.03	505.361	NA	NA	NA	0.370754	1	1	1	1	1	1	1	1	1	1	1	1	1	1	1	1	1	1	1	1	-1	-1	-1	-1	-1
B3GALT6	0.0010578	-0.00074344	0.0069508	NA	NA	NA	1	-1	1	NA	NA	NA	0.148197	0.123112	0.129259	NA	NA	NA	210.044	529.995	NA	NA	NA	0.21737	1	1	1	1	1	1	1	1	1	1	1	1	1	1	1	1	1	1	1	1	1	1	-1	-1	-1
AKAP8L	0.00079024	-0.0011384	NA	NA	NA	NA	1	-1	NA	NA	NA	NA	0.180078	0.0651051	NA	NA	NA	NA	228.583	NA	NA	NA	NA	0.337867	1	1	1	1	1	1	1	1	1	1	1	1	1	1	1	1	1	1	1	1	1	1	1	-1	-1
POLR3D	0.0015313	-0.00061524	NA	NA	NA	NA	1	-1	NA	NA	NA	NA	0.0845718	0.118863	NA	NA	NA	NA	240	NA	NA	NA	NA	0.252014	1	1	1	1	1	1	1	1	1	1	1	1	1	1	1	1	1	1	1	1	1	1	1	1	1
ATF4	0.0013585	-0.00073609	NA	NA	NA	NA	1	-1	NA	NA	NA	NA	0.0905965	0.105911	NA	NA	NA	NA	254.352	NA	NA	NA	NA	0.235172	1	1	1	1	1	1	1	1	1	1	1	1	1	1	1	1	1	1	1	1	1	1	1	1	1
SPATS2L	0.00084621	-0.0019214	0.0019928	NA	NA	NA	1	-1	1	NA	NA	NA	0.117485	0.0966241	0.110147	NA	NA	NA	264.124	450.002	NA	NA	NA	0.295271	1	1	1	1	1	1	1	1	1	1	1	1	1	1	1	1	1	1	1	1	1	1	1	1	1
HLTF	0.0010648	-0.0024674	0.001531	NA	NA	NA	1	-1	1	NA	NA	NA	0.118374	0.100556	0.192879	NA	NA	NA	273.082	460.001	NA	NA	NA	0.304939	1	1	1	1	1	1	1	1	1	1	1	1	1	1	1	1	1	1	1	1	1	1	1	1	1
CSTF3	0.0011204	-0.0055515	0.00085166	NA	NA	NA	1	-1	1	NA	NA	NA	0.068429	0.0650854	0.117245	NA	NA	NA	278.894	373.159	NA	NA	NA	0.677423	1	1	1	1	1	1	1	1	1	1	1	1	1	1	1	1	1	1	1	1	1	1	1	1	1
ADM	0.0014762	-0.0013933	NA	NA	NA	NA	1	-1	NA	NA	NA	NA	0.060687	0.0504365	NA	NA	NA	NA	280	NA	NA	NA	NA	0.512562	1	1	1	1	1	1	1	1	1	1	1	1	1	1	1	1	1	1	1	1	1	1	1	1	1
ZNF239	0.0011823	-0.001126	NA	NA	NA	NA	1	-1	NA	NA	NA	NA	0.0985195	0.098487	NA	NA	NA	NA	289.999	NA	NA	NA	NA	0.216714	1	1	1	1	1	1	1	1	1	1	1	1	1	1	1	1	1	1	1	1	1	1	1	1	1
PHTF1	8.799e-05	0.0045284	-0.008984	0.014426	-0.0025846	NA	0	1	-1	1	-1	NA	0.449018	0.121233	0.0914424	0.191913	0.0574946	NA	199.83	290	350.624	387.385	NA	0.485713	0	0	0	0	0	0	0	0	0	0	0	0	0	0	0	0	0	0	0	0	1	1	1	1	1
HSPA5	0.0019014	-0.00067459	NA	NA	NA	NA	1	-1	NA	NA	NA	NA	0.0533648	0.135685	NA	NA	NA	NA	290	NA	NA	NA	NA	0.479176	1	1	1	1	1	1	1	1	1	1	1	1	1	1	1	1	1	1	1	1	1	1	1	1	1
MTHFD2	0.0022107	-0.0011875	NA	NA	NA	NA	1	-1	NA	NA	NA	NA	0.0358812	0.057243	NA	NA	NA	NA	290	NA	NA	NA	NA	0.686417	1	1	1	1	1	1	1	1	1	1	1	1	1	1	1	1	1	1	1	1	1	1	1	1	1
WDR1	0.0067535	0.00061402	-0.00085725	NA	NA	NA	1	1	-1	NA	NA	NA	0.117382	0.195893	0.0995878	NA	NA	NA	64.9875	290.012	NA	NA	NA	0.398561	1	1	1	1	1	1	1	1	1	1	1	1	1	1	1	1	1	1	1	1	1	1	1	1	1
HSD17B7	0.0027618	0.00070832	-0.0023137	0.0033137	NA	NA	1	1	-1	1	NA	NA	0.12156	0.1918	0.0468534	0.186454	NA	NA	101.34	299.752	529.999	NA	NA	0.634441	1	1	1	1	1	1	1	1	1	1	1	1	1	1	1	1	1	1	1	1	1	1	1	1	1
DNAJA1	0.0017191	-0.0072418	0.019581	-0.0015771	NA	NA	1	-1	1	-1	NA	NA	0.046887	0.161197	0.136893	0.0841351	NA	NA	306.451	359.998	380.43	NA	NA	0.535663	1	1	1	1	1	1	1	1	1	1	1	1	1	1	1	1	1	1	1	1	1	1	1	1	1
INTS6	0.00036437	-0.0019813	0.016623	NA	NA	NA	1	-1	1	NA	NA	NA	0.185111	0.0551883	0.103348	NA	NA	NA	310	563.715	NA	NA	NA	0.555571	1	1	1	1	1	1	1	1	1	1	1	1	1	1	1	1	1	1	1	1	1	1	1	1	1
IER2	0.00099134	-0.0025339	0.011314	-0.0043398	NA	NA	1	-1	1	-1	NA	NA	0.0732193	0.160481	0.108561	0.0679828	NA	NA	319.997	428.32	471.213	NA	NA	0.454749	1	1	1	1	1	1	1	1	1	1	1	1	1	1	1	1	1	1	1	1	1	1	1	1	1
SECISBP2	0.0010166	-0.00060985	NA	NA	NA	NA	1	-1	NA	NA	NA	NA	0.0868581	0.171313	NA	NA	NA	NA	320	NA	NA	NA	NA	0.210744	1	1	1	1	1	1	1	1	1	1	1	1	1	1	1	1	1	1	1	1	1	1	1	1	1
PCF11	0.00089887	-0.0014787	NA	NA	NA	NA	1	-1	NA	NA	NA	NA	0.100833	0.0794805	NA	NA	NA	NA	320	NA	NA	NA	NA	0.290668	1	1	1	1	1	1	1	1	1	1	1	1	1	1	1	1	1	1	1	1	1	1	1	1	1
KDM4A	0.0015227	-0.0025118	NA	NA	NA	NA	1	-1	NA	NA	NA	NA	0.0792479	0.0562787	NA	NA	NA	NA	320.001	NA	NA	NA	NA	0.442104	1	1	1	1	1	1	1	1	1	1	1	1	1	1	1	1	1	1	1	1	1	1	1	1	1
SQSTM1	0.0019959	-0.0011414	NA	NA	NA	NA	1	-1	NA	NA	NA	NA	0.0350333	0.0771692	NA	NA	NA	NA	320.005	NA	NA	NA	NA	0.666441	1	1	1	1	1	1	1	1	1	1	1	1	1	1	1	1	1	1	1	1	1	1	1	1	1
SEMA6A	-0.0024103	0.014259	-0.00087227	NA	NA	NA	-1	1	-1	NA	NA	NA	0.0343591	0.175283	0.102067	NA	NA	NA	299.996	320.561	NA	NA	NA	0.692782	-1	-1	-1	-1	-1	-1	-1	-1	-1	-1	-1	-1	-1	-1	-1	-1	-1	-1	-1	-1	-1	-1	-1	-1	-1
BCL9L	-0.00069909	-0.0083482	0.015113	-0.0023816	NA	NA	-1	-1	1	-1	NA	NA	0.147788	0.141977	0.169819	0.039271	NA	NA	245.971	290	323.951	NA	NA	0.698919	-1	-1	-1	-1	-1	-1	-1	-1	-1	-1	-1	-1	-1	-1	-1	-1	-1	-1	-1	-1	-1	-1	-1	-1	-1
BANP	0.0010621	-0.0020576	0.0065608	NA	NA	NA	1	-1	1	NA	NA	NA	0.078212	0.0743567	0.155333	NA	NA	NA	327.722	539.998	NA	NA	NA	0.356759	1	1	1	1	1	1	1	1	1	1	1	1	1	1	1	1	1	1	1	1	1	1	1	1	1
SMARCAL1	0.00042796	-0.0031846	0.0021938	NA	NA	NA	1	-1	1	NA	NA	NA	0.156709	0.119233	0.0999114	NA	NA	NA	339.998	450	NA	NA	NA	0.280942	1	1	1	1	1	1	1	1	1	1	1	1	1	1	1	1	1	1	1	1	1	1	1	1	1
DARS2	0.0011844	-0.0038273	0.023166	-0.016066	0.017951	NA	1	-1	1	-1	1	NA	0.0697125	0.0847896	0.0939639	0.131531	0.119033	NA	341.644	488.571	521.461	564.235	NA	0.463086	1	1	1	1	1	1	1	1	1	1	1	1	1	1	1	1	1	1	1	1	1	1	1	1	1
PPP1R10	-0.00412	0.00065865	-0.0039004	0.0061738	NA	NA	-1	1	-1	1	NA	NA	0.147329	0.147539	0.0583082	0.0742528	NA	NA	80.0067	349.965	508.361	NA	NA	0.623247	-1	-1	-1	-1	-1	-1	-1	-1	1	1	1	1	1	1	1	1	1	1	1	1	1	1	1	1	1
MYC	0.00084218	-0.0024337	NA	NA	NA	NA	1	-1	NA	NA	NA	NA	0.0784027	0.0475193	NA	NA	NA	NA	360	NA	NA	NA	NA	0.548016	1	1	1	1	1	1	1	1	1	1	1	1	1	1	1	1	1	1	1	1	1	1	1	1	1
HMOX1	0.0018795	-0.003407	0.0063432	NA	NA	NA	1	-1	1	NA	NA	NA	0.0367166	0.0487893	0.189364	NA	NA	NA	360.004	560.003	NA	NA	NA	0.676626	1	1	1	1	1	1	1	1	1	1	1	1	1	1	1	1	1	1	1	1	1	1	1	1	1
MAFG	-0.00042885	0.0056222	-0.0017228	NA	NA	NA	0	1	-1	NA	NA	NA	0.206104	0.151839	0.0819149	NA	NA	NA	290	360.047	NA	NA	NA	0.300668	0	0	0	0	0	0	0	0	0	0	0	0	0	0	0	0	0	0	0	0	0	0	0	0	0
DNMT3B	-0.00082464	0.0055924	-0.00084247	NA	NA	NA	-1	1	-1	NA	NA	NA	0.141971	0.118114	0.169647	NA	NA	NA	280.011	364.429	NA	NA	NA	0.38487	-1	-1	-1	-1	-1	-1	-1	-1	-1	-1	-1	-1	-1	-1	-1	-1	-1	-1	-1	-1	-1	-1	-1	-1	-1
THBS1	0.00053772	-0.0015446	-0.0066304	NA	NA	NA	1	-1	-1	NA	NA	NA	0.108707	0.142524	0.0754853	NA	NA	NA	369.982	510	NA	NA	NA	0.671253	1	1	1	1	1	1	1	1	1	1	1	1	1	1	1	1	1	1	1	1	1	1	1	1	1
SOGA1	0.00039033	-0.0021226	0.0028618	NA	NA	NA	1	-1	0	NA	NA	NA	0.141451	0.0988661	0.220439	NA	NA	NA	369.997	530.001	NA	NA	NA	0.291291	1	1	1	1	1	1	1	1	1	1	1	1	1	1	1	1	1	1	1	1	1	1	1	1	1
PPM1B	0.00073288	-0.0019084	NA	NA	NA	NA	1	-1	NA	NA	NA	NA	0.0957669	0.0789399	NA	NA	NA	NA	369.999	NA	NA	NA	NA	0.320312	1	1	1	1	1	1	1	1	1	1	1	1	1	1	1	1	1	1	1	1	1	1	1	1	1
TLE3	-0.0011959	0.005712	-0.0014514	NA	NA	NA	-1	1	-1	NA	NA	NA	0.0771545	0.115224	0.0938267	NA	NA	NA	295.234	370	NA	NA	NA	0.353601	-1	-1	-1	-1	-1	-1	-1	-1	-1	-1	-1	-1	-1	-1	-1	-1	-1	-1	-1	-1	-1	-1	-1	-1	-1
PCK2	0.0008886	-0.00094313	NA	NA	NA	NA	1	-1	NA	NA	NA	NA	0.0806097	0.139066	NA	NA	NA	NA	370	NA	NA	NA	NA	0.239495	1	1	1	1	1	1	1	1	1	1	1	1	1	1	1	1	1	1	1	1	1	1	1	1	1
PIK3R3	-0.00051163	0.0078592	-0.0016829	NA	NA	NA	-1	1	-1	NA	NA	NA	0.131229	0.193636	0.067243	NA	NA	NA	326.306	370	NA	NA	NA	0.31992	-1	-1	-1	-1	-1	-1	-1	-1	-1	-1	-1	-1	-1	-1	-1	-1	-1	-1	-1	-1	-1	-1	-1	-1	-1
KDM2A	-0.0013441	0.0034156	-0.0016394	NA	NA	NA	-1	1	-1	NA	NA	NA	0.0810941	0.197045	0.0879818	NA	NA	NA	284.861	370	NA	NA	NA	0.323733	-1	-1	-1	-1	-1	-1	-1	-1	-1	-1	-1	-1	-1	-1	-1	-1	-1	-1	-1	-1	-1	-1	-1	-1	-1
PCYT1B	0.00057931	-0.0015677	NA	NA	NA	NA	1	-1	NA	NA	NA	NA	0.12431	0.0995185	NA	NA	NA	NA	370	NA	NA	NA	NA	0.211396	1	1	1	1	1	1	1	1	1	1	1	1	1	1	1	1	1	1	1	1	1	1	1	1	1
TRAF3	-0.0012952	0.0028405	-0.0016354	NA	NA	NA	-1	1	-1	NA	NA	NA	0.122231	0.138053	0.0985815	NA	NA	NA	239.843	370	NA	NA	NA	0.20745	-1	-1	-1	-1	-1	-1	-1	-1	-1	-1	-1	-1	-1	-1	-1	-1	-1	-1	-1	-1	-1	-1	-1	-1	1
TRA2A	0.00049349	-0.0010706	NA	NA	NA	NA	1	-1	NA	NA	NA	NA	0.110654	0.098546	NA	NA	NA	NA	370.001	NA	NA	NA	NA	0.203394	1	1	1	1	1	1	1	1	1	1	1	1	1	1	1	1	1	1	1	1	1	1	1	1	1
HSPA1B	0.0013214	0.0096805	-0.0030219	NA	NA	NA	1	1	-1	NA	NA	NA	0.0477173	0.148693	0.0337844	NA	NA	NA	328.784	370.003	NA	NA	NA	0.800443	1	1	1	1	1	1	1	1	1	1	1	1	1	1	1	1	1	1	1	1	1	1	1	1	1
ME1	0.00032563	-0.0033687	0.00061272	NA	NA	NA	1	-1	0	NA	NA	NA	0.153513	0.182671	0.253149	NA	NA	NA	376.492	450.017	NA	NA	NA	0.235819	1	1	1	1	1	1	1	1	1	1	1	1	1	1	1	1	1	1	1	1	1	1	1	1	1
NFX1	0.00062984	-0.0018928	NA	NA	NA	NA	1	-1	NA	NA	NA	NA	0.113718	0.0821423	NA	NA	NA	NA	380	NA	NA	NA	NA	0.274197	1	1	1	1	1	1	1	1	1	1	1	1	1	1	1	1	1	1	1	1	1	1	1	1	1
CDKN1A	-0.00012554	0.0075163	-0.0029548	NA	NA	NA	0	1	-1	NA	NA	NA	0.37138	0.15031	0.0575029	NA	NA	NA	326.156	389.504	NA	NA	NA	0.420669	0	0	0	0	0	0	0	0	0	0	0	0	0	0	0	0	0	0	0	0	0	0	0	0	0
HSPH1	0.00058306	-0.0027913	NA	NA	NA	NA	1	-1	NA	NA	NA	NA	0.107203	0.0605092	NA	NA	NA	NA	396.283	NA	NA	NA	NA	0.457195	1	1	1	1	1	1	1	1	1	1	1	1	1	1	1	1	1	1	1	1	1	1	1	1	1
EXOG	0.00098948	-0.0018277	NA	NA	NA	NA	1	-1	NA	NA	NA	NA	0.0803369	0.112052	NA	NA	NA	NA	400.002	NA	NA	NA	NA	0.246311	1	1	1	1	1	1	1	1	1	1	1	1	1	1	1	1	1	1	1	1	1	1	1	1	1
HEXIM1	0.001077	-0.0014735	NA	NA	NA	NA	1	-1	NA	NA	NA	NA	0.0570978	0.118194	NA	NA	NA	NA	402.544	NA	NA	NA	NA	0.380041	1	1	1	1	1	1	1	1	1	1	1	1	1	1	1	1	1	1	1	1	1	1	1	1	1
PCDH18	0.00058797	-0.0025642	NA	NA	NA	NA	1	-1	NA	NA	NA	NA	0.109742	0.0755521	NA	NA	NA	NA	406.793	NA	NA	NA	NA	0.338858	1	1	1	1	1	1	1	1	1	1	1	1	1	1	1	1	1	1	1	1	1	1	1	1	1
PLK2	0.00045802	-0.0088546	-0.00040299	NA	NA	NA	1	-1	0	NA	NA	NA	0.118804	0.191453	0.340716	NA	NA	NA	407.142	448.716	NA	NA	NA	0.506729	1	1	1	1	1	1	1	1	1	1	1	1	1	1	1	1	1	1	1	1	1	1	1	1	1
HERPUD1	-0.00034848	0.001727	-0.0027271	NA	NA	NA	0	1	-1	NA	NA	NA	0.396086	0.065982	0.0745054	NA	NA	NA	139.874	410	NA	NA	NA	0.466299	0	0	0	0	0	0	0	0	0	0	0	0	0	0	1	1	1	1	1	1	1	1	1	1	1
BRCA2	-0.002418	0.00082272	-0.0021945	NA	NA	NA	-1	1	-1	NA	NA	NA	0.157854	0.107667	0.0757091	NA	NA	NA	108.166	410.002	NA	NA	NA	0.325819	-1	-1	-1	-1	-1	-1	-1	-1	-1	-1	-1	1	1	1	1	1	1	1	1	1	1	1	1	1	1
HMGCR	0.0003148	-0.0049219	NA	NA	NA	NA	1	-1	NA	NA	NA	NA	0.157101	0.0358812	NA	NA	NA	NA	413.519	NA	NA	NA	NA	0.771248	1	1	1	1	1	1	1	1	1	1	1	1	1	1	1	1	1	1	1	1	1	1	1	1	1
CDKN2B	0.0003771	-0.0030689	NA	NA	NA	NA	1	-1	NA	NA	NA	NA	0.192333	0.0866367	NA	NA	NA	NA	413.665	NA	NA	NA	NA	0.307641	1	1	1	1	1	1	1	1	1	1	1	1	1	1	1	1	1	1	1	1	1	1	1	1	1
CCND1	-0.0021518	0.0017031	-0.0018335	NA	NA	NA	-1	1	-1	NA	NA	NA	0.0535784	0.173993	0.109159	NA	NA	NA	277.071	417.548	NA	NA	NA	0.538228	-1	-1	-1	-1	-1	-1	-1	-1	-1	-1	-1	-1	-1	-1	-1	-1	-1	-1	-1	-1	-1	-1	-1	-1	-1
FIGNL1	-0.0018735	0.0016052	-0.0020116	NA	NA	NA	-1	1	-1	NA	NA	NA	0.0870992	0.138623	0.121865	NA	NA	NA	240.002	430	NA	NA	NA	0.273843	-1	-1	-1	-1	-1	-1	-1	-1	-1	-1	-1	-1	-1	-1	-1	-1	-1	-1	-1	-1	-1	-1	-1	-1	1
PRKCA	-0.00031457	0.0062607	-0.0016029	NA	NA	NA	-1	1	-1	NA	NA	NA	0.14683	0.16648	0.11732	NA	NA	NA	392.75	441.248	NA	NA	NA	0.258941	-1	-1	-1	-1	-1	-1	-1	-1	-1	-1	-1	-1	-1	-1	-1	-1	-1	-1	-1	-1	-1	-1	-1	-1	-1
GDF11	-0.00037948	0.015309	-0.0071832	-0.0016316	NA	NA	-1	1	-1	0	NA	NA	0.128543	0.169286	0.127625	0.226004	NA	NA	416.135	449.989	506.47	NA	NA	0.370757	-1	-1	-1	-1	-1	-1	-1	-1	-1	-1	-1	-1	-1	-1	-1	-1	-1	-1	-1	-1	-1	-1	-1	-1	-1
SUPT16H	6.4428e-05	0.0075256	-0.002735	NA	NA	NA	0	1	-1	NA	NA	NA	0.368338	0.191209	0.0785562	NA	NA	NA	410.241	449.999	NA	NA	NA	0.325606	0	0	0	0	0	0	0	0	0	0	0	0	0	0	0	0	0	0	0	0	0	0	0	0	0
TMEM57	-0.00039162	0.010592	-0.0019658	NA	NA	NA	-1	1	-1	NA	NA	NA	0.136937	0.171087	0.129031	NA	NA	NA	414.388	449.999	NA	NA	NA	0.25394	-1	-1	-1	-1	-1	-1	-1	-1	-1	-1	-1	-1	-1	-1	-1	-1	-1	-1	-1	-1	-1	-1	-1	-1	-1
CLIP2	0.00051907	-0.0015985	NA	NA	NA	NA	1	-1	NA	NA	NA	NA	0.0831557	0.139111	NA	NA	NA	NA	450	NA	NA	NA	NA	0.206996	1	1	1	1	1	1	1	1	1	1	1	1	1	1	1	1	1	1	1	1	1	1	1	1	1
LANCL2	0.00079939	-0.0016576	NA	NA	NA	NA	1	-1	NA	NA	NA	NA	0.066299	0.142852	NA	NA	NA	NA	450	NA	NA	NA	NA	0.299318	1	1	1	1	1	1	1	1	1	1	1	1	1	1	1	1	1	1	1	1	1	1	1	1	1
NEFH	0.00044693	-0.0017614	NA	NA	NA	NA	1	-1	NA	NA	NA	NA	0.0879202	0.117539	NA	NA	NA	NA	450	NA	NA	NA	NA	0.226185	1	1	1	1	1	1	1	1	1	1	1	1	1	1	1	1	1	1	1	1	1	1	1	1	1
ZSCAN10	0.00092175	-0.0016445	NA	NA	NA	NA	1	-1	NA	NA	NA	NA	0.0483379	0.137649	NA	NA	NA	NA	450	NA	NA	NA	NA	0.446616	1	1	1	1	1	1	1	1	1	1	1	1	1	1	1	1	1	1	1	1	1	1	1	1	1
MKRN1	0.00048726	0.0051495	-0.0032961	NA	NA	NA	1	1	-1	NA	NA	NA	0.120935	0.119506	0.0745191	NA	NA	NA	379.734	450	NA	NA	NA	0.532084	1	1	1	1	1	1	1	1	1	1	1	1	1	1	1	1	1	1	1	1	1	1	1	1	1
AARS	0.00095481	-0.0025984	NA	NA	NA	NA	1	-1	NA	NA	NA	NA	0.0622315	0.1188	NA	NA	NA	NA	450	NA	NA	NA	NA	0.326135	1	1	1	1	1	1	1	1	1	1	1	1	1	1	1	1	1	1	1	1	1	1	1	1	1
ZNF777	0.00056405	0.0056723	-0.0037936	NA	NA	NA	1	1	-1	NA	NA	NA	0.107815	0.11151	0.0663753	NA	NA	NA	377.872	450	NA	NA	NA	0.589245	1	1	1	1	1	1	1	1	1	1	1	1	1	1	1	1	1	1	1	1	1	1	1	1	1
ACSL3	0.00081994	-0.0042153	NA	NA	NA	NA	1	-1	NA	NA	NA	NA	0.0601769	0.0629163	NA	NA	NA	NA	450	NA	NA	NA	NA	0.510087	1	1	1	1	1	1	1	1	1	1	1	1	1	1	1	1	1	1	1	1	1	1	1	1	1
PIK3R1	-0.00058997	0.0051082	-0.0018773	NA	NA	NA	-1	1	-1	NA	NA	NA	0.132617	0.128873	0.157552	NA	NA	NA	369.932	450	NA	NA	NA	0.227342	-1	-1	-1	-1	-1	-1	-1	-1	-1	-1	-1	-1	-1	-1	-1	-1	-1	-1	-1	-1	-1	-1	-1	-1	-1
BTG2	5.3248e-05	0.0024667	-0.0026584	NA	NA	NA	0	1	-1	NA	NA	NA	0.430772	0.0993111	0.0764224	NA	NA	NA	304.256	450	NA	NA	NA	0.473212	0	0	0	0	0	0	0	0	0	0	0	0	0	0	0	0	0	0	0	0	0	0	0	0	0
TNKS1BP1	0.00064779	-0.0017363	NA	NA	NA	NA	1	-1	NA	NA	NA	NA	0.0703186	0.134825	NA	NA	NA	NA	450	NA	NA	NA	NA	0.266308	1	1	1	1	1	1	1	1	1	1	1	1	1	1	1	1	1	1	1	1	1	1	1	1	1
RNF216	0.00041762	-0.0021378	NA	NA	NA	NA	1	-1	NA	NA	NA	NA	0.108554	0.100762	NA	NA	NA	NA	450	NA	NA	NA	NA	0.222636	1	1	1	1	1	1	1	1	1	1	1	1	1	1	1	1	1	1	1	1	1	1	1	1	1
RSRC2	0.00076005	-0.00226	NA	NA	NA	NA	1	-1	NA	NA	NA	NA	0.072521	0.126457	NA	NA	NA	NA	450	NA	NA	NA	NA	0.262224	1	1	1	1	1	1	1	1	1	1	1	1	1	1	1	1	1	1	1	1	1	1	1	1	1
KCTD18	0.00079688	-0.0015063	NA	NA	NA	NA	1	-1	NA	NA	NA	NA	0.0721398	0.1849	NA	NA	NA	NA	450.001	NA	NA	NA	NA	0.245807	1	1	1	1	1	1	1	1	1	1	1	1	1	1	1	1	1	1	1	1	1	1	1	1	1
TRMT1L	0.00066246	-0.0013437	NA	NA	NA	NA	1	-1	NA	NA	NA	NA	0.0771307	0.16629	NA	NA	NA	NA	450.001	NA	NA	NA	NA	0.230068	1	1	1	1	1	1	1	1	1	1	1	1	1	1	1	1	1	1	1	1	1	1	1	1	1
JDP2	0.00056001	-0.0015405	NA	NA	NA	NA	1	-1	NA	NA	NA	NA	0.0785373	0.145709	NA	NA	NA	NA	450.001	NA	NA	NA	NA	0.219654	1	1	1	1	1	1	1	1	1	1	1	1	1	1	1	1	1	1	1	1	1	1	1	1	1
BRD1	-0.00031637	0.0019201	-0.0028352	NA	NA	NA	0	1	-1	NA	NA	NA	0.229566	0.108291	0.0748909	NA	NA	NA	289.921	450.001	NA	NA	NA	0.317756	0	0	0	0	0	0	0	0	0	0	0	0	0	0	0	0	0	0	0	0	0	0	0	0	0
GTF2A1	0.00066543	-0.001958	NA	NA	NA	NA	1	-1	NA	NA	NA	NA	0.0785391	0.137398	NA	NA	NA	NA	450.001	NA	NA	NA	NA	0.225811	1	1	1	1	1	1	1	1	1	1	1	1	1	1	1	1	1	1	1	1	1	1	1	1	1
AURKB	0.0059185	0.0006739	-0.0085504	0.0046117	NA	NA	1	1	-1	1	NA	NA	0.0988216	0.0839811	0.182035	0.0793021	NA	NA	70.011	450.151	490.657	NA	NA	0.605692	1	1	1	1	1	1	1	1	1	1	1	1	1	1	1	1	1	1	1	1	1	1	1	1	1
MAP1A	0.00098341	-0.0044443	NA	NA	NA	NA	1	-1	NA	NA	NA	NA	0.0633165	0.0749827	NA	NA	NA	NA	451.009	NA	NA	NA	NA	0.427794	1	1	1	1	1	1	1	1	1	1	1	1	1	1	1	1	1	1	1	1	1	1	1	1	1
HSPA1A	0.001126	-0.0035497	NA	NA	NA	NA	1	-1	NA	NA	NA	NA	0.0368736	0.062411	NA	NA	NA	NA	451.598	NA	NA	NA	NA	0.616948	1	1	1	1	1	1	1	1	1	1	1	1	1	1	1	1	1	1	1	1	1	1	1	1	1
MCL1	0.00050717	-0.0036121	NA	NA	NA	NA	1	-1	NA	NA	NA	NA	0.0728636	0.0554643	NA	NA	NA	NA	452.594	NA	NA	NA	NA	0.554315	1	1	1	1	1	1	1	1	1	1	1	1	1	1	1	1	1	1	1	1	1	1	1	1	1
MLH3	0.00058356	-0.0016554	NA	NA	NA	NA	1	-1	NA	NA	NA	NA	0.0799871	0.144249	NA	NA	NA	NA	458.634	NA	NA	NA	NA	0.216677	1	1	1	1	1	1	1	1	1	1	1	1	1	1	1	1	1	1	1	1	1	1	1	1	1
SALL4	0.00054158	-0.0024448	NA	NA	NA	NA	1	-1	NA	NA	NA	NA	0.0873439	0.116834	NA	NA	NA	NA	459.998	NA	NA	NA	NA	0.233136	1	1	1	1	1	1	1	1	1	1	1	1	1	1	1	1	1	1	1	1	1	1	1	1	1
COL4A2	0.00061327	-0.0017306	NA	NA	NA	NA	1	-1	NA	NA	NA	NA	0.0700932	0.12841	NA	NA	NA	NA	459.998	NA	NA	NA	NA	0.275702	1	1	1	1	1	1	1	1	1	1	1	1	1	1	1	1	1	1	1	1	1	1	1	1	1
BRD2	0.00050942	-0.0029553	NA	NA	NA	NA	1	-1	NA	NA	NA	NA	0.0669962	0.0710676	NA	NA	NA	NA	459.999	NA	NA	NA	NA	0.453567	1	1	1	1	1	1	1	1	1	1	1	1	1	1	1	1	1	1	1	1	1	1	1	1	1
PPP1R9B	-0.00013282	0.0041812	-0.0016716	NA	NA	NA	0	1	-1	NA	NA	NA	0.351928	0.130421	0.169597	NA	NA	NA	358.796	459.999	NA	NA	NA	0.378795	0	0	0	0	0	0	0	0	0	0	0	0	0	0	0	0	0	0	0	0	0	0	0	0	0
ZFP28	0.000694	-0.0042174	NA	NA	NA	NA	1	-1	NA	NA	NA	NA	0.0746082	0.0756543	NA	NA	NA	NA	462.112	NA	NA	NA	NA	0.40772	1	1	1	1	1	1	1	1	1	1	1	1	1	1	1	1	1	1	1	1	1	1	1	1	1
SRSF5	-0.0017062	0.0015994	0.012898	-0.0041741	NA	NA	-1	1	1	-1	NA	NA	0.0848006	0.0843769	0.13406	0.064428	NA	NA	200.006	427.402	464.337	NA	NA	0.72444	-1	-1	-1	-1	-1	-1	-1	-1	-1	-1	-1	-1	-1	-1	-1	-1	-1	-1	-1	-1	-1	1	1	1	1
GXYLT1	-0.0020708	0.0013008	-0.0038929	NA	NA	NA	-1	1	-1	NA	NA	NA	0.0891439	0.122213	0.110209	NA	NA	NA	219.998	470.374	NA	NA	NA	0.316957	-1	-1	-1	-1	-1	-1	-1	-1	-1	-1	-1	-1	-1	-1	-1	-1	-1	-1	-1	-1	-1	-1	-1	1	1
ERBB2IP	-0.0012252	0.0023369	-0.0035166	NA	NA	NA	-1	1	-1	NA	NA	NA	0.0697606	0.101683	0.0929008	NA	NA	NA	314.726	470.579	NA	NA	NA	0.388292	-1	-1	-1	-1	-1	-1	-1	-1	-1	-1	-1	-1	-1	-1	-1	-1	-1	-1	-1	-1	-1	-1	-1	-1	-1
NUMA1	0.00075385	-0.0030489	NA	NA	NA	NA	1	-1	NA	NA	NA	NA	0.0667787	0.114073	NA	NA	NA	NA	475.403	NA	NA	NA	NA	0.304684	1	1	1	1	1	1	1	1	1	1	1	1	1	1	1	1	1	1	1	1	1	1	1	1	1
RGMA	-0.0010601	0.0024865	-0.0022111	NA	NA	NA	-1	1	-1	NA	NA	NA	0.062645	0.179548	0.142184	NA	NA	NA	370.013	478.287	NA	NA	NA	0.330981	-1	-1	-1	-1	-1	-1	-1	-1	-1	-1	-1	-1	-1	-1	-1	-1	-1	-1	-1	-1	-1	-1	-1	-1	-1
VCP	0.0010779	-0.0021154	NA	NA	NA	NA	1	-1	NA	NA	NA	NA	0.0500542	0.187638	NA	NA	NA	NA	479.999	NA	NA	NA	NA	0.422839	1	1	1	1	1	1	1	1	1	1	1	1	1	1	1	1	1	1	1	1	1	1	1	1	1
KIAA0232	-0.0030791	0.00069516	-0.0038872	NA	NA	NA	-1	1	-1	NA	NA	NA	0.0985047	0.141776	0.118509	NA	NA	NA	151.391	480	NA	NA	NA	0.33151	-1	-1	-1	-1	-1	-1	-1	-1	-1	-1	-1	-1	-1	-1	-1	-1	1	1	1	1	1	1	1	1	1
HYOU1	0.0010687	-0.0028437	NA	NA	NA	NA	1	-1	NA	NA	NA	NA	0.0509739	0.129768	NA	NA	NA	NA	480	NA	NA	NA	NA	0.421921	1	1	1	1	1	1	1	1	1	1	1	1	1	1	1	1	1	1	1	1	1	1	1	1	1
SLC3A2	0.0011003	-0.0019208	NA	NA	NA	NA	1	-1	NA	NA	NA	NA	0.0447353	0.188092	NA	NA	NA	NA	480	NA	NA	NA	NA	0.487414	1	1	1	1	1	1	1	1	1	1	1	1	1	1	1	1	1	1	1	1	1	1	1	1	1
SUV420H1	0.00078474	-0.0053701	NA	NA	NA	NA	1	-1	NA	NA	NA	NA	0.0727197	0.0754976	NA	NA	NA	NA	480	NA	NA	NA	NA	0.389265	1	1	1	1	1	1	1	1	1	1	1	1	1	1	1	1	1	1	1	1	1	1	1	1	1
ZNF623	0.00078242	-0.0020446	NA	NA	NA	NA	1	-1	NA	NA	NA	NA	0.0609522	0.154581	NA	NA	NA	NA	480	NA	NA	NA	NA	0.329587	1	1	1	1	1	1	1	1	1	1	1	1	1	1	1	1	1	1	1	1	1	1	1	1	1
SKA2	0.001036	-0.0026356	NA	NA	NA	NA	1	-1	NA	NA	NA	NA	0.0694028	0.198827	NA	NA	NA	NA	480	NA	NA	NA	NA	0.253845	1	1	1	1	1	1	1	1	1	1	1	1	1	1	1	1	1	1	1	1	1	1	1	1	1
DYNLL2	0.00033647	-0.0036055	NA	NA	NA	NA	1	-1	NA	NA	NA	NA	0.148281	0.102547	NA	NA	NA	NA	480	NA	NA	NA	NA	0.219652	1	1	1	1	1	1	1	1	1	1	1	1	1	1	1	1	1	1	1	1	1	1	1	1	1
MFAP1	0.00079031	-0.0022432	NA	NA	NA	NA	1	-1	NA	NA	NA	NA	0.0681104	0.179813	NA	NA	NA	NA	480	NA	NA	NA	NA	0.262068	1	1	1	1	1	1	1	1	1	1	1	1	1	1	1	1	1	1	1	1	1	1	1	1	1
COL1A2	0.00071487	-0.0025582	NA	NA	NA	NA	1	-1	NA	NA	NA	NA	0.0720675	0.155853	NA	NA	NA	NA	480	NA	NA	NA	NA	0.244108	1	1	1	1	1	1	1	1	1	1	1	1	1	1	1	1	1	1	1	1	1	1	1	1	1
C7orf25	0.00011482	0.0037567	-0.0093433	0.0030497	NA	NA	0	1	-1	1	NA	NA	0.305912	0.120299	0.118644	0.168373	NA	NA	387.012	480.001	529.727	NA	NA	0.376033	0	0	0	0	0	0	0	0	0	0	0	0	0	0	0	0	0	0	0	0	0	0	0	0	0
STX16	-0.0025599	0.0017648	-0.00384	NA	NA	NA	-1	1	-1	NA	NA	NA	0.196713	0.0438259	0.0983132	NA	NA	NA	97.3021	480.003	NA	NA	NA	0.568812	-1	-1	-1	-1	-1	-1	-1	-1	-1	-1	1	1	1	1	1	1	1	1	1	1	1	1	1	1	1
SCAF8	-0.00086576	0.0026391	-0.0041122	NA	NA	NA	-1	1	-1	NA	NA	NA	0.10859	0.0890055	0.0856989	NA	NA	NA	300.018	480.013	NA	NA	NA	0.369822	-1	-1	-1	-1	-1	-1	-1	-1	-1	-1	-1	-1	-1	-1	-1	-1	-1	-1	-1	-1	-1	-1	-1	-1	-1
SRSF6	-0.00026231	0.0021057	-0.0030164	NA	NA	NA	0	1	-1	NA	NA	NA	0.335668	0.0574762	0.123189	NA	NA	NA	219.984	480.29	NA	NA	NA	0.583489	0	0	0	0	0	0	0	0	0	0	0	0	0	0	0	0	0	0	0	0	0	0	0	1	1
PSPC1	0.00083119	-0.00258	NA	NA	NA	NA	1	-1	NA	NA	NA	NA	0.06269	0.155663	NA	NA	NA	NA	480.906	NA	NA	NA	NA	0.303004	1	1	1	1	1	1	1	1	1	1	1	1	1	1	1	1	1	1	1	1	1	1	1	1	1
ZBTB1	0.00046191	0.011559	-0.0055975	NA	NA	NA	1	1	-1	NA	NA	NA	0.121343	0.177754	0.0752698	NA	NA	NA	450.038	481.28	NA	NA	NA	0.367669	1	1	1	1	1	1	1	1	1	1	1	1	1	1	1	1	1	1	1	1	1	1	1	1	1
DGCR8	0.00054149	-0.0025431	NA	NA	NA	NA	1	-1	NA	NA	NA	NA	0.0806877	0.136352	NA	NA	NA	NA	481.999	NA	NA	NA	NA	0.222008	1	1	1	1	1	1	1	1	1	1	1	1	1	1	1	1	1	1	1	1	1	1	1	1	1
LDLR	0.00040789	-0.006998	NA	NA	NA	NA	1	-1	NA	NA	NA	NA	0.104414	0.0606859	NA	NA	NA	NA	491.297	NA	NA	NA	NA	0.558047	1	1	1	1	1	1	1	1	1	1	1	1	1	1	1	1	1	1	1	1	1	1	1	1	1
PLEKHG3	-0.00010806	-0.016705	0.013876	-0.016849	0.0004491	NA	0	-1	1	-1	0	NA	0.299349	0.0961063	0.114183	0.144573	0.421967	NA	418.29	450	494.367	521.383	NA	0.637572	0	0	0	0	0	0	0	0	0	0	0	0	0	0	0	0	0	0	0	0	0	0	0	0	0
COL18A1	0.0011152	-0.0031125	NA	NA	NA	NA	1	-1	NA	NA	NA	NA	0.0397052	0.131168	NA	NA	NA	NA	495.47	NA	NA	NA	NA	0.542535	1	1	1	1	1	1	1	1	1	1	1	1	1	1	1	1	1	1	1	1	1	1	1	1	1
DNAJB1	0.0010157	-0.020715	0.0054601	NA	NA	NA	1	-1	1	NA	NA	NA	0.0546804	0.175239	0.14966	NA	NA	NA	496.37	525.513	NA	NA	NA	0.390952	1	1	1	1	1	1	1	1	1	1	1	1	1	1	1	1	1	1	1	1	1	1	1	1	1
ZMYND11	-0.00046618	0.0017195	-0.018863	0.0032765	NA	NA	-1	1	-1	1	NA	NA	0.14602	0.18225	0.162616	0.19529	NA	NA	360.036	498.867	530.002	NA	NA	0.390019	-1	-1	-1	-1	-1	-1	-1	-1	-1	-1	-1	-1	-1	-1	-1	-1	-1	-1	-1	-1	-1	-1	-1	-1	-1
ARRDC4	0.00039532	-0.0060141	NA	NA	NA	NA	1	-1	NA	NA	NA	NA	0.117204	0.0770008	NA	NA	NA	NA	499.554	NA	NA	NA	NA	0.371386	1	1	1	1	1	1	1	1	1	1	1	1	1	1	1	1	1	1	1	1	1	1	1	1	1
JUN	0.00068503	-0.0052023	NA	NA	NA	NA	1	-1	NA	NA	NA	NA	0.0494571	0.0630393	NA	NA	NA	NA	500	NA	NA	NA	NA	0.531541	1	1	1	1	1	1	1	1	1	1	1	1	1	1	1	1	1	1	1	1	1	1	1	1	1
IMPACT	0.0013343	-0.0047358	NA	NA	NA	NA	1	-1	NA	NA	NA	NA	0.0413089	0.128073	NA	NA	NA	NA	500	NA	NA	NA	NA	0.510466	1	1	1	1	1	1	1	1	1	1	1	1	1	1	1	1	1	1	1	1	1	1	1	1	1
MAP3K1	-0.00068688	0.0097396	-0.0040611	NA	NA	NA	-1	1	-1	NA	NA	NA	0.064428	0.172466	0.10869	NA	NA	NA	467.365	502.58	NA	NA	NA	0.333254	-1	-1	-1	-1	-1	-1	-1	-1	-1	-1	-1	-1	-1	-1	-1	-1	-1	-1	-1	-1	-1	-1	-1	-1	-1
DDX42	-0.004358	0.001275	-0.0064553	NA	NA	NA	-1	1	-1	NA	NA	NA	0.133488	0.068596	0.106464	NA	NA	NA	101.856	507.912	NA	NA	NA	0.331107	-1	-1	-1	-1	-1	-1	-1	-1	-1	-1	-1	1	1	1	1	1	1	1	1	1	1	1	1	1	1
THRAP3	-0.0036761	0.0009589	-0.0040958	NA	NA	NA	-1	1	-1	NA	NA	NA	0.123713	0.0681147	0.146975	NA	NA	NA	100.66	515.604	NA	NA	NA	0.305188	-1	-1	-1	-1	-1	-1	-1	-1	-1	-1	-1	1	1	1	1	1	1	1	1	1	1	1	1	1	1
GPRASP1	0.00059604	-0.0043225	NA	NA	NA	NA	1	-1	NA	NA	NA	NA	0.0826848	0.150633	NA	NA	NA	NA	519.281	NA	NA	NA	NA	0.200656	1	1	1	1	1	1	1	1	1	1	1	1	1	1	1	1	1	1	1	1	1	1	1	1	1
ZSCAN21	0.0009403	-0.006144	NA	NA	NA	NA	1	-1	NA	NA	NA	NA	0.0544047	0.112546	NA	NA	NA	NA	520	NA	NA	NA	NA	0.387196	1	1	1	1	1	1	1	1	1	1	1	1	1	1	1	1	1	1	1	1	1	1	1	1	1
NEFL	8.192e-05	0.0014513	-0.0059965	NA	NA	NA	0	1	-1	NA	NA	NA	0.405669	0.0805	0.121352	NA	NA	NA	299.039	529.999	NA	NA	NA	0.420609	0	0	0	0	0	0	0	0	0	0	0	0	0	0	0	0	0	0	0	0	0	0	0	0	0
LRPAP1	0.0010942	-0.0052011	NA	NA	NA	NA	1	-1	NA	NA	NA	NA	0.0476259	0.158825	NA	NA	NA	NA	529.999	NA	NA	NA	NA	0.439355	1	1	1	1	1	1	1	1	1	1	1	1	1	1	1	1	1	1	1	1	1	1	1	1	1
CD248	0.0008788	-0.0078051	NA	NA	NA	NA	1	-1	NA	NA	NA	NA	0.0550739	0.10379	NA	NA	NA	NA	530	NA	NA	NA	NA	0.39267	1	1	1	1	1	1	1	1	1	1	1	1	1	1	1	1	1	1	1	1	1	1	1	1	1
TXNIP	0.00093897	-0.0095847	NA	NA	NA	NA	1	-1	NA	NA	NA	NA	0.041548	0.0692305	NA	NA	NA	NA	530	NA	NA	NA	NA	0.56516	1	1	1	1	1	1	1	1	1	1	1	1	1	1	1	1	1	1	1	1	1	1	1	1	1
PLCL2	-0.00019042	0.002879	-0.0044994	NA	NA	NA	0	1	-1	NA	NA	NA	0.245188	0.122913	0.142452	NA	NA	NA	402.959	530	NA	NA	NA	0.272598	0	0	0	0	0	0	0	0	0	0	0	0	0	0	0	0	0	0	0	0	0	0	0	0	0
CTCF	0.00049269	-0.0063963	NA	NA	NA	NA	1	-1	NA	NA	NA	NA	0.0924131	0.119871	NA	NA	NA	NA	530.001	NA	NA	NA	NA	0.218057	1	1	1	1	1	1	1	1	1	1	1	1	1	1	1	1	1	1	1	1	1	1	1	1	1
NFXL1	0.00053513	-0.0059124	NA	NA	NA	NA	1	-1	NA	NA	NA	NA	0.0771234	0.116814	NA	NA	NA	NA	530.001	NA	NA	NA	NA	0.262794	1	1	1	1	1	1	1	1	1	1	1	1	1	1	1	1	1	1	1	1	1	1	1	1	1
BCLAF1	-0.0039752	0.00065893	-0.0049304	NA	NA	NA	-1	1	-1	NA	NA	NA	0.101068	0.0796304	0.153931	NA	NA	NA	106.351	530.001	NA	NA	NA	0.320723	-1	-1	-1	-1	-1	-1	-1	-1	-1	-1	-1	1	1	1	1	1	1	1	1	1	1	1	1	1	1
SLC30A1	0.0002848	0.0026451	-0.016552	NA	NA	NA	0	1	-1	NA	NA	NA	0.208726	0.0328286	0.035724	NA	NA	NA	282.703	534.265	NA	NA	NA	0.859574	0	0	0	0	0	0	0	0	0	0	0	0	0	0	0	0	0	0	0	0	0	0	0	0	0
SGK1	-0.00013138	0.0012398	-0.0098102	NA	NA	NA	0	1	-1	NA	NA	NA	0.393614	0.0725909	0.102147	NA	NA	NA	243.485	547.437	NA	NA	NA	0.42487	0	0	0	0	0	0	0	0	0	0	0	0	0	0	0	0	0	0	0	0	0	0	0	0	0
PRICKLE2	-0.0016354	0.0017756	-0.0073001	NA	NA	NA	-1	1	-1	NA	NA	NA	0.060905	0.0907046	0.158049	NA	NA	NA	310.014	550.001	NA	NA	NA	0.384751	-1	-1	-1	-1	-1	-1	-1	-1	-1	-1	-1	-1	-1	-1	-1	-1	-1	-1	-1	-1	-1	-1	-1	-1	-1
CCT2	-0.0059736	0.011702	0.00041617	0.020448	-0.0095728	NA	0	1	1	1	-1	NA	0.208136	0.176326	0.0823043	0.108295	0.141983	NA	37.2252	67.4365	537.597	560	NA	0.727805	0	0	0	0	1	1	1	1	1	1	1	1	1	1	1	1	1	1	1	1	1	1	1	1	1
EPC1	0.00046764	-0.0080331	NA	NA	NA	NA	1	-1	NA	NA	NA	NA	0.0700658	0.199373	NA	NA	NA	NA	560.096	NA	NA	NA	NA	0.249448	1	1	1	1	1	1	1	1	1	1	1	1	1	1	1	1	1	1	1	1	1	1	1	1	1
IDI1	0.009335	-0.00018032	-0.0047146	NA	NA	NA	1	0	-1	NA	NA	NA	0.0637104	0.263989	0.0407976	NA	NA	NA	69.9987	439.897	NA	NA	NA	0.787142	1	1	1	1	1	1	1	1	0	0	0	0	0	0	0	0	0	0	0	0	0	0	0	0	0
KPNA2	0.0029319	9.7585e-05	-0.0043964	0.0016284	NA	NA	1	0	-1	0	NA	NA	0.174122	0.42801	0.095247	0.202432	NA	NA	100.018	356.419	470.302	NA	NA	0.497561	1	1	1	1	1	1	1	1	1	1	0	0	0	0	0	0	0	0	0	0	0	0	0	0	0
HSPA8	0.0018161	0.003634	0.00031744	-0.0032946	0.0023485	NA	1	1	0	-1	0	NA	0.0641029	0.178706	0.274609	0.114101	0.245667	NA	194.663	255.32	450.01	546.074	NA	0.799608	1	1	1	1	1	1	1	1	1	1	1	1	1	1	1	1	1	1	1	1	1	1	1	1	1
MAT2A	0.00014973	0.0053964	0.00052983	-0.0035462	NA	NA	0	1	0	-1	NA	NA	0.368277	0.0368499	0.297111	0.0260626	NA	NA	174.678	290.045	405.934	NA	NA	0.928472	0	0	0	0	0	0	0	0	0	0	0	0	0	0	0	0	0	0	1	1	1	1	1	1	1
UBC	-0.00011884	0.0068771	-0.0010294	-0.0073269	NA	NA	0	1	0	-1	NA	NA	0.322843	0.0349124	0.22215	0.0599831	NA	NA	300.025	411.746	529.235	NA	NA	0.912235	0	0	0	0	0	0	0	0	0	0	0	0	0	0	0	0	0	0	0	0	0	0	0	0	0
DNM2	0.00022595	0.015551	-0.018245	NA	NA	NA	1	0	-1	NA	NA	NA	0.176361	0.200317	0.119046	NA	NA	NA	530	563.332	NA	NA	NA	0.295227	1	1	1	1	1	1	1	1	1	1	1	1	1	1	1	1	1	1	1	1	1	1	1	1	1
[truncated: 36 more columns]
