# Supplementary material for: Automated minute scale RNA-seq of pluripotent stem cell differentiation reveals early divergence of human and mouse gene expression kinetics
Source: PLoS Comput Biol. 2019 Dec 9;15(12):e1007543. doi: 10.1371/journal.pcbi.1007543 (PMC6922475; doi:10.1371/journal.pcbi.1007543)
Supplement: S7 Table — (XLSX) [file pcbi.1007543.s008.xlsx]

## Sheet: PeakOrthologEnrichment
Overlap Results
Collection(s):	BP
# overlaps shown:	100
# genesets in collections:	7350
# genes in comparison (n):	156
# genes in universe (N):	38055
Gene Set Name	# Genes in Gene Set (K)	Description	# Genes in Overlap (k)	k/K	p-value	FDR q-value
GO_REGULATION_OF_CELL_DEATH	1723	Any process that modulates the rate or frequency of cell death. Cell death is the specific activation or halting of processes within a cell so that its vital functions markedly cease, rather than simply deteriorating gradually over time, which culminates in cell death. [GOC:dph, GOC:tb]	46	0.0267	5.51e-25	4.05e-21
GO_APOPTOTIC_PROCESS	1980	A programmed cell death process which begins when a cell receives an internal (e.g. DNA damage) or external signal (e.g. an extracellular death ligand), and proceeds through a series of biochemical events (signaling pathway phase) which trigger an execution phase. The execution phase is the last step of an apoptotic process, and is typically characterized by rounding-up of the cell, retraction of…	47	0.0237	2.09e-23	7.68e-20
GO_NEGATIVE_REGULATION_OF_CELL_DEATH	1019	Any process that decreases the rate or frequency of cell death. Cell death is the specific activation or halting of processes within a cell so that its vital functions markedly cease, rather than simply deteriorating gradually over time, which culminates in cell death. [GOC:BHF, GOC:dph, GOC:tb]	33	0.0324	2.42e-20	5.92e-17
GO_REGULATION_OF_RESPONSE_TO_STRESS	1497	Any process that modulates the frequency, rate or extent of a response to stress. Response to stress is a change in state or activity of a cell or an organism (in terms of movement, secretion, enzyme production, gene expression, etc.) as a result of a disturbance in organismal or cellular homeostasis, usually, but not necessarily, exogenous (e.g. temperature, humidity, ionizing radiation). [GOC:d…	38	0.0254	8.64e-20	1.59e-16
GO_RESPONSE_TO_ABIOTIC_STIMULUS	1230	Any process that results in a change in state or activity of a cell or an organism (in terms of movement, secretion, enzyme production, gene expression, etc.) as a result of an abiotic (not derived from living organisms) stimulus. [GOC:hb]	34	0.0276	7.83e-19	1.15e-15
GO_RESPONSE_TO_ENDOGENOUS_STIMULUS	1648	Any process that results in a change in state or activity of a cell or an organism (in terms of movement, secretion, enzyme production, gene expression, etc.) as a result of a stimulus arising within the organism. [GOC:sm]	35	0.0212	7.36e-16	9.02e-13
GO_NEGATIVE_REGULATION_OF_BIOSYNTHETIC_PROCESS	1631	Any process that stops, prevents, or reduces the rate of the chemical reactions and pathways resulting in the formation of substances. [GOC:go_curators]	34	0.0208	3.54e-15	3.71e-12
GO_REGULATION_OF_PROTEIN_MODIFICATION_PROCESS	1843	Any process that modulates the frequency, rate or extent of the covalent alteration of one or more amino acid residues within a protein. [GOC:mah, GOC:tb]	35	0.019	2.04e-14	1.88e-11
GO_POSITIVE_REGULATION_OF_BIOSYNTHETIC_PROCESS	1983	Any process that activates or increases the frequency, rate or extent of the chemical reactions and pathways resulting in the formation of substances. [GOC:go_curators]	36	0.0182	3.12e-14	2.41e-11
GO_NEGATIVE_REGULATION_OF_RNA_BIOSYNTHETIC_PROCESS	1246	Any process that stops, prevents or reduces the frequency, rate or extent of RNA biosynthetic process. [GO:jl, GO_REF:0000058, GOC:TermGenie]	29	0.0233	3.28e-14	2.41e-11
GO_RESPONSE_TO_TOPOLOGICALLY_INCORRECT_PROTEIN	195	Any process that results in a change in state or activity of a cell or an organism (in terms of movement, secretion, enzyme production, gene expression, etc.) as a result of a protein that is not folded in its correct three-dimensional structure. [GOC:bf]	14	0.0718	9.04e-14	6.04e-11
GO_RESPONSE_TO_OXYGEN_CONTAINING_COMPOUND	1616	Any process that results in a change in state or activity of a cell or an organism (in terms of movement, secretion, enzyme production, gene expression, etc.) as a result of an oxygen-containing compound stimulus. [GOC:pr, GOC:TermGenie]	32	0.0198	1.06e-13	6.5e-11
GO_CELL_CYCLE	1847	The progression of biochemical and morphological phases and events that occur in a cell during successive cell replication or nuclear replication events. Canonically, the cell cycle comprises the replication and segregation of genetic material followed by the division of the cell, but in endocycles or syncytial cells nuclear replication or nuclear division may not be followed by cell division. [G…	34	0.0184	1.25e-13	7.09e-11
GO_POSITIVE_REGULATION_OF_GENE_EXPRESSION	1974	Any process that increases the frequency, rate or extent of gene expression. Gene expression is the process in which a gene's coding sequence is converted into a mature gene product or products (proteins or RNA). This includes the production of an RNA transcript as well as any processing to produce a mature RNA product or an mRNA or circRNA (for protein-coding genes) and the translation of that m…	35	0.0177	1.51e-13	7.94e-11
GO_NEGATIVE_REGULATION_OF_RESPONSE_TO_STIMULUS	1655	Any process that stops, prevents, or reduces the frequency, rate or extent of a response to a stimulus. Response to stimulus is a change in state or activity of a cell or an organism (in terms of movement, secretion, enzyme production, gene expression, etc.) as a result of a stimulus. [GOC:jid]	32	0.0193	2.02e-13	9.88e-11
GO_REGULATION_OF_CELLULAR_RESPONSE_TO_STRESS	730	Any process that modulates the frequency, rate or extent of a cellular response to stress. Cellular response to stress is a change in state or activity of a cell (in terms of movement, secretion, enzyme production, gene expression, etc.) as a result of a stimulus indicating the organism is under stress. The stress is usually, but not necessarily, exogenous (e.g. temperature, humidity, ionizing ra…	22	0.0301	3.68e-13	1.69e-10
GO_REGULATION_OF_INTRACELLULAR_SIGNAL_TRANSDUCTION	1846	Any process that modulates the frequency, rate or extent of intracellular signal transduction. [GOC:dph, GOC:signaling, GOC:tb, GOC:TermGenie]	33	0.0179	6.85e-13	2.96e-10
GO_CELLULAR_RESPONSE_TO_DNA_DAMAGE_STIMULUS	845	Any process that results in a change in state or activity of a cell (in terms of movement, secretion, enzyme production, gene expression, etc.) as a result of a stimulus indicating damage to its DNA from environmental insults or errors during metabolism. [GOC:go_curators]	23	0.0272	8.33e-13	3.4e-10
GO_CHROMOSOME_ORGANIZATION	1207	A process that is carried out at the cellular level that results in the assembly, arrangement of constituent parts, or disassembly of chromosomes, structures composed of a very long molecule of DNA and associated proteins that carries hereditary information. This term covers covalent modifications at the molecular level as well as spatial relationships among the major components of a chromosome. …	26	0.0215	4.62e-12	1.79e-09
GO_APOPTOTIC_SIGNALING_PATHWAY	595	A series of molecular signals which triggers the apoptotic death of a cell. The pathway starts with reception of a signal, and ends when the execution phase of apoptosis is triggered. [GOC:mtg_apoptosis]	19	0.0319	6.18e-12	2.27e-09
GO_RESPONSE_TO_EXTRACELLULAR_STIMULUS	523	Any process that results in a change in state or activity of a cell or an organism (in terms of movement, secretion, enzyme production, gene expression, etc.) as a result of an extracellular stimulus. [GOC:go_curators]	18	0.0344	6.73e-12	2.36e-09
GO_NEGATIVE_REGULATION_OF_PROTEIN_METABOLIC_PROCESS	1144	Any process that stops, prevents, or reduces the frequency, rate or extent of chemical reactions and pathways involving a protein. [GOC:ai]	25	0.0219	9.19e-12	3.07e-09
GO_RESPONSE_TO_NITROGEN_COMPOUND	975	Any process that results in a change in state or activity of a cell or an organism (in terms of movement, secretion, enzyme production, gene expression, etc.) as a result of a nitrogen compound stimulus. [GOC:pr, GOC:TermGenie]	23	0.0236	1.5e-11	4.78e-09
GO_CELL_CYCLE_PROCESS	1383	The cellular process that ensures successive accurate and complete genome replication and chromosome segregation. [GOC:isa_complete, GOC:mtg_cell_cycle]	27	0.0195	1.61e-11	4.93e-09
GO_INTRINSIC_APOPTOTIC_SIGNALING_PATHWAY	288	A series of molecular signals in which an intracellular signal is conveyed to trigger the apoptotic death of a cell. The pathway starts with reception of an intracellular signal (e.g. DNA damage, endoplasmic reticulum stress, oxidative stress etc.), and ends when the execution phase of apoptosis is triggered. The intrinsic apoptotic signaling pathway is crucially regulated by permeabilization of …	14	0.0486	1.79e-11	5.18e-09
GO_POSITIVE_REGULATION_OF_CELL_DEATH	716	Any process that increases the rate or frequency of cell death. Cell death is the specific activation or halting of processes within a cell so that its vital functions markedly cease, rather than simply deteriorating gradually over time, which culminates in cell death. [GOC:dph, GOC:tb]	20	0.0279	1.83e-11	5.18e-09
GO_NEGATIVE_REGULATION_OF_SIGNALING	1394	Any process that stops, prevents, or reduces the frequency, rate or extent of a signaling process. [GOC:mtg_signal]	27	0.0194	1.93e-11	5.24e-09
GO_RESPONSE_TO_RADIATION	448	Any process that results in a change in state or activity of a cell or an organism (in terms of movement, secretion, enzyme production, gene expression, etc.) as a result of an electromagnetic radiation stimulus. Electromagnetic radiation is a propagating wave in space with electric and magnetic components. These components oscillate at right angles to each other and to the direction of propagati…	16	0.0357	6.14e-11	1.61e-08
GO_REGULATION_OF_CELL_DIFFERENTIATION	1863	Any process that modulates the frequency, rate or extent of cell differentiation, the process in which relatively unspecialized cells acquire specialized structural and functional features. [GOC:go_curators]	30	0.0161	1.16e-10	2.93e-08
GO_POSITIVE_REGULATION_OF_PROTEIN_METABOLIC_PROCESS	1633	Any process that activates or increases the frequency, rate or extent of the chemical reactions and pathways involving a protein. [GOC:ai]	28	0.0171	1.29e-10	3.16e-08
GO_POSITIVE_REGULATION_OF_DEVELOPMENTAL_PROCESS	1415	Any process that activates or increases the rate or extent of development, the biological process whose specific outcome is the progression of an organism over time from an initial condition (e.g. a zygote, or a young adult) to a later condition (e.g. a multicellular animal or an aged adult). [GOC:ai]	26	0.0184	1.49e-10	3.52e-08
GO_REGULATION_OF_CELL_CYCLE	1212	Any process that modulates the rate or extent of progression through the cell cycle. [GOC:ai, GOC:dph, GOC:tb]	24	0.0198	1.85e-10	4.26e-08
GO_NEGATIVE_REGULATION_OF_TRANSCRIPTION_BY_RNA_POLYMERASE_II	820	Any process that stops, prevents, or reduces the frequency, rate or extent of transcription mediated by RNA polymerase II. [GOC:go_curators, GOC:txnOH]	20	0.0244	1.99e-10	4.44e-08
GO_RESPONSE_TO_HEAT	178	Any process that results in a change in state or activity of a cell or an organism (in terms of movement, secretion, enzyme production, gene expression, etc.) as a result of a heat stimulus, a temperature stimulus above the optimal temperature for that organism. [GOC:lr]	11	0.0618	2.22e-10	4.8e-08
GO_POSITIVE_REGULATION_OF_MULTICELLULAR_ORGANISMAL_PROCESS	1795	Any process that activates or increases the frequency, rate or extent of an organismal process, any of the processes pertinent to the function of an organism above the cellular level; includes the integrated processes of tissues and organs. [GOC:ai]	29	0.0162	2.3e-10	4.83e-08
GO_CELLULAR_RESPONSE_TO_HEAT	137	Any process that results in a change in state or activity of a cell (in terms of movement, secretion, enzyme production, gene expression, etc.) as a result of a heat stimulus, a temperature stimulus above the optimal temperature for that organism. [GOC:mah]	10	0.073	2.94e-10	5.87e-08
GO_REGULATION_OF_PHOSPHORUS_METABOLIC_PROCESS	1694	Any process that modulates the frequency, rate or extent of the chemical reactions and pathways involving phosphorus or compounds containing phosphorus. [GOC:ai]	28	0.0165	2.96e-10	5.87e-08
GO_DE_NOVO_PROTEIN_FOLDING	41	The process of assisting in the folding of a nascent peptide chain into its correct tertiary structure. [GOC:mb]	7	0.1707	3.4e-10	6.57e-08
GO_CELLULAR_RESPONSE_TO_RADIATION	190	Any process that results in a change in state or activity of a cell (in terms of movement, secretion, enzyme production, gene expression, etc.) as a result of an electromagnetic radiation stimulus. Electromagnetic radiation is a propagating wave in space with electric and magnetic components. These components oscillate at right angles to each other and to the direction of propagation. [GOC:mah]	11	0.0579	4.45e-10	8.39e-08
GO_RESPONSE_TO_TEMPERATURE_STIMULUS	244	Any process that results in a change in state or activity of a cell or an organism (in terms of movement, secretion, enzyme production, gene expression, etc.) as a result of a temperature stimulus. [GOC:hb]	12	0.0492	4.58e-10	8.42e-08
GO_CELLULAR_RESPONSE_TO_ENDOGENOUS_STIMULUS	1384	Any process that results in a change in state or activity of a cell (in terms of movement, secretion, enzyme production, gene expression, etc.) as a result of a stimulus arising within the organism. [GOC:mah]	25	0.0181	4.98e-10	8.92e-08
GO_NEGATIVE_REGULATION_OF_MULTICELLULAR_ORGANISMAL_PROCESS	1288	Any process that stops, prevents, or reduces the frequency, rate or extent of an organismal process, the processes pertinent to the function of an organism above the cellular level; includes the integrated processes of tissues and organs. [GOC:ai]	24	0.0186	6.24e-10	1.09e-07
GO_CHROMATIN_ORGANIZATION	792	Any process that results in the specification, formation or maintenance of the physical structure of eukaryotic chromatin. [GOC:mah, GOC:vw, PMID:20404130]	19	0.024	7.69e-10	1.31e-07
GO_CELLULAR_MACROMOLECULE_LOCALIZATION	1897	Any process in which a macromolecule is transported to, and/or maintained in, a specific location at the level of a cell. Localization at the cellular level encompasses movement within the cell, from within the cell to the cell surface, or from one location to another at the surface of a cell. [GOC:mah]	29	0.0153	8.21e-10	1.37e-07
GO_RNA_SPLICING	465	The process of removing sections of the primary RNA transcript to remove sequences not present in the mature form of the RNA and joining the remaining sections to form the mature form of the RNA. [GOC:krc, GOC:mah]	15	0.0323	1.01e-09	1.65e-07
GO_CELLULAR_RESPONSE_TO_TOPOLOGICALLY_INCORRECT_PROTEIN	157	Any process that results in a change in state or activity of a cell (in terms of movement, secretion, enzyme production, gene expression, etc.) as a result of a protein that is not folded in its correct three-dimensional structure. [GOC:bf]	10	0.0637	1.12e-09	1.79e-07
GO_MITOTIC_CELL_CYCLE	1009	Progression through the phases of the mitotic cell cycle, the most common eukaryotic cell cycle, which canonically comprises four successive phases called G1, S, G2, and M and includes replication of the genome and the subsequent segregation of chromosomes into daughter cells. In some variant cell cycles nuclear replication or nuclear division may not be followed by cell division, or G1 and G2 ph…	21	0.0208	1.18e-09	1.84e-07
GO_REGULATION_OF_CELL_POPULATION_PROLIFERATION	1708	Any process that modulates the frequency, rate or extent of cell proliferation. [GOC:jl]	27	0.0158	1.68e-09	2.58e-07
GO_PROTEIN_PHOSPHORYLATION	1967	The process of introducing a phosphate group on to a protein. [GOC:hb]	29	0.0147	1.87e-09	2.8e-07
GO_MRNA_METABOLIC_PROCESS	569	The chemical reactions and pathways involving mRNA, messenger RNA, which is responsible for carrying the coded genetic 'message', transcribed from DNA, to sites of protein assembly at the ribosomes. [ISBN:0198506732]	16	0.0281	1.96e-09	2.83e-07
GO_NEUROGENESIS	1599	Generation of cells within the nervous system. [GO_REF:0000021, GOC:cls, GOC:curators, GOC:dgh, GOC:dph, GOC:jid, GOC:mtg_15jun06]	26	0.0163	1.96e-09	2.83e-07
GO_ENZYME_LINKED_RECEPTOR_PROTEIN_SIGNALING_PATHWAY	1043	Any series of molecular signals initiated by the binding of an extracellular ligand to a receptor on the surface of the target cell, where the receptor possesses catalytic activity or is closely associated with an enzyme such as a protein kinase, and ending with regulation of a downstream cellular process, e.g. transcription. [GOC:mah, GOC:signaling, ISBN:0185316194]	21	0.0201	2.11e-09	2.99e-07
GO_DNA_METABOLIC_PROCESS	850	Any cellular metabolic process involving deoxyribonucleic acid. This is one of the two main types of nucleic acid, consisting of a long, unbranched macromolecule formed from one, or more commonly, two, strands of linked deoxyribonucleotides. [ISBN:0198506732]	19	0.0224	2.44e-09	3.39e-07
GO_REGULATION_OF_DNA_TEMPLATED_TRANSCRIPTION_IN_RESPONSE_TO_STRESS	125	Modulation of the frequency, rate or extent of transcription from a DNA template as a result of a stimulus indicating the organism is under stress. The stress is usually, but not necessarily, exogenous (e.g. temperature, humidity, ionizing radiation). [GOC:jl, GOC:txnOH]	9	0.072	2.64e-09	3.54e-07
GO_NEGATIVE_REGULATION_OF_APOPTOTIC_SIGNALING_PATHWAY	225	Any process that stops, prevents or reduces the frequency, rate or extent of apoptotic signaling pathway. [GOC:mtg_apoptosis]	11	0.0489	2.65e-09	3.54e-07
GO_REGULATION_OF_CATABOLIC_PROCESS	966	Any process that modulates the frequency, rate, or extent of the chemical reactions and pathways resulting in the breakdown of substances. [GOC:go_curators]	20	0.0207	3.3e-09	4.34e-07
GO_CHAPERONE_COFACTOR_DEPENDENT_PROTEIN_REFOLDING	32	The process of assisting in the correct posttranslational noncovalent assembly of proteins, which is dependent on additional protein cofactors. This process occurs over one or several cycles of nucleotide hydrolysis-dependent binding and release. [GOC:rb]	6	0.1875	3.57e-09	4.61e-07
GO_RESPONSE_TO_CYTOKINE	1192	Any process that results in a change in state or activity of a cell or an organism (in terms of movement, secretion, enzyme production, gene expression, etc.) as a result of a cytokine stimulus. [GOC:sl]	22	0.0185	4.14e-09	5.24e-07
GO_CHAPERONE_MEDIATED_PROTEIN_FOLDING	59	The process of inhibiting aggregation and assisting in the covalent and noncovalent assembly of single chain polypeptides or multisubunit complexes into the correct tertiary structure that is dependent on interaction with a chaperone. [GOC:dph, GOC:vw]	7	0.1186	4.85e-09	6.04e-07
GO_NEGATIVE_REGULATION_OF_PROTEIN_MODIFICATION_PROCESS	610	Any process that stops, prevents, or reduces the frequency, rate or extent of the covalent alteration of one or more amino acid residues within a protein. [GOC:mah, GOC:tb]	16	0.0262	5.24e-09	6.42e-07
GO_CELL_CYCLE_ARREST	244	A regulatory process that halts progression through the cell cycle during one of the normal phases (G1, S, G2, M). [GOC:dph, GOC:mah, GOC:tb]	11	0.0451	6.17e-09	7.44e-07
GO_RESPONSE_TO_UV	138	Any process that results in a change in state or activity of a cell or an organism (in terms of movement, secretion, enzyme production, gene expression, etc.) as a result of an ultraviolet radiation (UV light) stimulus. Ultraviolet radiation is electromagnetic radiation with a wavelength in the range of 10 to 380 nanometers. [GOC:hb]	9	0.0652	6.33e-09	7.5e-07
GO_INTRACELLULAR_TRANSPORT	1825	The directed movement of substances within a cell. [GOC:ai]	27	0.0148	6.86e-09	8e-07
GO_RNA_METABOLIC_PROCESS	1585	The cellular chemical reactions and pathways involving RNA, ribonucleic acid, one of the two main type of nucleic acid, consisting of a long, unbranched macromolecule formed from ribonucleotides joined in 3',5'-phosphodiester linkage. [ISBN:0198506732]	25	0.0158	7.64e-09	8.72e-07
GO_NEURON_DIFFERENTIATION	1348	The process in which a relatively unspecialized cell acquires specialized features of a neuron. [GOC:mah]	23	0.0171	7.71e-09	8.72e-07
GO_RESPONSE_TO_DRUG	1018	Any process that results in a change in state or activity of a cell or an organism (in terms of movement, secretion, enzyme production, gene expression, etc.) as a result of a drug stimulus. A drug is a substance used in the diagnosis, treatment or prevention of a disease. [GOC:jl]	20	0.0196	7.95e-09	8.86e-07
GO_POSITIVE_REGULATION_OF_RNA_BIOSYNTHETIC_PROCESS	1600	Any process that activates or increases the frequency, rate or extent of RNA biosynthetic process. [GO:jl, GO_REF:0000058, GOC:TermGenie]	25	0.0156	9.21e-09	1.01e-06
GO_CELLULAR_RESPONSE_TO_ABIOTIC_STIMULUS	322	Any process that results in a change in state or activity of a cell (in terms of movement, secretion, enzyme production, gene expression, etc.) as a result of an abiotic (non-living) stimulus. [GOC:mah]	12	0.0373	1.04e-08	1.12e-06
GO_REGULATION_OF_ORGANELLE_ORGANIZATION	1259	Any process that modulates the frequency, rate or extent of a process involved in the formation, arrangement of constituent parts, or disassembly of an organelle. [GOC:mah]	22	0.0175	1.1e-08	1.17e-06
GO_MACROMOLECULE_CATABOLIC_PROCESS	1375	The chemical reactions and pathways resulting in the breakdown of a macromolecule, any molecule of high relative molecular mass, the structure of which essentially comprises the multiple repetition of units derived, actually or conceptually, from molecules of low relative molecular mass. [CHEBI:33694, GOC:mah]	23	0.0167	1.11e-08	1.17e-06
GO_RESPONSE_TO_IONIZING_RADIATION	148	Any process that results in a change in state or activity of a cell or an organism (in terms of movement, secretion, enzyme production, gene expression, etc.) as a result of a ionizing radiation stimulus. Ionizing radiation is radiation with sufficient energy to remove electrons from atoms and may arise from spontaneous decay of unstable isotopes, resulting in alpha and beta particles and gamma r…	9	0.0608	1.17e-08	1.21e-06
GO_RESPONSE_TO_HORMONE	977	Any process that results in a change in state or activity of a cell or an organism (in terms of movement, secretion, enzyme production, gene expression, etc.) as a result of a hormone stimulus. [GOC:jl]	19	0.0194	2.28e-08	2.32e-06
GO_TRANSMEMBRANE_RECEPTOR_PROTEIN_SERINE_THREONINE_KINASE_SIGNALING_PATHWAY	347	A series of molecular signals initiated by the binding of an extracellular ligand to a receptor on the surface of the target cell where the receptor possesses serine/threonine kinase activity, and ending with regulation of a downstream cellular process, e.g. transcription. [GOC:mah, GOC:signaling]	12	0.0346	2.37e-08	2.39e-06
GO_REGULATION_OF_CELL_CYCLE_PROCESS	796	Any process that modulates a cellular process that is involved in the progression of biochemical and morphological phases and events that occur in a cell during successive cell replication or nuclear replication events. [GOC:dph, GOC:tb]	17	0.0214	3.46e-08	3.44e-06
GO_REGULATION_OF_NUCLEOBASE_CONTAINING_COMPOUND_METABOLIC_PROCESS	519	Any cellular process that modulates the frequency, rate or extent of the chemical reactions and pathways involving nucleobases, nucleosides, nucleotides and nucleic acids. [GOC:go_curators]	14	0.027	3.52e-08	3.45e-06
GO_CELLULAR_RESPONSE_TO_UV	79	Any process that results in a change in state or activity of a cell (in terms of movement, secretion, enzyme production, gene expression, etc.) as a result of an ultraviolet radiation (UV light) stimulus. Ultraviolet radiation is electromagnetic radiation with a wavelength in the range of 10 to 380 nanometers. [GOC:mah]	7	0.0886	3.85e-08	3.72e-06
GO_REGULATION_OF_CELLULAR_CATABOLIC_PROCESS	812	Any process that modulates the frequency, rate or extent of the chemical reactions and pathways resulting in the breakdown of substances, carried out by individual cells. [GOC:mah]	17	0.0209	4.61e-08	4.4e-06
GO_RESPONSE_TO_ORGANIC_CYCLIC_COMPOUND	917	Any process that results in a change in state or activity of a cell or an organism (in terms of movement, secretion, enzyme production, gene expression, etc.) as a result of an organic cyclic compound stimulus. [CHEBI:33832, GOC:ef]	18	0.0196	4.77e-08	4.49e-06
GO_PROTEIN_LOCALIZATION_TO_ORGANELLE	919	A process in which a protein is transported to, or maintained in, a location within an organelle. [GOC:mah]	18	0.0196	4.92e-08	4.58e-06
GO_NEGATIVE_REGULATION_OF_INTRACELLULAR_SIGNAL_TRANSDUCTION	538	Any process that stops, prevents or reduces the frequency, rate or extent of intracellular signal transduction. [GOC:dph, GOC:signaling, GOC:tb, GOC:TermGenie]	14	0.026	5.48e-08	5.03e-06
GO_REGULATION_OF_IMMUNE_SYSTEM_PROCESS	1631	Any process that modulates the frequency, rate, or extent of an immune system process. [GOC:add]	24	0.0147	5.82e-08	5.28e-06
GO_RESPONSE_TO_GROWTH_FACTOR	732	Any process that results in a change in state or activity of a cell or an organism (in terms of movement, secretion, enzyme production, gene expression, etc.) as a result of a growth factor stimulus. [GOC:BHF, GOC:mah]	16	0.0219	6.54e-08	5.86e-06
GO_PROTEIN_CONTAINING_COMPLEX_ASSEMBLY	1911	The aggregation, arrangement and bonding together of a set of macromolecules to form a protein-containing complex. [GOC:jl]	26	0.0136	7.2e-08	6.38e-06
GO_HOMEOSTATIC_PROCESS	1913	Any biological process involved in the maintenance of an internal steady state. [GOC:jl, ISBN:0395825172]	26	0.0136	7.35e-08	6.43e-06
GO_NEGATIVE_REGULATION_OF_CELL_CYCLE	643	Any process that stops, prevents or reduces the rate or extent of progression through the cell cycle. [GOC:dph, GOC:go_curators, GOC:tb]	15	0.0233	7.46e-08	6.45e-06
GO_RESPONSE_TO_LIGHT_STIMULUS	312	Any process that results in a change in state or activity of a cell or an organism (in terms of movement, secretion, enzyme production, gene expression, etc.) as a result of a light stimulus, electromagnetic radiation of wavelengths classified as infrared, visible or ultraviolet light. [GOC:go_curators, ISBN:0582227089]	11	0.0353	7.65e-08	6.54e-06
GO_POSITIVE_REGULATION_OF_TRANSCRIPTION_BY_RNA_POLYMERASE_II	1185	Any process that activates or increases the frequency, rate or extent of transcription from an RNA polymerase II promoter. [GOC:go_curators, GOC:txnOH]	20	0.0169	9.55e-08	8.06e-06
GO_REGULATION_OF_APOPTOTIC_SIGNALING_PATHWAY	399	Any process that modulates the frequency, rate or extent of apoptotic signaling pathway. [GOC:mtg_apoptosis]	12	0.0301	1.08e-07	9.06e-06
GO_RESPONSE_TO_TRANSFORMING_GROWTH_FACTOR_BETA	255	Any process that results in a change in state or activity of a cell or an organism (in terms of movement, secretion, enzyme production, gene expression, etc.) as a result of a transforming growth factor beta stimulus. [GOC:mah]	10	0.0392	1.14e-07	9.4e-06
GO_POSITIVE_REGULATION_OF_CELL_CYCLE	403	Any process that activates or increases the rate or extent of progression through the cell cycle. [GOC:go_curators]	12	0.0298	1.21e-07	9.86e-06
GO_NEGATIVE_REGULATION_OF_TRANSCRIPTION_FROM_RNA_POLYMERASE_II_PROMOTER_IN_RESPONSE_TO_STRESS	12	Any process that decreases the frequency, rate or extent of transcription from an RNA polymerase II promoter as a result of a stimulus indicating the organism is under stress. The stress is usually, but not necessarily, exogenous (e.g. temperature, humidity, ionizing radiation). [GOC:rn, PMID:11027285, PMID:15575969, PMID:16556235, PMID:18086556, PMID:18627600]	4	0.3333	1.31e-07	1.06e-05
GO_RESPONSE_TO_WOUNDING	674	Any process that results in a change in state or activity of a cell or an organism (in terms of movement, secretion, enzyme production, gene expression, etc.) as a result of a stimulus indicating damage to the organism. [GOC:go_curators]	15	0.0223	1.37e-07	1.09e-05
GO_POSITIVE_REGULATION_OF_CELL_DIFFERENTIATION	985	Any process that activates or increases the frequency, rate or extent of cell differentiation. [GOC:go_curators]	18	0.0183	1.38e-07	1.09e-05
GO_RESPONSE_TO_ARSENIC_CONTAINING_SUBSTANCE	30	Any process that results in a change in state or activity of a cell or an organism (in terms of movement, secretion, enzyme production, gene expression, etc.) as a result of an arsenic stimulus from compounds containing arsenic, including arsenates, arsenites, and arsenides. [GOC:hjd, ISBN:0721662544]	5	0.1667	1.42e-07	1.11e-05
GO_TRANSFORMING_GROWTH_FACTOR_BETA_RECEPTOR_SIGNALING_PATHWAY	198	A series of molecular signals initiated by the binding of an extracellular ligand to a transforming growth factor beta receptor on the surface of a target cell, and ending with regulation of a downstream cellular process, e.g. transcription. [GOC:BHF, GOC:mah, GOC:signaling]	9	0.0455	1.44e-07	1.11e-05
GO_POSITIVE_REGULATION_OF_PROTEIN_MODIFICATION_PROCESS	1221	Any process that activates or increases the frequency, rate or extent of the covalent alteration of one or more amino acid residues within a protein. [GOC:mah, GOC:tb]	20	0.0164	1.54e-07	1.18e-05
GO_NEGATIVE_REGULATION_OF_INTRINSIC_APOPTOTIC_SIGNALING_PATHWAY	97	Any process that stops, prevents or reduces the frequency, rate or extent of intrinsic apoptotic signaling pathway. [GOC:mtg_apoptosis]	7	0.0722	1.6e-07	1.21e-05
GO_SIGNAL_TRANSDUCTION_BY_P53_CLASS_MEDIATOR	266	An intracellular signaling process that is induced by the cell cycle regulator phosphoprotein p53 or an equivalent protein. [GOC:mah]	10	0.0376	1.68e-07	1.26e-05
GO_CELLULAR_RESPONSE_TO_OXYGEN_CONTAINING_COMPOUND	1126	Any process that results in a change in state or activity of a cell (in terms of movement, secretion, enzyme production, gene expression, etc.) as a result of an oxygen-containing compound stimulus. [GOC:pr, GOC:TermGenie]	19	0.0169	2.06e-07	1.52e-05
GO_RESPONSE_TO_ENDOPLASMIC_RETICULUM_STRESS	272	Any process that results in a change in state or activity of a cell (in terms of movement, secretion, enzyme production, gene expression, etc.) as a result of a stress acting at the endoplasmic reticulum. ER stress usually results from the accumulation of unfolded or misfolded proteins in the ER lumen. [GOC:cjm, GOC:mah]	10	0.0368	2.07e-07	1.52e-05
Gene/Gene Set Overlap Matrix
Entrez Gene Id	Gene Symbol	Gene Description	GO_REGULATION_OF_CELL_DEATH	GO_APOPTOTIC_PROCESS	GO_NEGATIVE_REGULATION_OF_CELL_DEATH	GO_REGULATION_OF_RESPONSE_TO_STRESS	GO_RESPONSE_TO_ABIOTIC_STIMULUS	GO_RESPONSE_TO_ENDOGENOUS_STIMULUS	GO_NEGATIVE_REGULATION_OF_BIOSYNTHETIC_PROCESS	GO_REGULATION_OF_PROTEIN_MODIFICATION_PROCESS	GO_POSITIVE_REGULATION_OF_BIOSYNTHETIC_PROCESS	GO_NEGATIVE_REGULATION_OF_RNA_BIOSYNTHETIC_PROCESS	GO_RESPONSE_TO_TOPOLOGICALLY_INCORRECT_PROTEIN	GO_RESPONSE_TO_OXYGEN_CONTAINING_COMPOUND	GO_CELL_CYCLE	GO_POSITIVE_REGULATION_OF_GENE_EXPRESSION	GO_NEGATIVE_REGULATION_OF_RESPONSE_TO_STIMULUS	GO_REGULATION_OF_CELLULAR_RESPONSE_TO_STRESS	GO_REGULATION_OF_INTRACELLULAR_SIGNAL_TRANSDUCTION	GO_CELLULAR_RESPONSE_TO_DNA_DAMAGE_STIMULUS	GO_CHROMOSOME_ORGANIZATION	GO_APOPTOTIC_SIGNALING_PATHWAY	GO_RESPONSE_TO_EXTRACELLULAR_STIMULUS	GO_NEGATIVE_REGULATION_OF_PROTEIN_METABOLIC_PROCESS	GO_RESPONSE_TO_NITROGEN_COMPOUND	GO_CELL_CYCLE_PROCESS	GO_INTRINSIC_APOPTOTIC_SIGNALING_PATHWAY	GO_POSITIVE_REGULATION_OF_CELL_DEATH	GO_NEGATIVE_REGULATION_OF_SIGNALING	GO_RESPONSE_TO_RADIATION	GO_REGULATION_OF_CELL_DIFFERENTIATION	GO_POSITIVE_REGULATION_OF_PROTEIN_METABOLIC_PROCESS	GO_POSITIVE_REGULATION_OF_DEVELOPMENTAL_PROCESS	GO_REGULATION_OF_CELL_CYCLE	GO_NEGATIVE_REGULATION_OF_TRANSCRIPTION_BY_RNA_POLYMERASE_II	GO_RESPONSE_TO_HEAT	GO_POSITIVE_REGULATION_OF_MULTICELLULAR_ORGANISMAL_PROCESS	GO_CELLULAR_RESPONSE_TO_HEAT	GO_REGULATION_OF_PHOSPHORUS_METABOLIC_PROCESS	GO_DE_NOVO_PROTEIN_FOLDING	GO_CELLULAR_RESPONSE_TO_RADIATION	GO_RESPONSE_TO_TEMPERATURE_STIMULUS	GO_CELLULAR_RESPONSE_TO_ENDOGENOUS_STIMULUS	GO_NEGATIVE_REGULATION_OF_MULTICELLULAR_ORGANISMAL_PROCESS	GO_CHROMATIN_ORGANIZATION	GO_CELLULAR_MACROMOLECULE_LOCALIZATION	GO_RNA_SPLICING	GO_CELLULAR_RESPONSE_TO_TOPOLOGICALLY_INCORRECT_PROTEIN	GO_MITOTIC_CELL_CYCLE
7316	UBC	ubiquitin C [Source:HGNC Symbol;Acc:HGNC:12468]	GO_REGULATION_OF_CELL_DEATH	GO_APOPTOTIC_PROCESS	GO_NEGATIVE_REGULATION_OF_CELL_DEATH	GO_REGULATION_OF_RESPONSE_TO_STRESS	GO_RESPONSE_TO_ABIOTIC_STIMULUS	GO_RESPONSE_TO_ENDOGENOUS_STIMULUS	GO_NEGATIVE_REGULATION_OF_BIOSYNTHETIC_PROCESS	GO_REGULATION_OF_PROTEIN_MODIFICATION_PROCESS	GO_POSITIVE_REGULATION_OF_BIOSYNTHETIC_PROCESS	GO_NEGATIVE_REGULATION_OF_RNA_BIOSYNTHETIC_PROCESS				GO_POSITIVE_REGULATION_OF_GENE_EXPRESSION	GO_NEGATIVE_REGULATION_OF_RESPONSE_TO_STIMULUS		GO_REGULATION_OF_INTRACELLULAR_SIGNAL_TRANSDUCTION	GO_CELLULAR_RESPONSE_TO_DNA_DAMAGE_STIMULUS	GO_CHROMOSOME_ORGANIZATION							GO_POSITIVE_REGULATION_OF_CELL_DEATH	GO_NEGATIVE_REGULATION_OF_SIGNALING			GO_POSITIVE_REGULATION_OF_PROTEIN_METABOLIC_PROCESS			GO_NEGATIVE_REGULATION_OF_TRANSCRIPTION_BY_RNA_POLYMERASE_II				GO_REGULATION_OF_PHOSPHORUS_METABOLIC_PROCESS				GO_CELLULAR_RESPONSE_TO_ENDOGENOUS_STIMULUS			GO_CELLULAR_MACROMOLECULE_LOCALIZATION
3303	HSPA1A	heat shock protein family A (Hsp70) member 1A [Source:HGNC Symbol;Acc:HGNC:5232]	GO_REGULATION_OF_CELL_DEATH	GO_APOPTOTIC_PROCESS	GO_NEGATIVE_REGULATION_OF_CELL_DEATH	GO_REGULATION_OF_RESPONSE_TO_STRESS	GO_RESPONSE_TO_ABIOTIC_STIMULUS	GO_RESPONSE_TO_ENDOGENOUS_STIMULUS	GO_NEGATIVE_REGULATION_OF_BIOSYNTHETIC_PROCESS	GO_REGULATION_OF_PROTEIN_MODIFICATION_PROCESS		GO_NEGATIVE_REGULATION_OF_RNA_BIOSYNTHETIC_PROCESS	GO_RESPONSE_TO_TOPOLOGICALLY_INCORRECT_PROTEIN		GO_CELL_CYCLE	GO_POSITIVE_REGULATION_OF_GENE_EXPRESSION	GO_NEGATIVE_REGULATION_OF_RESPONSE_TO_STIMULUS	GO_REGULATION_OF_CELLULAR_RESPONSE_TO_STRESS	GO_REGULATION_OF_INTRACELLULAR_SIGNAL_TRANSDUCTION			GO_APOPTOTIC_SIGNALING_PATHWAY		GO_NEGATIVE_REGULATION_OF_PROTEIN_METABOLIC_PROCESS		GO_CELL_CYCLE_PROCESS	GO_INTRINSIC_APOPTOTIC_SIGNALING_PATHWAY		GO_NEGATIVE_REGULATION_OF_SIGNALING		GO_REGULATION_OF_CELL_DIFFERENTIATION	GO_POSITIVE_REGULATION_OF_PROTEIN_METABOLIC_PROCESS	GO_POSITIVE_REGULATION_OF_DEVELOPMENTAL_PROCESS	GO_REGULATION_OF_CELL_CYCLE	GO_NEGATIVE_REGULATION_OF_TRANSCRIPTION_BY_RNA_POLYMERASE_II	GO_RESPONSE_TO_HEAT	GO_POSITIVE_REGULATION_OF_MULTICELLULAR_ORGANISMAL_PROCESS	GO_CELLULAR_RESPONSE_TO_HEAT		GO_DE_NOVO_PROTEIN_FOLDING		GO_RESPONSE_TO_TEMPERATURE_STIMULUS	GO_CELLULAR_RESPONSE_TO_ENDOGENOUS_STIMULUS				GO_RNA_SPLICING	GO_CELLULAR_RESPONSE_TO_TOPOLOGICALLY_INCORRECT_PROTEIN	GO_MITOTIC_CELL_CYCLE
468	ATF4	activating transcription factor 4 [Source:HGNC Symbol;Acc:HGNC:786]	GO_REGULATION_OF_CELL_DEATH	GO_APOPTOTIC_PROCESS	GO_NEGATIVE_REGULATION_OF_CELL_DEATH	GO_REGULATION_OF_RESPONSE_TO_STRESS	GO_RESPONSE_TO_ABIOTIC_STIMULUS	GO_RESPONSE_TO_ENDOGENOUS_STIMULUS	GO_NEGATIVE_REGULATION_OF_BIOSYNTHETIC_PROCESS		GO_POSITIVE_REGULATION_OF_BIOSYNTHETIC_PROCESS		GO_RESPONSE_TO_TOPOLOGICALLY_INCORRECT_PROTEIN	GO_RESPONSE_TO_OXYGEN_CONTAINING_COMPOUND		GO_POSITIVE_REGULATION_OF_GENE_EXPRESSION	GO_NEGATIVE_REGULATION_OF_RESPONSE_TO_STIMULUS	GO_REGULATION_OF_CELLULAR_RESPONSE_TO_STRESS				GO_APOPTOTIC_SIGNALING_PATHWAY	GO_RESPONSE_TO_EXTRACELLULAR_STIMULUS	GO_NEGATIVE_REGULATION_OF_PROTEIN_METABOLIC_PROCESS	GO_RESPONSE_TO_NITROGEN_COMPOUND		GO_INTRINSIC_APOPTOTIC_SIGNALING_PATHWAY	GO_POSITIVE_REGULATION_OF_CELL_DEATH		GO_RESPONSE_TO_RADIATION			GO_POSITIVE_REGULATION_OF_DEVELOPMENTAL_PROCESS				GO_POSITIVE_REGULATION_OF_MULTICELLULAR_ORGANISMAL_PROCESS				GO_CELLULAR_RESPONSE_TO_RADIATION		GO_CELLULAR_RESPONSE_TO_ENDOGENOUS_STIMULUS	GO_NEGATIVE_REGULATION_OF_MULTICELLULAR_ORGANISMAL_PROCESS				GO_CELLULAR_RESPONSE_TO_TOPOLOGICALLY_INCORRECT_PROTEIN
7057	THBS1	thrombospondin 1 [Source:HGNC Symbol;Acc:HGNC:11785]	GO_REGULATION_OF_CELL_DEATH	GO_APOPTOTIC_PROCESS	GO_NEGATIVE_REGULATION_OF_CELL_DEATH	GO_REGULATION_OF_RESPONSE_TO_STRESS	GO_RESPONSE_TO_ABIOTIC_STIMULUS	GO_RESPONSE_TO_ENDOGENOUS_STIMULUS		GO_REGULATION_OF_PROTEIN_MODIFICATION_PROCESS	GO_POSITIVE_REGULATION_OF_BIOSYNTHETIC_PROCESS		GO_RESPONSE_TO_TOPOLOGICALLY_INCORRECT_PROTEIN	GO_RESPONSE_TO_OXYGEN_CONTAINING_COMPOUND	GO_CELL_CYCLE	GO_POSITIVE_REGULATION_OF_GENE_EXPRESSION	GO_NEGATIVE_REGULATION_OF_RESPONSE_TO_STIMULUS		GO_REGULATION_OF_INTRACELLULAR_SIGNAL_TRANSDUCTION			GO_APOPTOTIC_SIGNALING_PATHWAY		GO_NEGATIVE_REGULATION_OF_PROTEIN_METABOLIC_PROCESS		GO_CELL_CYCLE_PROCESS		GO_POSITIVE_REGULATION_OF_CELL_DEATH	GO_NEGATIVE_REGULATION_OF_SIGNALING		GO_REGULATION_OF_CELL_DIFFERENTIATION	GO_POSITIVE_REGULATION_OF_PROTEIN_METABOLIC_PROCESS	GO_POSITIVE_REGULATION_OF_DEVELOPMENTAL_PROCESS	GO_REGULATION_OF_CELL_CYCLE		GO_RESPONSE_TO_HEAT	GO_POSITIVE_REGULATION_OF_MULTICELLULAR_ORGANISMAL_PROCESS	GO_CELLULAR_RESPONSE_TO_HEAT	GO_REGULATION_OF_PHOSPHORUS_METABOLIC_PROCESS			GO_RESPONSE_TO_TEMPERATURE_STIMULUS	GO_CELLULAR_RESPONSE_TO_ENDOGENOUS_STIMULUS	GO_NEGATIVE_REGULATION_OF_MULTICELLULAR_ORGANISMAL_PROCESS
3309	HSPA5	heat shock protein family A (Hsp70) member 5 [Source:HGNC Symbol;Acc:HGNC:5238]	GO_REGULATION_OF_CELL_DEATH	GO_APOPTOTIC_PROCESS	GO_NEGATIVE_REGULATION_OF_CELL_DEATH	GO_REGULATION_OF_RESPONSE_TO_STRESS	GO_RESPONSE_TO_ABIOTIC_STIMULUS	GO_RESPONSE_TO_ENDOGENOUS_STIMULUS		GO_REGULATION_OF_PROTEIN_MODIFICATION_PROCESS	GO_POSITIVE_REGULATION_OF_BIOSYNTHETIC_PROCESS		GO_RESPONSE_TO_TOPOLOGICALLY_INCORRECT_PROTEIN	GO_RESPONSE_TO_OXYGEN_CONTAINING_COMPOUND		GO_POSITIVE_REGULATION_OF_GENE_EXPRESSION	GO_NEGATIVE_REGULATION_OF_RESPONSE_TO_STIMULUS	GO_REGULATION_OF_CELLULAR_RESPONSE_TO_STRESS					GO_RESPONSE_TO_EXTRACELLULAR_STIMULUS		GO_RESPONSE_TO_NITROGEN_COMPOUND				GO_NEGATIVE_REGULATION_OF_SIGNALING	GO_RESPONSE_TO_RADIATION	GO_REGULATION_OF_CELL_DIFFERENTIATION	GO_POSITIVE_REGULATION_OF_PROTEIN_METABOLIC_PROCESS	GO_POSITIVE_REGULATION_OF_DEVELOPMENTAL_PROCESS			GO_RESPONSE_TO_HEAT	GO_POSITIVE_REGULATION_OF_MULTICELLULAR_ORGANISMAL_PROCESS	GO_CELLULAR_RESPONSE_TO_HEAT		GO_DE_NOVO_PROTEIN_FOLDING	GO_CELLULAR_RESPONSE_TO_RADIATION	GO_RESPONSE_TO_TEMPERATURE_STIMULUS	GO_CELLULAR_RESPONSE_TO_ENDOGENOUS_STIMULUS			GO_CELLULAR_MACROMOLECULE_LOCALIZATION		GO_CELLULAR_RESPONSE_TO_TOPOLOGICALLY_INCORRECT_PROTEIN
3301	DNAJA1	DnaJ heat shock protein family (Hsp40) member A1 [Source:HGNC Symbol;Acc:HGNC:5229]	GO_REGULATION_OF_CELL_DEATH	GO_APOPTOTIC_PROCESS	GO_NEGATIVE_REGULATION_OF_CELL_DEATH	GO_REGULATION_OF_RESPONSE_TO_STRESS	GO_RESPONSE_TO_ABIOTIC_STIMULUS	GO_RESPONSE_TO_ENDOGENOUS_STIMULUS		GO_REGULATION_OF_PROTEIN_MODIFICATION_PROCESS			GO_RESPONSE_TO_TOPOLOGICALLY_INCORRECT_PROTEIN				GO_NEGATIVE_REGULATION_OF_RESPONSE_TO_STIMULUS	GO_REGULATION_OF_CELLULAR_RESPONSE_TO_STRESS	GO_REGULATION_OF_INTRACELLULAR_SIGNAL_TRANSDUCTION	GO_CELLULAR_RESPONSE_TO_DNA_DAMAGE_STIMULUS		GO_APOPTOTIC_SIGNALING_PATHWAY		GO_NEGATIVE_REGULATION_OF_PROTEIN_METABOLIC_PROCESS			GO_INTRINSIC_APOPTOTIC_SIGNALING_PATHWAY	GO_POSITIVE_REGULATION_OF_CELL_DEATH	GO_NEGATIVE_REGULATION_OF_SIGNALING							GO_RESPONSE_TO_HEAT			GO_REGULATION_OF_PHOSPHORUS_METABOLIC_PROCESS			GO_RESPONSE_TO_TEMPERATURE_STIMULUS	GO_CELLULAR_RESPONSE_TO_ENDOGENOUS_STIMULUS			GO_CELLULAR_MACROMOLECULE_LOCALIZATION
1026	CDKN1A	cyclin dependent kinase inhibitor 1A [Source:HGNC Symbol;Acc:HGNC:1784]	GO_REGULATION_OF_CELL_DEATH	GO_APOPTOTIC_PROCESS	GO_NEGATIVE_REGULATION_OF_CELL_DEATH	GO_REGULATION_OF_RESPONSE_TO_STRESS	GO_RESPONSE_TO_ABIOTIC_STIMULUS	GO_RESPONSE_TO_ENDOGENOUS_STIMULUS		GO_REGULATION_OF_PROTEIN_MODIFICATION_PROCESS				GO_RESPONSE_TO_OXYGEN_CONTAINING_COMPOUND	GO_CELL_CYCLE		GO_NEGATIVE_REGULATION_OF_RESPONSE_TO_STIMULUS			GO_CELLULAR_RESPONSE_TO_DNA_DAMAGE_STIMULUS		GO_APOPTOTIC_SIGNALING_PATHWAY	GO_RESPONSE_TO_EXTRACELLULAR_STIMULUS	GO_NEGATIVE_REGULATION_OF_PROTEIN_METABOLIC_PROCESS	GO_RESPONSE_TO_NITROGEN_COMPOUND	GO_CELL_CYCLE_PROCESS	GO_INTRINSIC_APOPTOTIC_SIGNALING_PATHWAY	GO_POSITIVE_REGULATION_OF_CELL_DEATH		GO_RESPONSE_TO_RADIATION		GO_POSITIVE_REGULATION_OF_PROTEIN_METABOLIC_PROCESS		GO_REGULATION_OF_CELL_CYCLE		GO_RESPONSE_TO_HEAT		GO_CELLULAR_RESPONSE_TO_HEAT	GO_REGULATION_OF_PHOSPHORUS_METABOLIC_PROCESS		GO_CELLULAR_RESPONSE_TO_RADIATION	GO_RESPONSE_TO_TEMPERATURE_STIMULUS							GO_MITOTIC_CELL_CYCLE
5295	PIK3R1	phosphoinositide-3-kinase regulatory subunit 1 [Source:HGNC Symbol;Acc:HGNC:8979]	GO_REGULATION_OF_CELL_DEATH	GO_APOPTOTIC_PROCESS	GO_NEGATIVE_REGULATION_OF_CELL_DEATH	GO_REGULATION_OF_RESPONSE_TO_STRESS	GO_RESPONSE_TO_ABIOTIC_STIMULUS	GO_RESPONSE_TO_ENDOGENOUS_STIMULUS			GO_POSITIVE_REGULATION_OF_BIOSYNTHETIC_PROCESS		GO_RESPONSE_TO_TOPOLOGICALLY_INCORRECT_PROTEIN	GO_RESPONSE_TO_OXYGEN_CONTAINING_COMPOUND		GO_POSITIVE_REGULATION_OF_GENE_EXPRESSION		GO_REGULATION_OF_CELLULAR_RESPONSE_TO_STRESS	GO_REGULATION_OF_INTRACELLULAR_SIGNAL_TRANSDUCTION	GO_CELLULAR_RESPONSE_TO_DNA_DAMAGE_STIMULUS		GO_APOPTOTIC_SIGNALING_PATHWAY			GO_RESPONSE_TO_NITROGEN_COMPOUND		GO_INTRINSIC_APOPTOTIC_SIGNALING_PATHWAY			GO_RESPONSE_TO_RADIATION	GO_REGULATION_OF_CELL_DIFFERENTIATION						GO_POSITIVE_REGULATION_OF_MULTICELLULAR_ORGANISMAL_PROCESS		GO_REGULATION_OF_PHOSPHORUS_METABOLIC_PROCESS		GO_CELLULAR_RESPONSE_TO_RADIATION		GO_CELLULAR_RESPONSE_TO_ENDOGENOUS_STIMULUS	GO_NEGATIVE_REGULATION_OF_MULTICELLULAR_ORGANISMAL_PROCESS		GO_CELLULAR_MACROMOLECULE_LOCALIZATION	GO_RNA_SPLICING	GO_CELLULAR_RESPONSE_TO_TOPOLOGICALLY_INCORRECT_PROTEIN
4609	MYC	MYC proto-oncogene, bHLH transcription factor [Source:HGNC Symbol;Acc:HGNC:7553]	GO_REGULATION_OF_CELL_DEATH	GO_APOPTOTIC_PROCESS	GO_NEGATIVE_REGULATION_OF_CELL_DEATH	GO_REGULATION_OF_RESPONSE_TO_STRESS	GO_RESPONSE_TO_ABIOTIC_STIMULUS		GO_NEGATIVE_REGULATION_OF_BIOSYNTHETIC_PROCESS	GO_REGULATION_OF_PROTEIN_MODIFICATION_PROCESS	GO_POSITIVE_REGULATION_OF_BIOSYNTHETIC_PROCESS	GO_NEGATIVE_REGULATION_OF_RNA_BIOSYNTHETIC_PROCESS			GO_CELL_CYCLE	GO_POSITIVE_REGULATION_OF_GENE_EXPRESSION	GO_NEGATIVE_REGULATION_OF_RESPONSE_TO_STIMULUS	GO_REGULATION_OF_CELLULAR_RESPONSE_TO_STRESS	GO_REGULATION_OF_INTRACELLULAR_SIGNAL_TRANSDUCTION	GO_CELLULAR_RESPONSE_TO_DNA_DAMAGE_STIMULUS	GO_CHROMOSOME_ORGANIZATION			GO_NEGATIVE_REGULATION_OF_PROTEIN_METABOLIC_PROCESS		GO_CELL_CYCLE_PROCESS		GO_POSITIVE_REGULATION_OF_CELL_DEATH	GO_NEGATIVE_REGULATION_OF_SIGNALING	GO_RESPONSE_TO_RADIATION	GO_REGULATION_OF_CELL_DIFFERENTIATION	GO_POSITIVE_REGULATION_OF_PROTEIN_METABOLIC_PROCESS	GO_POSITIVE_REGULATION_OF_DEVELOPMENTAL_PROCESS	GO_REGULATION_OF_CELL_CYCLE	GO_NEGATIVE_REGULATION_OF_TRANSCRIPTION_BY_RNA_POLYMERASE_II		GO_POSITIVE_REGULATION_OF_MULTICELLULAR_ORGANISMAL_PROCESS		GO_REGULATION_OF_PHOSPHORUS_METABOLIC_PROCESS		GO_CELLULAR_RESPONSE_TO_RADIATION			GO_NEGATIVE_REGULATION_OF_MULTICELLULAR_ORGANISMAL_PROCESS	GO_CHROMATIN_ORGANIZATION				GO_MITOTIC_CELL_CYCLE
3304	HSPA1B	heat shock protein family A (Hsp70) member 1B [Source:HGNC Symbol;Acc:HGNC:5233]	GO_REGULATION_OF_CELL_DEATH	GO_APOPTOTIC_PROCESS	GO_NEGATIVE_REGULATION_OF_CELL_DEATH	GO_REGULATION_OF_RESPONSE_TO_STRESS	GO_RESPONSE_TO_ABIOTIC_STIMULUS			GO_REGULATION_OF_PROTEIN_MODIFICATION_PROCESS			GO_RESPONSE_TO_TOPOLOGICALLY_INCORRECT_PROTEIN		GO_CELL_CYCLE	GO_POSITIVE_REGULATION_OF_GENE_EXPRESSION	GO_NEGATIVE_REGULATION_OF_RESPONSE_TO_STIMULUS	GO_REGULATION_OF_CELLULAR_RESPONSE_TO_STRESS	GO_REGULATION_OF_INTRACELLULAR_SIGNAL_TRANSDUCTION			GO_APOPTOTIC_SIGNALING_PATHWAY		GO_NEGATIVE_REGULATION_OF_PROTEIN_METABOLIC_PROCESS		GO_CELL_CYCLE_PROCESS			GO_NEGATIVE_REGULATION_OF_SIGNALING		GO_REGULATION_OF_CELL_DIFFERENTIATION	GO_POSITIVE_REGULATION_OF_PROTEIN_METABOLIC_PROCESS	GO_POSITIVE_REGULATION_OF_DEVELOPMENTAL_PROCESS	GO_REGULATION_OF_CELL_CYCLE		GO_RESPONSE_TO_HEAT	GO_POSITIVE_REGULATION_OF_MULTICELLULAR_ORGANISMAL_PROCESS	GO_CELLULAR_RESPONSE_TO_HEAT		GO_DE_NOVO_PROTEIN_FOLDING		GO_RESPONSE_TO_TEMPERATURE_STIMULUS						GO_CELLULAR_RESPONSE_TO_TOPOLOGICALLY_INCORRECT_PROTEIN	GO_MITOTIC_CELL_CYCLE
3156	HMGCR	3-hydroxy-3-methylglutaryl-CoA reductase [Source:HGNC Symbol;Acc:HGNC:5006]	GO_REGULATION_OF_CELL_DEATH	GO_APOPTOTIC_PROCESS	GO_NEGATIVE_REGULATION_OF_CELL_DEATH	GO_REGULATION_OF_RESPONSE_TO_STRESS	GO_RESPONSE_TO_ABIOTIC_STIMULUS			GO_REGULATION_OF_PROTEIN_MODIFICATION_PROCESS				GO_RESPONSE_TO_OXYGEN_CONTAINING_COMPOUND			GO_NEGATIVE_REGULATION_OF_RESPONSE_TO_STIMULUS	GO_REGULATION_OF_CELLULAR_RESPONSE_TO_STRESS	GO_REGULATION_OF_INTRACELLULAR_SIGNAL_TRANSDUCTION				GO_RESPONSE_TO_EXTRACELLULAR_STIMULUS	GO_NEGATIVE_REGULATION_OF_PROTEIN_METABOLIC_PROCESS				GO_POSITIVE_REGULATION_OF_CELL_DEATH	GO_NEGATIVE_REGULATION_OF_SIGNALING	GO_RESPONSE_TO_RADIATION		GO_POSITIVE_REGULATION_OF_PROTEIN_METABOLIC_PROCESS	GO_POSITIVE_REGULATION_OF_DEVELOPMENTAL_PROCESS				GO_POSITIVE_REGULATION_OF_MULTICELLULAR_ORGANISMAL_PROCESS		GO_REGULATION_OF_PHOSPHORUS_METABOLIC_PROCESS					GO_NEGATIVE_REGULATION_OF_MULTICELLULAR_ORGANISMAL_PROCESS
10525	HYOU1	hypoxia up-regulated 1 [Source:HGNC Symbol;Acc:HGNC:16931]	GO_REGULATION_OF_CELL_DEATH	GO_APOPTOTIC_PROCESS	GO_NEGATIVE_REGULATION_OF_CELL_DEATH	GO_REGULATION_OF_RESPONSE_TO_STRESS	GO_RESPONSE_TO_ABIOTIC_STIMULUS						GO_RESPONSE_TO_TOPOLOGICALLY_INCORRECT_PROTEIN				GO_NEGATIVE_REGULATION_OF_RESPONSE_TO_STIMULUS	GO_REGULATION_OF_CELLULAR_RESPONSE_TO_STRESS	GO_REGULATION_OF_INTRACELLULAR_SIGNAL_TRANSDUCTION			GO_APOPTOTIC_SIGNALING_PATHWAY					GO_INTRINSIC_APOPTOTIC_SIGNALING_PATHWAY		GO_NEGATIVE_REGULATION_OF_SIGNALING																			GO_CELLULAR_RESPONSE_TO_TOPOLOGICALLY_INCORRECT_PROTEIN
63979	FIGNL1	fidgetin like 1 [Source:HGNC Symbol;Acc:HGNC:13286]	GO_REGULATION_OF_CELL_DEATH	GO_APOPTOTIC_PROCESS	GO_NEGATIVE_REGULATION_OF_CELL_DEATH	GO_REGULATION_OF_RESPONSE_TO_STRESS	GO_RESPONSE_TO_ABIOTIC_STIMULUS								GO_CELL_CYCLE		GO_NEGATIVE_REGULATION_OF_RESPONSE_TO_STIMULUS	GO_REGULATION_OF_CELLULAR_RESPONSE_TO_STRESS	GO_REGULATION_OF_INTRACELLULAR_SIGNAL_TRANSDUCTION	GO_CELLULAR_RESPONSE_TO_DNA_DAMAGE_STIMULUS		GO_APOPTOTIC_SIGNALING_PATHWAY				GO_CELL_CYCLE_PROCESS	GO_INTRINSIC_APOPTOTIC_SIGNALING_PATHWAY		GO_NEGATIVE_REGULATION_OF_SIGNALING	GO_RESPONSE_TO_RADIATION				GO_REGULATION_OF_CELL_CYCLE							GO_CELLULAR_RESPONSE_TO_RADIATION
6431	SRSF6	serine and arginine rich splicing factor 6 [Source:HGNC Symbol;Acc:HGNC:10788]	GO_REGULATION_OF_CELL_DEATH	GO_APOPTOTIC_PROCESS	GO_NEGATIVE_REGULATION_OF_CELL_DEATH	GO_REGULATION_OF_RESPONSE_TO_STRESS		GO_RESPONSE_TO_ENDOGENOUS_STIMULUS						GO_RESPONSE_TO_OXYGEN_CONTAINING_COMPOUND											GO_RESPONSE_TO_NITROGEN_COMPOUND						GO_REGULATION_OF_CELL_DIFFERENTIATION		GO_POSITIVE_REGULATION_OF_DEVELOPMENTAL_PROCESS				GO_POSITIVE_REGULATION_OF_MULTICELLULAR_ORGANISMAL_PROCESS							GO_NEGATIVE_REGULATION_OF_MULTICELLULAR_ORGANISMAL_PROCESS		GO_CELLULAR_MACROMOLECULE_LOCALIZATION	GO_RNA_SPLICING
10771	ZMYND11	zinc finger MYND-type containing 11 [Source:HGNC Symbol;Acc:HGNC:16966]	GO_REGULATION_OF_CELL_DEATH	GO_APOPTOTIC_PROCESS	GO_NEGATIVE_REGULATION_OF_CELL_DEATH	GO_REGULATION_OF_RESPONSE_TO_STRESS			GO_NEGATIVE_REGULATION_OF_BIOSYNTHETIC_PROCESS	GO_REGULATION_OF_PROTEIN_MODIFICATION_PROCESS		GO_NEGATIVE_REGULATION_OF_RNA_BIOSYNTHETIC_PROCESS			GO_CELL_CYCLE		GO_NEGATIVE_REGULATION_OF_RESPONSE_TO_STIMULUS	GO_REGULATION_OF_CELLULAR_RESPONSE_TO_STRESS	GO_REGULATION_OF_INTRACELLULAR_SIGNAL_TRANSDUCTION		GO_CHROMOSOME_ORGANIZATION	GO_APOPTOTIC_SIGNALING_PATHWAY		GO_NEGATIVE_REGULATION_OF_PROTEIN_METABOLIC_PROCESS					GO_NEGATIVE_REGULATION_OF_SIGNALING										GO_REGULATION_OF_PHOSPHORUS_METABOLIC_PROCESS						GO_CHROMATIN_ORGANIZATION
9709	HERPUD1	homocysteine inducible ER protein with ubiquitin like domain 1 [Source:HGNC Symbol;Acc:HGNC:13744]	GO_REGULATION_OF_CELL_DEATH	GO_APOPTOTIC_PROCESS	GO_NEGATIVE_REGULATION_OF_CELL_DEATH	GO_REGULATION_OF_RESPONSE_TO_STRESS				GO_REGULATION_OF_PROTEIN_MODIFICATION_PROCESS			GO_RESPONSE_TO_TOPOLOGICALLY_INCORRECT_PROTEIN				GO_NEGATIVE_REGULATION_OF_RESPONSE_TO_STIMULUS	GO_REGULATION_OF_CELLULAR_RESPONSE_TO_STRESS	GO_REGULATION_OF_INTRACELLULAR_SIGNAL_TRANSDUCTION			GO_APOPTOTIC_SIGNALING_PATHWAY		GO_NEGATIVE_REGULATION_OF_PROTEIN_METABOLIC_PROCESS			GO_INTRINSIC_APOPTOTIC_SIGNALING_PATHWAY		GO_NEGATIVE_REGULATION_OF_SIGNALING			GO_POSITIVE_REGULATION_OF_PROTEIN_METABOLIC_PROCESS														GO_CELLULAR_MACROMOLECULE_LOCALIZATION		GO_CELLULAR_RESPONSE_TO_TOPOLOGICALLY_INCORRECT_PROTEIN
4282	MIF	macrophage migration inhibitory factor [Source:HGNC Symbol;Acc:HGNC:7097]	GO_REGULATION_OF_CELL_DEATH	GO_APOPTOTIC_PROCESS	GO_NEGATIVE_REGULATION_OF_CELL_DEATH	GO_REGULATION_OF_RESPONSE_TO_STRESS				GO_REGULATION_OF_PROTEIN_MODIFICATION_PROCESS				GO_RESPONSE_TO_OXYGEN_CONTAINING_COMPOUND	GO_CELL_CYCLE		GO_NEGATIVE_REGULATION_OF_RESPONSE_TO_STIMULUS	GO_REGULATION_OF_CELLULAR_RESPONSE_TO_STRESS	GO_REGULATION_OF_INTRACELLULAR_SIGNAL_TRANSDUCTION	GO_CELLULAR_RESPONSE_TO_DNA_DAMAGE_STIMULUS		GO_APOPTOTIC_SIGNALING_PATHWAY		GO_NEGATIVE_REGULATION_OF_PROTEIN_METABOLIC_PROCESS		GO_CELL_CYCLE_PROCESS	GO_INTRINSIC_APOPTOTIC_SIGNALING_PATHWAY		GO_NEGATIVE_REGULATION_OF_SIGNALING			GO_POSITIVE_REGULATION_OF_PROTEIN_METABOLIC_PROCESS		GO_REGULATION_OF_CELL_CYCLE			GO_POSITIVE_REGULATION_OF_MULTICELLULAR_ORGANISMAL_PROCESS		GO_REGULATION_OF_PHOSPHORUS_METABOLIC_PROCESS
5578	PRKCA	protein kinase C alpha [Source:HGNC Symbol;Acc:HGNC:9393]	GO_REGULATION_OF_CELL_DEATH	GO_APOPTOTIC_PROCESS	GO_NEGATIVE_REGULATION_OF_CELL_DEATH	GO_REGULATION_OF_RESPONSE_TO_STRESS				GO_REGULATION_OF_PROTEIN_MODIFICATION_PROCESS				GO_RESPONSE_TO_OXYGEN_CONTAINING_COMPOUND	GO_CELL_CYCLE				GO_REGULATION_OF_INTRACELLULAR_SIGNAL_TRANSDUCTION		GO_CHROMOSOME_ORGANIZATION	GO_APOPTOTIC_SIGNALING_PATHWAY				GO_CELL_CYCLE_PROCESS					GO_REGULATION_OF_CELL_DIFFERENTIATION	GO_POSITIVE_REGULATION_OF_PROTEIN_METABOLIC_PROCESS	GO_POSITIVE_REGULATION_OF_DEVELOPMENTAL_PROCESS	GO_REGULATION_OF_CELL_CYCLE			GO_POSITIVE_REGULATION_OF_MULTICELLULAR_ORGANISMAL_PROCESS		GO_REGULATION_OF_PHOSPHORUS_METABOLIC_PROCESS						GO_CHROMATIN_ORGANIZATION				GO_MITOTIC_CELL_CYCLE
5514	PPP1R10	protein phosphatase 1 regulatory subunit 10 [Source:HGNC Symbol;Acc:HGNC:9284]	GO_REGULATION_OF_CELL_DEATH	GO_APOPTOTIC_PROCESS	GO_NEGATIVE_REGULATION_OF_CELL_DEATH	GO_REGULATION_OF_RESPONSE_TO_STRESS				GO_REGULATION_OF_PROTEIN_MODIFICATION_PROCESS					GO_CELL_CYCLE		GO_NEGATIVE_REGULATION_OF_RESPONSE_TO_STIMULUS	GO_REGULATION_OF_CELLULAR_RESPONSE_TO_STRESS		GO_CELLULAR_RESPONSE_TO_DNA_DAMAGE_STIMULUS	GO_CHROMOSOME_ORGANIZATION			GO_NEGATIVE_REGULATION_OF_PROTEIN_METABOLIC_PROCESS		GO_CELL_CYCLE_PROCESS								GO_REGULATION_OF_CELL_CYCLE					GO_REGULATION_OF_PHOSPHORUS_METABOLIC_PROCESS							GO_CELLULAR_MACROMOLECULE_LOCALIZATION			GO_MITOTIC_CELL_CYCLE
10769	PLK2	polo like kinase 2 [Source:HGNC Symbol;Acc:HGNC:19699]	GO_REGULATION_OF_CELL_DEATH	GO_APOPTOTIC_PROCESS	GO_NEGATIVE_REGULATION_OF_CELL_DEATH	GO_REGULATION_OF_RESPONSE_TO_STRESS									GO_CELL_CYCLE		GO_NEGATIVE_REGULATION_OF_RESPONSE_TO_STIMULUS	GO_REGULATION_OF_CELLULAR_RESPONSE_TO_STRESS	GO_REGULATION_OF_INTRACELLULAR_SIGNAL_TRANSDUCTION	GO_CELLULAR_RESPONSE_TO_DNA_DAMAGE_STIMULUS						GO_CELL_CYCLE_PROCESS			GO_NEGATIVE_REGULATION_OF_SIGNALING		GO_REGULATION_OF_CELL_DIFFERENTIATION	GO_POSITIVE_REGULATION_OF_PROTEIN_METABOLIC_PROCESS	GO_POSITIVE_REGULATION_OF_DEVELOPMENTAL_PROCESS	GO_REGULATION_OF_CELL_CYCLE			GO_POSITIVE_REGULATION_OF_MULTICELLULAR_ORGANISMAL_PROCESS							GO_NEGATIVE_REGULATION_OF_MULTICELLULAR_ORGANISMAL_PROCESS					GO_MITOTIC_CELL_CYCLE
4170	MCL1	MCL1 apoptosis regulator, BCL2 family member [Source:HGNC Symbol;Acc:HGNC:6943]	GO_REGULATION_OF_CELL_DEATH	GO_APOPTOTIC_PROCESS	GO_NEGATIVE_REGULATION_OF_CELL_DEATH	GO_REGULATION_OF_RESPONSE_TO_STRESS											GO_NEGATIVE_REGULATION_OF_RESPONSE_TO_STIMULUS	GO_REGULATION_OF_CELLULAR_RESPONSE_TO_STRESS	GO_REGULATION_OF_INTRACELLULAR_SIGNAL_TRANSDUCTION	GO_CELLULAR_RESPONSE_TO_DNA_DAMAGE_STIMULUS		GO_APOPTOTIC_SIGNALING_PATHWAY					GO_INTRINSIC_APOPTOTIC_SIGNALING_PATHWAY	GO_POSITIVE_REGULATION_OF_CELL_DEATH	GO_NEGATIVE_REGULATION_OF_SIGNALING
3725	JUN	Jun proto-oncogene, AP-1 transcription factor subunit [Source:HGNC Symbol;Acc:HGNC:6204]	GO_REGULATION_OF_CELL_DEATH	GO_APOPTOTIC_PROCESS	GO_NEGATIVE_REGULATION_OF_CELL_DEATH		GO_RESPONSE_TO_ABIOTIC_STIMULUS	GO_RESPONSE_TO_ENDOGENOUS_STIMULUS	GO_NEGATIVE_REGULATION_OF_BIOSYNTHETIC_PROCESS	GO_REGULATION_OF_PROTEIN_MODIFICATION_PROCESS	GO_POSITIVE_REGULATION_OF_BIOSYNTHETIC_PROCESS	GO_NEGATIVE_REGULATION_OF_RNA_BIOSYNTHETIC_PROCESS		GO_RESPONSE_TO_OXYGEN_CONTAINING_COMPOUND	GO_CELL_CYCLE	GO_POSITIVE_REGULATION_OF_GENE_EXPRESSION			GO_REGULATION_OF_INTRACELLULAR_SIGNAL_TRANSDUCTION			GO_APOPTOTIC_SIGNALING_PATHWAY	GO_RESPONSE_TO_EXTRACELLULAR_STIMULUS	GO_NEGATIVE_REGULATION_OF_PROTEIN_METABOLIC_PROCESS	GO_RESPONSE_TO_NITROGEN_COMPOUND			GO_POSITIVE_REGULATION_OF_CELL_DEATH		GO_RESPONSE_TO_RADIATION	GO_REGULATION_OF_CELL_DIFFERENTIATION	GO_POSITIVE_REGULATION_OF_PROTEIN_METABOLIC_PROCESS	GO_POSITIVE_REGULATION_OF_DEVELOPMENTAL_PROCESS	GO_REGULATION_OF_CELL_CYCLE	GO_NEGATIVE_REGULATION_OF_TRANSCRIPTION_BY_RNA_POLYMERASE_II		GO_POSITIVE_REGULATION_OF_MULTICELLULAR_ORGANISMAL_PROCESS		GO_REGULATION_OF_PHOSPHORUS_METABOLIC_PROCESS				GO_CELLULAR_RESPONSE_TO_ENDOGENOUS_STIMULUS
7832	BTG2	BTG anti-proliferation factor 2 [Source:HGNC Symbol;Acc:HGNC:1131]	GO_REGULATION_OF_CELL_DEATH	GO_APOPTOTIC_PROCESS	GO_NEGATIVE_REGULATION_OF_CELL_DEATH		GO_RESPONSE_TO_ABIOTIC_STIMULUS	GO_RESPONSE_TO_ENDOGENOUS_STIMULUS	GO_NEGATIVE_REGULATION_OF_BIOSYNTHETIC_PROCESS			GO_NEGATIVE_REGULATION_OF_RNA_BIOSYNTHETIC_PROCESS		GO_RESPONSE_TO_OXYGEN_CONTAINING_COMPOUND	GO_CELL_CYCLE					GO_CELLULAR_RESPONSE_TO_DNA_DAMAGE_STIMULUS				GO_NEGATIVE_REGULATION_OF_PROTEIN_METABOLIC_PROCESS	GO_RESPONSE_TO_NITROGEN_COMPOUND	GO_CELL_CYCLE_PROCESS								GO_REGULATION_OF_CELL_CYCLE	GO_NEGATIVE_REGULATION_OF_TRANSCRIPTION_BY_RNA_POLYMERASE_II														GO_MITOTIC_CELL_CYCLE
9212	AURKB	aurora kinase B [Source:HGNC Symbol;Acc:HGNC:11390]	GO_REGULATION_OF_CELL_DEATH	GO_APOPTOTIC_PROCESS	GO_NEGATIVE_REGULATION_OF_CELL_DEATH		GO_RESPONSE_TO_ABIOTIC_STIMULUS		GO_NEGATIVE_REGULATION_OF_BIOSYNTHETIC_PROCESS		GO_POSITIVE_REGULATION_OF_BIOSYNTHETIC_PROCESS	GO_NEGATIVE_REGULATION_OF_RNA_BIOSYNTHETIC_PROCESS			GO_CELL_CYCLE				GO_REGULATION_OF_INTRACELLULAR_SIGNAL_TRANSDUCTION		GO_CHROMOSOME_ORGANIZATION					GO_CELL_CYCLE_PROCESS				GO_RESPONSE_TO_RADIATION				GO_REGULATION_OF_CELL_CYCLE	GO_NEGATIVE_REGULATION_OF_TRANSCRIPTION_BY_RNA_POLYMERASE_II						GO_CELLULAR_RESPONSE_TO_RADIATION				GO_CHROMATIN_ORGANIZATION	GO_CELLULAR_MACROMOLECULE_LOCALIZATION			GO_MITOTIC_CELL_CYCLE
3162	HMOX1	heme oxygenase 1 [Source:HGNC Symbol;Acc:HGNC:5013]	GO_REGULATION_OF_CELL_DEATH	GO_APOPTOTIC_PROCESS	GO_NEGATIVE_REGULATION_OF_CELL_DEATH		GO_RESPONSE_TO_ABIOTIC_STIMULUS				GO_POSITIVE_REGULATION_OF_BIOSYNTHETIC_PROCESS			GO_RESPONSE_TO_OXYGEN_CONTAINING_COMPOUND			GO_NEGATIVE_REGULATION_OF_RESPONSE_TO_STIMULUS		GO_REGULATION_OF_INTRACELLULAR_SIGNAL_TRANSDUCTION	GO_CELLULAR_RESPONSE_TO_DNA_DAMAGE_STIMULUS		GO_APOPTOTIC_SIGNALING_PATHWAY	GO_RESPONSE_TO_EXTRACELLULAR_STIMULUS				GO_INTRINSIC_APOPTOTIC_SIGNALING_PATHWAY	GO_POSITIVE_REGULATION_OF_CELL_DEATH	GO_NEGATIVE_REGULATION_OF_SIGNALING			GO_POSITIVE_REGULATION_OF_PROTEIN_METABOLIC_PROCESS	GO_POSITIVE_REGULATION_OF_DEVELOPMENTAL_PROCESS			GO_RESPONSE_TO_HEAT	GO_POSITIVE_REGULATION_OF_MULTICELLULAR_ORGANISMAL_PROCESS	GO_CELLULAR_RESPONSE_TO_HEAT				GO_RESPONSE_TO_TEMPERATURE_STIMULUS		GO_NEGATIVE_REGULATION_OF_MULTICELLULAR_ORGANISMAL_PROCESS
5447	POR	cytochrome p450 oxidoreductase [Source:HGNC Symbol;Acc:HGNC:9208]	GO_REGULATION_OF_CELL_DEATH	GO_APOPTOTIC_PROCESS	GO_NEGATIVE_REGULATION_OF_CELL_DEATH			GO_RESPONSE_TO_ENDOGENOUS_STIMULUS			GO_POSITIVE_REGULATION_OF_BIOSYNTHETIC_PROCESS			GO_RESPONSE_TO_OXYGEN_CONTAINING_COMPOUND									GO_RESPONSE_TO_EXTRACELLULAR_STIMULUS	GO_NEGATIVE_REGULATION_OF_PROTEIN_METABOLIC_PROCESS	GO_RESPONSE_TO_NITROGEN_COMPOUND						GO_REGULATION_OF_CELL_DIFFERENTIATION		GO_POSITIVE_REGULATION_OF_DEVELOPMENTAL_PROCESS				GO_POSITIVE_REGULATION_OF_MULTICELLULAR_ORGANISMAL_PROCESS						GO_CELLULAR_RESPONSE_TO_ENDOGENOUS_STIMULUS
4747	NEFL	neurofilament light [Source:HGNC Symbol;Acc:HGNC:7739]	GO_REGULATION_OF_CELL_DEATH	GO_APOPTOTIC_PROCESS	GO_NEGATIVE_REGULATION_OF_CELL_DEATH			GO_RESPONSE_TO_ENDOGENOUS_STIMULUS						GO_RESPONSE_TO_OXYGEN_CONTAINING_COMPOUND											GO_RESPONSE_TO_NITROGEN_COMPOUND						GO_REGULATION_OF_CELL_DIFFERENTIATION		GO_POSITIVE_REGULATION_OF_DEVELOPMENTAL_PROCESS				GO_POSITIVE_REGULATION_OF_MULTICELLULAR_ORGANISMAL_PROCESS
8878	SQSTM1	sequestosome 1 [Source:HGNC Symbol;Acc:HGNC:11280]	GO_REGULATION_OF_CELL_DEATH	GO_APOPTOTIC_PROCESS	GO_NEGATIVE_REGULATION_OF_CELL_DEATH				GO_NEGATIVE_REGULATION_OF_BIOSYNTHETIC_PROCESS	GO_REGULATION_OF_PROTEIN_MODIFICATION_PROCESS	GO_POSITIVE_REGULATION_OF_BIOSYNTHETIC_PROCESS	GO_NEGATIVE_REGULATION_OF_RNA_BIOSYNTHETIC_PROCESS				GO_POSITIVE_REGULATION_OF_GENE_EXPRESSION			GO_REGULATION_OF_INTRACELLULAR_SIGNAL_TRANSDUCTION									GO_POSITIVE_REGULATION_OF_CELL_DEATH				GO_POSITIVE_REGULATION_OF_PROTEIN_METABOLIC_PROCESS			GO_NEGATIVE_REGULATION_OF_TRANSCRIPTION_BY_RNA_POLYMERASE_II				GO_REGULATION_OF_PHOSPHORUS_METABOLIC_PROCESS							GO_CELLULAR_MACROMOLECULE_LOCALIZATION
2316	FLNA	filamin A [Source:HGNC Symbol;Acc:HGNC:3754]	GO_REGULATION_OF_CELL_DEATH	GO_APOPTOTIC_PROCESS	GO_NEGATIVE_REGULATION_OF_CELL_DEATH				GO_NEGATIVE_REGULATION_OF_BIOSYNTHETIC_PROCESS			GO_NEGATIVE_REGULATION_OF_RNA_BIOSYNTHETIC_PROCESS			GO_CELL_CYCLE				GO_REGULATION_OF_INTRACELLULAR_SIGNAL_TRANSDUCTION							GO_CELL_CYCLE_PROCESS					GO_REGULATION_OF_CELL_DIFFERENTIATION		GO_POSITIVE_REGULATION_OF_DEVELOPMENTAL_PROCESS				GO_POSITIVE_REGULATION_OF_MULTICELLULAR_ORGANISMAL_PROCESS									GO_CELLULAR_MACROMOLECULE_LOCALIZATION			GO_MITOTIC_CELL_CYCLE
16	AARS	alanyl-tRNA synthetase [Source:HGNC Symbol;Acc:HGNC:20]	GO_REGULATION_OF_CELL_DEATH	GO_APOPTOTIC_PROCESS	GO_NEGATIVE_REGULATION_OF_CELL_DEATH
9774	BCLAF1	BCL2 associated transcription factor 1 [Source:HGNC Symbol;Acc:HGNC:16863]	GO_REGULATION_OF_CELL_DEATH	GO_APOPTOTIC_PROCESS		GO_REGULATION_OF_RESPONSE_TO_STRESS			GO_NEGATIVE_REGULATION_OF_BIOSYNTHETIC_PROCESS		GO_POSITIVE_REGULATION_OF_BIOSYNTHETIC_PROCESS	GO_NEGATIVE_REGULATION_OF_RNA_BIOSYNTHETIC_PROCESS				GO_POSITIVE_REGULATION_OF_GENE_EXPRESSION		GO_REGULATION_OF_CELLULAR_RESPONSE_TO_STRESS	GO_REGULATION_OF_INTRACELLULAR_SIGNAL_TRANSDUCTION	GO_CELLULAR_RESPONSE_TO_DNA_DAMAGE_STIMULUS		GO_APOPTOTIC_SIGNALING_PATHWAY					GO_INTRINSIC_APOPTOTIC_SIGNALING_PATHWAY	GO_POSITIVE_REGULATION_OF_CELL_DEATH
7187	TRAF3	TNF receptor associated factor 3 [Source:HGNC Symbol;Acc:HGNC:12033]	GO_REGULATION_OF_CELL_DEATH	GO_APOPTOTIC_PROCESS		GO_REGULATION_OF_RESPONSE_TO_STRESS
10628	TXNIP	thioredoxin interacting protein [Source:HGNC Symbol;Acc:HGNC:16952]	GO_REGULATION_OF_CELL_DEATH	GO_APOPTOTIC_PROCESS			GO_RESPONSE_TO_ABIOTIC_STIMULUS	GO_RESPONSE_TO_ENDOGENOUS_STIMULUS	GO_NEGATIVE_REGULATION_OF_BIOSYNTHETIC_PROCESS			GO_NEGATIVE_REGULATION_OF_RNA_BIOSYNTHETIC_PROCESS		GO_RESPONSE_TO_OXYGEN_CONTAINING_COMPOUND	GO_CELL_CYCLE													GO_POSITIVE_REGULATION_OF_CELL_DEATH							GO_NEGATIVE_REGULATION_OF_TRANSCRIPTION_BY_RNA_POLYMERASE_II											GO_CELLULAR_MACROMOLECULE_LOCALIZATION
1785	DNM2	dynamin 2 [Source:HGNC Symbol;Acc:HGNC:2974]	GO_REGULATION_OF_CELL_DEATH	GO_APOPTOTIC_PROCESS			GO_RESPONSE_TO_ABIOTIC_STIMULUS	GO_RESPONSE_TO_ENDOGENOUS_STIMULUS			GO_POSITIVE_REGULATION_OF_BIOSYNTHETIC_PROCESS			GO_RESPONSE_TO_OXYGEN_CONTAINING_COMPOUND	GO_CELL_CYCLE	GO_POSITIVE_REGULATION_OF_GENE_EXPRESSION	GO_NEGATIVE_REGULATION_OF_RESPONSE_TO_STIMULUS		GO_REGULATION_OF_INTRACELLULAR_SIGNAL_TRANSDUCTION						GO_RESPONSE_TO_NITROGEN_COMPOUND	GO_CELL_CYCLE_PROCESS		GO_POSITIVE_REGULATION_OF_CELL_DEATH	GO_NEGATIVE_REGULATION_OF_SIGNALING	GO_RESPONSE_TO_RADIATION	GO_REGULATION_OF_CELL_DIFFERENTIATION		GO_POSITIVE_REGULATION_OF_DEVELOPMENTAL_PROCESS								GO_CELLULAR_RESPONSE_TO_RADIATION		GO_CELLULAR_RESPONSE_TO_ENDOGENOUS_STIMULUS			GO_CELLULAR_MACROMOLECULE_LOCALIZATION			GO_MITOTIC_CELL_CYCLE
133	ADM	adrenomedullin [Source:HGNC Symbol;Acc:HGNC:259]	GO_REGULATION_OF_CELL_DEATH	GO_APOPTOTIC_PROCESS			GO_RESPONSE_TO_ABIOTIC_STIMULUS	GO_RESPONSE_TO_ENDOGENOUS_STIMULUS			GO_POSITIVE_REGULATION_OF_BIOSYNTHETIC_PROCESS			GO_RESPONSE_TO_OXYGEN_CONTAINING_COMPOUND			GO_NEGATIVE_REGULATION_OF_RESPONSE_TO_STIMULUS						GO_RESPONSE_TO_EXTRACELLULAR_STIMULUS		GO_RESPONSE_TO_NITROGEN_COMPOUND			GO_POSITIVE_REGULATION_OF_CELL_DEATH	GO_NEGATIVE_REGULATION_OF_SIGNALING		GO_REGULATION_OF_CELL_DIFFERENTIATION		GO_POSITIVE_REGULATION_OF_DEVELOPMENTAL_PROCESS				GO_POSITIVE_REGULATION_OF_MULTICELLULAR_ORGANISMAL_PROCESS					GO_RESPONSE_TO_TEMPERATURE_STIMULUS		GO_NEGATIVE_REGULATION_OF_MULTICELLULAR_ORGANISMAL_PROCESS
7415	VCP	valosin containing protein [Source:HGNC Symbol;Acc:HGNC:12666]	GO_REGULATION_OF_CELL_DEATH	GO_APOPTOTIC_PROCESS			GO_RESPONSE_TO_ABIOTIC_STIMULUS			GO_REGULATION_OF_PROTEIN_MODIFICATION_PROCESS	GO_POSITIVE_REGULATION_OF_BIOSYNTHETIC_PROCESS		GO_RESPONSE_TO_TOPOLOGICALLY_INCORRECT_PROTEIN	GO_RESPONSE_TO_OXYGEN_CONTAINING_COMPOUND	GO_CELL_CYCLE					GO_CELLULAR_RESPONSE_TO_DNA_DAMAGE_STIMULUS						GO_CELL_CYCLE_PROCESS		GO_POSITIVE_REGULATION_OF_CELL_DEATH				GO_POSITIVE_REGULATION_OF_PROTEIN_METABOLIC_PROCESS				GO_RESPONSE_TO_HEAT		GO_CELLULAR_RESPONSE_TO_HEAT	GO_REGULATION_OF_PHOSPHORUS_METABOLIC_PROCESS			GO_RESPONSE_TO_TEMPERATURE_STIMULUS				GO_CELLULAR_MACROMOLECULE_LOCALIZATION		GO_CELLULAR_RESPONSE_TO_TOPOLOGICALLY_INCORRECT_PROTEIN	GO_MITOTIC_CELL_CYCLE
80781	COL18A1	collagen type XVIII alpha 1 chain [Source:HGNC Symbol;Acc:HGNC:2195]	GO_REGULATION_OF_CELL_DEATH	GO_APOPTOTIC_PROCESS			GO_RESPONSE_TO_ABIOTIC_STIMULUS							GO_RESPONSE_TO_OXYGEN_CONTAINING_COMPOUND														GO_POSITIVE_REGULATION_OF_CELL_DEATH
7072	TIA1	TIA1 cytotoxic granule associated RNA binding protein [Source:HGNC Symbol;Acc:HGNC:11802]	GO_REGULATION_OF_CELL_DEATH	GO_APOPTOTIC_PROCESS				GO_RESPONSE_TO_ENDOGENOUS_STIMULUS	GO_NEGATIVE_REGULATION_OF_BIOSYNTHETIC_PROCESS															GO_NEGATIVE_REGULATION_OF_PROTEIN_METABOLIC_PROCESS				GO_POSITIVE_REGULATION_OF_CELL_DEATH															GO_CELLULAR_RESPONSE_TO_ENDOGENOUS_STIMULUS	GO_NEGATIVE_REGULATION_OF_MULTICELLULAR_ORGANISMAL_PROCESS		GO_CELLULAR_MACROMOLECULE_LOCALIZATION	GO_RNA_SPLICING
10220	GDF11	growth differentiation factor 11 [Source:HGNC Symbol;Acc:HGNC:4216]	GO_REGULATION_OF_CELL_DEATH	GO_APOPTOTIC_PROCESS						GO_REGULATION_OF_PROTEIN_MODIFICATION_PROCESS									GO_REGULATION_OF_INTRACELLULAR_SIGNAL_TRANSDUCTION												GO_REGULATION_OF_CELL_DIFFERENTIATION	GO_POSITIVE_REGULATION_OF_PROTEIN_METABOLIC_PROCESS							GO_REGULATION_OF_PHOSPHORUS_METABOLIC_PROCESS					GO_NEGATIVE_REGULATION_OF_MULTICELLULAR_ORGANISMAL_PROCESS
9833	MELK	maternal embryonic leucine zipper kinase [Source:HGNC Symbol;Acc:HGNC:16870]	GO_REGULATION_OF_CELL_DEATH	GO_APOPTOTIC_PROCESS											GO_CELL_CYCLE							GO_APOPTOTIC_SIGNALING_PATHWAY				GO_CELL_CYCLE_PROCESS	GO_INTRINSIC_APOPTOTIC_SIGNALING_PATHWAY	GO_POSITIVE_REGULATION_OF_CELL_DEATH																					GO_MITOTIC_CELL_CYCLE
6446	SGK1	serum/glucocorticoid regulated kinase 1 [Source:HGNC Symbol;Acc:HGNC:10810]	GO_REGULATION_OF_CELL_DEATH	GO_APOPTOTIC_PROCESS																GO_CELLULAR_RESPONSE_TO_DNA_DAMAGE_STIMULUS
57124	CD248	CD248 molecule [Source:HGNC Symbol;Acc:HGNC:18219]	GO_REGULATION_OF_CELL_DEATH	GO_APOPTOTIC_PROCESS																								GO_POSITIVE_REGULATION_OF_CELL_DEATH
11325	DDX42	DEAD-box helicase 42 [Source:HGNC Symbol;Acc:HGNC:18676]	GO_REGULATION_OF_CELL_DEATH	GO_APOPTOTIC_PROCESS																																											GO_RNA_SPLICING
55364	IMPACT	impact RWD domain protein [Source:HGNC Symbol;Acc:HGNC:20387]	GO_REGULATION_OF_CELL_DEATH		GO_NEGATIVE_REGULATION_OF_CELL_DEATH	GO_REGULATION_OF_RESPONSE_TO_STRESS	GO_RESPONSE_TO_ABIOTIC_STIMULUS	GO_RESPONSE_TO_ENDOGENOUS_STIMULUS	GO_NEGATIVE_REGULATION_OF_BIOSYNTHETIC_PROCESS	GO_REGULATION_OF_PROTEIN_MODIFICATION_PROCESS	GO_POSITIVE_REGULATION_OF_BIOSYNTHETIC_PROCESS	GO_NEGATIVE_REGULATION_OF_RNA_BIOSYNTHETIC_PROCESS		GO_RESPONSE_TO_OXYGEN_CONTAINING_COMPOUND		GO_POSITIVE_REGULATION_OF_GENE_EXPRESSION		GO_REGULATION_OF_CELLULAR_RESPONSE_TO_STRESS					GO_RESPONSE_TO_EXTRACELLULAR_STIMULUS	GO_NEGATIVE_REGULATION_OF_PROTEIN_METABOLIC_PROCESS	GO_RESPONSE_TO_NITROGEN_COMPOUND					GO_RESPONSE_TO_RADIATION	GO_REGULATION_OF_CELL_DIFFERENTIATION	GO_POSITIVE_REGULATION_OF_PROTEIN_METABOLIC_PROCESS	GO_POSITIVE_REGULATION_OF_DEVELOPMENTAL_PROCESS		GO_NEGATIVE_REGULATION_OF_TRANSCRIPTION_BY_RNA_POLYMERASE_II		GO_POSITIVE_REGULATION_OF_MULTICELLULAR_ORGANISMAL_PROCESS		GO_REGULATION_OF_PHOSPHORUS_METABOLIC_PROCESS		GO_CELLULAR_RESPONSE_TO_RADIATION		GO_CELLULAR_RESPONSE_TO_ENDOGENOUS_STIMULUS
9682	KDM4A	lysine demethylase 4A [Source:HGNC Symbol;Acc:HGNC:22978]	GO_REGULATION_OF_CELL_DEATH		GO_NEGATIVE_REGULATION_OF_CELL_DEATH				GO_NEGATIVE_REGULATION_OF_BIOSYNTHETIC_PROCESS	GO_REGULATION_OF_PROTEIN_MODIFICATION_PROCESS		GO_NEGATIVE_REGULATION_OF_RNA_BIOSYNTHETIC_PROCESS				GO_POSITIVE_REGULATION_OF_GENE_EXPRESSION					GO_CHROMOSOME_ORGANIZATION		GO_RESPONSE_TO_EXTRACELLULAR_STIMULUS	GO_NEGATIVE_REGULATION_OF_PROTEIN_METABOLIC_PROCESS							GO_REGULATION_OF_CELL_DIFFERENTIATION		GO_POSITIVE_REGULATION_OF_DEVELOPMENTAL_PROCESS				GO_POSITIVE_REGULATION_OF_MULTICELLULAR_ORGANISMAL_PROCESS							GO_NEGATIVE_REGULATION_OF_MULTICELLULAR_ORGANISMAL_PROCESS	GO_CHROMATIN_ORGANIZATION
4043	LRPAP1	LDL receptor related protein associated protein 1 [Source:HGNC Symbol;Acc:HGNC:6701]	GO_REGULATION_OF_CELL_DEATH		GO_NEGATIVE_REGULATION_OF_CELL_DEATH												GO_NEGATIVE_REGULATION_OF_RESPONSE_TO_STIMULUS												GO_NEGATIVE_REGULATION_OF_SIGNALING								GO_POSITIVE_REGULATION_OF_MULTICELLULAR_ORGANISMAL_PROCESS							GO_NEGATIVE_REGULATION_OF_MULTICELLULAR_ORGANISMAL_PROCESS
54476	RNF216	ring finger protein 216 [Source:HGNC Symbol;Acc:HGNC:21698]		GO_APOPTOTIC_PROCESS		GO_REGULATION_OF_RESPONSE_TO_STRESS																																						GO_NEGATIVE_REGULATION_OF_MULTICELLULAR_ORGANISMAL_PROCESS
675	BRCA2	BRCA2 DNA repair associated [Source:HGNC Symbol;Acc:HGNC:1101]		GO_APOPTOTIC_PROCESS			GO_RESPONSE_TO_ABIOTIC_STIMULUS		GO_NEGATIVE_REGULATION_OF_BIOSYNTHETIC_PROCESS		GO_POSITIVE_REGULATION_OF_BIOSYNTHETIC_PROCESS				GO_CELL_CYCLE	GO_POSITIVE_REGULATION_OF_GENE_EXPRESSION				GO_CELLULAR_RESPONSE_TO_DNA_DAMAGE_STIMULUS	GO_CHROMOSOME_ORGANIZATION	GO_APOPTOTIC_SIGNALING_PATHWAY				GO_CELL_CYCLE_PROCESS	GO_INTRINSIC_APOPTOTIC_SIGNALING_PATHWAY			GO_RESPONSE_TO_RADIATION				GO_REGULATION_OF_CELL_CYCLE										GO_NEGATIVE_REGULATION_OF_MULTICELLULAR_ORGANISMAL_PROCESS	GO_CHROMATIN_ORGANIZATION	GO_CELLULAR_MACROMOLECULE_LOCALIZATION			GO_MITOTIC_CELL_CYCLE
57556	SEMA6A	semaphorin 6A [Source:HGNC Symbol;Acc:HGNC:10738]		GO_APOPTOTIC_PROCESS						GO_REGULATION_OF_PROTEIN_MODIFICATION_PROCESS							GO_NEGATIVE_REGULATION_OF_RESPONSE_TO_STIMULUS		GO_REGULATION_OF_INTRACELLULAR_SIGNAL_TRANSDUCTION					GO_NEGATIVE_REGULATION_OF_PROTEIN_METABOLIC_PROCESS					GO_NEGATIVE_REGULATION_OF_SIGNALING		GO_REGULATION_OF_CELL_DIFFERENTIATION		GO_POSITIVE_REGULATION_OF_DEVELOPMENTAL_PROCESS				GO_POSITIVE_REGULATION_OF_MULTICELLULAR_ORGANISMAL_PROCESS		GO_REGULATION_OF_PHOSPHORUS_METABOLIC_PROCESS					GO_NEGATIVE_REGULATION_OF_MULTICELLULAR_ORGANISMAL_PROCESS
9941	EXOG	exo/endonuclease G [Source:HGNC Symbol;Acc:HGNC:3347]		GO_APOPTOTIC_PROCESS
3312	HSPA8	heat shock protein family A (Hsp70) member 8 [Source:HGNC Symbol;Acc:HGNC:5241]				GO_REGULATION_OF_RESPONSE_TO_STRESS	GO_RESPONSE_TO_ABIOTIC_STIMULUS		GO_NEGATIVE_REGULATION_OF_BIOSYNTHETIC_PROCESS			GO_NEGATIVE_REGULATION_OF_RNA_BIOSYNTHETIC_PROCESS	GO_RESPONSE_TO_TOPOLOGICALLY_INCORRECT_PROTEIN					GO_REGULATION_OF_CELLULAR_RESPONSE_TO_STRESS					GO_RESPONSE_TO_EXTRACELLULAR_STIMULUS													GO_RESPONSE_TO_HEAT		GO_CELLULAR_RESPONSE_TO_HEAT		GO_DE_NOVO_PROTEIN_FOLDING		GO_RESPONSE_TO_TEMPERATURE_STIMULUS				GO_CELLULAR_MACROMOLECULE_LOCALIZATION	GO_RNA_SPLICING	GO_CELLULAR_RESPONSE_TO_TOPOLOGICALLY_INCORRECT_PROTEIN
3337	DNAJB1	DnaJ heat shock protein family (Hsp40) member B1 [Source:HGNC Symbol;Acc:HGNC:5270]				GO_REGULATION_OF_RESPONSE_TO_STRESS	GO_RESPONSE_TO_ABIOTIC_STIMULUS		GO_NEGATIVE_REGULATION_OF_BIOSYNTHETIC_PROCESS			GO_NEGATIVE_REGULATION_OF_RNA_BIOSYNTHETIC_PROCESS	GO_RESPONSE_TO_TOPOLOGICALLY_INCORRECT_PROTEIN					GO_REGULATION_OF_CELLULAR_RESPONSE_TO_STRESS																	GO_NEGATIVE_REGULATION_OF_TRANSCRIPTION_BY_RNA_POLYMERASE_II	GO_RESPONSE_TO_HEAT		GO_CELLULAR_RESPONSE_TO_HEAT		GO_DE_NOVO_PROTEIN_FOLDING		GO_RESPONSE_TO_TEMPERATURE_STIMULUS
4214	MAP3K1	mitogen-activated protein kinase kinase kinase 1 [Source:HGNC Symbol;Acc:HGNC:6848]				GO_REGULATION_OF_RESPONSE_TO_STRESS	GO_RESPONSE_TO_ABIOTIC_STIMULUS			GO_REGULATION_OF_PROTEIN_MODIFICATION_PROCESS									GO_REGULATION_OF_INTRACELLULAR_SIGNAL_TRANSDUCTION													GO_POSITIVE_REGULATION_OF_PROTEIN_METABOLIC_PROCESS							GO_REGULATION_OF_PHOSPHORUS_METABOLIC_PROCESS
10808	HSPH1	heat shock protein family H (Hsp110) member 1 [Source:HGNC Symbol;Acc:HGNC:16969]				GO_REGULATION_OF_RESPONSE_TO_STRESS	GO_RESPONSE_TO_ABIOTIC_STIMULUS				GO_POSITIVE_REGULATION_OF_BIOSYNTHETIC_PROCESS		GO_RESPONSE_TO_TOPOLOGICALLY_INCORRECT_PROTEIN					GO_REGULATION_OF_CELLULAR_RESPONSE_TO_STRESS																		GO_RESPONSE_TO_HEAT		GO_CELLULAR_RESPONSE_TO_HEAT		GO_DE_NOVO_PROTEIN_FOLDING		GO_RESPONSE_TO_TEMPERATURE_STIMULUS
5328	PLAU	plasminogen activator, urokinase [Source:HGNC Symbol;Acc:HGNC:9052]				GO_REGULATION_OF_RESPONSE_TO_STRESS	GO_RESPONSE_TO_ABIOTIC_STIMULUS										GO_NEGATIVE_REGULATION_OF_RESPONSE_TO_STIMULUS																											GO_NEGATIVE_REGULATION_OF_MULTICELLULAR_ORGANISMAL_PROCESS
3949	LDLR	low density lipoprotein receptor [Source:HGNC Symbol;Acc:HGNC:6547]				GO_REGULATION_OF_RESPONSE_TO_STRESS		GO_RESPONSE_TO_ENDOGENOUS_STIMULUS			GO_POSITIVE_REGULATION_OF_BIOSYNTHETIC_PROCESS			GO_RESPONSE_TO_OXYGEN_CONTAINING_COMPOUND		GO_POSITIVE_REGULATION_OF_GENE_EXPRESSION	GO_NEGATIVE_REGULATION_OF_RESPONSE_TO_STIMULUS						GO_RESPONSE_TO_EXTRACELLULAR_STIMULUS	GO_NEGATIVE_REGULATION_OF_PROTEIN_METABOLIC_PROCESS	GO_RESPONSE_TO_NITROGEN_COMPOUND						GO_REGULATION_OF_CELL_DIFFERENTIATION	GO_POSITIVE_REGULATION_OF_PROTEIN_METABOLIC_PROCESS												GO_NEGATIVE_REGULATION_OF_MULTICELLULAR_ORGANISMAL_PROCESS
56963	RGMA	repulsive guidance molecule BMP co-receptor a [Source:HGNC Symbol;Acc:HGNC:30308]				GO_REGULATION_OF_RESPONSE_TO_STRESS		GO_RESPONSE_TO_ENDOGENOUS_STIMULUS			GO_POSITIVE_REGULATION_OF_BIOSYNTHETIC_PROCESS					GO_POSITIVE_REGULATION_OF_GENE_EXPRESSION	GO_NEGATIVE_REGULATION_OF_RESPONSE_TO_STIMULUS	GO_REGULATION_OF_CELLULAR_RESPONSE_TO_STRESS													GO_REGULATION_OF_CELL_DIFFERENTIATION												GO_CELLULAR_RESPONSE_TO_ENDOGENOUS_STIMULUS	GO_NEGATIVE_REGULATION_OF_MULTICELLULAR_ORGANISMAL_PROCESS
10614	HEXIM1	HEXIM P-TEFb complex subunit 1 [Source:HGNC Symbol;Acc:HGNC:24953]				GO_REGULATION_OF_RESPONSE_TO_STRESS			GO_NEGATIVE_REGULATION_OF_BIOSYNTHETIC_PROCESS	GO_REGULATION_OF_PROTEIN_MODIFICATION_PROCESS		GO_NEGATIVE_REGULATION_OF_RNA_BIOSYNTHETIC_PROCESS			GO_CELL_CYCLE				GO_REGULATION_OF_INTRACELLULAR_SIGNAL_TRANSDUCTION					GO_NEGATIVE_REGULATION_OF_PROTEIN_METABOLIC_PROCESS										GO_REGULATION_OF_CELL_CYCLE	GO_NEGATIVE_REGULATION_OF_TRANSCRIPTION_BY_RNA_POLYMERASE_II				GO_REGULATION_OF_PHOSPHORUS_METABOLIC_PROCESS
55269	PSPC1	paraspeckle component 1 [Source:HGNC Symbol;Acc:HGNC:20320]				GO_REGULATION_OF_RESPONSE_TO_STRESS			GO_NEGATIVE_REGULATION_OF_BIOSYNTHETIC_PROCESS			GO_NEGATIVE_REGULATION_OF_RNA_BIOSYNTHETIC_PROCESS
51704	GPRC5B	G protein-coupled receptor class C group 5 member B [Source:HGNC Symbol;Acc:HGNC:13308]				GO_REGULATION_OF_RESPONSE_TO_STRESS				GO_REGULATION_OF_PROTEIN_MODIFICATION_PROCESS									GO_REGULATION_OF_INTRACELLULAR_SIGNAL_TRANSDUCTION												GO_REGULATION_OF_CELL_DIFFERENTIATION	GO_POSITIVE_REGULATION_OF_PROTEIN_METABOLIC_PROCESS	GO_POSITIVE_REGULATION_OF_DEVELOPMENTAL_PROCESS				GO_POSITIVE_REGULATION_OF_MULTICELLULAR_ORGANISMAL_PROCESS		GO_REGULATION_OF_PHOSPHORUS_METABOLIC_PROCESS
55914	ERBIN	erbb2 interacting protein [Source:HGNC Symbol;Acc:HGNC:15842]				GO_REGULATION_OF_RESPONSE_TO_STRESS								GO_RESPONSE_TO_OXYGEN_CONTAINING_COMPOUND			GO_NEGATIVE_REGULATION_OF_RESPONSE_TO_STIMULUS		GO_REGULATION_OF_INTRACELLULAR_SIGNAL_TRANSDUCTION						GO_RESPONSE_TO_NITROGEN_COMPOUND				GO_NEGATIVE_REGULATION_OF_SIGNALING															GO_NEGATIVE_REGULATION_OF_MULTICELLULAR_ORGANISMAL_PROCESS		GO_CELLULAR_MACROMOLECULE_LOCALIZATION
5495	PPM1B	protein phosphatase, Mg2+/Mn2+ dependent 1B [Source:HGNC Symbol;Acc:HGNC:9276]				GO_REGULATION_OF_RESPONSE_TO_STRESS											GO_NEGATIVE_REGULATION_OF_RESPONSE_TO_STIMULUS		GO_REGULATION_OF_INTRACELLULAR_SIGNAL_TRANSDUCTION										GO_NEGATIVE_REGULATION_OF_SIGNALING															GO_NEGATIVE_REGULATION_OF_MULTICELLULAR_ORGANISMAL_PROCESS
661	POLR3D	RNA polymerase III subunit D [Source:HGNC Symbol;Acc:HGNC:1080]				GO_REGULATION_OF_RESPONSE_TO_STRESS																															GO_POSITIVE_REGULATION_OF_MULTICELLULAR_ORGANISMAL_PROCESS
595	CCND1	cyclin D1 [Source:HGNC Symbol;Acc:HGNC:1582]					GO_RESPONSE_TO_ABIOTIC_STIMULUS	GO_RESPONSE_TO_ENDOGENOUS_STIMULUS	GO_NEGATIVE_REGULATION_OF_BIOSYNTHETIC_PROCESS	GO_REGULATION_OF_PROTEIN_MODIFICATION_PROCESS		GO_NEGATIVE_REGULATION_OF_RNA_BIOSYNTHETIC_PROCESS	GO_RESPONSE_TO_TOPOLOGICALLY_INCORRECT_PROTEIN	GO_RESPONSE_TO_OXYGEN_CONTAINING_COMPOUND	GO_CELL_CYCLE					GO_CELLULAR_RESPONSE_TO_DNA_DAMAGE_STIMULUS			GO_RESPONSE_TO_EXTRACELLULAR_STIMULUS		GO_RESPONSE_TO_NITROGEN_COMPOUND	GO_CELL_CYCLE_PROCESS				GO_RESPONSE_TO_RADIATION	GO_REGULATION_OF_CELL_DIFFERENTIATION	GO_POSITIVE_REGULATION_OF_PROTEIN_METABOLIC_PROCESS	GO_POSITIVE_REGULATION_OF_DEVELOPMENTAL_PROCESS	GO_REGULATION_OF_CELL_CYCLE	GO_NEGATIVE_REGULATION_OF_TRANSCRIPTION_BY_RNA_POLYMERASE_II		GO_POSITIVE_REGULATION_OF_MULTICELLULAR_ORGANISMAL_PROCESS		GO_REGULATION_OF_PHOSPHORUS_METABOLIC_PROCESS									GO_CELLULAR_RESPONSE_TO_TOPOLOGICALLY_INCORRECT_PROTEIN	GO_MITOTIC_CELL_CYCLE
1789	DNMT3B	DNA methyltransferase 3 beta [Source:HGNC Symbol;Acc:HGNC:2979]					GO_RESPONSE_TO_ABIOTIC_STIMULUS	GO_RESPONSE_TO_ENDOGENOUS_STIMULUS	GO_NEGATIVE_REGULATION_OF_BIOSYNTHETIC_PROCESS	GO_REGULATION_OF_PROTEIN_MODIFICATION_PROCESS		GO_NEGATIVE_REGULATION_OF_RNA_BIOSYNTHETIC_PROCESS		GO_RESPONSE_TO_OXYGEN_CONTAINING_COMPOUND		GO_POSITIVE_REGULATION_OF_GENE_EXPRESSION					GO_CHROMOSOME_ORGANIZATION		GO_RESPONSE_TO_EXTRACELLULAR_STIMULUS	GO_NEGATIVE_REGULATION_OF_PROTEIN_METABOLIC_PROCESS	GO_RESPONSE_TO_NITROGEN_COMPOUND					GO_RESPONSE_TO_RADIATION	GO_REGULATION_OF_CELL_DIFFERENTIATION	GO_POSITIVE_REGULATION_OF_PROTEIN_METABOLIC_PROCESS	GO_POSITIVE_REGULATION_OF_DEVELOPMENTAL_PROCESS		GO_NEGATIVE_REGULATION_OF_TRANSCRIPTION_BY_RNA_POLYMERASE_II		GO_POSITIVE_REGULATION_OF_MULTICELLULAR_ORGANISMAL_PROCESS						GO_CELLULAR_RESPONSE_TO_ENDOGENOUS_STIMULUS		GO_CHROMATIN_ORGANIZATION
22890	ZBTB1	zinc finger and BTB domain containing 1 [Source:HGNC Symbol;Acc:HGNC:20259]					GO_RESPONSE_TO_ABIOTIC_STIMULUS		GO_NEGATIVE_REGULATION_OF_BIOSYNTHETIC_PROCESS			GO_NEGATIVE_REGULATION_OF_RNA_BIOSYNTHETIC_PROCESS								GO_CELLULAR_RESPONSE_TO_DNA_DAMAGE_STIMULUS	GO_CHROMOSOME_ORGANIZATION									GO_RESPONSE_TO_RADIATION	GO_REGULATION_OF_CELL_DIFFERENTIATION		GO_POSITIVE_REGULATION_OF_DEVELOPMENTAL_PROCESS		GO_NEGATIVE_REGULATION_OF_TRANSCRIPTION_BY_RNA_POLYMERASE_II		GO_POSITIVE_REGULATION_OF_MULTICELLULAR_ORGANISMAL_PROCESS				GO_CELLULAR_RESPONSE_TO_RADIATION				GO_CHROMATIN_ORGANIZATION
85456	TNKS1BP1	tankyrase 1 binding protein 1 [Source:HGNC Symbol;Acc:HGNC:19081]					GO_RESPONSE_TO_ABIOTIC_STIMULUS			GO_REGULATION_OF_PROTEIN_MODIFICATION_PROCESS					GO_CELL_CYCLE					GO_CELLULAR_RESPONSE_TO_DNA_DAMAGE_STIMULUS	GO_CHROMOSOME_ORGANIZATION					GO_CELL_CYCLE_PROCESS				GO_RESPONSE_TO_RADIATION		GO_POSITIVE_REGULATION_OF_PROTEIN_METABOLIC_PROCESS		GO_REGULATION_OF_CELL_CYCLE					GO_REGULATION_OF_PHOSPHORUS_METABOLIC_PROCESS		GO_CELLULAR_RESPONSE_TO_RADIATION								GO_MITOTIC_CELL_CYCLE
23774	BRD1	bromodomain containing 1 [Source:HGNC Symbol;Acc:HGNC:1102]					GO_RESPONSE_TO_ABIOTIC_STIMULUS														GO_CHROMOSOME_ORGANIZATION																								GO_CHROMATIN_ORGANIZATION
55915	LANCL2	LanC like 2 [Source:HGNC Symbol;Acc:HGNC:6509]						GO_RESPONSE_TO_ENDOGENOUS_STIMULUS	GO_NEGATIVE_REGULATION_OF_BIOSYNTHETIC_PROCESS			GO_NEGATIVE_REGULATION_OF_RNA_BIOSYNTHETIC_PROCESS		GO_RESPONSE_TO_OXYGEN_CONTAINING_COMPOUND																													GO_CELLULAR_RESPONSE_TO_ENDOGENOUS_STIMULUS
140710	SOGA1	suppressor of glucose, autophagy associated 1 [Source:HGNC Symbol;Acc:HGNC:16111]						GO_RESPONSE_TO_ENDOGENOUS_STIMULUS	GO_NEGATIVE_REGULATION_OF_BIOSYNTHETIC_PROCESS					GO_RESPONSE_TO_OXYGEN_CONTAINING_COMPOUND											GO_RESPONSE_TO_NITROGEN_COMPOUND																		GO_CELLULAR_RESPONSE_TO_ENDOGENOUS_STIMULUS
1030	CDKN2B	cyclin dependent kinase inhibitor 2B [Source:HGNC Symbol;Acc:HGNC:1788]						GO_RESPONSE_TO_ENDOGENOUS_STIMULUS		GO_REGULATION_OF_PROTEIN_MODIFICATION_PROCESS	GO_POSITIVE_REGULATION_OF_BIOSYNTHETIC_PROCESS				GO_CELL_CYCLE	GO_POSITIVE_REGULATION_OF_GENE_EXPRESSION							GO_RESPONSE_TO_EXTRACELLULAR_STIMULUS	GO_NEGATIVE_REGULATION_OF_PROTEIN_METABOLIC_PROCESS		GO_CELL_CYCLE_PROCESS								GO_REGULATION_OF_CELL_CYCLE					GO_REGULATION_OF_PHOSPHORUS_METABOLIC_PROCESS				GO_CELLULAR_RESPONSE_TO_ENDOGENOUS_STIMULUS						GO_MITOTIC_CELL_CYCLE
8503	PIK3R3	phosphoinositide-3-kinase regulatory subunit 3 [Source:HGNC Symbol;Acc:HGNC:8981]						GO_RESPONSE_TO_ENDOGENOUS_STIMULUS		GO_REGULATION_OF_PROTEIN_MODIFICATION_PROCESS				GO_RESPONSE_TO_OXYGEN_CONTAINING_COMPOUND		GO_POSITIVE_REGULATION_OF_GENE_EXPRESSION									GO_RESPONSE_TO_NITROGEN_COMPOUND							GO_POSITIVE_REGULATION_OF_PROTEIN_METABOLIC_PROCESS							GO_REGULATION_OF_PHOSPHORUS_METABOLIC_PROCESS				GO_CELLULAR_RESPONSE_TO_ENDOGENOUS_STIMULUS
84687	PPP1R9B	protein phosphatase 1 regulatory subunit 9B [Source:HGNC Symbol;Acc:HGNC:9298]						GO_RESPONSE_TO_ENDOGENOUS_STIMULUS		GO_REGULATION_OF_PROTEIN_MODIFICATION_PROCESS					GO_CELL_CYCLE								GO_RESPONSE_TO_EXTRACELLULAR_STIMULUS	GO_NEGATIVE_REGULATION_OF_PROTEIN_METABOLIC_PROCESS	GO_RESPONSE_TO_NITROGEN_COMPOUND	GO_CELL_CYCLE_PROCESS								GO_REGULATION_OF_CELL_CYCLE					GO_REGULATION_OF_PHOSPHORUS_METABOLIC_PROCESS				GO_CELLULAR_RESPONSE_TO_ENDOGENOUS_STIMULUS				GO_RNA_SPLICING		GO_MITOTIC_CELL_CYCLE
283149	BCL9L	BCL9 like [Source:HGNC Symbol;Acc:HGNC:23688]						GO_RESPONSE_TO_ENDOGENOUS_STIMULUS			GO_POSITIVE_REGULATION_OF_BIOSYNTHETIC_PROCESS					GO_POSITIVE_REGULATION_OF_GENE_EXPRESSION	GO_NEGATIVE_REGULATION_OF_RESPONSE_TO_STIMULUS												GO_NEGATIVE_REGULATION_OF_SIGNALING		GO_REGULATION_OF_CELL_DIFFERENTIATION		GO_POSITIVE_REGULATION_OF_DEVELOPMENTAL_PROCESS				GO_POSITIVE_REGULATION_OF_MULTICELLULAR_ORGANISMAL_PROCESS						GO_CELLULAR_RESPONSE_TO_ENDOGENOUS_STIMULUS
9592	IER2	immediate early response 2 [Source:HGNC Symbol;Acc:HGNC:28871]						GO_RESPONSE_TO_ENDOGENOUS_STIMULUS			GO_POSITIVE_REGULATION_OF_BIOSYNTHETIC_PROCESS					GO_POSITIVE_REGULATION_OF_GENE_EXPRESSION
6430	SRSF5	serine and arginine rich splicing factor 5 [Source:HGNC Symbol;Acc:HGNC:10787]						GO_RESPONSE_TO_ENDOGENOUS_STIMULUS						GO_RESPONSE_TO_OXYGEN_CONTAINING_COMPOUND	GO_CELL_CYCLE	GO_POSITIVE_REGULATION_OF_GENE_EXPRESSION									GO_RESPONSE_TO_NITROGEN_COMPOUND									GO_REGULATION_OF_CELL_CYCLE									GO_CELLULAR_RESPONSE_TO_ENDOGENOUS_STIMULUS			GO_CELLULAR_MACROMOLECULE_LOCALIZATION	GO_RNA_SPLICING
5106	PCK2	phosphoenolpyruvate carboxykinase 2, mitochondrial [Source:HGNC Symbol;Acc:HGNC:8725]						GO_RESPONSE_TO_ENDOGENOUS_STIMULUS						GO_RESPONSE_TO_OXYGEN_CONTAINING_COMPOUND									GO_RESPONSE_TO_EXTRACELLULAR_STIMULUS		GO_RESPONSE_TO_NITROGEN_COMPOUND																		GO_CELLULAR_RESPONSE_TO_ENDOGENOUS_STIMULUS
1278	COL1A2	collagen type I alpha 2 chain [Source:HGNC Symbol;Acc:HGNC:2198]						GO_RESPONSE_TO_ENDOGENOUS_STIMULUS						GO_RESPONSE_TO_OXYGEN_CONTAINING_COMPOUND											GO_RESPONSE_TO_NITROGEN_COMPOUND																		GO_CELLULAR_RESPONSE_TO_ENDOGENOUS_STIMULUS
4199	ME1	malic enzyme 1 [Source:HGNC Symbol;Acc:HGNC:6983]						GO_RESPONSE_TO_ENDOGENOUS_STIMULUS						GO_RESPONSE_TO_OXYGEN_CONTAINING_COMPOUND																									GO_REGULATION_OF_PHOSPHORUS_METABOLIC_PROCESS
4926	NUMA1	nuclear mitotic apparatus protein 1 [Source:HGNC Symbol;Acc:HGNC:8059]						GO_RESPONSE_TO_ENDOGENOUS_STIMULUS							GO_CELL_CYCLE						GO_CHROMOSOME_ORGANIZATION					GO_CELL_CYCLE_PROCESS					GO_REGULATION_OF_CELL_DIFFERENTIATION		GO_POSITIVE_REGULATION_OF_DEVELOPMENTAL_PROCESS	GO_REGULATION_OF_CELL_CYCLE			GO_POSITIVE_REGULATION_OF_MULTICELLULAR_ORGANISMAL_PROCESS						GO_CELLULAR_RESPONSE_TO_ENDOGENOUS_STIMULUS			GO_CELLULAR_MACROMOLECULE_LOCALIZATION			GO_MITOTIC_CELL_CYCLE
1284	COL4A2	collagen type IV alpha 2 chain [Source:HGNC Symbol;Acc:HGNC:2203]						GO_RESPONSE_TO_ENDOGENOUS_STIMULUS																																			GO_CELLULAR_RESPONSE_TO_ENDOGENOUS_STIMULUS	GO_NEGATIVE_REGULATION_OF_MULTICELLULAR_ORGANISMAL_PROCESS
10664	CTCF	CCCTC-binding factor [Source:HGNC Symbol;Acc:HGNC:13723]							GO_NEGATIVE_REGULATION_OF_BIOSYNTHETIC_PROCESS	GO_REGULATION_OF_PROTEIN_MODIFICATION_PROCESS	GO_POSITIVE_REGULATION_OF_BIOSYNTHETIC_PROCESS	GO_NEGATIVE_REGULATION_OF_RNA_BIOSYNTHETIC_PROCESS			GO_CELL_CYCLE	GO_POSITIVE_REGULATION_OF_GENE_EXPRESSION					GO_CHROMOSOME_ORGANIZATION					GO_CELL_CYCLE_PROCESS								GO_REGULATION_OF_CELL_CYCLE	GO_NEGATIVE_REGULATION_OF_TRANSCRIPTION_BY_RNA_POLYMERASE_II										GO_CHROMATIN_ORGANIZATION	GO_CELLULAR_MACROMOLECULE_LOCALIZATION
122953	JDP2	Jun dimerization protein 2 [Source:HGNC Symbol;Acc:HGNC:17546]							GO_NEGATIVE_REGULATION_OF_BIOSYNTHETIC_PROCESS	GO_REGULATION_OF_PROTEIN_MODIFICATION_PROCESS		GO_NEGATIVE_REGULATION_OF_RNA_BIOSYNTHETIC_PROCESS									GO_CHROMOSOME_ORGANIZATION										GO_REGULATION_OF_CELL_DIFFERENTIATION	GO_POSITIVE_REGULATION_OF_PROTEIN_METABOLIC_PROCESS			GO_NEGATIVE_REGULATION_OF_TRANSCRIPTION_BY_RNA_POLYMERASE_II										GO_CHROMATIN_ORGANIZATION
80314	EPC1	enhancer of polycomb homolog 1 [Source:HGNC Symbol;Acc:HGNC:19876]							GO_NEGATIVE_REGULATION_OF_BIOSYNTHETIC_PROCESS		GO_POSITIVE_REGULATION_OF_BIOSYNTHETIC_PROCESS	GO_NEGATIVE_REGULATION_OF_RNA_BIOSYNTHETIC_PROCESS			GO_CELL_CYCLE	GO_POSITIVE_REGULATION_OF_GENE_EXPRESSION					GO_CHROMOSOME_ORGANIZATION					GO_CELL_CYCLE_PROCESS								GO_REGULATION_OF_CELL_CYCLE	GO_NEGATIVE_REGULATION_OF_TRANSCRIPTION_BY_RNA_POLYMERASE_II										GO_CHROMATIN_ORGANIZATION
57167	SALL4	spalt like transcription factor 4 [Source:HGNC Symbol;Acc:HGNC:15924]							GO_NEGATIVE_REGULATION_OF_BIOSYNTHETIC_PROCESS		GO_POSITIVE_REGULATION_OF_BIOSYNTHETIC_PROCESS	GO_NEGATIVE_REGULATION_OF_RNA_BIOSYNTHETIC_PROCESS				GO_POSITIVE_REGULATION_OF_GENE_EXPRESSION																			GO_NEGATIVE_REGULATION_OF_TRANSCRIPTION_BY_RNA_POLYMERASE_II
7090	TLE3	TLE family member 3, transcriptional corepressor [Source:HGNC Symbol;Acc:HGNC:11839]							GO_NEGATIVE_REGULATION_OF_BIOSYNTHETIC_PROCESS			GO_NEGATIVE_REGULATION_OF_RNA_BIOSYNTHETIC_PROCESS					GO_NEGATIVE_REGULATION_OF_RESPONSE_TO_STIMULUS												GO_NEGATIVE_REGULATION_OF_SIGNALING															GO_NEGATIVE_REGULATION_OF_MULTICELLULAR_ORGANISMAL_PROCESS
4799	NFX1	nuclear transcription factor, X-box binding 1 [Source:HGNC Symbol;Acc:HGNC:7803]							GO_NEGATIVE_REGULATION_OF_BIOSYNTHETIC_PROCESS			GO_NEGATIVE_REGULATION_OF_RNA_BIOSYNTHETIC_PROCESS																							GO_NEGATIVE_REGULATION_OF_TRANSCRIPTION_BY_RNA_POLYMERASE_II
8187	ZNF239	zinc finger protein 239 [Source:HGNC Symbol;Acc:HGNC:13031]							GO_NEGATIVE_REGULATION_OF_BIOSYNTHETIC_PROCESS			GO_NEGATIVE_REGULATION_OF_RNA_BIOSYNTHETIC_PROCESS																							GO_NEGATIVE_REGULATION_OF_TRANSCRIPTION_BY_RNA_POLYMERASE_II
84891	ZSCAN10	zinc finger and SCAN domain containing 10 [Source:HGNC Symbol;Acc:HGNC:12997]							GO_NEGATIVE_REGULATION_OF_BIOSYNTHETIC_PROCESS			GO_NEGATIVE_REGULATION_OF_RNA_BIOSYNTHETIC_PROCESS
50485	SMARCAL1	SWI/SNF related, matrix associated, actin dependent regulator of chromatin, subfamily a like 1 [Source:HGNC Symbol;Acc:HGNC:11102]							GO_NEGATIVE_REGULATION_OF_BIOSYNTHETIC_PROCESS											GO_CELLULAR_RESPONSE_TO_DNA_DAMAGE_STIMULUS	GO_CHROMOSOME_ORGANIZATION
26993	AKAP8L	A-kinase anchoring protein 8 like [Source:HGNC Symbol;Acc:HGNC:29857]								GO_REGULATION_OF_PROTEIN_MODIFICATION_PROCESS	GO_POSITIVE_REGULATION_OF_BIOSYNTHETIC_PROCESS				GO_CELL_CYCLE	GO_POSITIVE_REGULATION_OF_GENE_EXPRESSION					GO_CHROMOSOME_ORGANIZATION					GO_CELL_CYCLE_PROCESS						GO_POSITIVE_REGULATION_OF_PROTEIN_METABOLIC_PROCESS							GO_REGULATION_OF_PHOSPHORUS_METABOLIC_PROCESS						GO_CHROMATIN_ORGANIZATION	GO_CELLULAR_MACROMOLECULE_LOCALIZATION	GO_RNA_SPLICING		GO_MITOTIC_CELL_CYCLE
23228	PLCL2	phospholipase C like 2 [Source:HGNC Symbol;Acc:HGNC:9064]								GO_REGULATION_OF_PROTEIN_MODIFICATION_PROCESS							GO_NEGATIVE_REGULATION_OF_RESPONSE_TO_STIMULUS												GO_NEGATIVE_REGULATION_OF_SIGNALING										GO_REGULATION_OF_PHOSPHORUS_METABOLIC_PROCESS					GO_NEGATIVE_REGULATION_OF_MULTICELLULAR_ORGANISMAL_PROCESS
91947	ARRDC4	arrestin domain containing 4 [Source:HGNC Symbol;Acc:HGNC:28087]								GO_REGULATION_OF_PROTEIN_MODIFICATION_PROCESS																						GO_POSITIVE_REGULATION_OF_PROTEIN_METABOLIC_PROCESS
54971	BANP	BTG3 associated nuclear protein [Source:HGNC Symbol;Acc:HGNC:13450]									GO_POSITIVE_REGULATION_OF_BIOSYNTHETIC_PROCESS				GO_CELL_CYCLE	GO_POSITIVE_REGULATION_OF_GENE_EXPRESSION			GO_REGULATION_OF_INTRACELLULAR_SIGNAL_TRANSDUCTION		GO_CHROMOSOME_ORGANIZATION																								GO_CHROMATIN_ORGANIZATION	GO_CELLULAR_MACROMOLECULE_LOCALIZATION
11198	SUPT16H	SPT16 homolog, facilitates chromatin remodeling subunit [Source:HGNC Symbol;Acc:HGNC:11465]									GO_POSITIVE_REGULATION_OF_BIOSYNTHETIC_PROCESS					GO_POSITIVE_REGULATION_OF_GENE_EXPRESSION			GO_REGULATION_OF_INTRACELLULAR_SIGNAL_TRANSDUCTION	GO_CELLULAR_RESPONSE_TO_DNA_DAMAGE_STIMULUS	GO_CHROMOSOME_ORGANIZATION																								GO_CHROMATIN_ORGANIZATION
6596	HLTF	helicase like transcription factor [Source:HGNC Symbol;Acc:HGNC:11099]									GO_POSITIVE_REGULATION_OF_BIOSYNTHETIC_PROCESS					GO_POSITIVE_REGULATION_OF_GENE_EXPRESSION					GO_CHROMOSOME_ORGANIZATION																								GO_CHROMATIN_ORGANIZATION
4097	MAFG	MAF bZIP transcription factor G [Source:HGNC Symbol;Acc:HGNC:6781]									GO_POSITIVE_REGULATION_OF_BIOSYNTHETIC_PROCESS					GO_POSITIVE_REGULATION_OF_GENE_EXPRESSION															GO_REGULATION_OF_CELL_DIFFERENTIATION
9967	THRAP3	thyroid hormone receptor associated protein 3 [Source:HGNC Symbol;Acc:HGNC:22964]									GO_POSITIVE_REGULATION_OF_BIOSYNTHETIC_PROCESS					GO_POSITIVE_REGULATION_OF_GENE_EXPRESSION																															GO_RNA_SPLICING
7589	ZSCAN21	zinc finger and SCAN domain containing 21 [Source:HGNC Symbol;Acc:HGNC:13104]									GO_POSITIVE_REGULATION_OF_BIOSYNTHETIC_PROCESS					GO_POSITIVE_REGULATION_OF_GENE_EXPRESSION
10576	CCT2	chaperonin containing TCP1 subunit 2 [Source:HGNC Symbol;Acc:HGNC:1615]									GO_POSITIVE_REGULATION_OF_BIOSYNTHETIC_PROCESS										GO_CHROMOSOME_ORGANIZATION																			GO_DE_NOVO_PROTEIN_FOLDING						GO_CELLULAR_MACROMOLECULE_LOCALIZATION
2181	ACSL3	acyl-CoA synthetase long chain family member 3 [Source:HGNC Symbol;Acc:HGNC:3570]									GO_POSITIVE_REGULATION_OF_BIOSYNTHETIC_PROCESS												GO_RESPONSE_TO_EXTRACELLULAR_STIMULUS																							GO_CELLULAR_MACROMOLECULE_LOCALIZATION
2957	GTF2A1	general transcription factor IIA subunit 1 [Source:HGNC Symbol;Acc:HGNC:4646]									GO_POSITIVE_REGULATION_OF_BIOSYNTHETIC_PROCESS
7284	TUFM	Tu translation elongation factor, mitochondrial [Source:HGNC Symbol;Acc:HGNC:12420]												GO_RESPONSE_TO_OXYGEN_CONTAINING_COMPOUND
27030	MLH3	mutL homolog 3 [Source:HGNC Symbol;Acc:HGNC:7128]													GO_CELL_CYCLE					GO_CELLULAR_RESPONSE_TO_DNA_DAMAGE_STIMULUS	GO_CHROMOSOME_ORGANIZATION					GO_CELL_CYCLE_PROCESS
115426	UHRF2	ubiquitin like with PHD and ring finger domains 2 [Source:HGNC Symbol;Acc:HGNC:12557]													GO_CELL_CYCLE											GO_CELL_CYCLE_PROCESS								GO_REGULATION_OF_CELL_CYCLE
348235	SKA2	spindle and kinetochore associated complex subunit 2 [Source:HGNC Symbol;Acc:HGNC:28006]													GO_CELL_CYCLE																																		GO_MITOTIC_CELL_CYCLE
29896	TRA2A	transformer 2 alpha homolog [Source:HGNC Symbol;Acc:HGNC:16645]														GO_POSITIVE_REGULATION_OF_GENE_EXPRESSION																															GO_RNA_SPLICING
79048	SECISBP2	SECIS binding protein 2 [Source:HGNC Symbol;Acc:HGNC:30972]														GO_POSITIVE_REGULATION_OF_GENE_EXPRESSION
9737	GPRASP1	G protein-coupled receptor associated sorting protein 1 [Source:HGNC Symbol;Acc:HGNC:24834]															GO_NEGATIVE_REGULATION_OF_RESPONSE_TO_STIMULUS												GO_NEGATIVE_REGULATION_OF_SIGNALING
26030	PLEKHG3	pleckstrin homology and RhoGEF domain containing G3 [Source:HGNC Symbol;Acc:HGNC:20364]																	GO_REGULATION_OF_INTRACELLULAR_SIGNAL_TRANSDUCTION
22992	KDM2A	lysine demethylase 2A [Source:HGNC Symbol;Acc:HGNC:13606]																		GO_CELLULAR_RESPONSE_TO_DNA_DAMAGE_STIMULUS	GO_CHROMOSOME_ORGANIZATION																								GO_CHROMATIN_ORGANIZATION
6046	BRD2	bromodomain containing 2 [Source:HGNC Symbol;Acc:HGNC:1103]																			GO_CHROMOSOME_ORGANIZATION																								GO_CHROMATIN_ORGANIZATION
51111	KMT5B	lysine methyltransferase 5B [Source:HGNC Symbol;Acc:HGNC:24283]																			GO_CHROMOSOME_ORGANIZATION																								GO_CHROMATIN_ORGANIZATION
4130	MAP1A	microtubule associated protein 1A [Source:HGNC Symbol;Acc:HGNC:6835]																						GO_NEGATIVE_REGULATION_OF_PROTEIN_METABOLIC_PROCESS																						GO_CELLULAR_MACROMOLECULE_LOCALIZATION
6520	SLC3A2	solute carrier family 3 member 2 [Source:HGNC Symbol;Acc:HGNC:11026]																							GO_RESPONSE_TO_NITROGEN_COMPOUND
7779	SLC30A1	solute carrier family 30 member 1 [Source:HGNC Symbol;Acc:HGNC:11012]																											GO_NEGATIVE_REGULATION_OF_SIGNALING
9948	WDR1	WD repeat domain 1 [Source:HGNC Symbol;Acc:HGNC:12754]																													GO_REGULATION_OF_CELL_DIFFERENTIATION
3838	KPNA2	karyopherin subunit alpha 2 [Source:HGNC Symbol;Acc:HGNC:6395]																																												GO_CELLULAR_MACROMOLECULE_LOCALIZATION
140735	DYNLL2	dynein light chain LC8-type 2 [Source:HGNC Symbol;Acc:HGNC:24596]																																												GO_CELLULAR_MACROMOLECULE_LOCALIZATION
253832	ZDHHC20	zinc finger DHHC-type containing 20 [Source:HGNC Symbol;Acc:HGNC:20749]																																												GO_CELLULAR_MACROMOLECULE_LOCALIZATION
8675	STX16	syntaxin 16 [Source:HGNC Symbol;Acc:HGNC:11431]																																												GO_CELLULAR_MACROMOLECULE_LOCALIZATION
1479	CSTF3	cleavage stimulation factor subunit 3 [Source:HGNC Symbol;Acc:HGNC:2485]																																													GO_RNA_SPLICING
51585	PCF11	PCF11 cleavage and polyadenylation factor subunit [Source:HGNC Symbol;Acc:HGNC:30097]																																													GO_RNA_SPLICING
22828	SCAF8	SR-related CTD associated factor 8 [Source:HGNC Symbol;Acc:HGNC:20959]																																													GO_RNA_SPLICING
4236	MFAP1	microfibril associated protein 1 [Source:HGNC Symbol;Acc:HGNC:7032]																																													GO_RNA_SPLICING
2926	GRSF1	G-rich RNA sequence binding factor 1 [Source:HGNC Symbol;Acc:HGNC:4610]
4744	NEFH	neurofilament heavy [Source:HGNC Symbol;Acc:HGNC:7737]
4144	MAT2A	methionine adenosyltransferase 2A [Source:HGNC Symbol;Acc:HGNC:6904]
55157	DARS2	aspartyl-tRNA synthetase 2, mitochondrial [Source:HGNC Symbol;Acc:HGNC:25538]
26512	INTS6	integrator complex subunit 6 [Source:HGNC Symbol;Acc:HGNC:14879]
81627	TRMT1L	tRNA methyltransferase 1 like [Source:HGNC Symbol;Acc:HGNC:16782]
54487	DGCR8	DGCR8 microprocessor complex subunit [Source:HGNC Symbol;Acc:HGNC:2847]
7458	EIF4H	eukaryotic translation initiation factor 4H [Source:HGNC Symbol;Acc:HGNC:12741]
130535	KCTD18	potassium channel tetramerization domain containing 18 [Source:HGNC Symbol;Acc:HGNC:26446]
7086	TKT	transketolase [Source:HGNC Symbol;Acc:HGNC:11834]
3422	IDI1	isopentenyl-diphosphate delta isomerase 1 [Source:HGNC Symbol;Acc:HGNC:5387]
51478	HSD17B7	hydroxysteroid 17-beta dehydrogenase 7 [Source:HGNC Symbol;Acc:HGNC:5215]
10797	MTHFD2	methylenetetrahydrofolate dehydrogenase (NADP+ dependent) 2, methenyltetrahydrofolate cyclohydrolase [Source:HGNC Symbol;Acc:HGNC:7434]
51421	AMOTL2	angiomotin like 2 [Source:HGNC Symbol;Acc:HGNC:17812]
166336	PRICKLE2	prickle planar cell polarity protein 2 [Source:HGNC Symbol;Acc:HGNC:20340]
54510	PCDH18	protocadherin 18 [Source:HGNC Symbol;Acc:HGNC:14268]
55219	MACO1	macoilin 1 [Source:HGNC Symbol;Acc:HGNC:25572]
23608	MKRN1	makorin ring finger protein 1 [Source:HGNC Symbol;Acc:HGNC:7112]
9468	PCYT1B	phosphate cytidylyltransferase 1, choline, beta [Source:HGNC Symbol;Acc:HGNC:8755]
126792	B3GALT6	beta-1,3-galactosyltransferase 6 [Source:HGNC Symbol;Acc:HGNC:17978]
283464	GXYLT1	glucoside xylosyltransferase 1 [Source:HGNC Symbol;Acc:HGNC:27482]
10745	PHTF1	putative homeodomain transcription factor 1 [Source:HGNC Symbol;Acc:HGNC:8939]
140612	ZFP28	ZFP28 zinc finger protein [Source:HGNC Symbol;Acc:HGNC:17801]
152518	NFXL1	nuclear transcription factor, X-box binding like 1 [Source:HGNC Symbol;Acc:HGNC:18726]
26010	SPATS2L	spermatogenesis associated serine rich 2 like [Source:HGNC Symbol;Acc:HGNC:24574]
27153	ZNF777	zinc finger protein 777 [Source:HGNC Symbol;Acc:HGNC:22213]
65117	RSRC2	arginine and serine rich coiled-coil 2 [Source:HGNC Symbol;Acc:HGNC:30559]
7461	CLIP2	CAP-Gly domain containing linker protein 2 [Source:HGNC Symbol;Acc:HGNC:2586]
79020	C7orf25	chromosome 7 open reading frame 25 [Source:HGNC Symbol;Acc:HGNC:21703]
9778	KIAA0232	KIAA0232 [Source:HGNC Symbol;Acc:HGNC:28992]
9831	ZNF623	zinc finger protein 623 [Source:HGNC Symbol;Acc:HGNC:29084]
[truncated: 53 more columns]
