# Supplementary material for: Automated minute scale RNA-seq of pluripotent stem cell differentiation reveals early divergence of human and mouse gene expression kinetics
Source: PLoS Comput Biol. 2019 Dec 9;15(12):e1007543. doi: 10.1371/journal.pcbi.1007543 (PMC6922475; doi:10.1371/journal.pcbi.1007543)
Supplement: S8 Table — (XLSX) [file pcbi.1007543.s009.xlsx]

## Sheet: Trendy_mouse_peakGenes
Feature	Segment1.Slope	Segment2.Slope	Segment3.Slope	Segment4.Slope	Segment5.Slope	Segment6.Slope	Segment1.Trend	Segment2.Trend	Segment3.Trend	Segment4.Trend	Segment5.Trend	Segment6.Trend	Segment1.Pvalue	Segment2.Pvalue	Segment3.Pvalue	Segment4.Pvalue	Segment5.Pvalue	Segment6.Pvalue	Breakpoint1	Breakpoint2	Breakpoint3	Breakpoint4	Breakpoint5	AdjustedR2	X.m_0..Trend	X.m_4..Trend	X.m_8..Trend	X.m_12..Trend	X.m_16..Trend	X.m_20..Trend	X.m_24..Trend	X.m_28..Trend	X.m_32..Trend	X.m_36..Trend	X.m_40..Trend	X.m_44..Trend	X.m_48..Trend	X.m_52..Trend	X.m_56..Trend	X.m_64..Trend	X.m_68..Trend	X.m_72..Trend	X.m_76..Trend	X.m_80..Trend	X.m_84..Trend	X.m_88..Trend	X.m_92..Trend	X.m_96..Trend	X.m_100..Trend
Pard3	0.029093	-0.0003172	NA	NA	NA	NA	1	-1	NA	NA	NA	NA	0.0863249	0.0512996	NA	NA	NA	NA	16.9035	NA	NA	NA	NA	0.296095	1	1	1	1	1	-1	-1	-1	-1	-1	-1	-1	-1	-1	-1	-1	-1	-1	-1	-1	-1	-1	-1	-1	-1
Proser1	0.027231	-0.00035331	NA	NA	NA	NA	1	-1	NA	NA	NA	NA	0.114541	0.0581838	NA	NA	NA	NA	17.2278	NA	NA	NA	NA	0.215972	1	1	1	1	1	-1	-1	-1	-1	-1	-1	-1	-1	-1	-1	-1	-1	-1	-1	-1	-1	-1	-1	-1	-1
Rab3gap1	0.021108	-0.00059089	NA	NA	NA	NA	1	-1	NA	NA	NA	NA	0.170397	0.042733	NA	NA	NA	NA	17.3343	NA	NA	NA	NA	0.275597	1	1	1	1	1	-1	-1	-1	-1	-1	-1	-1	-1	-1	-1	-1	-1	-1	-1	-1	-1	-1	-1	-1	-1
Tmem131	0.042035	-0.00043941	NA	NA	NA	NA	1	-1	NA	NA	NA	NA	0.0894317	0.0554538	NA	NA	NA	NA	17.4295	NA	NA	NA	NA	0.280303	1	1	1	1	1	-1	-1	-1	-1	-1	-1	-1	-1	-1	-1	-1	-1	-1	-1	-1	-1	-1	-1	-1	-1
Dnm2	0.03972	-0.00096907	NA	NA	NA	NA	1	-1	NA	NA	NA	NA	0.103728	0.0280341	NA	NA	NA	NA	17.6264	NA	NA	NA	NA	0.485193	1	1	1	1	1	-1	-1	-1	-1	-1	-1	-1	-1	-1	-1	-1	-1	-1	-1	-1	-1	-1	-1	-1	-1
Tll1	0.018693	-0.00050517	NA	NA	NA	NA	1	-1	NA	NA	NA	NA	0.136987	0.0343362	NA	NA	NA	NA	17.7566	NA	NA	NA	NA	0.378079	1	1	1	1	1	-1	-1	-1	-1	-1	-1	-1	-1	-1	-1	-1	-1	-1	-1	-1	-1	-1	-1	-1	-1
Wdfy3	0.030884	-0.00030805	NA	NA	NA	NA	1	-1	NA	NA	NA	NA	0.10377	0.0677363	NA	NA	NA	NA	17.7884	NA	NA	NA	NA	0.216151	1	1	1	1	1	-1	-1	-1	-1	-1	-1	-1	-1	-1	-1	-1	-1	-1	-1	-1	-1	-1	-1	-1	-1
Sec31a	0.039005	-0.0011598	NA	NA	NA	NA	1	-1	NA	NA	NA	NA	0.0945439	0.0208579	NA	NA	NA	NA	18.0635	NA	NA	NA	NA	0.625546	1	1	1	1	1	-1	-1	-1	-1	-1	-1	-1	-1	-1	-1	-1	-1	-1	-1	-1	-1	-1	-1	-1	-1
Dcp1a	0.0339	-0.00031878	NA	NA	NA	NA	1	-1	NA	NA	NA	NA	0.0981986	0.0677292	NA	NA	NA	NA	18.4211	NA	NA	NA	NA	0.241585	1	1	1	1	1	-1	-1	-1	-1	-1	-1	-1	-1	-1	-1	-1	-1	-1	-1	-1	-1	-1	-1	-1	-1
Slmap	0.02704	-0.00035823	NA	NA	NA	NA	1	-1	NA	NA	NA	NA	0.121954	0.0609776	NA	NA	NA	NA	18.6407	NA	NA	NA	NA	0.210276	1	1	1	1	1	-1	-1	-1	-1	-1	-1	-1	-1	-1	-1	-1	-1	-1	-1	-1	-1	-1	-1	-1	-1
Sec23a	0.017735	-0.00040719	NA	NA	NA	NA	1	-1	NA	NA	NA	NA	0.165563	0.0502014	NA	NA	NA	NA	19.6504	NA	NA	NA	NA	0.225434	1	1	1	1	1	-1	-1	-1	-1	-1	-1	-1	-1	-1	-1	-1	-1	-1	-1	-1	-1	-1	-1	-1	-1
Traf3	0.023294	-0.0012824	-5.9078e-05	NA	NA	NA	1	-1	0	NA	NA	NA	0.137879	0.0427804	0.413193	NA	NA	NA	20	328.728	NA	NA	NA	0.478744	1	1	1	1	1	-1	-1	-1	-1	-1	-1	-1	-1	-1	-1	-1	-1	-1	-1	-1	-1	-1	-1	-1	-1
Cd59a	0.02064	-0.0023057	0.00065152	-0.00040923	NA	NA	1	-1	1	0	NA	NA	0.0898077	0.0312995	0.0752018	0.355857	NA	NA	20.002	234.185	514.199	NA	NA	0.586468	1	1	1	1	1	1	-1	-1	-1	-1	-1	-1	-1	-1	-1	-1	-1	-1	-1	-1	-1	-1	-1	-1	-1
Ythdc2	0.018039	-0.0036027	0.0003143	NA	NA	NA	1	-1	1	NA	NA	NA	0.14219	0.086685	0.0958789	NA	NA	NA	20.004	123	NA	NA	NA	0.200604	1	1	1	1	1	1	-1	-1	-1	-1	-1	-1	-1	-1	-1	-1	-1	-1	-1	-1	-1	-1	-1	-1	-1
Acap2	0.017267	-0.00083483	NA	NA	NA	NA	1	-1	NA	NA	NA	NA	0.154104	0.02943	NA	NA	NA	NA	20.1094	NA	NA	NA	NA	0.450544	1	1	1	1	1	1	-1	-1	-1	-1	-1	-1	-1	-1	-1	-1	-1	-1	-1	-1	-1	-1	-1	-1	-1
Pkp2	0.011223	-0.0036825	-0.00042632	NA	NA	NA	1	-1	-1	NA	NA	NA	0.170821	0.0557973	0.0579137	NA	NA	NA	20.1244	136.01	NA	NA	NA	0.662162	1	1	1	1	1	1	-1	-1	-1	-1	-1	-1	-1	-1	-1	-1	-1	-1	-1	-1	-1	-1	-1	-1	-1
Radil	0.034644	-0.006281	-0.00087024	0.000232	NA	NA	1	-1	-1	1	NA	NA	0.0397304	0.0228459	0.0773992	0.131224	NA	NA	20.3551	130.579	307.989	NA	NA	0.893065	1	1	1	1	1	1	-1	-1	-1	-1	-1	-1	-1	-1	-1	-1	-1	-1	-1	-1	-1	-1	-1	-1	-1
Adam9	0.015129	-0.00075468	7.2405e-06	NA	NA	NA	1	-1	0	NA	NA	NA	0.13379	0.0548409	0.488565	NA	NA	NA	20.7023	355.937	NA	NA	NA	0.339027	1	1	1	1	1	1	-1	-1	-1	-1	-1	-1	-1	-1	-1	-1	-1	-1	-1	-1	-1	-1	-1	-1	-1
Arhgap28	0.018391	-0.00034499	NA	NA	NA	NA	1	-1	NA	NA	NA	NA	0.115005	0.0541316	NA	NA	NA	NA	21.1463	NA	NA	NA	NA	0.228407	1	1	1	1	1	1	-1	-1	-1	-1	-1	-1	-1	-1	-1	-1	-1	-1	-1	-1	-1	-1	-1	-1	-1
Igdcc4	0.020528	-0.0019011	0.0011681	-0.00033029	NA	NA	1	-1	1	0	NA	NA	0.114309	0.133362	0.0629433	0.212768	NA	NA	21.1595	128.06	375.865	NA	NA	0.346657	1	1	1	1	1	1	-1	-1	-1	-1	-1	-1	-1	-1	-1	-1	-1	-1	-1	-1	-1	-1	-1	-1	-1
Thbs1	0.018431	-0.0057024	-0.001734	0.00080231	0.0034399	NA	1	-1	-1	1	1	NA	0.0824189	0.0265594	0.0739259	0.0681362	0.0444905	NA	21.2061	136.006	259.98	486.463	NA	0.886226	1	1	1	1	1	1	-1	-1	-1	-1	-1	-1	-1	-1	-1	-1	-1	-1	-1	-1	-1	-1	-1	-1	-1
Rreb1	0.02434	-0.0047342	0.003002	-0.0024196	-4.8128e-06	-0.0027036	1	-1	1	-1	0	0	0.086531	0.0558516	0.0949684	0.0947324	0.491726	0.379296	21.7894	116.417	208.032	312.738	576.184	0.465849	1	1	1	1	1	1	-1	-1	-1	-1	-1	-1	-1	-1	-1	-1	-1	-1	-1	-1	-1	-1	-1	-1	-1
Ust	0.02222	-0.001721	0.00013143	NA	NA	NA	1	-1	0	NA	NA	NA	0.109473	0.0295663	0.332352	NA	NA	NA	22.0122	344.721	NA	NA	NA	0.633956	1	1	1	1	1	1	-1	-1	-1	-1	-1	-1	-1	-1	-1	-1	-1	-1	-1	-1	-1	-1	-1	-1	-1
Fcho2	0.025412	-0.0058327	8.952e-05	NA	NA	NA	1	-1	0	NA	NA	NA	0.0993171	0.0830963	0.241513	NA	NA	NA	22.0396	94.6765	NA	NA	NA	0.260018	1	1	1	1	1	1	-1	-1	-1	-1	-1	-1	-1	-1	-1	-1	-1	-1	-1	-1	-1	-1	-1	0	0
Ppp1r21	0.019916	-0.0042778	0.0012311	-0.00071082	NA	NA	1	-1	1	-1	NA	NA	0.108341	0.0776008	0.102668	0.0591882	NA	NA	22.1457	106.374	263.958	NA	NA	0.318779	1	1	1	1	1	1	-1	-1	-1	-1	-1	-1	-1	-1	-1	-1	-1	-1	-1	-1	-1	-1	-1	-1	-1
Mapk6	0.017411	-0.0017096	0.00019522	NA	NA	NA	1	-1	0	NA	NA	NA	0.12333	0.0298176	0.233992	NA	NA	NA	22.524	322.345	NA	NA	NA	0.634721	1	1	1	1	1	1	-1	-1	-1	-1	-1	-1	-1	-1	-1	-1	-1	-1	-1	-1	-1	-1	-1	-1	-1
Gpsm1	0.015485	-0.0016821	-0.0002657	NA	NA	NA	1	-1	-1	NA	NA	NA	0.148184	0.0728014	0.127243	NA	NA	NA	22.5653	199.037	NA	NA	NA	0.400037	1	1	1	1	1	1	-1	-1	-1	-1	-1	-1	-1	-1	-1	-1	-1	-1	-1	-1	-1	-1	-1	-1	-1
Zak	0.016983	-0.0047598	0.00022394	NA	NA	NA	1	-1	1	NA	NA	NA	0.120633	0.046651	0.107252	NA	NA	NA	22.7545	131.712	NA	NA	NA	0.507206	1	1	1	1	1	1	-1	-1	-1	-1	-1	-1	-1	-1	-1	-1	-1	-1	-1	-1	-1	-1	-1	-1	-1
Aff4	0.02943	-0.0011566	-0.00014961	NA	NA	NA	1	-1	0	NA	NA	NA	0.0967066	0.0579199	0.31285	NA	NA	NA	22.777	315.992	NA	NA	NA	0.383561	1	1	1	1	1	1	-1	-1	-1	-1	-1	-1	-1	-1	-1	-1	-1	-1	-1	-1	-1	-1	-1	-1	-1
Slc39a10	0.011399	-0.0046371	-8.0615e-05	0.0016392	-0.00086862	NA	1	-1	0	1	-1	NA	0.123062	0.0329761	0.460865	0.0302584	0.110179	NA	22.7977	132.514	223.229	451.835	NA	0.761327	1	1	1	1	1	1	-1	-1	-1	-1	-1	-1	-1	-1	-1	-1	-1	-1	-1	-1	-1	-1	-1	-1	-1
Jup	0.017805	-0.0014757	-0.00013336	NA	NA	NA	1	-1	0	NA	NA	NA	0.112041	0.0254736	0.323643	NA	NA	NA	22.9785	368.193	NA	NA	NA	0.715561	1	1	1	1	1	1	-1	-1	-1	-1	-1	-1	-1	-1	-1	-1	-1	-1	-1	-1	-1	-1	-1	-1	-1
Fancd2	0.023605	-0.0024301	0.0017345	-0.0003562	NA	NA	1	-1	1	-1	NA	NA	0.120134	0.0982397	0.0988959	0.172229	NA	NA	23.207	150.094	307.982	NA	NA	0.212123	1	1	1	1	1	1	-1	-1	-1	-1	-1	-1	-1	-1	-1	-1	-1	-1	-1	-1	-1	-1	-1	-1	-1
Slc12a7	0.015288	-0.0020766	8.196e-05	NA	NA	NA	1	-1	0	NA	NA	NA	0.158658	0.0524474	0.322561	NA	NA	NA	23.3131	221.223	NA	NA	NA	0.403131	1	1	1	1	1	1	-1	-1	-1	-1	-1	-1	-1	-1	-1	-1	-1	-1	-1	-1	-1	-1	-1	-1	-1
Tia1	0.02027	-0.0094096	9.179e-05	0.0024431	-8.9319e-05	NA	1	-1	0	1	0	NA	0.0790359	0.129743	0.2764	0.112405	0.411657	NA	23.4878	51.5004	363.992	443.282	NA	0.540004	1	1	1	1	1	1	-1	-1	-1	-1	-1	-1	-1	0	0	0	0	0	0	0	0	0	0	0	0
Itgav	0.013057	-0.00088779	NA	NA	NA	NA	1	-1	NA	NA	NA	NA	0.166998	0.0230557	NA	NA	NA	NA	23.6027	NA	NA	NA	NA	0.571483	1	1	1	1	1	1	-1	-1	-1	-1	-1	-1	-1	-1	-1	-1	-1	-1	-1	-1	-1	-1	-1	-1	-1
Agtrap	0.022014	-0.0041668	0.00052324	-0.00063726	NA	NA	1	-1	1	0	NA	NA	0.101752	0.0572084	0.0715357	0.322862	NA	NA	23.7725	129.198	507.988	NA	NA	0.33913	1	1	1	1	1	1	-1	-1	-1	-1	-1	-1	-1	-1	-1	-1	-1	-1	-1	-1	-1	-1	-1	-1	-1
Plk1	0.020795	-0.0058782	0.0024618	-0.00039776	NA	NA	1	-1	1	-1	NA	NA	0.129738	0.0674141	0.0544692	0.1442	NA	NA	23.859	111.38	295.95	NA	NA	0.405078	1	1	1	1	1	1	-1	-1	-1	-1	-1	-1	-1	-1	-1	-1	-1	-1	-1	-1	-1	-1	-1	-1	-1
Parp12	0.011255	-0.0017749	-0.00051914	NA	NA	NA	1	-1	-1	NA	NA	NA	0.149178	0.0184738	0.110499	NA	NA	NA	23.9029	368.047	NA	NA	NA	0.852931	1	1	1	1	1	1	-1	-1	-1	-1	-1	-1	-1	-1	-1	-1	-1	-1	-1	-1	-1	-1	-1	-1	-1
Rtp4	0.021599	-0.0053751	-8.8548e-05	NA	NA	NA	1	-1	-1	NA	NA	NA	0.0620542	0.0276791	0.160399	NA	NA	NA	23.9243	124.544	NA	NA	NA	0.790313	1	1	1	1	1	1	-1	-1	-1	-1	-1	-1	-1	-1	-1	-1	-1	-1	-1	-1	-1	-1	-1	-1	-1
Rad54b	0.014515	-0.004979	0.0011003	-0.0036436	0.0035299	NA	1	-1	1	-1	1	NA	0.160891	0.0947242	0.0424318	0.133641	0.098552	NA	23.964	95.0032	440.018	515.947	NA	0.36338	1	1	1	1	1	1	-1	-1	-1	-1	-1	-1	-1	-1	-1	-1	-1	-1	-1	-1	-1	-1	-1	1	1
Hltf	0.021263	-0.0028338	0.00060731	NA	NA	NA	1	-1	1	NA	NA	NA	0.112196	0.0838342	0.0477984	NA	NA	NA	23.967	139.695	NA	NA	NA	0.313302	1	1	1	1	1	1	-1	-1	-1	-1	-1	-1	-1	-1	-1	-1	-1	-1	-1	-1	-1	-1	-1	-1	-1
Arhgef10l	0.015506	-0.0029811	0.00059719	NA	NA	NA	1	-1	1	NA	NA	NA	0.126495	0.0992721	0.049811	NA	NA	NA	23.9892	127.975	NA	NA	NA	0.260645	1	1	1	1	1	1	1	-1	-1	-1	-1	-1	-1	-1	-1	-1	-1	-1	-1	-1	-1	-1	-1	-1	-1
Bcap29	0.018246	-0.0021144	-0.0001393	NA	NA	NA	1	-1	0	NA	NA	NA	0.119169	0.108426	0.215849	NA	NA	NA	23.991	155.357	NA	NA	NA	0.222015	1	1	1	1	1	1	1	-1	-1	-1	-1	-1	-1	-1	-1	-1	-1	-1	-1	-1	-1	-1	-1	-1	-1
Parm1	0.020915	-0.0015299	9.8368e-05	NA	NA	NA	1	-1	0	NA	NA	NA	0.138696	0.0793195	0.373071	NA	NA	NA	23.9935	267.939	NA	NA	NA	0.207609	1	1	1	1	1	1	1	-1	-1	-1	-1	-1	-1	-1	-1	-1	-1	-1	-1	-1	-1	-1	-1	-1	-1
Appbp2	0.01516	-0.00033199	NA	NA	NA	NA	1	-1	NA	NA	NA	NA	0.137817	0.0566653	NA	NA	NA	NA	23.9945	NA	NA	NA	NA	0.21013	1	1	1	1	1	1	-1	-1	-1	-1	-1	-1	-1	-1	-1	-1	-1	-1	-1	-1	-1	-1	-1	-1	-1
Ikzf1	0.021304	-0.0014469	-0.00024576	NA	NA	NA	1	-1	-1	NA	NA	NA	0.0991464	0.0677065	0.175361	NA	NA	NA	23.9994	245.195	NA	NA	NA	0.385779	1	1	1	1	1	1	1	-1	-1	-1	-1	-1	-1	-1	-1	-1	-1	-1	-1	-1	-1	-1	-1	-1	-1
Asah1	0.016016	-0.00089641	0.00031933	NA	NA	NA	1	-1	1	NA	NA	NA	0.107843	0.0488964	0.190651	NA	NA	NA	23.9997	356.452	NA	NA	NA	0.336965	1	1	1	1	1	1	1	-1	-1	-1	-1	-1	-1	-1	-1	-1	-1	-1	-1	-1	-1	-1	-1	-1	-1
Dip2a	0.027485	-0.0032041	5.7486e-06	NA	NA	NA	1	-1	0	NA	NA	NA	0.101305	0.0909037	0.482596	NA	NA	NA	24	128.06	NA	NA	NA	0.226468	1	1	1	1	1	1	-1	-1	-1	-1	-1	-1	-1	-1	-1	-1	-1	-1	-1	-1	-1	-1	-1	-1	-1
Oma1	0.019588	-0.0036924	0.0019178	-0.00027677	NA	NA	1	-1	1	-1	NA	NA	0.130994	0.0887974	0.0950703	0.16621	NA	NA	24.0009	119.297	261.447	NA	NA	0.206318	1	1	1	1	1	1	-1	-1	-1	-1	-1	-1	-1	-1	-1	-1	-1	-1	-1	-1	-1	-1	-1	-1	-1
Sun1	0.018821	-0.0044436	0.0006459	-0.0042818	0.0037327	-0.0019494	1	-1	1	-1	1	-1	0.123103	0.0596156	0.11011	0.113006	0.114097	0.18072	24.0009	125.289	372.131	442.521	521.044	0.393185	1	1	1	1	1	1	-1	-1	-1	-1	-1	-1	-1	-1	-1	-1	-1	-1	-1	-1	-1	-1	-1	-1	-1
Shisa3	0.020872	-0.012339	-0.0030941	-0.00046373	-9.4266e-05	NA	1	-1	-1	0	0	NA	0.0726088	0.0665202	0.0615729	0.201047	0.269424	NA	24.001	58.1661	156.16	296.375	NA	0.838196	1	1	1	1	1	1	-1	-1	-1	-1	-1	-1	-1	-1	-1	-1	-1	-1	-1	-1	-1	-1	-1	-1	-1
Akt3	0.013673	-0.0015324	0.00021221	NA	NA	NA	1	-1	1	NA	NA	NA	0.134503	0.0411152	0.155242	NA	NA	NA	24.0017	259.337	NA	NA	NA	0.478958	1	1	1	1	1	1	-1	-1	-1	-1	-1	-1	-1	-1	-1	-1	-1	-1	-1	-1	-1	-1	-1	-1	-1
2019-03-07	0.025728	-0.0038641	0.00046693	NA	NA	NA	1	-1	1	NA	NA	NA	0.0817071	0.0674409	0.068234	NA	NA	NA	24.0069	139.96	NA	NA	NA	0.313862	1	1	1	1	1	1	1	-1	-1	-1	-1	-1	-1	-1	-1	-1	-1	-1	-1	-1	-1	-1	-1	-1	-1
Pom121	0.023129	-0.00078065	0.000401	-0.0050032	NA	NA	1	-1	0	-1	NA	NA	0.0800383	0.0599518	0.21605	0.138753	NA	NA	24.0139	355.958	547.994	NA	NA	0.355561	1	1	1	1	1	1	1	-1	-1	-1	-1	-1	-1	-1	-1	-1	-1	-1	-1	-1	-1	-1	-1	-1	-1
Herc6	0.015579	-0.0038433	-0.00024288	NA	NA	NA	1	-1	-1	NA	NA	NA	0.132675	0.0407296	0.11029	NA	NA	NA	24.0316	161.409	NA	NA	NA	0.673711	1	1	1	1	1	1	-1	-1	-1	-1	-1	-1	-1	-1	-1	-1	-1	-1	-1	-1	-1	-1	-1	-1	-1
Megf10	0.027382	-0.0038224	-4.5644e-05	NA	NA	NA	1	-1	0	NA	NA	NA	0.0457123	0.021731	0.320697	NA	NA	NA	24.0581	198.38	NA	NA	NA	0.843829	1	1	1	1	1	1	1	-1	-1	-1	-1	-1	-1	-1	-1	-1	-1	-1	-1	-1	-1	-1	-1	-1	-1
Il17rd	0.026835	-0.0027165	-6.1711e-05	NA	NA	NA	1	-1	0	NA	NA	NA	0.0390992	0.0159062	0.287076	NA	NA	NA	24.1028	260.031	NA	NA	NA	0.893922	1	1	1	1	1	1	1	-1	-1	-1	-1	-1	-1	-1	-1	-1	-1	-1	-1	-1	-1	-1	-1	-1	-1
Eogt	0.018867	-0.002252	-0.00015604	NA	NA	NA	1	-1	-1	NA	NA	NA	0.0947105	0.0618648	0.180959	NA	NA	NA	24.1348	183.998	NA	NA	NA	0.453289	1	1	1	1	1	1	1	-1	-1	-1	-1	-1	-1	-1	-1	-1	-1	-1	-1	-1	-1	-1	-1	-1	-1
Lrrc8c	0.015596	-0.001359	-0.00010008	NA	NA	NA	1	-1	0	NA	NA	NA	0.133083	0.0404245	0.383495	NA	NA	NA	24.183	352.536	NA	NA	NA	0.510344	1	1	1	1	1	1	1	-1	-1	-1	-1	-1	-1	-1	-1	-1	-1	-1	-1	-1	-1	-1	-1	-1	-1
Epdr1	0.026727	-0.010232	0.00052167	NA	NA	NA	1	-1	1	NA	NA	NA	0.0772463	0.104889	0.0488748	NA	NA	NA	24.2047	72.0627	NA	NA	NA	0.323313	1	1	1	1	1	1	1	-1	-1	-1	-1	-1	-1	-1	-1	-1	-1	1	1	1	1	1	1	1	1
Fndc3b	0.024091	-0.0035404	-8.0743e-05	NA	NA	NA	1	-1	0	NA	NA	NA	0.0852597	0.0646344	0.287093	NA	NA	NA	24.5155	147.204	NA	NA	NA	0.404618	1	1	1	1	1	1	1	-1	-1	-1	-1	-1	-1	-1	-1	-1	-1	-1	-1	-1	-1	-1	-1	-1	-1
Phip	0.018168	-0.00081615	NA	NA	NA	NA	1	-1	NA	NA	NA	NA	0.117943	0.0299154	NA	NA	NA	NA	24.5239	NA	NA	NA	NA	0.446586	1	1	1	1	1	1	1	-1	-1	-1	-1	-1	-1	-1	-1	-1	-1	-1	-1	-1	-1	-1	-1	-1	-1
Map4k3	0.015748	-0.0023978	-0.00025434	NA	NA	NA	1	-1	-1	NA	NA	NA	0.0901693	0.0328604	0.110066	NA	NA	NA	24.6431	221.643	NA	NA	NA	0.735231	1	1	1	1	1	1	1	-1	-1	-1	-1	-1	-1	-1	-1	-1	-1	-1	-1	-1	-1	-1	-1	-1	-1
Slc20a2	0.0094536	-0.0014817	0.00033907	NA	NA	NA	1	-1	1	NA	NA	NA	0.144942	0.0416009	0.097476	NA	NA	NA	24.7418	256.001	NA	NA	NA	0.449797	1	1	1	1	1	1	1	-1	-1	-1	-1	-1	-1	-1	-1	-1	-1	-1	-1	-1	-1	-1	-1	-1	-1
Chuk	0.015685	-0.0020722	1.6493e-05	NA	NA	NA	1	-1	0	NA	NA	NA	0.0903712	0.100381	0.422365	NA	NA	NA	24.8582	126.145	NA	NA	NA	0.203875	1	1	1	1	1	1	1	-1	-1	-1	-1	-1	-1	-1	-1	-1	-1	-1	-1	-1	-1	-1	-1	-1	-1
Dido1	0.028926	-0.00028436	NA	NA	NA	NA	1	-1	NA	NA	NA	NA	0.0756332	0.0835053	NA	NA	NA	NA	25.0998	NA	NA	NA	NA	0.275253	1	1	1	1	1	1	1	-1	-1	-1	-1	-1	-1	-1	-1	-1	-1	-1	-1	-1	-1	-1	-1	-1	-1
Map4k5	0.03042	-0.0035441	-0.00026321	NA	NA	NA	1	-1	-1	NA	NA	NA	0.0608211	0.0680286	0.102096	NA	NA	NA	25.284	139.986	NA	NA	NA	0.510843	1	1	1	1	1	1	1	-1	-1	-1	-1	-1	-1	-1	-1	-1	-1	-1	-1	-1	-1	-1	-1	-1	-1
Elovl6	0.011492	-0.00092453	0.00047057	-0.0046187	NA	NA	1	-1	1	0	NA	NA	0.132847	0.0551315	0.114199	0.233392	NA	NA	25.3357	305.299	568.443	NA	NA	0.269208	1	1	1	1	1	1	1	-1	-1	-1	-1	-1	-1	-1	-1	-1	-1	-1	-1	-1	-1	-1	-1	-1	-1
Lepre1	0.016521	-0.00025001	NA	NA	NA	NA	1	-1	NA	NA	NA	NA	0.0976354	0.0713937	NA	NA	NA	NA	25.9072	NA	NA	NA	NA	0.216397	1	1	1	1	1	1	1	-1	-1	-1	-1	-1	-1	-1	-1	-1	-1	-1	-1	-1	-1	-1	-1	-1	-1
Lrrk1	0.01506	-0.0023605	-0.00047557	NA	NA	NA	1	-1	-1	NA	NA	NA	0.113099	0.0511061	0.0663017	NA	NA	NA	26.086	194.007	NA	NA	NA	0.638283	1	1	1	1	1	1	1	-1	-1	-1	-1	-1	-1	-1	-1	-1	-1	-1	-1	-1	-1	-1	-1	-1	-1
Phf17	0.031931	-0.0093006	0.00023606	NA	NA	NA	1	-1	1	NA	NA	NA	0.0634585	0.0969981	0.103568	NA	NA	NA	26.3604	72.8913	NA	NA	NA	0.279265	1	1	1	1	1	1	1	-1	-1	-1	-1	-1	-1	-1	-1	-1	-1	-1	1	1	1	1	1	1	1
Smcr8	0.024766	-0.00036894	NA	NA	NA	NA	1	-1	NA	NA	NA	NA	0.087906	0.0650854	NA	NA	NA	NA	26.5272	NA	NA	NA	NA	0.266164	1	1	1	1	1	1	1	-1	-1	-1	-1	-1	-1	-1	-1	-1	-1	-1	-1	-1	-1	-1	-1	-1	-1
Tanc1	0.020578	-0.000673	NA	NA	NA	NA	1	-1	NA	NA	NA	NA	0.10091	0.0346685	NA	NA	NA	NA	26.6525	NA	NA	NA	NA	0.394498	1	1	1	1	1	1	1	-1	-1	-1	-1	-1	-1	-1	-1	-1	-1	-1	-1	-1	-1	-1	-1	-1	-1
Tmem209	0.014728	-0.0028386	0.0010967	-0.0042958	-0.00034433	NA	1	-1	1	-1	-1	NA	0.106269	0.0622651	0.100115	0.192848	0.162267	NA	27.1323	148.763	315.922	352.088	NA	0.425774	1	1	1	1	1	1	1	-1	-1	-1	-1	-1	-1	-1	-1	-1	-1	-1	-1	-1	-1	-1	-1	-1	-1
Mbtps2	0.015205	-0.0018131	0.00051756	NA	NA	NA	1	-1	1	NA	NA	NA	0.132602	0.0613187	0.0821319	NA	NA	NA	27.3561	225.04	NA	NA	NA	0.261093	1	1	1	1	1	1	1	-1	-1	-1	-1	-1	-1	-1	-1	-1	-1	-1	-1	-1	-1	-1	-1	-1	-1
Wwc2	0.0082341	-0.0011241	0.00039667	NA	NA	NA	1	-1	1	NA	NA	NA	0.169507	0.0462512	0.102522	NA	NA	NA	27.492	293.766	NA	NA	NA	0.361984	1	1	1	1	1	1	1	-1	-1	-1	-1	-1	-1	-1	-1	-1	-1	-1	-1	-1	-1	-1	-1	-1	-1
Stard8	0.01871	-0.0020527	0.00013998	NA	NA	NA	1	-1	0	NA	NA	NA	0.138555	0.0497423	0.31975	NA	NA	NA	27.6619	277.582	NA	NA	NA	0.399772	1	1	1	1	1	1	1	-1	-1	-1	-1	-1	-1	-1	-1	-1	-1	-1	-1	-1	-1	-1	-1	-1	-1
Sec14l1	0.018748	-0.0031928	-0.00063487	0.00026904	-0.0044665	NA	1	-1	0	1	0	NA	0.100115	0.119105	0.26378	0.155298	0.267278	NA	27.9971	106.322	226.367	568.001	NA	0.214404	1	1	1	1	1	1	1	-1	-1	-1	-1	-1	-1	-1	-1	-1	-1	-1	-1	-1	-1	-1	-1	-1	-1
Egr1	0.020726	-0.0062526	0.00024019	NA	NA	NA	1	-1	1	NA	NA	NA	0.0787543	0.0326852	0.100913	NA	NA	NA	27.9996	143.953	NA	NA	NA	0.704916	1	1	1	1	1	1	1	-1	-1	-1	-1	-1	-1	-1	-1	-1	-1	-1	-1	-1	-1	-1	-1	-1	-1
Gbp3	0.010106	-0.0019244	-0.00060624	NA	NA	NA	1	-1	-1	NA	NA	NA	0.118644	0.0160594	0.0784993	NA	NA	NA	28	356.956	NA	NA	NA	0.894754	1	1	1	1	1	1	1	-1	-1	-1	-1	-1	-1	-1	-1	-1	-1	-1	-1	-1	-1	-1	-1	-1	-1
Sertad4	0.027398	-0.0047916	-0.00039869	NA	NA	NA	1	-1	-1	NA	NA	NA	0.0444776	0.0594549	0.052032	NA	NA	NA	28.2601	115.998	NA	NA	NA	0.654669	1	1	1	1	1	1	1	1	-1	-1	-1	-1	-1	-1	-1	-1	-1	-1	-1	-1	-1	-1	-1	-1	-1
Cc2d2a	0.015088	-0.0054531	0.0015938	-0.00044	NA	NA	1	-1	1	0	NA	NA	0.132274	0.0736203	0.063283	0.209403	NA	NA	28.3215	127.271	372.032	NA	NA	0.305138	1	1	1	1	1	1	1	1	-1	-1	-1	-1	-1	-1	-1	-1	-1	-1	-1	-1	-1	-1	-1	-1	-1
Parp14	0.022389	-0.0044901	-0.0011434	1.8321e-05	NA	NA	1	-1	-1	0	NA	NA	0.0469028	0.0220954	0.110165	0.4528	NA	NA	29.3549	188.001	312.03	NA	NA	0.893924	1	1	1	1	1	1	1	1	-1	-1	-1	-1	-1	-1	-1	-1	-1	-1	-1	-1	-1	-1	-1	-1	-1
Fgf8	0.024403	-0.0057648	-1.9567e-05	NA	NA	NA	1	-1	0	NA	NA	NA	0.0833088	0.0537298	0.449415	NA	NA	NA	29.4402	144.351	NA	NA	NA	0.493355	1	1	1	1	1	1	1	1	-1	-1	-1	-1	-1	-1	-1	-1	-1	-1	-1	-1	-1	-1	-1	-1	-1
Tead1	0.015992	-0.0022902	0.00026481	-0.011518	NA	NA	1	-1	1	-1	NA	NA	0.0927272	0.0453879	0.145498	0.182334	NA	NA	29.469	222.36	575.989	NA	NA	0.477934	1	1	1	1	1	1	1	1	-1	-1	-1	-1	-1	-1	-1	-1	-1	-1	-1	-1	-1	-1	-1	-1	-1
Apobec1	0.018063	-0.004275	5.6067e-05	NA	NA	NA	1	-1	0	NA	NA	NA	0.0833344	0.0645336	0.31773	NA	NA	NA	29.679	134.642	NA	NA	NA	0.4065	1	1	1	1	1	1	1	1	-1	-1	-1	-1	-1	-1	-1	-1	-1	-1	-1	-1	-1	-1	-1	-1	-1
Fech	0.020725	-0.0021934	0.0038217	-0.00063089	NA	NA	1	-1	1	-1	NA	NA	0.0939343	0.117477	0.180867	0.0740729	NA	NA	30.2507	156	212.169	NA	NA	0.219305	1	1	1	1	1	1	1	1	-1	-1	-1	-1	-1	-1	-1	-1	-1	-1	-1	-1	-1	-1	-1	-1	-1
H2-Q6	0.013554	-0.0026968	0.00036369	NA	NA	NA	1	-1	1	NA	NA	NA	0.110843	0.06363	0.0850706	NA	NA	NA	30.8667	169.36	NA	NA	NA	0.291837	1	1	1	1	1	1	1	1	-1	-1	-1	-1	-1	-1	-1	-1	-1	-1	-1	-1	-1	-1	-1	-1	-1
Ppp2r3a	0.018271	-0.0037764	0.00056155	-0.00060601	NA	NA	1	-1	1	-1	NA	NA	0.098319	0.0921271	0.165007	0.130194	NA	NA	30.9639	128.073	348.67	NA	NA	0.206369	1	1	1	1	1	1	1	1	-1	-1	-1	-1	-1	-1	-1	-1	-1	-1	-1	-1	-1	-1	-1	-1	-1
Fam35a	0.0082954	-0.0024031	0.001484	-0.0014413	0.00026742	NA	1	-1	1	-1	0	NA	0.135111	0.0878634	0.0786057	0.0749272	0.287066	NA	31.3967	127.995	280.811	437.653	NA	0.314148	1	1	1	1	1	1	1	1	-1	-1	-1	-1	-1	-1	-1	-1	-1	-1	-1	-1	-1	-1	-1	-1	-1
Pmp22	0.011457	-0.0019541	0.0003517	NA	NA	NA	1	-1	1	NA	NA	NA	0.103208	0.0406257	0.113118	NA	NA	NA	31.9881	259.063	NA	NA	NA	0.493627	1	1	1	1	1	1	1	1	1	-1	-1	-1	-1	-1	-1	-1	-1	-1	-1	-1	-1	-1	-1	-1	-1
Thbd	0.0061638	-0.0097149	-0.00068738	0.00019781	NA	NA	1	-1	-1	0	NA	NA	0.11922	0.0405706	0.0494114	0.212597	NA	NA	31.9967	88.9697	377.62	NA	NA	0.863151	1	1	1	1	1	1	1	1	1	-1	-1	-1	-1	-1	-1	-1	-1	-1	-1	-1	-1	-1	-1	-1	-1
Mfsd2a	0.017065	-0.0076989	0.00049216	-0.0015647	NA	NA	1	-1	1	0	NA	NA	0.0911367	0.0935428	0.0740492	0.326464	NA	NA	31.9971	92.603	547.881	NA	NA	0.230034	1	1	1	1	1	1	1	1	1	-1	-1	-1	-1	-1	-1	-1	-1	-1	-1	-1	-1	-1	-1	1	1
Clic6	0.011629	-0.0078471	-5.2309e-05	NA	NA	NA	1	-1	0	NA	NA	NA	0.0765378	0.141598	0.243928	NA	NA	NA	31.998	65.5017	NA	NA	NA	0.229605	1	1	1	1	1	1	1	1	1	-1	-1	-1	-1	-1	-1	-1	0	0	0	0	0	0	0	0	0
Lyrm9	0.0088473	-0.0065413	0.00044759	-0.010569	NA	NA	1	-1	1	-1	NA	NA	0.142518	0.07845	0.0512972	0.177308	NA	NA	31.9998	90.675	577.211	NA	NA	0.32848	1	1	1	1	1	1	1	1	-1	-1	-1	-1	-1	-1	-1	-1	-1	-1	-1	-1	-1	-1	1	1	1
Pknox2	0.015533	-0.0025165	0.00086342	-0.0039943	NA	NA	1	-1	1	-1	NA	NA	0.103302	0.10179	0.0451018	0.137186	NA	NA	31.9998	142.83	536.441	NA	NA	0.352211	1	1	1	1	1	1	1	1	-1	-1	-1	-1	-1	-1	-1	-1	-1	-1	-1	-1	-1	-1	-1	-1	-1
Ncs1	0.019053	-0.0076178	0.0033938	-0.00070903	NA	NA	1	-1	1	-1	NA	NA	0.0818551	0.103747	0.178121	0.0511094	NA	NA	31.9998	89.838	154.657	NA	NA	0.322676	1	1	1	1	1	1	1	1	1	-1	-1	-1	-1	-1	-1	-1	-1	-1	-1	-1	-1	-1	1	1	1
Pkdcc	0.0036027	-0.0088654	-0.003545	-0.00012312	NA	NA	1	-1	-1	-1	NA	NA	0.146886	0.113968	0.0262599	0.111969	NA	NA	31.9999	59.1943	183.561	NA	NA	0.933179	1	1	1	1	1	1	1	1	1	-1	-1	-1	-1	-1	-1	-1	-1	-1	-1	-1	-1	-1	-1	-1	-1
Ccdc111	0.016251	-0.0095644	0.0002952	NA	NA	NA	1	-1	1	NA	NA	NA	0.0762984	0.109891	0.0759164	NA	NA	NA	31.9999	72.0255	NA	NA	NA	0.229483	1	1	1	1	1	1	1	1	1	-1	-1	-1	-1	-1	-1	-1	-1	-1	1	1	1	1	1	1	1
Tmem2	0.017171	-0.0068973	-7.8169e-05	NA	NA	NA	1	-1	0	NA	NA	NA	0.0673902	0.0591958	0.206324	NA	NA	NA	31.9999	95.3853	NA	NA	NA	0.508552	1	1	1	1	1	1	1	1	-1	-1	-1	-1	-1	-1	-1	-1	-1	-1	-1	-1	-1	-1	-1	0	0
Ngfr	0.011919	-0.00079224	NA	NA	NA	NA	1	-1	NA	NA	NA	NA	0.154761	0.0340276	NA	NA	NA	NA	32	NA	NA	NA	NA	0.377822	1	1	1	1	1	1	1	1	-1	-1	-1	-1	-1	-1	-1	-1	-1	-1	-1	-1	-1	-1	-1	-1	-1
Smad7	0.013422	-0.015829	-0.00083639	-6.3346e-05	NA	NA	1	-1	-1	-1	NA	NA	0.036156	0.0193946	0.0576233	0.170067	NA	NA	32	73.1274	220.159	NA	NA	0.952111	1	1	1	1	1	1	1	1	-1	-1	-1	-1	-1	-1	-1	-1	-1	-1	-1	-1	-1	-1	-1	-1	-1
Maml3	0.015627	-0.0025347	-0.00060327	NA	NA	NA	1	-1	-1	NA	NA	NA	0.0989971	0.0473251	0.0611941	NA	NA	NA	32	209.65	NA	NA	NA	0.669819	1	1	1	1	1	1	1	1	-1	-1	-1	-1	-1	-1	-1	-1	-1	-1	-1	-1	-1	-1	-1	-1	-1
Ahr	0.013185	-0.0025083	1.8872e-05	NA	NA	NA	1	-1	0	NA	NA	NA	0.118349	0.0902017	0.439015	NA	NA	NA	32.0002	151.737	NA	NA	NA	0.2284	1	1	1	1	1	1	1	1	-1	-1	-1	-1	-1	-1	-1	-1	-1	-1	-1	-1	-1	-1	-1	-1	-1
Slc7a7	0.0096184	-0.0035266	0.0005015	-0.00063646	NA	NA	1	-1	1	-1	NA	NA	0.112136	0.0726316	0.164671	0.0812947	NA	NA	32.0002	128.363	324.062	NA	NA	0.36225	1	1	1	1	1	1	1	1	1	-1	-1	-1	-1	-1	-1	-1	-1	-1	-1	-1	-1	-1	-1	-1	-1
Mid1	0.015542	-0.0056814	0.00034846	-0.0096271	NA	NA	1	-1	1	-1	NA	NA	0.0802417	0.136402	0.0736136	0.146817	NA	NA	32.0003	83.8969	571.718	NA	NA	0.217839	1	1	1	1	1	1	1	1	1	-1	-1	-1	-1	-1	-1	-1	-1	-1	-1	-1	1	1	1	1	1
Rhpn2	0.019108	-0.0021116	0.00019439	NA	NA	NA	1	-1	1	NA	NA	NA	0.0789879	0.0626974	0.159741	NA	NA	NA	32.0005	194.728	NA	NA	NA	0.338626	1	1	1	1	1	1	1	1	-1	-1	-1	-1	-1	-1	-1	-1	-1	-1	-1	-1	-1	-1	-1	-1	-1
Fibin	0.011683	-0.018938	5.2189e-05	0.00097335	NA	NA	1	-1	0	0	NA	NA	0.10114	0.0969379	0.279235	0.391406	NA	NA	32.0006	53.0492	560.145	NA	NA	0.281525	1	1	1	1	1	1	1	1	-1	-1	-1	-1	-1	-1	0	0	0	0	0	0	0	0	0	0	0
Tead3	0.0174	-0.013396	-6.2222e-05	0.0012906	NA	NA	1	-1	0	0	NA	NA	0.0715831	0.137325	0.25091	0.417621	NA	NA	32.0007	54.7083	574.9	NA	NA	0.202551	1	1	1	1	1	1	1	1	-1	-1	-1	-1	-1	-1	0	0	0	0	0	0	0	0	0	0	0
Plk3	0.013806	-0.0011939	0.00086082	-0.00029161	NA	NA	1	-1	0	-1	NA	NA	0.092434	0.0547848	0.316467	0.167607	NA	NA	32.0009	265.345	333.732	NA	NA	0.359793	1	1	1	1	1	1	1	1	-1	-1	-1	-1	-1	-1	-1	-1	-1	-1	-1	-1	-1	-1	-1	-1	-1
Prickle1	0.020776	-0.010726	0.0015552	-0.00073056	NA	NA	1	-1	1	-1	NA	NA	0.0436099	0.0723445	0.0689618	0.0363546	NA	NA	32.0012	72.9263	223.317	NA	NA	0.547559	1	1	1	1	1	1	1	1	1	-1	-1	-1	-1	-1	-1	-1	-1	-1	1	1	1	1	1	1	1
Ccny	0.014496	-0.0020101	-5.9164e-05	NA	NA	NA	1	-1	0	NA	NA	NA	0.0916678	0.0309207	0.405506	NA	NA	NA	32.0013	316.51	NA	NA	NA	0.667259	1	1	1	1	1	1	1	1	1	-1	-1	-1	-1	-1	-1	-1	-1	-1	-1	-1	-1	-1	-1	-1	-1
4930452B06Rik	0.0085201	-0.0018478	0.00016964	-0.0020257	NA	NA	1	-1	1	-1	NA	NA	0.145473	0.0785145	0.189054	0.174113	NA	NA	32.0015	171.582	530.184	NA	NA	0.247904	1	1	1	1	1	1	1	1	-1	-1	-1	-1	-1	-1	-1	-1	-1	-1	-1	-1	-1	-1	-1	-1	-1
Barhl2	0.015802	-0.0024589	-0.00027198	NA	NA	NA	1	-1	-1	NA	NA	NA	0.0702484	0.035734	0.0928192	NA	NA	NA	32.0022	204.273	NA	NA	NA	0.71107	1	1	1	1	1	1	1	1	-1	-1	-1	-1	-1	-1	-1	-1	-1	-1	-1	-1	-1	-1	-1	-1	-1
Rnd3	0.0085827	-0.006081	0.00055495	0.0067454	NA	NA	1	-1	1	1	NA	NA	0.152249	0.0568486	0.0625793	0.144304	NA	NA	32.0024	127.227	556.996	NA	NA	0.508246	1	1	1	1	1	1	1	1	1	-1	-1	-1	-1	-1	-1	-1	-1	-1	-1	-1	-1	-1	-1	-1	-1
Rdh10	0.0095035	-0.0020632	0.0015913	-0.00050548	NA	NA	1	-1	1	-1	NA	NA	0.14649	0.0383152	0.11206	0.155438	NA	NA	32.0177	256.443	387.171	NA	NA	0.424791	1	1	1	1	1	1	1	1	-1	-1	-1	-1	-1	-1	-1	-1	-1	-1	-1	-1	-1	-1	-1	-1	-1
Fhl3	0.0092725	-0.0016263	0.00014145	NA	NA	NA	1	-1	0	NA	NA	NA	0.147622	0.0569553	0.269531	NA	NA	NA	32.1162	263.51	NA	NA	NA	0.355474	1	1	1	1	1	1	1	1	1	-1	-1	-1	-1	-1	-1	-1	-1	-1	-1	-1	-1	-1	-1	-1	-1
Obfc1	0.012419	-0.0072823	0.0012582	-0.0013143	0.0012654	NA	1	-1	1	-1	0	NA	0.106355	0.116654	0.0642612	0.0853691	0.230919	NA	32.2627	84.019	319.829	515.751	NA	0.264298	1	1	1	1	1	1	1	1	1	-1	-1	-1	-1	-1	-1	-1	-1	-1	-1	-1	1	1	1	1	1
Fzd6	0.020087	-0.0045112	-0.00011509	NA	NA	NA	1	-1	0	NA	NA	NA	0.0677491	0.0698043	0.216729	NA	NA	NA	32.8319	129.038	NA	NA	NA	0.408859	1	1	1	1	1	1	1	1	1	-1	-1	-1	-1	-1	-1	-1	-1	-1	-1	-1	-1	-1	-1	-1	-1
Plekha1	0.0073289	-0.0018142	5.5051e-06	NA	NA	NA	1	-1	0	NA	NA	NA	0.156234	0.0356424	0.488801	NA	NA	NA	33.3417	294.833	NA	NA	NA	0.61952	1	1	1	1	1	1	1	1	1	-1	-1	-1	-1	-1	-1	-1	-1	-1	-1	-1	-1	-1	-1	-1	-1
Suco	0.01421	-0.0006784	0.0008792	NA	NA	NA	1	-1	1	NA	NA	NA	0.102014	0.0810274	0.0937328	NA	NA	NA	34.0828	355.999	NA	NA	NA	0.209604	1	1	1	1	1	1	1	1	1	-1	-1	-1	-1	-1	-1	-1	-1	-1	-1	-1	-1	-1	-1	-1	-1
Clip4	0.021248	-0.012335	-0.0003205	NA	NA	NA	1	-1	-1	NA	NA	NA	0.075642	0.159425	0.087951	NA	NA	NA	34.61	65.0967	NA	NA	NA	0.259649	1	1	1	1	1	1	1	1	1	-1	-1	-1	-1	-1	-1	-1	-1	-1	-1	-1	-1	-1	-1	-1	-1
Pi4k2b	0.012088	-0.0029804	0.00021562	NA	NA	NA	1	-1	1	NA	NA	NA	0.0955327	0.0667801	0.120468	NA	NA	NA	34.7147	154.957	NA	NA	NA	0.314147	1	1	1	1	1	1	1	1	1	-1	-1	-1	-1	-1	-1	-1	-1	-1	-1	-1	-1	-1	-1	-1	-1
Exoc3l	0.015989	-0.01706	-0.001159	0.00021913	NA	NA	1	-1	-1	0	NA	NA	0.0682974	0.147654	0.02825	0.325788	NA	NA	35.8458	55.6937	432.744	NA	NA	0.727992	1	1	1	1	1	1	1	1	1	-1	-1	-1	-1	-1	-1	-1	-1	-1	-1	-1	-1	-1	-1	-1	-1
Etv5	0.0058298	-0.0010355	0.0018599	-0.00046076	NA	NA	1	-1	1	-1	NA	NA	0.173504	0.0547615	0.130371	0.161145	NA	NA	35.9767	299.14	394.99	NA	NA	0.224322	1	1	1	1	1	1	1	1	1	-1	-1	-1	-1	-1	-1	-1	-1	-1	-1	-1	-1	-1	-1	-1	-1
Pros1	0.010661	-0.0010317	0.00062796	NA	NA	NA	1	-1	0	NA	NA	NA	0.117664	0.0344733	0.314331	NA	NA	NA	35.9895	490.72	NA	NA	NA	0.466261	1	1	1	1	1	1	1	1	1	1	-1	-1	-1	-1	-1	-1	-1	-1	-1	-1	-1	-1	-1	-1	-1
Fgf15	0.015666	-0.013345	-0.00028187	NA	NA	NA	1	-1	-1	NA	NA	NA	0.0662554	0.138867	0.0758986	NA	NA	NA	35.9975	66.2415	NA	NA	NA	0.390727	1	1	1	1	1	1	1	1	1	1	-1	-1	-1	-1	-1	-1	-1	-1	-1	-1	-1	-1	-1	-1	-1
Fgf5	0.0047514	-0.0047002	0.0016241	-0.0035124	-0.00083657	NA	1	-1	1	-1	-1	NA	0.13313	0.0591317	0.115136	0.0404496	0.0413318	NA	35.9987	109.02	203.587	315.993	NA	0.910134	1	1	1	1	1	1	1	1	1	1	-1	-1	-1	-1	-1	-1	-1	-1	-1	-1	-1	-1	-1	-1	-1
Prkd2	0.01102	-0.00694	-9.177e-05	NA	NA	NA	1	-1	0	NA	NA	NA	0.098887	0.105532	0.22541	NA	NA	NA	35.9998	88.4784	NA	NA	NA	0.277676	1	1	1	1	1	1	1	1	1	1	-1	-1	-1	-1	-1	-1	-1	-1	-1	-1	-1	-1	0	0	0
Zfp800	0.015057	-0.00067622	NA	NA	NA	NA	1	-1	NA	NA	NA	NA	0.121617	0.0461241	NA	NA	NA	NA	36	NA	NA	NA	NA	0.269549	1	1	1	1	1	1	1	1	1	-1	-1	-1	-1	-1	-1	-1	-1	-1	-1	-1	-1	-1	-1	-1	-1
Tmcc3	0.011148	-0.0063158	0.00020307	NA	NA	NA	1	-1	1	NA	NA	NA	0.0547289	0.0263119	0.0759306	NA	NA	NA	36.0004	138.178	NA	NA	NA	0.832378	1	1	1	1	1	1	1	1	1	1	-1	-1	-1	-1	-1	-1	-1	-1	-1	-1	-1	-1	-1	-1	-1
AI661453	0.0078976	-0.0051125	-0.00020396	0.0025482	NA	NA	1	-1	-1	0	NA	NA	0.117581	0.0532278	0.107499	0.278844	NA	NA	36.0006	118.314	565.873	NA	NA	0.622948	1	1	1	1	1	1	1	1	1	-1	-1	-1	-1	-1	-1	-1	-1	-1	-1	-1	-1	-1	-1	-1	-1
Tgfbi	0.006601	-0.0030569	-0.0011894	-0.00013239	NA	NA	1	-1	-1	0	NA	NA	0.119438	0.0432893	0.0339196	0.343473	NA	NA	36.0075	155.999	427.205	NA	NA	0.877096	1	1	1	1	1	1	1	1	1	-1	-1	-1	-1	-1	-1	-1	-1	-1	-1	-1	-1	-1	-1	-1	-1
Atf6	0.01057	-0.0033747	0.00021106	NA	NA	NA	1	-1	1	NA	NA	NA	0.0947434	0.0634186	0.124633	NA	NA	NA	36.1789	155.998	NA	NA	NA	0.374754	1	1	1	1	1	1	1	1	1	1	-1	-1	-1	-1	-1	-1	-1	-1	-1	-1	-1	-1	-1	-1	-1
Spsb1	0.0089409	-0.0076125	-0.00016571	NA	NA	NA	1	-1	-1	NA	NA	NA	0.0663807	0.0304605	0.0848558	NA	NA	NA	36.2231	114.571	NA	NA	NA	0.856001	1	1	1	1	1	1	1	1	1	1	-1	-1	-1	-1	-1	-1	-1	-1	-1	-1	-1	-1	-1	-1	-1
Myo1b	0.011797	-0.00079954	-0.0040084	0.012934	-0.0022485	0.0037277	1	-1	-1	1	-1	1	0.0918298	0.105536	0.0616129	0.138453	0.0696945	0.150066	37.5093	258.419	367.987	394.328	542.688	0.683803	1	1	1	1	1	1	1	1	1	1	-1	-1	-1	-1	-1	-1	-1	-1	-1	-1	-1	-1	-1	-1	-1
Lats1	0.016941	-0.0032236	2.5573e-05	NA	NA	NA	1	-1	0	NA	NA	NA	0.0668727	0.0936123	0.413825	NA	NA	NA	37.5214	136.002	NA	NA	NA	0.274014	1	1	1	1	1	1	1	1	1	1	-1	-1	-1	-1	-1	-1	-1	-1	-1	-1	-1	-1	-1	-1	-1
Lrpprc	0.013853	-0.00037205	NA	NA	NA	NA	1	-1	NA	NA	NA	NA	0.0654576	0.0474532	NA	NA	NA	NA	37.5514	NA	NA	NA	NA	0.378432	1	1	1	1	1	1	1	1	1	1	-1	-1	-1	-1	-1	-1	-1	-1	-1	-1	-1	-1	-1	-1	-1
Peli2	0.011239	-0.0062513	0.0006426	NA	NA	NA	1	-1	1	NA	NA	NA	0.111259	0.12023	0.0453135	NA	NA	NA	38.0447	93.6098	NA	NA	NA	0.288123	1	1	1	1	1	1	1	1	1	1	-1	-1	-1	-1	-1	-1	-1	-1	-1	-1	-1	-1	-1	1	1
Tmem64	0.0096255	-0.00084229	0.00040324	NA	NA	NA	1	-1	1	NA	NA	NA	0.1253	0.0631467	0.196425	NA	NA	NA	38.9102	370.968	NA	NA	NA	0.220435	1	1	1	1	1	1	1	1	1	1	-1	-1	-1	-1	-1	-1	-1	-1	-1	-1	-1	-1	-1	-1	-1
Pnpla2	0.0083262	-0.00055979	NA	NA	NA	NA	1	-1	NA	NA	NA	NA	0.127344	0.044909	NA	NA	NA	NA	39.9995	NA	NA	NA	NA	0.266078	1	1	1	1	1	1	1	1	1	1	1	-1	-1	-1	-1	-1	-1	-1	-1	-1	-1	-1	-1	-1	-1
Ghr	0.0077064	-0.0014817	-0.00046566	NA	NA	NA	1	-1	-1	NA	NA	NA	0.124624	0.0316815	0.129653	NA	NA	NA	40	351.704	NA	NA	NA	0.700502	1	1	1	1	1	1	1	1	1	1	-1	-1	-1	-1	-1	-1	-1	-1	-1	-1	-1	-1	-1	-1	-1
Rabgap1l	0.011372	-0.00071336	NA	NA	NA	NA	1	-1	NA	NA	NA	NA	0.107085	0.0398625	NA	NA	NA	NA	40.0002	NA	NA	NA	NA	0.3225	1	1	1	1	1	1	1	1	1	1	1	-1	-1	-1	-1	-1	-1	-1	-1	-1	-1	-1	-1	-1	-1
Runx1	0.004801	-0.002246	-0.00026152	NA	NA	NA	1	-1	-1	NA	NA	NA	0.160466	0.038078	0.132446	NA	NA	NA	40.0016	244.115	NA	NA	NA	0.697201	1	1	1	1	1	1	1	1	1	1	1	-1	-1	-1	-1	-1	-1	-1	-1	-1	-1	-1	-1	-1	-1
Tor1aip1	0.0060675	-0.00064511	NA	NA	NA	NA	1	-1	NA	NA	NA	NA	0.161632	0.0374449	NA	NA	NA	NA	40.0031	NA	NA	NA	NA	0.338331	1	1	1	1	1	1	1	1	1	1	1	-1	-1	-1	-1	-1	-1	-1	-1	-1	-1	-1	-1	-1	-1
Trak1	0.011851	-0.0032132	0.0052205	-0.00082246	NA	NA	1	-1	0	-1	NA	NA	0.07256	0.0467476	0.224685	0.0412705	NA	NA	40.0641	185.175	215.998	NA	NA	0.614692	1	1	1	1	1	1	1	1	1	1	1	-1	-1	-1	-1	-1	-1	-1	-1	-1	-1	-1	-1	-1	-1
Nucb2	0.01039	-0.0015524	8.4663e-05	NA	NA	NA	1	-1	0	NA	NA	NA	0.0945221	0.0528678	0.344645	NA	NA	NA	40.7723	277.835	NA	NA	NA	0.397141	1	1	1	1	1	1	1	1	1	1	1	-1	-1	-1	-1	-1	-1	-1	-1	-1	-1	-1	-1	-1	-1
Lats2	0.014516	-0.011533	-0.00047846	0.00075619	NA	NA	1	-1	0	1	NA	NA	0.0546358	0.0606973	0.252331	0.0417213	NA	NA	41.1021	89.8355	223.406	NA	NA	0.597016	1	1	1	1	1	1	1	1	1	1	1	-1	-1	-1	-1	-1	-1	-1	-1	-1	-1	-1	0	0	0
Mef2a	0.010755	-0.0012873	6.6627e-05	NA	NA	NA	1	-1	0	NA	NA	NA	0.0991823	0.0784765	0.373702	NA	NA	NA	41.2094	257.518	NA	NA	NA	0.233895	1	1	1	1	1	1	1	1	1	1	1	-1	-1	-1	-1	-1	-1	-1	-1	-1	-1	-1	-1	-1	-1
Ppp1r10	0.0094716	-0.0041118	0.0021502	-0.0023009	0.00014803	NA	1	-1	1	-1	0	NA	0.0791572	0.0709757	0.0846531	0.0689765	0.292252	NA	41.7474	123.973	240.479	364.218	NA	0.484255	1	1	1	1	1	1	1	1	1	1	1	-1	-1	-1	-1	-1	-1	-1	-1	-1	-1	-1	-1	-1	-1
1600029D21Rik	0.0049263	-0.0037795	-0.00026891	NA	NA	NA	1	-1	-1	NA	NA	NA	0.160007	0.0992631	0.0874094	NA	NA	NA	42.0633	119.225	NA	NA	NA	0.434538	1	1	1	1	1	1	1	1	1	1	1	-1	-1	-1	-1	-1	-1	-1	-1	-1	-1	-1	-1	-1	-1
Trak2	0.013704	-0.0012684	0.00026556	NA	NA	NA	1	-1	1	NA	NA	NA	0.0816579	0.0675057	0.198219	NA	NA	NA	42.7251	291.899	NA	NA	NA	0.280709	1	1	1	1	1	1	1	1	1	1	1	-1	-1	-1	-1	-1	-1	-1	-1	-1	-1	-1	-1	-1	-1
Med1	0.014765	-0.003602	0.00040808	NA	NA	NA	1	-1	1	NA	NA	NA	0.0683697	0.113567	0.070031	NA	NA	NA	42.8446	121.377	NA	NA	NA	0.288763	1	1	1	1	1	1	1	1	1	1	1	-1	-1	-1	-1	-1	-1	-1	-1	-1	-1	-1	-1	-1	-1
Dtl	0.0082673	-0.0047395	0.0013947	-0.0008684	NA	NA	1	-1	1	-1	NA	NA	0.103594	0.0823918	0.0321322	0.145374	NA	NA	42.9475	119.171	439.997	NA	NA	0.543202	1	1	1	1	1	1	1	1	1	1	1	-1	-1	-1	-1	-1	-1	-1	-1	-1	-1	-1	-1	-1	-1
S1pr3	0.0083007	-0.0048344	0.00093172	-0.0097677	NA	NA	1	-1	1	-1	NA	NA	0.14796	0.109683	0.045431	0.166591	NA	NA	43.6639	123.721	567.995	NA	NA	0.284045	1	1	1	1	1	1	1	1	1	1	1	-1	-1	-1	-1	-1	-1	-1	-1	-1	-1	-1	-1	-1	-1
Nhsl1	0.0085051	-0.0018754	-0.00010345	NA	NA	NA	1	-1	0	NA	NA	NA	0.0977225	0.0346298	0.300672	NA	NA	NA	43.9078	291.98	NA	NA	NA	0.652315	1	1	1	1	1	1	1	1	1	1	1	-1	-1	-1	-1	-1	-1	-1	-1	-1	-1	-1	-1	-1	-1
Irgm1	0.0091624	-0.008388	-0.00022169	NA	NA	NA	1	-1	-1	NA	NA	NA	0.0428766	0.0146536	0.0527065	NA	NA	NA	43.9267	141.385	NA	NA	NA	0.95819	1	1	1	1	1	1	1	1	1	1	1	-1	-1	-1	-1	-1	-1	-1	-1	-1	-1	-1	-1	-1	-1
Specc1	0.0046533	-0.003589	-0.00023808	0.00080548	NA	NA	1	-1	-1	0	NA	NA	0.11526	0.0262491	0.124254	0.318913	NA	NA	44.0018	207.515	540.467	NA	NA	0.855366	1	1	1	1	1	1	1	1	1	1	1	1	-1	-1	-1	-1	-1	-1	-1	-1	-1	-1	-1	-1	-1
Skil	0.01249	-0.0072219	0.0037923	-0.0017244	5.4457e-05	NA	1	-1	1	-1	0	NA	0.0508769	0.0423504	0.166679	0.0701494	0.381922	NA	44.1739	124	172.011	316.211	NA	0.721039	1	1	1	1	1	1	1	1	1	1	1	1	-1	-1	-1	-1	-1	-1	-1	-1	-1	-1	-1	-1	-1
Tab2	0.0063745	-0.0044115	0.00089103	-0.00038933	NA	NA	1	-1	1	-1	NA	NA	0.101155	0.0531327	0.109498	0.111901	NA	NA	44.3615	147.821	313.589	NA	NA	0.489921	1	1	1	1	1	1	1	1	1	1	1	1	-1	-1	-1	-1	-1	-1	-1	-1	-1	-1	-1	-1	-1
Zfp462	0.0093291	-0.0077501	0.0010268	-0.0012628	NA	NA	1	-1	1	-1	NA	NA	0.0837372	0.0573808	0.0415017	0.128097	NA	NA	44.3753	118	467.997	NA	NA	0.488035	1	1	1	1	1	1	1	1	1	1	1	1	-1	-1	-1	-1	-1	-1	-1	-1	-1	-1	-1	-1	-1
Erbb2ip	0.010678	-0.003491	-0.00030937	NA	NA	NA	1	-1	-1	NA	NA	NA	0.0826533	0.118387	0.0927955	NA	NA	NA	45.0094	124	NA	NA	NA	0.314655	1	1	1	1	1	1	1	1	1	1	1	1	-1	-1	-1	-1	-1	-1	-1	-1	-1	-1	-1	-1	-1
Zfx	0.011767	-0.0010564	-7.6114e-05	NA	NA	NA	1	-1	0	NA	NA	NA	0.0717577	0.050473	0.398195	NA	NA	NA	45.0865	356	NA	NA	NA	0.436064	1	1	1	1	1	1	1	1	1	1	1	1	-1	-1	-1	-1	-1	-1	-1	-1	-1	-1	-1	-1	-1
Slc38a1	0.0087367	-0.00094042	0.0048951	-0.00074339	NA	NA	1	-1	0	-1	NA	NA	0.0774343	0.0431057	0.250162	0.100149	NA	NA	45.3501	366.215	395.999	NA	NA	0.391705	1	1	1	1	1	1	1	1	1	1	1	1	-1	-1	-1	-1	-1	-1	-1	-1	-1	-1	-1	-1	-1
Amotl2	0.0043154	-0.012647	0.0014496	-0.0017894	0.0009238	NA	1	-1	1	-1	1	NA	0.135176	0.106794	0.179968	0.123836	0.033327	NA	45.3529	73.1289	156.001	247.334	NA	0.512449	1	1	1	1	1	1	1	1	1	1	1	1	-1	-1	-1	-1	-1	-1	1	1	1	1	1	1	1
Tbc1d32	0.0078063	-0.0034113	0.0020258	-0.00080487	NA	NA	1	-1	1	-1	NA	NA	0.12348	0.108829	0.07238	0.0839162	NA	NA	46.3114	139.989	315.678	NA	NA	0.25639	1	1	1	1	1	1	1	1	1	1	1	1	-1	-1	-1	-1	-1	-1	-1	-1	-1	-1	-1	-1	-1
Slc39a8	0.0044077	-0.0021828	-0.00015935	NA	NA	NA	1	-1	-1	NA	NA	NA	0.137688	0.0377107	0.175466	NA	NA	NA	46.3808	237.405	NA	NA	NA	0.690837	1	1	1	1	1	1	1	1	1	1	1	1	-1	-1	-1	-1	-1	-1	-1	-1	-1	-1	-1	-1	-1
Map3k9	0.01527	-0.023311	0.00025631	-0.0027761	NA	NA	1	-1	1	0	NA	NA	0.0618387	0.113261	0.113326	0.283217	NA	NA	47.9983	71.3298	557.788	NA	NA	0.267644	1	1	1	1	1	1	1	1	1	1	1	1	-1	-1	-1	-1	-1	1	1	1	1	1	1	1	1
Bcor	0.0094149	-0.0010013	2.7074e-05	NA	NA	NA	1	-1	0	NA	NA	NA	0.0774879	0.0391878	0.466095	NA	NA	NA	47.9986	388.304	NA	NA	NA	0.499516	1	1	1	1	1	1	1	1	1	1	1	1	-1	-1	-1	-1	-1	-1	-1	-1	-1	-1	-1	-1	-1
Arhgef12	0.0055954	-0.00047757	NA	NA	NA	NA	1	-1	NA	NA	NA	NA	0.136998	0.0442968	NA	NA	NA	NA	47.9989	NA	NA	NA	NA	0.268529	1	1	1	1	1	1	1	1	1	1	1	1	-1	-1	-1	-1	-1	-1	-1	-1	-1	-1	-1	-1	-1
Glcci1	0.0064106	-0.00095229	0.00016074	NA	NA	NA	1	-1	0	NA	NA	NA	0.126552	0.0604922	0.333529	NA	NA	NA	47.9997	363.903	NA	NA	NA	0.272452	1	1	1	1	1	1	1	1	1	1	1	1	1	-1	-1	-1	-1	-1	-1	-1	-1	-1	-1	-1	-1
Zfp869	0.0084054	-0.00050117	NA	NA	NA	NA	1	-1	NA	NA	NA	NA	0.0999418	0.0510663	NA	NA	NA	NA	47.9998	NA	NA	NA	NA	0.245432	1	1	1	1	1	1	1	1	1	1	1	1	1	-1	-1	-1	-1	-1	-1	-1	-1	-1	-1	-1	-1
Fiz1	0.0073653	-0.00030371	NA	NA	NA	NA	1	-1	NA	NA	NA	NA	0.102592	0.0661563	NA	NA	NA	NA	48	NA	NA	NA	NA	0.207654	1	1	1	1	1	1	1	1	1	1	1	1	-1	-1	-1	-1	-1	-1	-1	-1	-1	-1	-1	-1	-1
Myc	0.0031467	-0.0022793	-0.00019371	NA	NA	NA	1	-1	-1	NA	NA	NA	0.170704	0.0458739	0.143599	NA	NA	NA	48.0001	219.09	NA	NA	NA	0.661947	1	1	1	1	1	1	1	1	1	1	1	1	1	-1	-1	-1	-1	-1	-1	-1	-1	-1	-1	-1	-1
Epha2	0.0087378	-0.011369	-0.0019485	0.00023043	NA	NA	1	-1	-1	1	NA	NA	0.0361188	0.0592046	0.0253079	0.0808502	NA	NA	48.0003	81.9818	260.009	NA	NA	0.916404	1	1	1	1	1	1	1	1	1	1	1	1	1	-1	-1	-1	-1	-1	-1	-1	-1	-1	-1	-1	-1
Plau	0.004329	-0.017028	-8.4782e-05	NA	NA	NA	1	-1	0	NA	NA	NA	0.150382	0.0909088	0.200284	NA	NA	NA	48.0005	72.0187	NA	NA	NA	0.478649	1	1	1	1	1	1	1	1	1	1	1	1	-1	-1	-1	-1	-1	-1	0	0	0	0	0	0	0
Etv6	0.0073092	-0.0013735	-0.00029206	NA	NA	NA	1	-1	-1	NA	NA	NA	0.110776	0.0630467	0.145547	NA	NA	NA	48.0055	265.663	NA	NA	NA	0.437473	1	1	1	1	1	1	1	1	1	1	1	1	-1	-1	-1	-1	-1	-1	-1	-1	-1	-1	-1	-1	-1
Mdm2	0.0062962	-0.0089017	-0.00039743	NA	NA	NA	1	-1	-1	NA	NA	NA	0.137985	0.131367	0.066464	NA	NA	NA	48.0235	85.0291	NA	NA	NA	0.39188	1	1	1	1	1	1	1	1	1	1	1	1	-1	-1	-1	-1	-1	-1	-1	-1	-1	-1	-1	-1	-1
Vps16	-0.020617	0.0099128	-0.0015166	0.00029213	NA	NA	-1	1	-1	1	NA	NA	0.0717577	0.172805	0.129448	0.0800146	NA	NA	25.7341	48.0343	155.983	NA	NA	0.267217	-1	-1	-1	-1	-1	-1	-1	1	1	1	1	1	1	-1	-1	-1	-1	-1	-1	-1	-1	-1	-1	-1	-1
Pcp4l1	0.007826	-0.00064619	NA	NA	NA	NA	1	-1	NA	NA	NA	NA	0.128239	0.0484416	NA	NA	NA	NA	48.0728	NA	NA	NA	NA	0.238303	1	1	1	1	1	1	1	1	1	1	1	1	1	-1	-1	-1	-1	-1	-1	-1	-1	-1	-1	-1	-1
Klhl21	0.0054224	-0.0027672	0.00077271	-0.003097	NA	NA	1	-1	1	-1	NA	NA	0.150369	0.0487137	0.0936979	0.122652	NA	NA	48.9519	232.006	516.001	NA	NA	0.430588	1	1	1	1	1	1	1	1	1	1	1	1	1	-1	-1	-1	-1	-1	-1	-1	-1	-1	-1	-1	-1
Sema3e	0.0082554	-0.0034628	-0.00022145	0.0023463	NA	NA	1	-1	-1	1	NA	NA	0.0671354	0.02582	0.162305	0.173727	NA	NA	49.8355	228.298	540.818	NA	NA	0.818893	1	1	1	1	1	1	1	1	1	1	1	1	1	-1	-1	-1	-1	-1	-1	-1	-1	-1	-1	-1	-1
Kif5b	0.0052387	-0.0004953	NA	NA	NA	NA	1	-1	NA	NA	NA	NA	0.130893	0.0433537	NA	NA	NA	NA	49.9023	NA	NA	NA	NA	0.278198	1	1	1	1	1	1	1	1	1	1	1	1	1	-1	-1	-1	-1	-1	-1	-1	-1	-1	-1	-1	-1
Nup153	0.0072752	-0.0003393	NA	NA	NA	NA	1	-1	NA	NA	NA	NA	0.0977545	0.0634598	NA	NA	NA	NA	50.0157	NA	NA	NA	NA	0.210864	1	1	1	1	1	1	1	1	1	1	1	1	1	-1	-1	-1	-1	-1	-1	-1	-1	-1	-1	-1	-1
Asxl1	0.011365	-0.00029022	NA	NA	NA	NA	1	-1	NA	NA	NA	NA	0.0742885	0.0858953	NA	NA	NA	NA	50.2852	NA	NA	NA	NA	0.27451	1	1	1	1	1	1	1	1	1	1	1	1	1	-1	-1	-1	-1	-1	-1	-1	-1	-1	-1	-1	-1
Adam12	0.0087213	-0.0023124	-0.00034454	NA	NA	NA	1	-1	-1	NA	NA	NA	0.0840309	0.0495848	0.111574	NA	NA	NA	50.5088	236	NA	NA	NA	0.597444	1	1	1	1	1	1	1	1	1	1	1	1	1	-1	-1	-1	-1	-1	-1	-1	-1	-1	-1	-1	-1
Smarcal1	0.0035318	-0.0034282	0.0017024	-0.014796	0.0015619	-0.0029764	1	-1	1	-1	1	-1	0.199034	0.105505	0.0513308	0.16146	0.133209	0.134108	51.3083	141.303	368	392.002	520.247	0.295359	1	1	1	1	1	1	1	1	1	1	1	1	1	-1	-1	-1	-1	-1	-1	-1	-1	-1	-1	-1	-1
Cmpk2	0.0032898	-0.0064071	-0.0002428	NA	NA	NA	1	-1	-1	NA	NA	NA	0.184317	0.0644679	0.114266	NA	NA	NA	51.9999	137.387	NA	NA	NA	0.670994	1	1	1	1	1	1	1	1	1	1	1	1	1	1	-1	-1	-1	-1	-1	-1	-1	-1	-1	-1	-1
Rap1gds1	0.0030956	-0.0010418	-5.9579e-05	NA	NA	NA	1	-1	0	NA	NA	NA	0.170116	0.0449247	0.40858	NA	NA	NA	52.0003	356.313	NA	NA	NA	0.492798	1	1	1	1	1	1	1	1	1	1	1	1	1	1	-1	-1	-1	-1	-1	-1	-1	-1	-1	-1	-1
Trim21	0.0056048	-0.0075377	-3.1559e-05	NA	NA	NA	1	-1	0	NA	NA	NA	0.11528	0.0570704	0.376746	NA	NA	NA	52.0004	120.454	NA	NA	NA	0.58936	1	1	1	1	1	1	1	1	1	1	1	1	1	-1	-1	-1	-1	-1	-1	-1	-1	-1	-1	-1	-1
Utp20	0.010501	-0.00072631	NA	NA	NA	NA	1	-1	NA	NA	NA	NA	0.077285	0.0337419	NA	NA	NA	NA	52.0009	NA	NA	NA	NA	0.426641	1	1	1	1	1	1	1	1	1	1	1	1	1	-1	-1	-1	-1	-1	-1	-1	-1	-1	-1	-1	-1
Fnip1	0.0078384	-0.0012261	0.00076784	NA	NA	NA	1	-1	1	NA	NA	NA	0.0943779	0.0627963	0.0833152	NA	NA	NA	52.2868	316.004	NA	NA	NA	0.253083	1	1	1	1	1	1	1	1	1	1	1	1	1	1	-1	-1	-1	-1	-1	-1	-1	-1	-1	-1	-1
Plekhg3	0.0048542	-0.015623	0.0037275	-0.001023	0.00049554	NA	1	-1	1	-1	0	NA	0.161115	0.157072	0.0755521	0.0960332	0.257214	NA	53.0573	84.0012	197.147	429.518	NA	0.211301	1	1	1	1	1	1	1	1	1	1	1	1	1	1	-1	-1	-1	-1	-1	-1	1	1	1	1	1
Mmp2	0.0068413	-0.0035942	0.0084865	-0.00072555	0.00014191	NA	1	-1	0	-1	0	NA	0.100069	0.0512481	0.241017	0.116243	0.410152	NA	53.3717	192	216.426	441.835	NA	0.411921	1	1	1	1	1	1	1	1	1	1	1	1	1	1	-1	-1	-1	-1	-1	-1	-1	-1	-1	-1	-1
Ski	0.0035779	-0.00087384	-0.00011837	NA	NA	NA	1	-1	0	NA	NA	NA	0.121273	0.0445307	0.283964	NA	NA	NA	53.4773	347.234	NA	NA	NA	0.517971	1	1	1	1	1	1	1	1	1	1	1	1	1	1	-1	-1	-1	-1	-1	-1	-1	-1	-1	-1	-1
Mmp9	0.0038472	-0.003743	-0.0010678	-0.00018762	NA	NA	1	-1	-1	0	NA	NA	0.126916	0.0976615	0.0419053	0.305805	NA	NA	54.558	124.002	415.215	NA	NA	0.766359	1	1	1	1	1	1	1	1	1	1	1	1	1	1	-1	-1	-1	-1	-1	-1	-1	-1	-1	-1	-1
Tdrd7	0.0021511	-0.0016175	-8.4072e-05	NA	NA	NA	1	-1	0	NA	NA	NA	0.193833	0.0579304	0.252601	NA	NA	NA	54.9835	223.969	NA	NA	NA	0.518992	1	1	1	1	1	1	1	1	1	1	1	1	1	1	-1	-1	-1	-1	-1	-1	-1	-1	-1	-1	-1
Ccnl1	0.0054527	-0.0036531	5.1518e-05	NA	NA	NA	1	-1	0	NA	NA	NA	0.112787	0.0826449	0.332725	NA	NA	NA	55.3522	148.327	NA	NA	NA	0.307617	1	1	1	1	1	1	1	1	1	1	1	1	1	1	-1	-1	-1	-1	-1	-1	-1	-1	-1	-1	-1
Zfp36l1	0.0052756	-0.00057449	0.0015687	-0.00041623	NA	NA	1	-1	1	-1	NA	NA	0.0928481	0.0838083	0.127224	0.189624	NA	NA	55.6641	320.071	422.864	NA	NA	0.238287	1	1	1	1	1	1	1	1	1	1	1	1	1	1	-1	-1	-1	-1	-1	-1	-1	-1	-1	-1	-1
Adk	0.0049287	-0.00082083	NA	NA	NA	NA	1	-1	NA	NA	NA	NA	0.148531	0.0322434	NA	NA	NA	NA	55.6892	NA	NA	NA	NA	0.41228	1	1	1	1	1	1	1	1	1	1	1	1	1	1	-1	-1	-1	-1	-1	-1	-1	-1	-1	-1	-1
Hsd17b7	0.0046236	-0.002833	0.00093012	NA	NA	NA	1	-1	1	NA	NA	NA	0.144006	0.0515235	0.0428755	NA	NA	NA	55.9837	220	NA	NA	NA	0.430264	1	1	1	1	1	1	1	1	1	1	1	1	1	1	-1	-1	-1	-1	-1	-1	-1	-1	-1	-1	-1
Lgals8	0.0078439	-0.0050571	-9.0311e-05	NA	NA	NA	1	-1	0	NA	NA	NA	0.106375	0.110665	0.286604	NA	NA	NA	55.9988	132.979	NA	NA	NA	0.25375	1	1	1	1	1	1	1	1	1	1	1	1	1	1	-1	-1	-1	-1	-1	-1	-1	-1	-1	-1	-1
Lamc2	0.0053745	-0.0024504	-0.0011882	-9.7866e-05	0.00063878	NA	1	-1	-1	0	0	NA	0.0773439	0.0342968	0.0501144	0.469732	0.345277	NA	55.9989	239.774	460.058	536.246	NA	0.86718	1	1	1	1	1	1	1	1	1	1	1	1	1	1	1	-1	-1	-1	-1	-1	-1	-1	-1	-1	-1
Uso1	0.0061642	-0.001221	0.0017174	NA	NA	NA	1	-1	1	NA	NA	NA	0.116658	0.0303015	0.137828	NA	NA	NA	55.9993	483.055	NA	NA	NA	0.509955	1	1	1	1	1	1	1	1	1	1	1	1	1	1	-1	-1	-1	-1	-1	-1	-1	-1	-1	-1	-1
Exoc4	0.0059414	-0.00039666	NA	NA	NA	NA	1	-1	NA	NA	NA	NA	0.11088	0.0575491	NA	NA	NA	NA	55.9994	NA	NA	NA	NA	0.209879	1	1	1	1	1	1	1	1	1	1	1	1	1	1	-1	-1	-1	-1	-1	-1	-1	-1	-1	-1	-1
Cflar	0.0046279	-0.014585	7.4702e-06	0.0037557	NA	NA	1	-1	0	1	NA	NA	0.128898	0.1586	0.475479	0.168706	NA	NA	55.9995	84.1974	547.456	NA	NA	0.328469	1	1	1	1	1	1	1	1	1	1	1	1	1	1	1	-1	-1	-1	-1	-1	-1	0	0	0	0
Hecw2	0.0075626	-0.0065256	-0.00028663	0.00084826	NA	NA	1	-1	-1	0	NA	NA	0.103607	0.105324	0.164562	0.242102	NA	NA	56	116.308	476.045	NA	NA	0.311394	1	1	1	1	1	1	1	1	1	1	1	1	1	1	-1	-1	-1	-1	-1	-1	-1	-1	-1	-1	-1
Lypd6b	0.0035419	-0.0034038	2.2972e-05	NA	NA	NA	1	-1	0	NA	NA	NA	0.176273	0.105721	0.433546	NA	NA	NA	56.0001	155.955	NA	NA	NA	0.278604	1	1	1	1	1	1	1	1	1	1	1	1	1	1	1	-1	-1	-1	-1	-1	-1	-1	-1	-1	-1
Ubr3	0.0082976	-0.00075577	NA	NA	NA	NA	1	-1	NA	NA	NA	NA	0.107217	0.0408982	NA	NA	NA	NA	56.0001	NA	NA	NA	NA	0.313853	1	1	1	1	1	1	1	1	1	1	1	1	1	1	-1	-1	-1	-1	-1	-1	-1	-1	-1	-1	-1
Dgke	0.0078176	-0.0062553	-1.9197e-05	NA	NA	NA	1	-1	0	NA	NA	NA	0.0919433	0.110136	0.434701	NA	NA	NA	56.0007	115.802	NA	NA	NA	0.248252	1	1	1	1	1	1	1	1	1	1	1	1	1	1	-1	-1	-1	-1	-1	-1	-1	-1	-1	-1	-1
Epc2	0.0049502	-0.00043807	NA	NA	NA	NA	1	-1	NA	NA	NA	NA	0.1028	0.0450992	NA	NA	NA	NA	56.0012	NA	NA	NA	NA	0.278103	1	1	1	1	1	1	1	1	1	1	1	1	1	1	1	-1	-1	-1	-1	-1	-1	-1	-1	-1	-1
Kbtbd2	0.0051868	-0.0029316	0.00011793	NA	NA	NA	1	-1	0	NA	NA	NA	0.171221	0.0825171	0.298762	NA	NA	NA	56.0143	199.362	NA	NA	NA	0.262358	1	1	1	1	1	1	1	1	1	1	1	1	1	1	-1	-1	-1	-1	-1	-1	-1	-1	-1	-1	-1
F2r	0.0044046	-0.0013402	0.00041017	NA	NA	NA	1	-1	1	NA	NA	NA	0.132649	0.0499141	0.143123	NA	NA	NA	56.1824	324.551	NA	NA	NA	0.362543	1	1	1	1	1	1	1	1	1	1	1	1	1	1	1	-1	-1	-1	-1	-1	-1	-1	-1	-1	-1
Zfp809	0.0084397	-0.00050491	NA	NA	NA	NA	1	-1	NA	NA	NA	NA	0.0972509	0.0624775	NA	NA	NA	NA	56.3706	NA	NA	NA	NA	0.203257	1	1	1	1	1	1	1	1	1	1	1	1	1	1	1	-1	-1	-1	-1	-1	-1	-1	-1	-1	-1
Chst15	0.0096705	-0.0077357	0.00011358	-0.0015066	NA	NA	1	-1	1	0	NA	NA	0.0422967	0.0527021	0.170348	0.320447	NA	NA	56.4152	121.655	561.856	NA	NA	0.606761	1	1	1	1	1	1	1	1	1	1	1	1	1	1	1	-1	-1	-1	-1	-1	-1	-1	-1	-1	-1
Tab3	0.0074546	-0.00063385	NA	NA	NA	NA	1	-1	NA	NA	NA	NA	0.0963999	0.0438385	NA	NA	NA	NA	56.6053	NA	NA	NA	NA	0.294849	1	1	1	1	1	1	1	1	1	1	1	1	1	1	1	-1	-1	-1	-1	-1	-1	-1	-1	-1	-1
Sh3bgrl2	0.0045682	-0.0013768	-4.1428e-05	NA	NA	NA	1	-1	0	NA	NA	NA	0.14244	0.0451997	0.452333	NA	NA	NA	57.8621	363.994	NA	NA	NA	0.480237	1	1	1	1	1	1	1	1	1	1	1	1	1	1	1	-1	-1	-1	-1	-1	-1	-1	-1	-1	-1
Prickle2	0.0089598	-0.015358	4.6629e-05	NA	NA	NA	1	-1	0	NA	NA	NA	0.0602546	0.133827	0.311709	NA	NA	NA	58.0393	84.0374	NA	NA	NA	0.254431	1	1	1	1	1	1	1	1	1	1	1	1	1	1	1	-1	-1	-1	-1	-1	-1	0	0	0	0
Sbf2	0.010465	-0.0043286	-0.00010915	NA	NA	NA	1	-1	0	NA	NA	NA	0.0557017	0.0379218	0.248874	NA	NA	NA	58.1076	201.655	NA	NA	NA	0.690025	1	1	1	1	1	1	1	1	1	1	1	1	1	1	1	-1	-1	-1	-1	-1	-1	-1	-1	-1	-1
Abcc4	0.0045632	-0.0010785	0.00012221	NA	NA	NA	1	-1	0	NA	NA	NA	0.128464	0.0522045	0.348987	NA	NA	NA	58.6102	356.238	NA	NA	NA	0.359566	1	1	1	1	1	1	1	1	1	1	1	1	1	1	1	-1	-1	-1	-1	-1	-1	-1	-1	-1	-1
Lamb1	0.0061528	-0.0012024	NA	NA	NA	NA	1	-1	NA	NA	NA	NA	0.0764404	0.0150318	NA	NA	NA	NA	58.6542	NA	NA	NA	NA	0.771442	1	1	1	1	1	1	1	1	1	1	1	1	1	1	1	-1	-1	-1	-1	-1	-1	-1	-1	-1	-1
Ccdc109b	0.0063622	-0.00059513	NA	NA	NA	NA	1	-1	NA	NA	NA	NA	0.125567	0.0529357	NA	NA	NA	NA	58.8044	NA	NA	NA	NA	0.212223	1	1	1	1	1	1	1	1	1	1	1	1	1	1	1	-1	-1	-1	-1	-1	-1	-1	-1	-1	-1
Whrn	0.0040049	-0.0057326	-0.00010734	NA	NA	NA	1	-1	0	NA	NA	NA	0.137087	0.134503	0.20398	NA	NA	NA	59.0345	107.882	NA	NA	NA	0.250391	1	1	1	1	1	1	1	1	1	1	1	1	1	1	1	-1	-1	-1	-1	-1	-1	-1	-1	-1	-1
Slc3a2	0.0091021	-0.029932	0.0026356	-0.010188	-0.00038984	NA	1	-1	1	0	-1	NA	0.0581365	0.0919562	0.0520741	0.228488	0.0943073	NA	59.9807	83.8236	229.457	248.069	NA	0.562504	1	1	1	1	1	1	1	1	1	1	1	1	1	1	1	-1	-1	-1	-1	-1	1	1	1	1	1
Tbc1d30	0.0050894	-0.00052206	NA	NA	NA	NA	1	-1	NA	NA	NA	NA	0.119468	0.0457939	NA	NA	NA	NA	60.1231	NA	NA	NA	NA	0.263395	1	1	1	1	1	1	1	1	1	1	1	1	1	1	1	-1	-1	-1	-1	-1	-1	-1	-1	-1	-1
Gfpt2	0.007697	-0.0035824	-6.647e-06	NA	NA	NA	1	-1	0	NA	NA	NA	0.0836383	0.0895985	0.479658	NA	NA	NA	60.2912	155.999	NA	NA	NA	0.266053	1	1	1	1	1	1	1	1	1	1	1	1	1	1	1	-1	-1	-1	-1	-1	-1	-1	-1	-1	-1
Plk2	0.0065573	-0.0050431	-7.4157e-05	NA	NA	NA	1	-1	0	NA	NA	NA	0.0724675	0.0547736	0.250151	NA	NA	NA	60.3443	148.696	NA	NA	NA	0.584452	1	1	1	1	1	1	1	1	1	1	1	1	1	1	1	-1	-1	-1	-1	-1	-1	-1	-1	-1	-1
Lrpap1	0.0049727	-0.0010894	0.00080477	NA	NA	NA	1	-1	1	NA	NA	NA	0.127176	0.116548	0.0553755	NA	NA	NA	60.5231	237.866	NA	NA	NA	0.256423	1	1	1	1	1	1	1	1	1	1	1	1	1	1	1	-1	-1	-1	-1	-1	-1	-1	-1	-1	-1
Kansl3	0.0060897	-0.00047666	NA	NA	NA	NA	1	-1	NA	NA	NA	NA	0.0950951	0.0468925	NA	NA	NA	NA	60.7986	NA	NA	NA	NA	0.284893	1	1	1	1	1	1	1	1	1	1	1	1	1	1	1	-1	-1	-1	-1	-1	-1	-1	-1	-1	-1
Nox4	0.0038118	-0.0042657	-0.00036344	NA	NA	NA	1	-1	-1	NA	NA	NA	0.17754	0.0924288	0.0997115	NA	NA	NA	60.9624	156.061	NA	NA	NA	0.473882	1	1	1	1	1	1	1	1	1	1	1	1	1	1	1	-1	-1	-1	-1	-1	-1	-1	-1	-1	-1
Zfp503	0.011131	-0.0031438	-5.3816e-05	NA	NA	NA	1	-1	0	NA	NA	NA	0.0704197	0.101724	0.375773	NA	NA	NA	61.3165	170.06	NA	NA	NA	0.25915	1	1	1	1	1	1	1	1	1	1	1	1	1	1	1	-1	-1	-1	-1	-1	-1	-1	-1	-1	-1
Vegfa	0.0036414	-0.0013545	0.0030053	-0.00039253	NA	NA	1	-1	1	0	NA	NA	0.154602	0.0498095	0.0742341	0.270906	NA	NA	62.4761	321.453	440.004	NA	NA	0.386165	1	1	1	1	1	1	1	1	1	1	1	1	1	1	1	-1	-1	-1	-1	-1	-1	-1	-1	-1	-1
Rybp	0.0057261	-0.0024159	-0.00051891	NA	NA	NA	1	-1	-1	NA	NA	NA	0.101815	0.0750399	0.0652512	NA	NA	NA	62.5713	192.255	NA	NA	NA	0.536328	1	1	1	1	1	1	1	1	1	1	1	1	1	1	1	-1	-1	-1	-1	-1	-1	-1	-1	-1	-1
Cdkn1a	0.0092393	-0.0042234	-0.00050163	-0.00017771	NA	NA	1	-1	-1	0	NA	NA	0.0570441	0.0402162	0.112554	0.381011	NA	NA	63.9099	189.399	458.002	NA	NA	0.733934	1	1	1	1	1	1	1	1	1	1	1	1	1	1	1	-1	-1	-1	-1	-1	-1	-1	-1	-1	-1
Chrnb1	0.0041009	-0.00064288	NA	NA	NA	NA	1	-1	NA	NA	NA	NA	0.181728	0.0487997	NA	NA	NA	NA	64.0306	NA	NA	NA	NA	0.223822	1	1	1	1	1	1	1	1	1	1	1	1	1	1	1	-1	-1	-1	-1	-1	-1	-1	-1	-1	-1
Hspa5	0.0029114	-0.00079734	0.011927	NA	NA	NA	1	-1	1	NA	NA	NA	0.150461	0.0285278	0.0939451	NA	NA	NA	64.2424	567.804	NA	NA	NA	0.501198	1	1	1	1	1	1	1	1	1	1	1	1	1	1	1	1	-1	-1	-1	-1	-1	-1	-1	-1	-1
Tiparp	0.0065487	-0.0041958	-0.00035123	NA	NA	NA	1	-1	-1	NA	NA	NA	0.0695267	0.041548	0.0814474	NA	NA	NA	64.4577	189.05	NA	NA	NA	0.733451	1	1	1	1	1	1	1	1	1	1	1	1	1	1	1	1	-1	-1	-1	-1	-1	-1	-1	-1	-1
Sgk3	0.0045009	-0.016668	-0.00054284	NA	NA	NA	1	-1	-1	NA	NA	NA	0.0978826	0.117464	0.0384821	NA	NA	NA	65.505	89.7647	NA	NA	NA	0.675423	1	1	1	1	1	1	1	1	1	1	1	1	1	1	1	1	-1	-1	-1	-1	-1	-1	-1	-1	-1
Amigo2	0.0019228	-0.0003585	NA	NA	NA	NA	1	-1	NA	NA	NA	NA	0.171833	0.0490759	NA	NA	NA	NA	67.9964	NA	NA	NA	NA	0.227209	1	1	1	1	1	1	1	1	1	1	1	1	1	1	1	1	1	-1	-1	-1	-1	-1	-1	-1	-1
Fbxo6	0.0041557	-0.009072	0.00088658	-0.00066472	NA	NA	1	-1	1	-1	NA	NA	0.140819	0.0937838	0.174935	0.0816846	NA	NA	67.9964	116.397	274.649	NA	NA	0.340638	1	1	1	1	1	1	1	1	1	1	1	1	1	1	1	1	-1	-1	-1	-1	-1	-1	-1	-1	-1
Fos	0.0032115	-0.0030141	0.00017634	NA	NA	NA	1	-1	1	NA	NA	NA	0.139003	0.0727115	0.149562	NA	NA	NA	67.9981	172.999	NA	NA	NA	0.316035	1	1	1	1	1	1	1	1	1	1	1	1	1	1	1	1	-1	-1	-1	-1	-1	-1	-1	-1	-1
Atf4	0.0046682	-0.0016754	9.5614e-05	NA	NA	NA	1	-1	0	NA	NA	NA	0.0929403	0.0520953	0.280382	NA	NA	NA	68.0003	256.006	NA	NA	NA	0.414928	1	1	1	1	1	1	1	1	1	1	1	1	1	1	1	1	-1	-1	-1	-1	-1	-1	-1	-1	-1
Hif1an	0.0074005	-0.00015073	NA	NA	NA	NA	1	-1	NA	NA	NA	NA	0.0849111	0.166599	NA	NA	NA	NA	68.0006	NA	NA	NA	NA	0.252008	1	1	1	1	1	1	1	1	1	1	1	1	1	1	1	1	-1	-1	-1	-1	-1	-1	-1	-1	-1
Apobr	0.004018	-0.00084387	NA	NA	NA	NA	1	-1	NA	NA	NA	NA	0.136495	0.0297149	NA	NA	NA	NA	68.0006	NA	NA	NA	NA	0.453552	1	1	1	1	1	1	1	1	1	1	1	1	1	1	1	1	-1	-1	-1	-1	-1	-1	-1	-1	-1
Wac	0.0046521	-0.00038373	NA	NA	NA	NA	1	-1	NA	NA	NA	NA	0.101711	0.0543826	NA	NA	NA	NA	68.0011	NA	NA	NA	NA	0.240561	1	1	1	1	1	1	1	1	1	1	1	1	1	1	1	1	-1	-1	-1	-1	-1	-1	-1	-1	-1
Trim34a	0.004263	-0.0096845	-8.1195e-05	NA	NA	NA	1	-1	0	NA	NA	NA	0.106602	0.0603732	0.259627	NA	NA	NA	68.0012	128.195	NA	NA	NA	0.654104	1	1	1	1	1	1	1	1	1	1	1	1	1	1	1	1	1	-1	-1	-1	-1	-1	-1	-1	-1
Sec24d	0.0050806	-0.0019718	0.00027938	-0.00028598	NA	NA	1	-1	0	0	NA	NA	0.0921841	0.0247022	0.402043	0.337596	NA	NA	68.0032	367.586	467.893	NA	NA	0.746167	1	1	1	1	1	1	1	1	1	1	1	1	1	1	1	1	-1	-1	-1	-1	-1	-1	-1	-1	-1
Pip5k1c	0.0063133	-0.0012897	-6.3792e-05	NA	NA	NA	1	-1	0	NA	NA	NA	0.0889982	0.053073	0.428061	NA	NA	NA	69.1719	356	NA	NA	NA	0.391683	1	1	1	1	1	1	1	1	1	1	1	1	1	1	1	1	1	-1	-1	-1	-1	-1	-1	-1	-1
Msi2	0.0025988	-0.00068418	0.012059	4.7555e-05	NA	NA	1	-1	1	0	NA	NA	0.135289	0.0608889	0.182756	0.433229	NA	NA	70.4202	367.996	388.07	NA	NA	0.401913	1	1	1	1	1	1	1	1	1	1	1	1	1	1	1	1	1	-1	-1	-1	-1	-1	-1	-1	-1
Ppp1r9a	0.0046591	-0.0030914	-0.00022587	0.0071729	-0.00058235	NA	1	-1	0	1	-1	NA	0.116621	0.076032	0.354901	0.131158	0.195851	NA	70.5248	194.425	364.001	416	NA	0.441451	1	1	1	1	1	1	1	1	1	1	1	1	1	1	1	1	1	-1	-1	-1	-1	-1	-1	-1	-1
Rsl1d1	0.0035789	-0.00045167	NA	NA	NA	NA	1	-1	NA	NA	NA	NA	0.129848	0.0522359	NA	NA	NA	NA	71.2871	NA	NA	NA	NA	0.213988	1	1	1	1	1	1	1	1	1	1	1	1	1	1	1	1	1	-1	-1	-1	-1	-1	-1	-1	-1
4632428N05Rik	0.0065133	-0.018593	0.00046154	0.0020343	NA	NA	1	-1	1	1	NA	NA	0.106451	0.143068	0.124884	0.131649	NA	NA	71.4269	96.4573	472.024	NA	NA	0.263168	1	1	1	1	1	1	1	1	1	1	1	1	1	1	1	1	1	-1	-1	-1	-1	-1	-1	-1	1
Ska2	0.0024622	-0.0016441	0.0016953	-0.0027875	0.0032885	NA	1	-1	1	-1	1	NA	0.165359	0.0843442	0.0573788	0.163427	0.102001	NA	71.9854	233.716	439.988	511.523	NA	0.355675	1	1	1	1	1	1	1	1	1	1	1	1	1	1	1	1	1	1	-1	-1	-1	-1	-1	-1	-1
Car12	0.0046338	-0.0027548	0.0009677	NA	NA	NA	1	-1	1	NA	NA	NA	0.147781	0.0994462	0.0554653	NA	NA	NA	71.9975	200.036	NA	NA	NA	0.222245	1	1	1	1	1	1	1	1	1	1	1	1	1	1	1	1	1	-1	-1	-1	-1	-1	-1	-1	-1
Paip2b	0.0031919	-0.00069025	0.00096851	NA	NA	NA	1	-1	1	NA	NA	NA	0.139386	0.131593	0.0566883	NA	NA	NA	71.9988	288.481	NA	NA	NA	0.264962	1	1	1	1	1	1	1	1	1	1	1	1	1	1	1	1	1	1	-1	-1	-1	-1	-1	-1	-1
Dnph1	-0.021015	0.0064504	-0.0089442	0.00035167	NA	NA	-1	1	-1	1	NA	NA	0.0911139	0.130553	0.163619	0.0746753	NA	NA	25.5543	71.9992	105.741	NA	NA	0.252066	-1	-1	-1	-1	-1	-1	-1	1	1	1	1	1	1	1	1	1	1	1	-1	-1	-1	-1	-1	-1	-1
Polr3f	0.0077305	-0.0014094	0.0089349	-0.000355	NA	NA	1	-1	0	0	NA	NA	0.0651353	0.0414066	0.277643	0.221181	NA	NA	71.9995	364.991	386.798	NA	NA	0.377689	1	1	1	1	1	1	1	1	1	1	1	1	1	1	1	1	1	-1	-1	-1	-1	-1	-1	-1	-1
Tsc22d2	0.0062375	-0.0019189	-8.2829e-06	NA	NA	NA	1	-1	0	NA	NA	NA	0.0840504	0.084836	0.480287	NA	NA	NA	71.9999	220.772	NA	NA	NA	0.255732	1	1	1	1	1	1	1	1	1	1	1	1	1	1	1	1	1	-1	-1	-1	-1	-1	-1	-1	-1
Samd4	0.0027195	-0.0020434	0.00055618	NA	NA	NA	1	-1	1	NA	NA	NA	0.138329	0.0235026	0.106423	NA	NA	NA	72.0016	356.777	NA	NA	NA	0.751602	1	1	1	1	1	1	1	1	1	1	1	1	1	1	1	1	1	-1	-1	-1	-1	-1	-1	-1	-1
Zfand5	0.0038818	-0.0018119	5.1535e-05	NA	NA	NA	1	-1	0	NA	NA	NA	0.115428	0.083179	0.381856	NA	NA	NA	72.0041	228.24	NA	NA	NA	0.244367	1	1	1	1	1	1	1	1	1	1	1	1	1	1	1	1	1	1	-1	-1	-1	-1	-1	-1	-1
2410002F23Rik	0.0024829	-0.0016046	0.0010255	-0.0005695	NA	NA	1	-1	1	-1	NA	NA	0.153246	0.0652868	0.125239	0.166536	NA	NA	72.0568	257.273	415.995	NA	NA	0.233617	1	1	1	1	1	1	1	1	1	1	1	1	1	1	1	1	1	1	-1	-1	-1	-1	-1	-1	-1
Fam13b	0.0076583	-0.00036619	NA	NA	NA	NA	1	-1	NA	NA	NA	NA	0.0632966	0.0709788	NA	NA	NA	NA	73.2647	NA	NA	NA	NA	0.3336	1	1	1	1	1	1	1	1	1	1	1	1	1	1	1	1	1	1	-1	-1	-1	-1	-1	-1	-1
Zdhhc20	0.0043879	-0.0015994	0.00017078	NA	NA	NA	1	-1	0	NA	NA	NA	0.114211	0.0690885	0.262928	NA	NA	NA	73.4326	290.158	NA	NA	NA	0.292892	1	1	1	1	1	1	1	1	1	1	1	1	1	1	1	1	1	1	-1	-1	-1	-1	-1	-1	-1
Efnb2	0.010498	-0.001368	0.0018304	-0.0011303	NA	NA	1	-1	1	-1	NA	NA	0.0321545	0.0511436	0.0967608	0.0655599	NA	NA	73.6873	286.077	395.999	NA	NA	0.642523	1	1	1	1	1	1	1	1	1	1	1	1	1	1	1	1	1	1	-1	-1	-1	-1	-1	-1	-1
Jdp2	0.0051604	-0.0014546	0.0015364	NA	NA	NA	1	-1	1	NA	NA	NA	0.0844272	0.0261673	0.11462	NA	NA	NA	73.7266	467.473	NA	NA	NA	0.61231	1	1	1	1	1	1	1	1	1	1	1	1	1	1	1	1	1	1	-1	-1	-1	-1	-1	-1	-1
Gxylt1	0.0063894	-0.0012588	0.0048864	-0.0013419	NA	NA	1	-1	1	-1	NA	NA	0.0751773	0.0508117	0.192807	0.08427	NA	NA	74.2126	364.063	404.195	NA	NA	0.374521	1	1	1	1	1	1	1	1	1	1	1	1	1	1	1	1	1	1	-1	-1	-1	-1	-1	-1	-1
Zfp191	0.0041517	-0.00028244	NA	NA	NA	NA	1	-1	NA	NA	NA	NA	0.0872482	0.069654	NA	NA	NA	NA	75.3745	NA	NA	NA	NA	0.227054	1	1	1	1	1	1	1	1	1	1	1	1	1	1	1	1	1	1	-1	-1	-1	-1	-1	-1	-1
Zfp574	0.0050419	-0.00049634	NA	NA	NA	NA	1	-1	NA	NA	NA	NA	0.0756208	0.0418845	NA	NA	NA	NA	75.5141	NA	NA	NA	NA	0.352894	1	1	1	1	1	1	1	1	1	1	1	1	1	1	1	1	1	1	-1	-1	-1	-1	-1	-1	-1
Tnpo1	0.0034729	-0.0011234	0.0001562	NA	NA	NA	1	-1	0	NA	NA	NA	0.108926	0.064615	0.246661	NA	NA	NA	75.5846	299.981	NA	NA	NA	0.273647	1	1	1	1	1	1	1	1	1	1	1	1	1	1	1	1	1	1	-1	-1	-1	-1	-1	-1	-1
Chac1	0.010617	-0.014942	-0.00078523	0.00085484	NA	NA	1	-1	-1	1	NA	NA	0.0440816	0.171004	0.071411	0.156255	NA	NA	75.9768	101.347	426.688	NA	NA	0.421601	1	1	1	1	1	1	1	1	1	1	1	1	1	1	1	1	1	1	1	-1	-1	-1	-1	-1	-1
Cul3	0.0054281	-0.00069605	NA	NA	NA	NA	1	-1	NA	NA	NA	NA	0.10109	0.0480886	NA	NA	NA	NA	75.9997	NA	NA	NA	NA	0.257302	1	1	1	1	1	1	1	1	1	1	1	1	1	1	1	1	1	1	1	-1	-1	-1	-1	-1	-1
Ppp1r15b	0.0075295	-0.0024643	0.00035316	NA	NA	NA	1	-1	1	NA	NA	NA	0.0562098	0.0664654	0.112045	NA	NA	NA	75.9998	227.844	NA	NA	NA	0.348327	1	1	1	1	1	1	1	1	1	1	1	1	1	1	1	1	1	1	1	-1	-1	-1	-1	-1	-1
Zbtb10	0.0056192	-0.0013909	-0.00032579	NA	NA	NA	1	-1	-1	NA	NA	NA	0.0762572	0.062817	0.145392	NA	NA	NA	76	288.253	NA	NA	NA	0.447917	1	1	1	1	1	1	1	1	1	1	1	1	1	1	1	1	1	1	-1	-1	-1	-1	-1	-1	-1
Med13	0.0053499	-0.00075519	NA	NA	NA	NA	1	-1	NA	NA	NA	NA	0.0902216	0.0388131	NA	NA	NA	NA	76	NA	NA	NA	NA	0.343898	1	1	1	1	1	1	1	1	1	1	1	1	1	1	1	1	1	1	1	-1	-1	-1	-1	-1	-1
Filip1l	0.0062214	-0.0021309	0.00043421	NA	NA	NA	1	-1	1	NA	NA	NA	0.11516	0.072021	0.17682	NA	NA	NA	76.0008	285.979	NA	NA	NA	0.21931	1	1	1	1	1	1	1	1	1	1	1	1	1	1	1	1	1	1	-1	-1	-1	-1	-1	-1	-1
Tob2	0.0077072	-0.0035925	8.7021e-05	NA	NA	NA	1	-1	0	NA	NA	NA	0.0514682	0.0681923	0.278943	NA	NA	NA	76.0013	184.595	NA	NA	NA	0.393352	1	1	1	1	1	1	1	1	1	1	1	1	1	1	1	1	1	1	1	-1	-1	-1	-1	-1	-1
E2f3	0.0071649	-0.0025318	-0.00023212	NA	NA	NA	1	-1	-1	NA	NA	NA	0.0728817	0.0943861	0.165469	NA	NA	NA	76.0014	196.051	NA	NA	NA	0.311561	1	1	1	1	1	1	1	1	1	1	1	1	1	1	1	1	1	1	-1	-1	-1	-1	-1	-1	-1
Arl5b	0.002844	-0.0010253	0.00082848	NA	NA	NA	1	-1	1	NA	NA	NA	0.136138	0.0559478	0.0782534	NA	NA	NA	76.003	351.99	NA	NA	NA	0.268319	1	1	1	1	1	1	1	1	1	1	1	1	1	1	1	1	1	1	-1	-1	-1	-1	-1	-1	-1
Ankrd13a	0.0049614	-0.00029143	NA	NA	NA	NA	1	-1	NA	NA	NA	NA	0.0824711	0.0833387	NA	NA	NA	NA	76.0035	NA	NA	NA	NA	0.210191	1	1	1	1	1	1	1	1	1	1	1	1	1	1	1	1	1	1	1	-1	-1	-1	-1	-1	-1
Pcf11	0.0043121	-0.004696	5.549e-05	NA	NA	NA	1	-1	0	NA	NA	NA	0.0745191	0.0539046	0.291172	NA	NA	NA	76.0037	161.01	NA	NA	NA	0.548291	1	1	1	1	1	1	1	1	1	1	1	1	1	1	1	1	1	1	-1	-1	-1	-1	-1	-1	-1
Dkk1	-0.011418	0.01779	-0.0067281	-0.00084666	-0.00035303	NA	-1	1	-1	-1	-1	NA	0.129933	0.0479348	0.0692483	0.10416	0.189744	NA	31.5323	76.004	148.784	360.151	NA	0.648666	-1	-1	-1	-1	-1	-1	-1	-1	1	1	1	1	1	1	1	1	1	1	1	-1	-1	-1	-1	-1	-1
Brd1	0.005794	-0.0029801	3.1314e-05	NA	NA	NA	1	-1	0	NA	NA	NA	0.0641424	0.0413622	0.408905	NA	NA	NA	76.0042	230.809	NA	NA	NA	0.606804	1	1	1	1	1	1	1	1	1	1	1	1	1	1	1	1	1	1	-1	-1	-1	-1	-1	-1	-1
Ubr5	0.0066967	-0.0010701	0.0030026	-0.0010036	NA	NA	1	-1	1	-1	NA	NA	0.0606528	0.055871	0.168975	0.120425	NA	NA	76.4676	363.999	427.61	NA	NA	0.338736	1	1	1	1	1	1	1	1	1	1	1	1	1	1	1	1	1	1	1	-1	-1	-1	-1	-1	-1
Topors	0.0067596	-0.00066211	NA	NA	NA	NA	1	-1	NA	NA	NA	NA	0.0593114	0.0362256	NA	NA	NA	NA	76.5332	NA	NA	NA	NA	0.435015	1	1	1	1	1	1	1	1	1	1	1	1	1	1	1	1	1	1	1	-1	-1	-1	-1	-1	-1
Atxn1l	0.0049725	-0.00032034	NA	NA	NA	NA	1	-1	NA	NA	NA	NA	0.0806497	0.0745842	NA	NA	NA	NA	78.0578	NA	NA	NA	NA	0.234376	1	1	1	1	1	1	1	1	1	1	1	1	1	1	1	1	1	1	1	-1	-1	-1	-1	-1	-1
Zbtb2	0.0093756	-0.002394	-0.00035135	NA	NA	NA	1	-1	-1	NA	NA	NA	0.0388721	0.044146	0.110187	NA	NA	NA	78.1813	260.014	NA	NA	NA	0.66398	1	1	1	1	1	1	1	1	1	1	1	1	1	1	1	1	1	1	1	-1	-1	-1	-1	-1	-1
Col18a1	0.0021697	-0.00054069	0.00078559	NA	NA	NA	1	-1	1	NA	NA	NA	0.109513	0.0445574	0.121613	NA	NA	NA	78.1901	454.084	NA	NA	NA	0.319594	1	1	1	1	1	1	1	1	1	1	1	1	1	1	1	1	1	1	1	-1	-1	-1	-1	-1	-1
Scaf8	0.0037567	-0.0004025	NA	NA	NA	NA	1	-1	NA	NA	NA	NA	0.0899882	0.0508157	NA	NA	NA	NA	78.2736	NA	NA	NA	NA	0.261703	1	1	1	1	1	1	1	1	1	1	1	1	1	1	1	1	1	1	1	-1	-1	-1	-1	-1	-1
Cdc25a	0.0038422	-0.001185	0.0027624	-0.0016425	NA	NA	1	-1	1	-1	NA	NA	0.0861244	0.0719746	0.0454002	0.062947	NA	NA	78.3549	275.997	427.44	NA	NA	0.531442	1	1	1	1	1	1	1	1	1	1	1	1	1	1	1	1	1	1	1	-1	-1	-1	-1	-1	-1
D3Ertd254e	0.0068013	-0.0057685	-0.00045062	NA	NA	NA	1	-1	-1	NA	NA	NA	0.0794378	0.144164	0.0844885	NA	NA	NA	79.3011	136.004	NA	NA	NA	0.313698	1	1	1	1	1	1	1	1	1	1	1	1	1	1	1	1	1	1	1	-1	-1	-1	-1	-1	-1
Papd5	0.0031626	-0.0014186	0.00114	-0.0014892	NA	NA	1	-1	1	-1	NA	NA	0.112676	0.0558759	0.107388	0.108107	NA	NA	79.4192	299.973	468	NA	NA	0.303338	1	1	1	1	1	1	1	1	1	1	1	1	1	1	1	1	1	1	1	-1	-1	-1	-1	-1	-1
Bend3	0.0048865	-0.00029509	NA	NA	NA	NA	1	-1	NA	NA	NA	NA	0.0704151	0.0692839	NA	NA	NA	NA	79.7496	NA	NA	NA	NA	0.298712	1	1	1	1	1	1	1	1	1	1	1	1	1	1	1	1	1	1	1	-1	-1	-1	-1	-1	-1
Copa	0.00386	-0.00057905	NA	NA	NA	NA	1	-1	NA	NA	NA	NA	0.112726	0.0462605	NA	NA	NA	NA	79.9799	NA	NA	NA	NA	0.262455	1	1	1	1	1	1	1	1	1	1	1	1	1	1	1	1	1	1	1	-1	-1	-1	-1	-1	-1
Snd1	0.0040559	-0.00070079	NA	NA	NA	NA	1	-1	NA	NA	NA	NA	0.0937864	0.0330823	NA	NA	NA	NA	79.9985	NA	NA	NA	NA	0.409354	1	1	1	1	1	1	1	1	1	1	1	1	1	1	1	1	1	1	1	-1	-1	-1	-1	-1	-1
Setd2	0.0053351	-0.0005401	NA	NA	NA	NA	1	-1	NA	NA	NA	NA	0.0690619	0.0409338	NA	NA	NA	NA	80	NA	NA	NA	NA	0.3772	1	1	1	1	1	1	1	1	1	1	1	1	1	1	1	1	1	1	1	-1	-1	-1	-1	-1	-1
Fbxo30	0.0048068	-0.00026909	NA	NA	NA	NA	1	-1	NA	NA	NA	NA	0.075959	0.0803905	NA	NA	NA	NA	80.0001	NA	NA	NA	NA	0.264146	1	1	1	1	1	1	1	1	1	1	1	1	1	1	1	1	1	1	1	-1	-1	-1	-1	-1	-1
Cs	0.0038487	-0.00037739	NA	NA	NA	NA	1	-1	NA	NA	NA	NA	0.0968807	0.0598415	NA	NA	NA	NA	80.001	NA	NA	NA	NA	0.21773	1	1	1	1	1	1	1	1	1	1	1	1	1	1	1	1	1	1	1	-1	-1	-1	-1	-1	-1
Enc1	0.0058665	-0.0024598	-0.00014801	NA	NA	NA	1	-1	0	NA	NA	NA	0.0585841	0.027326	0.258874	NA	NA	NA	80.0012	315.867	NA	NA	NA	0.765586	1	1	1	1	1	1	1	1	1	1	1	1	1	1	1	1	1	1	1	-1	-1	-1	-1	-1	-1
Fam84b	0.0055949	-0.00091651	0.00036889	NA	NA	NA	1	-1	0	NA	NA	NA	0.0795233	0.0550616	0.266304	NA	NA	NA	80.0067	416.06	NA	NA	NA	0.308676	1	1	1	1	1	1	1	1	1	1	1	1	1	1	1	1	1	1	1	-1	-1	-1	-1	-1	-1
Cdh6	0.0033825	-0.002621	0.00010784	NA	NA	NA	1	-1	0	NA	NA	NA	0.123681	0.0380554	0.346804	NA	NA	NA	80.5227	307.365	NA	NA	NA	0.63513	1	1	1	1	1	1	1	1	1	1	1	1	1	1	1	1	1	1	1	1	-1	-1	-1	-1	-1
Sirt1	0.0048053	-0.00043784	NA	NA	NA	NA	1	-1	NA	NA	NA	NA	0.0794048	0.0573328	NA	NA	NA	NA	80.5381	NA	NA	NA	NA	0.256854	1	1	1	1	1	1	1	1	1	1	1	1	1	1	1	1	1	1	1	1	-1	-1	-1	-1	-1
Gfpt1	0.0019225	-0.0012874	-3.8705e-05	NA	NA	NA	1	-1	0	NA	NA	NA	0.165367	0.0469172	0.441565	NA	NA	NA	80.6493	352	NA	NA	NA	0.511955	1	1	1	1	1	1	1	1	1	1	1	1	1	1	1	1	1	1	1	1	-1	-1	-1	-1	-1
Zfp111	0.0058785	-0.00041421	NA	NA	NA	NA	1	-1	NA	NA	NA	NA	0.0665051	0.0615976	NA	NA	NA	NA	81.5084	NA	NA	NA	NA	0.308981	1	1	1	1	1	1	1	1	1	1	1	1	1	1	1	1	1	1	1	1	-1	-1	-1	-1	-1
Ints6	0.007502	-0.00094836	NA	NA	NA	NA	1	-1	NA	NA	NA	NA	0.0526762	0.0273213	NA	NA	NA	NA	81.5253	NA	NA	NA	NA	0.545834	1	1	1	1	1	1	1	1	1	1	1	1	1	1	1	1	1	1	1	1	-1	-1	-1	-1	-1
Mthfd2	0.0084103	-0.001412	-0.00021763	NA	NA	NA	1	-1	0	NA	NA	NA	0.0487678	0.0710739	0.22219	NA	NA	NA	82.0577	295.216	NA	NA	NA	0.449589	1	1	1	1	1	1	1	1	1	1	1	1	1	1	1	1	1	1	1	1	-1	-1	-1	-1	-1
Esco1	0.0026324	-0.00055801	NA	NA	NA	NA	1	-1	NA	NA	NA	NA	0.132779	0.043071	NA	NA	NA	NA	82.0873	NA	NA	NA	NA	0.283613	1	1	1	1	1	1	1	1	1	1	1	1	1	1	1	1	1	1	1	1	-1	-1	-1	-1	-1
Spats2l	0.0016872	-0.006046	-0.00046612	0.0011158	-0.0008518	NA	1	-1	-1	0	0	NA	0.149686	0.0515558	0.0681995	0.334969	0.39831	NA	82.2724	156.406	514.977	560.002	NA	0.803343	1	1	1	1	1	1	1	1	1	1	1	1	1	1	1	1	1	1	1	1	-1	-1	-1	-1	-1
Larp4	0.0019652	-0.00097581	0.0081047	-0.00025313	NA	NA	1	-1	0	0	NA	NA	0.139248	0.0474252	0.202634	0.232681	NA	NA	82.942	368	389.694	NA	NA	0.265496	1	1	1	1	1	1	1	1	1	1	1	1	1	1	1	1	1	1	1	1	-1	-1	-1	-1	-1
Slc38a2	0.0077846	-0.0047714	-0.00035477	NA	NA	NA	1	-1	-1	NA	NA	NA	0.0399756	0.0805798	0.0700022	NA	NA	NA	83.4782	156	NA	NA	NA	0.560211	1	1	1	1	1	1	1	1	1	1	1	1	1	1	1	1	1	1	1	1	-1	-1	-1	-1	-1
Sgk1	0.00406	-0.0026192	-0.00041396	NA	NA	NA	1	-1	-1	NA	NA	NA	0.0567473	0.0388631	0.0582038	NA	NA	NA	83.5493	228.044	NA	NA	NA	0.780562	1	1	1	1	1	1	1	1	1	1	1	1	1	1	1	1	1	1	1	1	-1	-1	-1	-1	-1
Inadl	0.0020377	-0.0022783	-0.00025102	NA	NA	NA	1	-1	-1	NA	NA	NA	0.16805	0.0687667	0.164679	NA	NA	NA	83.7441	241.969	NA	NA	NA	0.502099	1	1	1	1	1	1	1	1	1	1	1	1	1	1	1	1	1	1	1	1	1	-1	-1	-1	-1
Socs5	0.003788	-0.0015496	-0.00024958	NA	NA	NA	1	-1	0	NA	NA	NA	0.100848	0.0531512	0.212646	NA	NA	NA	83.8101	320.003	NA	NA	NA	0.489198	1	1	1	1	1	1	1	1	1	1	1	1	1	1	1	1	1	1	1	1	-1	-1	-1	-1	-1
Peli1	0.0040435	-0.0065794	-0.00054025	0.00088204	NA	NA	1	-1	-1	1	NA	NA	0.0884057	0.145293	0.155817	0.0850107	NA	NA	83.9399	135.998	356.167	NA	NA	0.38194	1	1	1	1	1	1	1	1	1	1	1	1	1	1	1	1	1	1	1	1	1	-1	-1	-1	-1
Trib3	0.0079156	-0.0050556	2.72e-05	-0.0062671	0.00055246	NA	1	-1	0	0	1	NA	0.0422253	0.0745533	0.471623	0.239731	0.153739	NA	83.988	165.15	368.044	392.059	NA	0.510468	1	1	1	1	1	1	1	1	1	1	1	1	1	1	1	1	1	1	1	1	1	-1	-1	-1	-1
Klf5	0.0021267	-0.0029267	-0.0002825	NA	NA	NA	1	-1	-1	NA	NA	NA	0.126902	0.0778781	0.095073	NA	NA	NA	83.9891	185.242	NA	NA	NA	0.554846	1	1	1	1	1	1	1	1	1	1	1	1	1	1	1	1	1	1	1	1	1	-1	-1	-1	-1
Zic3	0.0034657	-0.0013447	0.0011619	-0.00097716	NA	NA	1	-1	1	-1	NA	NA	0.0938106	0.0944595	0.0764404	0.164004	NA	NA	83.9934	251.637	468	NA	NA	0.240668	1	1	1	1	1	1	1	1	1	1	1	1	1	1	1	1	1	1	1	1	1	-1	-1	-1	-1
Yap1	0.0030007	-0.0010309	NA	NA	NA	NA	1	-1	NA	NA	NA	NA	0.150158	0.0306859	NA	NA	NA	NA	83.9959	NA	NA	NA	NA	0.450215	1	1	1	1	1	1	1	1	1	1	1	1	1	1	1	1	1	1	1	1	-1	-1	-1	-1	-1
Fbln2	0.0036123	-0.0011927	NA	NA	NA	NA	1	-1	NA	NA	NA	NA	0.112432	0.0251959	NA	NA	NA	NA	83.9989	NA	NA	NA	NA	0.555868	1	1	1	1	1	1	1	1	1	1	1	1	1	1	1	1	1	1	1	1	1	-1	-1	-1	-1
Siah2	0.0024243	-0.0011904	0.00011043	NA	NA	NA	1	-1	0	NA	NA	NA	0.115053	0.0690487	0.259716	NA	NA	NA	83.9991	275.908	NA	NA	NA	0.289813	1	1	1	1	1	1	1	1	1	1	1	1	1	1	1	1	1	1	1	1	-1	-1	-1	-1	-1
Plagl2	0.004376	-0.0011525	0.00026257	-0.0036753	NA	NA	1	-1	1	0	NA	NA	0.068198	0.0864966	0.151986	0.210442	NA	NA	83.9993	253.123	560.78	NA	NA	0.253051	1	1	1	1	1	1	1	1	1	1	1	1	1	1	1	1	1	1	1	1	-1	-1	-1	-1	-1
Kazn	0.0014234	-0.0013643	9.448e-05	NA	NA	NA	1	-1	0	NA	NA	NA	0.172924	0.0666423	0.260388	NA	NA	NA	83.9993	252.008	NA	NA	NA	0.348744	1	1	1	1	1	1	1	1	1	1	1	1	1	1	1	1	1	1	1	1	-1	-1	-1	-1	-1
Mex3b	0.0046487	-0.00096801	4.1986e-05	NA	NA	NA	1	-1	0	NA	NA	NA	0.0712334	0.086204	0.410827	NA	NA	NA	83.9997	288.265	NA	NA	NA	0.258734	1	1	1	1	1	1	1	1	1	1	1	1	1	1	1	1	1	1	1	1	-1	-1	-1	-1	-1
Tlk2	0.004335	-0.00047929	NA	NA	NA	NA	1	-1	NA	NA	NA	NA	0.0989554	0.0595373	NA	NA	NA	NA	83.9998	NA	NA	NA	NA	0.211206	1	1	1	1	1	1	1	1	1	1	1	1	1	1	1	1	1	1	1	1	-1	-1	-1	-1	-1
Sema6a	0.0065096	-0.000945	NA	NA	NA	NA	1	-1	NA	NA	NA	NA	0.0397033	0.0195062	NA	NA	NA	NA	83.9999	NA	NA	NA	NA	0.695391	1	1	1	1	1	1	1	1	1	1	1	1	1	1	1	1	1	1	1	1	1	-1	-1	-1	-1
Hs3st3b1	0.005561	-0.0033251	0.00015346	NA	NA	NA	1	-1	0	NA	NA	NA	0.0618815	0.0642945	0.203878	NA	NA	NA	83.9999	204.634	NA	NA	NA	0.389404	1	1	1	1	1	1	1	1	1	1	1	1	1	1	1	1	1	1	1	1	1	-1	-1	-1	-1
D10Wsu102e	0.006902	-0.0020759	0.00064476	NA	NA	NA	1	-1	1	NA	NA	NA	0.0659995	0.0559692	0.0958593	NA	NA	NA	84	291.923	NA	NA	NA	0.349287	1	1	1	1	1	1	1	1	1	1	1	1	1	1	1	1	1	1	1	1	-1	-1	-1	-1	-1
Bdnf	0.0037116	-0.0012288	0.00030414	NA	NA	NA	1	-1	0	NA	NA	NA	0.101329	0.0614157	0.215312	NA	NA	NA	84	344.772	NA	NA	NA	0.279631	1	1	1	1	1	1	1	1	1	1	1	1	1	1	1	1	1	1	1	1	1	-1	-1	-1	-1
Pcdh8	0.0028507	-0.0011819	0.00011718	NA	NA	NA	1	-1	0	NA	NA	NA	0.126338	0.0837609	0.319982	NA	NA	NA	84	298.125	NA	NA	NA	0.202199	1	1	1	1	1	1	1	1	1	1	1	1	1	1	1	1	1	1	1	1	1	-1	-1	-1	-1
2700081O15Rik	0.0048003	-0.0018903	0.00020991	NA	NA	NA	1	-1	1	NA	NA	NA	0.0740425	0.0659254	0.177808	NA	NA	NA	84.0001	250.364	NA	NA	NA	0.311153	1	1	1	1	1	1	1	1	1	1	1	1	1	1	1	1	1	1	1	1	-1	-1	-1	-1	-1
Ppp4r4	0.0036098	-0.0016666	-3.9825e-05	NA	NA	NA	1	-1	0	NA	NA	NA	0.106715	0.0301926	0.466463	NA	NA	NA	84.0003	415.98	NA	NA	NA	0.654481	1	1	1	1	1	1	1	1	1	1	1	1	1	1	1	1	1	1	1	1	-1	-1	-1	-1	-1
Etv3	0.0040973	-0.0013769	0.00018684	NA	NA	NA	1	-1	0	NA	NA	NA	0.0941042	0.06789	0.267743	NA	NA	NA	84.0004	312.009	NA	NA	NA	0.268509	1	1	1	1	1	1	1	1	1	1	1	1	1	1	1	1	1	1	1	1	1	-1	-1	-1	-1
Mark1	0.0022287	-0.0014647	0.00012046	NA	NA	NA	1	-1	0	NA	NA	NA	0.136193	0.046126	0.295698	NA	NA	NA	84.0007	316.856	NA	NA	NA	0.490883	1	1	1	1	1	1	1	1	1	1	1	1	1	1	1	1	1	1	1	1	-1	-1	-1	-1	-1
Gpt2	0.0028655	-0.00014167	0.0030718	NA	NA	NA	1	-1	1	NA	NA	NA	0.0978622	0.150428	0.143153	NA	NA	NA	84.0009	541.183	NA	NA	NA	0.205707	1	1	1	1	1	1	1	1	1	1	1	1	1	1	1	1	1	1	1	1	-1	-1	-1	-1	-1
Six4	0.0050535	-0.0025865	-0.00025649	NA	NA	NA	1	-1	-1	NA	NA	NA	0.0828299	0.0744643	0.157696	NA	NA	NA	84.0018	220.801	NA	NA	NA	0.406129	1	1	1	1	1	1	1	1	1	1	1	1	1	1	1	1	1	1	1	1	-1	-1	-1	-1	-1
Nck2	0.002438	-0.002336	0.000691	NA	NA	NA	1	-1	1	NA	NA	NA	0.139174	0.0785467	0.0576502	NA	NA	NA	84.0031	220.725	NA	NA	NA	0.265633	1	1	1	1	1	1	1	1	1	1	1	1	1	1	1	1	1	1	1	1	1	-1	-1	-1	-1
Zfp131	0.0060043	-0.004301	-0.0002783	NA	NA	NA	1	-1	-1	NA	NA	NA	0.0546526	0.109015	0.100143	NA	NA	NA	84.0049	156.001	NA	NA	NA	0.406632	1	1	1	1	1	1	1	1	1	1	1	1	1	1	1	1	1	1	1	1	1	-1	-1	-1	-1
Usp36	-0.01636	0.0039472	-0.0017407	2.9596e-05	NA	NA	-1	1	-1	0	NA	NA	0.102566	0.0971502	0.117572	0.379491	NA	NA	20.569	84.0066	181.24	NA	NA	0.201694	-1	-1	-1	-1	-1	-1	1	1	1	1	1	1	1	1	1	1	1	1	1	1	1	-1	-1	-1	-1
D4Wsu53e	-0.0025691	0.014168	-0.0037953	0.00018351	-0.0069917	NA	0	1	-1	1	0	NA	0.2435	0.0843267	0.0572807	0.174883	0.214231	NA	47.7947	84.0137	192.827	572.192	NA	0.415817	0	0	0	0	0	0	0	0	0	0	0	0	1	1	1	1	1	1	1	1	-1	-1	-1	-1	-1
Mgea5	0.0023516	-0.0022726	0.0028243	-0.0010114	NA	NA	1	-1	1	-1	NA	NA	0.152519	0.0420026	0.0571962	0.142559	NA	NA	84.0168	295.795	440.002	NA	NA	0.448106	1	1	1	1	1	1	1	1	1	1	1	1	1	1	1	1	1	1	1	1	-1	-1	-1	-1	-1
Zc3h7b	0.0025064	-0.00058061	NA	NA	NA	NA	1	-1	NA	NA	NA	NA	0.120996	0.0388098	NA	NA	NA	NA	84.0996	NA	NA	NA	NA	0.333696	1	1	1	1	1	1	1	1	1	1	1	1	1	1	1	1	1	1	1	1	1	-1	-1	-1	-1
BC018507	0.0049473	-0.00091719	2.9492e-05	NA	NA	NA	1	-1	0	NA	NA	NA	0.0757267	0.0765811	0.462798	NA	NA	NA	84.3596	355.973	NA	NA	NA	0.264778	1	1	1	1	1	1	1	1	1	1	1	1	1	1	1	1	1	1	1	1	1	-1	-1	-1	-1
Slc39a6	0.0045936	-0.0011698	-1.2748e-05	NA	NA	NA	1	-1	0	NA	NA	NA	0.0644833	0.0367364	0.485747	NA	NA	NA	84.4428	407.968	NA	NA	NA	0.557812	1	1	1	1	1	1	1	1	1	1	1	1	1	1	1	1	1	1	1	1	1	-1	-1	-1	-1
Atp2a2	0.0057461	-0.002029	8.3992e-05	NA	NA	NA	1	-1	0	NA	NA	NA	0.0606756	0.0332489	0.387021	NA	NA	NA	84.6415	350.698	NA	NA	NA	0.63866	1	1	1	1	1	1	1	1	1	1	1	1	1	1	1	1	1	1	1	1	1	-1	-1	-1	-1
Slc30a1	0.0015703	0.017442	-0.0038855	-0.00073831	2.3919e-05	0.0011023	0	1	-1	0	0	1	0.258193	0.0228984	0.0125308	0.265584	0.463108	0.136655	39.4658	85.0715	282.33	346.597	514.213	0.944446	0	0	0	0	0	0	0	0	0	0	1	1	1	1	1	1	1	1	1	1	1	-1	-1	-1	-1
Cdk12	0.006225	-0.00052274	NA	NA	NA	NA	1	-1	NA	NA	NA	NA	0.0672108	0.0570998	NA	NA	NA	NA	85.3721	NA	NA	NA	NA	0.306992	1	1	1	1	1	1	1	1	1	1	1	1	1	1	1	1	1	1	1	1	1	-1	-1	-1	-1
Brap	0.0028382	-0.00053635	NA	NA	NA	NA	1	-1	NA	NA	NA	NA	0.122074	0.0479169	NA	NA	NA	NA	86.2141	NA	NA	NA	NA	0.244828	1	1	1	1	1	1	1	1	1	1	1	1	1	1	1	1	1	1	1	1	1	-1	-1	-1	-1
Utp14a	0.004054	-0.00041103	NA	NA	NA	NA	1	-1	NA	NA	NA	NA	0.0883579	0.0627266	NA	NA	NA	NA	86.738	NA	NA	NA	NA	0.220202	1	1	1	1	1	1	1	1	1	1	1	1	1	1	1	1	1	1	1	1	1	-1	-1	-1	-1
Tbc1d9	0.0052948	-0.0047104	2.6777e-05	NA	NA	NA	1	-1	0	NA	NA	NA	0.0653728	0.067833	0.419868	NA	NA	NA	87.4905	179.862	NA	NA	NA	0.441835	1	1	1	1	1	1	1	1	1	1	1	1	1	1	1	1	1	1	1	1	1	-1	-1	-1	-1
Fam76b	0.0035481	-0.0018005	0.00045655	NA	NA	NA	1	-1	1	NA	NA	NA	0.0937542	0.0814596	0.0866068	NA	NA	NA	87.9907	235.976	NA	NA	NA	0.205369	1	1	1	1	1	1	1	1	1	1	1	1	1	1	1	1	1	1	1	1	1	-1	-1	-1	-1
Specc1l	0.0048552	-0.00053103	NA	NA	NA	NA	1	-1	NA	NA	NA	NA	0.0780916	0.051316	NA	NA	NA	NA	87.9984	NA	NA	NA	NA	0.288396	1	1	1	1	1	1	1	1	1	1	1	1	1	1	1	1	1	1	1	1	1	-1	-1	-1	-1
Zfp746	0.0035369	-0.00040954	NA	NA	NA	NA	1	-1	NA	NA	NA	NA	0.0911926	0.0616955	NA	NA	NA	NA	87.9996	NA	NA	NA	NA	0.206959	1	1	1	1	1	1	1	1	1	1	1	1	1	1	1	1	1	1	1	1	1	1	-1	-1	-1
Fzd10	0.0022923	-0.0018067	-0.00078336	NA	NA	NA	1	-1	-1	NA	NA	NA	0.123022	0.0634648	0.0527627	NA	NA	NA	87.9998	260.761	NA	NA	NA	0.677563	1	1	1	1	1	1	1	1	1	1	1	1	1	1	1	1	1	1	1	1	1	1	-1	-1	-1
Has2	0.0031904	-0.00061464	NA	NA	NA	NA	1	-1	NA	NA	NA	NA	0.129314	0.0543026	NA	NA	NA	NA	88	NA	NA	NA	NA	0.201001	1	1	1	1	1	1	1	1	1	1	1	1	1	1	1	1	1	1	1	1	1	1	-1	-1	-1
Dnajc5	0.0030399	-0.0014283	-3.3172e-05	NA	NA	NA	1	-1	0	NA	NA	NA	0.085233	0.0591567	0.420815	NA	NA	NA	88.0051	287.999	NA	NA	NA	0.431404	1	1	1	1	1	1	1	1	1	1	1	1	1	1	1	1	1	1	1	1	1	1	-1	-1	-1
Cpeb2	0.0041415	-0.0027601	-5.1619e-05	NA	NA	NA	1	-1	0	NA	NA	NA	0.0938778	0.0506186	0.403328	NA	NA	NA	88.0144	260.738	NA	NA	NA	0.521591	1	1	1	1	1	1	1	1	1	1	1	1	1	1	1	1	1	1	1	1	1	-1	-1	-1	-1
Ctdp1	0.003287	-0.0011863	0.0002354	NA	NA	NA	1	-1	0	NA	NA	NA	0.102245	0.0510996	0.257547	NA	NA	NA	88.0262	363.964	NA	NA	NA	0.361593	1	1	1	1	1	1	1	1	1	1	1	1	1	1	1	1	1	1	1	1	1	-1	-1	-1	-1
Rnf6	0.004945	-0.0013072	-0.00017989	NA	NA	NA	1	-1	0	NA	NA	NA	0.0660103	0.0930618	0.219921	NA	NA	NA	88.0831	263.998	NA	NA	NA	0.302859	1	1	1	1	1	1	1	1	1	1	1	1	1	1	1	1	1	1	1	1	1	1	-1	-1	-1
Ctnna1	0.00421	-0.0013105	0.00098658	NA	NA	NA	1	-1	0	NA	NA	NA	0.0640037	0.0194111	0.340021	NA	NA	NA	88.1731	547.98	NA	NA	NA	0.736221	1	1	1	1	1	1	1	1	1	1	1	1	1	1	1	1	1	1	1	1	1	1	-1	-1	-1
1190002N15Rik	0.0073525	-0.0023779	-0.00033652	NA	NA	NA	1	-1	-1	NA	NA	NA	0.0401965	0.0683032	0.103108	NA	NA	NA	88.6028	224.388	NA	NA	NA	0.541899	1	1	1	1	1	1	1	1	1	1	1	1	1	1	1	1	1	1	1	1	1	1	-1	-1	-1
Nup98	0.0043482	-0.00056119	NA	NA	NA	NA	1	-1	NA	NA	NA	NA	0.0959574	0.0584968	NA	NA	NA	NA	88.6423	NA	NA	NA	NA	0.209579	1	1	1	1	1	1	1	1	1	1	1	1	1	1	1	1	1	1	1	1	1	1	-1	-1	-1
Tnc	0.0027449	-0.0025382	-0.0010925	-0.00012755	NA	NA	1	-1	-1	0	NA	NA	0.105847	0.0304315	0.13562	0.425511	NA	NA	88.8266	316.029	465.198	NA	NA	0.823757	1	1	1	1	1	1	1	1	1	1	1	1	1	1	1	1	1	1	1	1	1	1	-1	-1	-1
Epc1	0.0073425	-0.0057635	-0.00028926	NA	NA	NA	1	-1	-1	NA	NA	NA	0.0565369	0.131619	0.126495	NA	NA	NA	89.3246	152.003	NA	NA	NA	0.32042	1	1	1	1	1	1	1	1	1	1	1	1	1	1	1	1	1	1	1	1	1	1	-1	-1	-1
Vps8	0.0026743	-0.00066873	NA	NA	NA	NA	1	-1	NA	NA	NA	NA	0.131866	0.0429209	NA	NA	NA	NA	89.3815	NA	NA	NA	NA	0.288337	1	1	1	1	1	1	1	1	1	1	1	1	1	1	1	1	1	1	1	1	1	1	-1	-1	-1
Rbbp6	0.0073414	-0.0038242	0.00079472	-0.0011496	NA	NA	1	-1	1	-1	NA	NA	0.0369828	0.0377472	0.122159	0.075331	NA	NA	89.6853	230.621	406.875	NA	NA	0.658842	1	1	1	1	1	1	1	1	1	1	1	1	1	1	1	1	1	1	1	1	1	1	-1	-1	-1
Zfp777	0.0063829	-0.0014215	-9.3967e-05	NA	NA	NA	1	-1	0	NA	NA	NA	0.0482986	0.0437547	0.37394	NA	NA	NA	89.7887	357.936	NA	NA	NA	0.542733	1	1	1	1	1	1	1	1	1	1	1	1	1	1	1	1	1	1	1	1	1	1	-1	-1	-1
Clic4	0.001838	-0.0014699	0.00088238	NA	NA	NA	1	-1	1	NA	NA	NA	0.169065	0.0678416	0.063718	NA	NA	NA	90.4156	295.81	NA	NA	NA	0.255818	1	1	1	1	1	1	1	1	1	1	1	1	1	1	1	1	1	1	1	1	1	1	-1	-1	-1
Axin2	0.011314	-0.0073956	-0.001238	0.0008339	-0.00050372	NA	1	-1	-1	0	-1	NA	0.0193522	0.0507876	0.0724626	0.318288	0.109614	NA	90.4884	153.568	319.997	377.214	NA	0.820898	1	1	1	1	1	1	1	1	1	1	1	1	1	1	1	1	1	1	1	1	1	1	-1	-1	-1
D5Ertd579e	0.0066387	-0.0016166	0.00011225	NA	NA	NA	1	-1	0	NA	NA	NA	0.0551987	0.0566713	0.348574	NA	NA	NA	91.0598	320.028	NA	NA	NA	0.408532	1	1	1	1	1	1	1	1	1	1	1	1	1	1	1	1	1	1	1	1	1	1	-1	-1	-1
Srsf4	0.003732	-0.0014232	-0.00020652	NA	NA	NA	1	-1	0	NA	NA	NA	0.0931571	0.0954632	0.207854	NA	NA	NA	91.2418	262.586	NA	NA	NA	0.271496	1	1	1	1	1	1	1	1	1	1	1	1	1	1	1	1	1	1	1	1	1	1	-1	-1	-1
Bach1	0.0067985	-0.0044227	-0.00041459	NA	NA	NA	1	-1	-1	NA	NA	NA	0.0358945	0.0320503	0.0693195	NA	NA	NA	91.2602	220.925	NA	NA	NA	0.812805	1	1	1	1	1	1	1	1	1	1	1	1	1	1	1	1	1	1	1	1	1	1	-1	-1	-1
Nars	0.0044022	-0.00050231	NA	NA	NA	NA	1	-1	NA	NA	NA	NA	0.0829713	0.0567954	NA	NA	NA	NA	91.3811	NA	NA	NA	NA	0.249889	1	1	1	1	1	1	1	1	1	1	1	1	1	1	1	1	1	1	1	1	1	1	-1	-1	-1
Txnrd1	0.0033245	-0.0022523	0.00051661	NA	NA	NA	1	-1	1	NA	NA	NA	0.103105	0.0339135	0.137968	NA	NA	NA	91.8762	347.647	NA	NA	NA	0.610221	1	1	1	1	1	1	1	1	1	1	1	1	1	1	1	1	1	1	1	1	1	1	-1	-1	-1
Sesn2	0.010529	-0.01501	-0.00031991	NA	NA	NA	1	-1	-1	NA	NA	NA	0.0288137	0.0807659	0.0803488	NA	NA	NA	91.9282	124.073	NA	NA	NA	0.58707	1	1	1	1	1	1	1	1	1	1	1	1	1	1	1	1	1	1	1	1	1	1	-1	-1	-1
Zfp629	0.0043315	-0.00090872	-2.5567e-06	NA	NA	NA	1	-1	0	NA	NA	NA	0.0638403	0.0909846	0.494318	NA	NA	NA	91.958	293.432	NA	NA	NA	0.284255	1	1	1	1	1	1	1	1	1	1	1	1	1	1	1	1	1	1	1	1	1	1	-1	-1	-1
Tada2b	0.0039069	-0.00051382	NA	NA	NA	NA	1	-1	NA	NA	NA	NA	0.0855506	0.0550852	NA	NA	NA	NA	91.9952	NA	NA	NA	NA	0.239614	1	1	1	1	1	1	1	1	1	1	1	1	1	1	1	1	1	1	1	1	1	1	1	-1	-1
Zfp146	0.0045323	-0.00018619	NA	NA	NA	NA	1	-1	NA	NA	NA	NA	0.0686718	0.124282	NA	NA	NA	NA	91.9969	NA	NA	NA	NA	0.293084	1	1	1	1	1	1	1	1	1	1	1	1	1	1	1	1	1	1	1	1	1	1	-1	-1	-1
Herpud1	0.0060601	-0.014015	-8.5575e-06	NA	NA	NA	1	-1	0	NA	NA	NA	0.0440356	0.0765396	0.462779	NA	NA	NA	91.9984	125.811	NA	NA	NA	0.515361	1	1	1	1	1	1	1	1	1	1	1	1	1	1	1	1	1	1	1	1	1	1	-1	-1	-1
Traf4	0.0013781	-0.0011146	0.003152	-0.010916	0.0002863	NA	1	-1	1	-1	0	NA	0.178986	0.107349	0.0718325	0.149373	0.242571	NA	91.9991	259.512	363.998	392.274	NA	0.237549	1	1	1	1	1	1	1	1	1	1	1	1	1	1	1	1	1	1	1	1	1	1	1	-1	-1
Jag1	0.0062731	-0.0031631	0.00074597	NA	NA	NA	1	-1	1	NA	NA	NA	0.0494739	0.0521299	0.0511338	NA	NA	NA	91.9992	230.82	NA	NA	NA	0.460534	1	1	1	1	1	1	1	1	1	1	1	1	1	1	1	1	1	1	1	1	1	1	-1	-1	-1
Zzz3	0.0057447	-0.00088458	NA	NA	NA	NA	1	-1	NA	NA	NA	NA	0.0506266	0.0255266	NA	NA	NA	NA	92.0487	NA	NA	NA	NA	0.575597	1	1	1	1	1	1	1	1	1	1	1	1	1	1	1	1	1	1	1	1	1	1	-1	-1	-1
Ldlr	0.0042131	-0.0062313	0.00041405	NA	NA	NA	1	-1	1	NA	NA	NA	0.0555813	0.0335013	0.0655214	NA	NA	NA	92.3161	198.263	NA	NA	NA	0.763441	1	1	1	1	1	1	1	1	1	1	1	1	1	1	1	1	1	1	1	1	1	1	1	-1	-1
Atp1a1	0.0050053	-0.00062052	NA	NA	NA	NA	1	-1	NA	NA	NA	NA	0.0681606	0.0462772	NA	NA	NA	NA	92.5429	NA	NA	NA	NA	0.328375	1	1	1	1	1	1	1	1	1	1	1	1	1	1	1	1	1	1	1	1	1	1	1	-1	-1
Nufip2	0.0069087	-0.0040773	-0.00055733	0.0062649	-0.0011408	NA	1	-1	0	0	-1	NA	0.0417191	0.053059	0.211648	0.237852	0.0783308	NA	92.5727	209.891	364.255	395.995	NA	0.596979	1	1	1	1	1	1	1	1	1	1	1	1	1	1	1	1	1	1	1	1	1	1	1	-1	-1
Bag5	0.0065356	-0.0022667	0.00016296	NA	NA	NA	1	-1	0	NA	NA	NA	0.0494472	0.0477074	0.263964	NA	NA	NA	92.7258	292.018	NA	NA	NA	0.493012	1	1	1	1	1	1	1	1	1	1	1	1	1	1	1	1	1	1	1	1	1	1	1	-1	-1
Bclaf1	0.0072978	-0.0017497	0.0036389	-0.00039743	NA	NA	1	-1	1	-1	NA	NA	0.0284743	0.0326085	0.0685073	0.164835	NA	NA	93.0185	323.817	404	NA	NA	0.686846	1	1	1	1	1	1	1	1	1	1	1	1	1	1	1	1	1	1	1	1	1	1	1	-1	-1
Stau1	0.0040472	-0.00078574	NA	NA	NA	NA	1	-1	NA	NA	NA	NA	0.071637	0.0312291	NA	NA	NA	NA	93.2527	NA	NA	NA	NA	0.453152	1	1	1	1	1	1	1	1	1	1	1	1	1	1	1	1	1	1	1	1	1	1	1	-1	-1
Arl4a	0.0043385	-0.0010735	NA	NA	NA	NA	1	-1	NA	NA	NA	NA	0.0584352	0.0199107	NA	NA	NA	NA	93.8374	NA	NA	NA	NA	0.665738	1	1	1	1	1	1	1	1	1	1	1	1	1	1	1	1	1	1	1	1	1	1	1	-1	-1
Nisch	0.0034342	-0.00041528	NA	NA	NA	NA	1	-1	NA	NA	NA	NA	0.0827058	0.0621822	NA	NA	NA	NA	95.9976	NA	NA	NA	NA	0.222372	1	1	1	1	1	1	1	1	1	1	1	1	1	1	1	1	1	1	1	1	1	1	1	1	-1
Srp68	0.0028855	-0.00041002	NA	NA	NA	NA	1	-1	NA	NA	NA	NA	0.0901843	0.0580526	NA	NA	NA	NA	95.9998	NA	NA	NA	NA	0.217647	1	1	1	1	1	1	1	1	1	1	1	1	1	1	1	1	1	1	1	1	1	1	1	1	-1
Zfp263	0.0034305	-0.0024604	-0.00020112	NA	NA	NA	1	-1	-1	NA	NA	NA	0.0828594	0.0627901	0.192354	NA	NA	NA	96.0083	251.968	NA	NA	NA	0.509798	1	1	1	1	1	1	1	1	1	1	1	1	1	1	1	1	1	1	1	1	1	1	1	1	-1
Zfp703	0.0079516	-0.022447	-0.0003259	NA	NA	NA	1	-1	-1	NA	NA	NA	0.0397294	0.11606	0.0919227	NA	NA	NA	97.3261	120.433	NA	NA	NA	0.487799	1	1	1	1	1	1	1	1	1	1	1	1	1	1	1	1	1	1	1	1	1	1	1	1	-1
Vangl1	0.0017602	-0.0016546	-0.00020446	NA	NA	NA	1	-1	-1	NA	NA	NA	0.139466	0.086639	0.172669	NA	NA	NA	97.6271	245.172	NA	NA	NA	0.381553	1	1	1	1	1	1	1	1	1	1	1	1	1	1	1	1	1	1	1	1	1	1	1	1	-1
Abhd2	0.0013984	-0.0026652	-0.00012202	NA	NA	NA	1	-1	-1	NA	NA	NA	0.12798	0.0513152	0.185979	NA	NA	NA	97.6296	222.366	NA	NA	NA	0.679017	1	1	1	1	1	1	1	1	1	1	1	1	1	1	1	1	1	1	1	1	1	1	1	1	-1
Sall3	0.0044869	-0.00032434	NA	NA	NA	NA	1	-1	NA	NA	NA	NA	0.0409852	0.0508785	NA	NA	NA	NA	97.8763	NA	NA	NA	NA	0.519369	1	1	1	1	1	1	1	1	1	1	1	1	1	1	1	1	1	1	1	1	1	1	1	1	-1
Zyx	0.0045885	-0.00095733	NA	NA	NA	NA	1	-1	NA	NA	NA	NA	0.0804283	0.0353101	NA	NA	NA	NA	97.9003	NA	NA	NA	NA	0.391484	1	1	1	1	1	1	1	1	1	1	1	1	1	1	1	1	1	1	1	1	1	1	1	1	-1
Tle1	0.0024772	-0.00035473	NA	NA	NA	NA	1	-1	NA	NA	NA	NA	0.095441	0.0610932	NA	NA	NA	NA	98.2108	NA	NA	NA	NA	0.201028	1	1	1	1	1	1	1	1	1	1	1	1	1	1	1	1	1	1	1	1	1	1	1	1	-1
Ticrr	0.0042007	-0.00020737	NA	NA	NA	NA	1	-1	NA	NA	NA	NA	0.0797027	0.138895	NA	NA	NA	NA	98.4666	NA	NA	NA	NA	0.213373	1	1	1	1	1	1	1	1	1	1	1	1	1	1	1	1	1	1	1	1	1	1	1	1	-1
Arih1	0.0039616	-0.0012801	0.00021829	NA	NA	NA	1	-1	0	NA	NA	NA	0.0792905	0.0760267	0.244234	NA	NA	NA	98.6067	316.061	NA	NA	NA	0.234972	1	1	1	1	1	1	1	1	1	1	1	1	1	1	1	1	1	1	1	1	1	1	1	1	-1
Ccdc88c	0.0052895	-0.00041035	NA	NA	NA	NA	1	-1	NA	NA	NA	NA	0.0681779	0.0786894	NA	NA	NA	NA	98.6564	NA	NA	NA	NA	0.275032	1	1	1	1	1	1	1	1	1	1	1	1	1	1	1	1	1	1	1	1	1	1	1	1	-1
Irs1	0.0033374	-0.001443	9.7154e-05	NA	NA	NA	1	-1	0	NA	NA	NA	0.0718883	0.0566005	0.334842	NA	NA	NA	99.9859	319.976	NA	NA	NA	0.403529	1	1	1	1	1	1	1	1	1	1	1	1	1	1	1	1	1	1	1	1	1	1	1	1	1
Zfand2a	0.0054135	-0.0035405	-9.2841e-05	NA	NA	NA	1	-1	0	NA	NA	NA	0.0567163	0.0602129	0.307557	NA	NA	NA	100	225.951	NA	NA	NA	0.484635	1	1	1	1	1	1	1	1	1	1	1	1	1	1	1	1	1	1	1	1	1	1	1	1	-1
Fam84a	0.0070175	-0.0017907	-0.00026903	NA	NA	NA	1	-1	-1	NA	NA	NA	0.0304344	0.0315656	0.171121	NA	NA	NA	100	341.566	NA	NA	NA	0.740563	1	1	1	1	1	1	1	1	1	1	1	1	1	1	1	1	1	1	1	1	1	1	1	1	-1
Dnajc25	0.0019272	-0.00059794	NA	NA	NA	NA	1	-1	NA	NA	NA	NA	0.167318	0.0530678	NA	NA	NA	NA	100.001	NA	NA	NA	NA	0.204358	1	1	1	1	1	1	1	1	1	1	1	1	1	1	1	1	1	1	1	1	1	1	1	1	-1
Rnf2	0.0031009	-0.001274	0.00051592	NA	NA	NA	1	-1	1	NA	NA	NA	0.0842722	0.0658273	0.102432	NA	NA	NA	100.007	316.038	NA	NA	NA	0.255156	1	1	1	1	1	1	1	1	1	1	1	1	1	1	1	1	1	1	1	1	1	1	1	1	-1
Slc1a4	0.0069555	-0.0010782	0.00042889	NA	NA	NA	1	-1	0	NA	NA	NA	0.0387553	0.041194	0.281678	NA	NA	NA	100.032	454.422	NA	NA	NA	0.546396	1	1	1	1	1	1	1	1	1	1	1	1	1	1	1	1	1	1	1	1	1	1	1	1	1
Khdrbs1	0.004491	-0.00039837	NA	NA	NA	NA	1	-1	NA	NA	NA	NA	0.0536526	0.0584331	NA	NA	NA	NA	100.394	NA	NA	NA	NA	0.373342	1	1	1	1	1	1	1	1	1	1	1	1	1	1	1	1	1	1	1	1	1	1	1	1	1
Dcbld1	0.0026706	-0.0054251	-0.00036456	NA	NA	NA	1	-1	-1	NA	NA	NA	0.119003	0.111484	0.105022	NA	NA	NA	101.154	170.282	NA	NA	NA	0.450489	1	1	1	1	1	1	1	1	1	1	1	1	1	1	1	1	1	1	1	1	1	1	1	1	1
Chd2	0.003636	-0.0021888	-0.00017947	NA	NA	NA	1	-1	0	NA	NA	NA	0.0781311	0.0873743	0.210767	NA	NA	NA	101.237	235.996	NA	NA	NA	0.33297	1	1	1	1	1	1	1	1	1	1	1	1	1	1	1	1	1	1	1	1	1	1	1	1	1
Srsf6	0.0048587	-0.0010831	-0.004393	-0.00016278	NA	NA	1	-1	-1	-1	NA	NA	0.0356794	0.0833387	0.135376	0.194617	NA	NA	101.779	259.999	306.703	NA	NA	0.756055	1	1	1	1	1	1	1	1	1	1	1	1	1	1	1	1	1	1	1	1	1	1	1	1	1
Smg7	0.00291	-0.0013922	0.00085033	-0.0014955	NA	NA	1	-1	1	-1	NA	NA	0.0719346	0.0740915	0.0989137	0.0943534	NA	NA	102.063	272.019	467.091	NA	NA	0.280139	1	1	1	1	1	1	1	1	1	1	1	1	1	1	1	1	1	1	1	1	1	1	1	1	1
B3gnt7	0.006116	-0.00016755	NA	NA	NA	NA	1	-1	NA	NA	NA	NA	0.0614075	0.192282	NA	NA	NA	NA	102.845	NA	NA	NA	NA	0.344259	1	1	1	1	1	1	1	1	1	1	1	1	1	1	1	1	1	1	1	1	1	1	1	1	1
Asb1	0.0037798	-0.0088341	0.00024363	NA	NA	NA	1	-1	1	NA	NA	NA	0.0743789	0.0895248	0.125732	NA	NA	NA	103.083	156	NA	NA	NA	0.393127	1	1	1	1	1	1	1	1	1	1	1	1	1	1	1	1	1	1	1	1	1	1	1	1	1
Nlrc4	0.0039024	-0.00077967	NA	NA	NA	NA	1	-1	NA	NA	NA	NA	0.0732939	0.0359907	NA	NA	NA	NA	103.378	NA	NA	NA	NA	0.392642	1	1	1	1	1	1	1	1	1	1	1	1	1	1	1	1	1	1	1	1	1	1	1	1	1
Foxn3	0.0049477	-0.00056274	NA	NA	NA	NA	1	-1	NA	NA	NA	NA	0.0774324	0.0662446	NA	NA	NA	NA	103.648	NA	NA	NA	NA	0.239969	1	1	1	1	1	1	1	1	1	1	1	1	1	1	1	1	1	1	1	1	1	1	1	1	1
Ddx21	0.0024882	-0.00045717	0.00040607	NA	NA	NA	1	-1	0	NA	NA	NA	0.0649361	0.0500035	0.29217	NA	NA	NA	103.744	495.799	NA	NA	NA	0.349505	1	1	1	1	1	1	1	1	1	1	1	1	1	1	1	1	1	1	1	1	1	1	1	1	1
Tfcp2l1	0.003168	-0.00070355	NA	NA	NA	NA	1	-1	NA	NA	NA	NA	0.104388	0.0501802	NA	NA	NA	NA	103.824	NA	NA	NA	NA	0.239179	1	1	1	1	1	1	1	1	1	1	1	1	1	1	1	1	1	1	1	1	1	1	1	1	1
Zswim6	0.0044546	-0.0040813	5.6524e-07	NA	NA	NA	1	-1	0	NA	NA	NA	0.0665874	0.0987563	0.49849	NA	NA	NA	103.879	188.006	NA	NA	NA	0.284035	1	1	1	1	1	1	1	1	1	1	1	1	1	1	1	1	1	1	1	1	1	1	1	1	1
Elf1	0.0064219	-0.0028544	-0.00033947	NA	NA	NA	1	-1	-1	NA	NA	NA	0.0310228	0.0344035	0.100182	NA	NA	NA	103.999	272.008	NA	NA	NA	0.764875	1	1	1	1	1	1	1	1	1	1	1	1	1	1	1	1	1	1	1	1	1	1	1	1	1
Sp5	0.0052336	-0.0043427	-0.00039294	NA	NA	NA	1	-1	-1	NA	NA	NA	0.0346738	0.0654669	0.0611372	NA	NA	NA	104.016	186.992	NA	NA	NA	0.667059	1	1	1	1	1	1	1	1	1	1	1	1	1	1	1	1	1	1	1	1	1	1	1	1	1
Cggbp1	0.0021931	-0.0018201	0.00033676	NA	NA	NA	1	-1	1	NA	NA	NA	0.122445	0.0676357	0.159904	NA	NA	NA	104.467	292.029	NA	NA	NA	0.29711	1	1	1	1	1	1	1	1	1	1	1	1	1	1	1	1	1	1	1	1	1	1	1	1	1
Tfe3	0.0028977	-0.0015291	0.00033721	-0.0089696	NA	NA	1	-1	1	-1	NA	NA	0.0760766	0.190106	0.0978447	0.172322	NA	NA	105.018	191.965	574.034	NA	NA	0.205881	1	1	1	1	1	1	1	1	1	1	1	1	1	1	1	1	1	1	1	1	1	1	1	1	1
Zfp715	0.0041797	-0.0015464	0.0010333	NA	NA	NA	1	-1	1	NA	NA	NA	0.0617392	0.0445171	0.0788977	NA	NA	NA	105.353	367.991	NA	NA	NA	0.402675	1	1	1	1	1	1	1	1	1	1	1	1	1	1	1	1	1	1	1	1	1	1	1	1	1
Als2	0.0048066	-0.00086359	NA	NA	NA	NA	1	-1	NA	NA	NA	NA	0.0605912	0.0352886	NA	NA	NA	NA	105.499	NA	NA	NA	NA	0.425498	1	1	1	1	1	1	1	1	1	1	1	1	1	1	1	1	1	1	1	1	1	1	1	1	1
Ank2	0.0030046	-0.00052925	NA	NA	NA	NA	1	-1	NA	NA	NA	NA	0.0907046	0.0544093	NA	NA	NA	NA	105.536	NA	NA	NA	NA	0.231027	1	1	1	1	1	1	1	1	1	1	1	1	1	1	1	1	1	1	1	1	1	1	1	1	1
Zfp445	0.0040789	-0.00033439	NA	NA	NA	NA	1	-1	NA	NA	NA	NA	0.0785828	0.0983161	NA	NA	NA	NA	105.65	NA	NA	NA	NA	0.205486	1	1	1	1	1	1	1	1	1	1	1	1	1	1	1	1	1	1	1	1	1	1	1	1	1
Tmem248	0.0022924	-0.005053	-6.8684e-05	NA	NA	NA	1	-1	0	NA	NA	NA	0.100657	0.133214	0.294048	NA	NA	NA	105.718	155.999	NA	NA	NA	0.252862	1	1	1	1	1	1	1	1	1	1	1	1	1	1	1	1	1	1	1	1	1	1	1	1	1
Zfp623	0.0042315	-0.0009946	0.0003404	NA	NA	NA	1	-1	1	NA	NA	NA	0.0538351	0.0696615	0.167913	NA	NA	NA	106.169	343.963	NA	NA	NA	0.333685	1	1	1	1	1	1	1	1	1	1	1	1	1	1	1	1	1	1	1	1	1	1	1	1	1
Acly	0.0040003	-0.0010224	0.0006201	NA	NA	NA	1	-1	1	NA	NA	NA	0.0624013	0.0843049	0.0969036	NA	NA	NA	106.35	325.733	NA	NA	NA	0.279861	1	1	1	1	1	1	1	1	1	1	1	1	1	1	1	1	1	1	1	1	1	1	1	1	1
Grlf1	0.0045129	-0.00032648	NA	NA	NA	NA	1	-1	NA	NA	NA	NA	0.0720403	0.10157	NA	NA	NA	NA	106.577	NA	NA	NA	NA	0.243206	1	1	1	1	1	1	1	1	1	1	1	1	1	1	1	1	1	1	1	1	1	1	1	1	1
1810026J23Rik	0.0036511	-0.0021735	0.00036136	NA	NA	NA	1	-1	1	NA	NA	NA	0.0963971	0.079877	0.177024	NA	NA	NA	106.587	280.004	NA	NA	NA	0.214048	1	1	1	1	1	1	1	1	1	1	1	1	1	1	1	1	1	1	1	1	1	1	1	1	1
Tsr1	0.003231	-0.0012527	-0.00014891	NA	NA	NA	1	-1	0	NA	NA	NA	0.057579	0.0616118	0.226044	NA	NA	NA	106.76	299.388	NA	NA	NA	0.445929	1	1	1	1	1	1	1	1	1	1	1	1	1	1	1	1	1	1	1	1	1	1	1	1	1
Alkbh5	0.0037674	-0.00192	0.0023322	-0.00076898	NA	NA	1	-1	1	0	NA	NA	0.0825883	0.0604536	0.11157	0.201103	NA	NA	107.533	316.697	435.977	NA	NA	0.245434	1	1	1	1	1	1	1	1	1	1	1	1	1	1	1	1	1	1	1	1	1	1	1	1	1
Tle3	0.0049604	-0.0034231	0.0019163	-0.00082623	NA	NA	1	-1	1	-1	NA	NA	0.0453334	0.0500253	0.055471	0.139787	NA	NA	107.91	248.01	432.05	NA	NA	0.484687	1	1	1	1	1	1	1	1	1	1	1	1	1	1	1	1	1	1	1	1	1	1	1	1	1
Il6ra	0.0035385	-0.0030577	-0.00065321	NA	NA	NA	1	-1	-1	NA	NA	NA	0.0950152	0.0765414	0.0869854	NA	NA	NA	107.944	247.994	NA	NA	NA	0.530066	1	1	1	1	1	1	1	1	1	1	1	1	1	1	1	1	1	1	1	1	1	1	1	1	1
Scaf4	0.0038363	-0.0038986	0.0022503	-0.0014511	NA	NA	1	-1	1	-1	NA	NA	0.0606607	0.0478354	0.0627877	0.0657562	NA	NA	107.951	240.851	399.923	NA	NA	0.475356	1	1	1	1	1	1	1	1	1	1	1	1	1	1	1	1	1	1	1	1	1	1	1	1	1
Dhx9	0.0035768	-0.00073274	NA	NA	NA	NA	1	-1	NA	NA	NA	NA	0.0697426	0.0382428	NA	NA	NA	NA	107.976	NA	NA	NA	NA	0.373927	1	1	1	1	1	1	1	1	1	1	1	1	1	1	1	1	1	1	1	1	1	1	1	1	1
Tet3	0.0061054	-0.0019703	-0.00034168	NA	NA	NA	1	-1	-1	NA	NA	NA	0.0330782	0.0680387	0.106715	NA	NA	NA	107.988	259.927	NA	NA	NA	0.589583	1	1	1	1	1	1	1	1	1	1	1	1	1	1	1	1	1	1	1	1	1	1	1	1	1
Insig1	0.0043282	-0.0059533	0.0009611	0.0072642	NA	NA	1	-1	1	1	NA	NA	0.052596	0.0371967	0.0466109	0.13914	NA	NA	107.999	224.927	563.825	NA	NA	0.68474	1	1	1	1	1	1	1	1	1	1	1	1	1	1	1	1	1	1	1	1	1	1	1	1	1
Ptbp1	0.0017071	-0.0006586	NA	NA	NA	NA	1	-1	NA	NA	NA	NA	0.171263	0.0506761	NA	NA	NA	NA	108	NA	NA	NA	NA	0.225191	1	1	1	1	1	1	1	1	1	1	1	1	1	1	1	1	1	1	1	1	1	1	1	1	1
Tmem170b	0.0015635	-0.001604	0.00032862	NA	NA	NA	1	-1	1	NA	NA	NA	0.14247	0.0629851	0.143799	NA	NA	NA	108	296.721	NA	NA	NA	0.328591	1	1	1	1	1	1	1	1	1	1	1	1	1	1	1	1	1	1	1	1	1	1	1	1	1
Cdk13	0.003631	-0.0020961	-2.419e-05	NA	NA	NA	1	-1	0	NA	NA	NA	0.08081	0.0687843	0.458725	NA	NA	NA	108	282.155	NA	NA	NA	0.357438	1	1	1	1	1	1	1	1	1	1	1	1	1	1	1	1	1	1	1	1	1	1	1	1	1
Etv1	0.0035972	-0.0007102	NA	NA	NA	NA	1	-1	NA	NA	NA	NA	0.0761534	0.0434078	NA	NA	NA	NA	108	NA	NA	NA	NA	0.318596	1	1	1	1	1	1	1	1	1	1	1	1	1	1	1	1	1	1	1	1	1	1	1	1	1
Cers4	0.0021631	-0.004815	-0.00032992	NA	NA	NA	1	-1	-1	NA	NA	NA	0.124268	0.119919	0.112818	NA	NA	NA	108	179.379	NA	NA	NA	0.440245	1	1	1	1	1	1	1	1	1	1	1	1	1	1	1	1	1	1	1	1	1	1	1	1	1
Zfp281	0.0030531	-0.00067233	NA	NA	NA	NA	1	-1	NA	NA	NA	NA	0.0837436	0.0429773	NA	NA	NA	NA	108	NA	NA	NA	NA	0.310925	1	1	1	1	1	1	1	1	1	1	1	1	1	1	1	1	1	1	1	1	1	1	1	1	1
Nt5dc3	0.003017	-0.0036231	-4.9912e-05	NA	NA	NA	1	-1	0	NA	NA	NA	0.0840028	0.0895567	0.377949	NA	NA	NA	108	207.982	NA	NA	NA	0.378068	1	1	1	1	1	1	1	1	1	1	1	1	1	1	1	1	1	1	1	1	1	1	1	1	1
Eaf1	0.0054194	-0.0041062	3.019e-05	NA	NA	NA	1	-1	0	NA	NA	NA	0.0478083	0.0578668	0.430742	NA	NA	NA	108	228.02	NA	NA	NA	0.505164	1	1	1	1	1	1	1	1	1	1	1	1	1	1	1	1	1	1	1	1	1	1	1	1	1
Chd1	0.0045578	-0.00063785	NA	NA	NA	NA	1	-1	NA	NA	NA	NA	0.0612023	0.0456459	NA	NA	NA	NA	108	NA	NA	NA	NA	0.362765	1	1	1	1	1	1	1	1	1	1	1	1	1	1	1	1	1	1	1	1	1	1	1	1	1
Reep3	0.0019024	-0.00063549	NA	NA	NA	NA	1	-1	NA	NA	NA	NA	0.146748	0.0521012	NA	NA	NA	NA	108.001	NA	NA	NA	NA	0.217733	1	1	1	1	1	1	1	1	1	1	1	1	1	1	1	1	1	1	1	1	1	1	1	1	1
Dsg2	0.0013129	-0.0013397	0.0002129	NA	NA	NA	1	-1	0	NA	NA	NA	0.176018	0.0394429	0.362336	NA	NA	NA	108.001	431.972	NA	NA	NA	0.532796	1	1	1	1	1	1	1	1	1	1	1	1	1	1	1	1	1	1	1	1	1	1	1	1	1
Gja1	0.0029536	-0.0044015	0.00046269	NA	NA	NA	1	-1	1	NA	NA	NA	0.0893559	0.0560942	0.0946586	NA	NA	NA	108.002	228.021	NA	NA	NA	0.489078	1	1	1	1	1	1	1	1	1	1	1	1	1	1	1	1	1	1	1	1	1	1	1	1	1
Tcf12	0.0041552	-0.00059885	NA	NA	NA	NA	1	-1	NA	NA	NA	NA	0.0698812	0.0542065	NA	NA	NA	NA	108.004	NA	NA	NA	NA	0.280916	1	1	1	1	1	1	1	1	1	1	1	1	1	1	1	1	1	1	1	1	1	1	1	1	1
Rwdd4a	0.0016281	-0.001351	0.00031712	NA	NA	NA	1	-1	0	NA	NA	NA	0.163665	0.0687258	0.206871	NA	NA	NA	108.005	337.278	NA	NA	NA	0.26507	1	1	1	1	1	1	1	1	1	1	1	1	1	1	1	1	1	1	1	1	1	1	1	1	1
Map3k1	0.0024354	-0.0017084	0.00031932	NA	NA	NA	1	-1	1	NA	NA	NA	0.0867888	0.0669587	0.132941	NA	NA	NA	108.01	282.109	NA	NA	NA	0.3052	1	1	1	1	1	1	1	1	1	1	1	1	1	1	1	1	1	1	1	1	1	1	1	1	1
Rnf146	0.0047681	-0.0038212	-0.0001527	NA	NA	NA	1	-1	0	NA	NA	NA	0.0643984	0.0903687	0.250315	NA	NA	NA	109.055	215.999	NA	NA	NA	0.360961	1	1	1	1	1	1	1	1	1	1	1	1	1	1	1	1	1	1	1	1	1	1	1	1	1
Ddx3x	0.0057983	-0.001841	0.0068533	-0.00059852	NA	NA	1	-1	0	-1	NA	NA	0.045991	0.0426113	0.249	0.162921	NA	NA	109.196	365.755	395.997	NA	NA	0.441693	1	1	1	1	1	1	1	1	1	1	1	1	1	1	1	1	1	1	1	1	1	1	1	1	1
Eomes	0.0069604	-0.0060741	-0.0019478	-0.00013139	NA	NA	1	-1	-1	-1	NA	NA	0.0155559	0.0203104	0.078244	0.170439	NA	NA	109.458	212.862	300.988	NA	NA	0.947947	1	1	1	1	1	1	1	1	1	1	1	1	1	1	1	1	1	1	1	1	1	1	1	1	1
Srrm2	0.0026714	-0.00052627	NA	NA	NA	NA	1	-1	NA	NA	NA	NA	0.0932552	0.0536231	NA	NA	NA	NA	109.592	NA	NA	NA	NA	0.230175	1	1	1	1	1	1	1	1	1	1	1	1	1	1	1	1	1	1	1	1	1	1	1	1	1
Zfp568	0.005047	-0.001627	0.00063045	NA	NA	NA	1	-1	1	NA	NA	NA	0.0575759	0.0675593	0.115436	NA	NA	NA	109.598	324.003	NA	NA	NA	0.308441	1	1	1	1	1	1	1	1	1	1	1	1	1	1	1	1	1	1	1	1	1	1	1	1	1
Rbm15b	-0.0097589	0.0064913	-0.00036849	NA	NA	NA	-1	1	-1	NA	NA	NA	0.134707	0.0878563	0.0874094	NA	NA	NA	36.9272	110.046	NA	NA	NA	0.251595	-1	-1	-1	-1	-1	-1	-1	-1	-1	-1	1	1	1	1	1	1	1	1	1	1	1	1	1	1	1
Fst	3.078e-05	0.010423	-0.0030958	-0.0010932	0.00081112	NA	0	1	-1	-1	0	NA	0.494861	0.024305	0.0381748	0.0235546	0.371951	NA	39.8199	110.108	230.054	561.641	NA	0.899943	0	0	0	0	0	0	0	0	0	0	1	1	1	1	1	1	1	1	1	1	1	1	1	1	1
Abl2	0.0044515	-0.0016811	-0.00021291	NA	NA	NA	1	-1	0	NA	NA	NA	0.0627022	0.0796793	0.236534	NA	NA	NA	110.221	296.002	NA	NA	NA	0.355605	1	1	1	1	1	1	1	1	1	1	1	1	1	1	1	1	1	1	1	1	1	1	1	1	1
Acsl3	0.0026452	-0.003978	0.00016956	NA	NA	NA	1	-1	1	NA	NA	NA	0.0696945	0.0373998	0.173598	NA	NA	NA	110.275	240.688	NA	NA	NA	0.720889	1	1	1	1	1	1	1	1	1	1	1	1	1	1	1	1	1	1	1	1	1	1	1	1	1
Tmtc3	0.0034878	-0.00044462	NA	NA	NA	NA	1	-1	NA	NA	NA	NA	0.0727262	0.0636313	NA	NA	NA	NA	111.145	NA	NA	NA	NA	0.256158	1	1	1	1	1	1	1	1	1	1	1	1	1	1	1	1	1	1	1	1	1	1	1	1	1
Rc3h1	0.0034543	-0.0019094	-0.00016071	NA	NA	NA	1	-1	0	NA	NA	NA	0.0722057	0.0942178	0.232638	NA	NA	NA	111.766	247.926	NA	NA	NA	0.292002	1	1	1	1	1	1	1	1	1	1	1	1	1	1	1	1	1	1	1	1	1	1	1	1	1
Iars	0.0044522	-0.00031511	NA	NA	NA	NA	1	-1	NA	NA	NA	NA	0.0525375	0.0813842	NA	NA	NA	NA	111.961	NA	NA	NA	NA	0.393541	1	1	1	1	1	1	1	1	1	1	1	1	1	1	1	1	1	1	1	1	1	1	1	1	1
Ptpn12	0.0010027	-0.0013602	-0.00010015	NA	NA	NA	1	-1	0	NA	NA	NA	0.159433	0.0306418	0.39114	NA	NA	NA	111.994	419.788	NA	NA	NA	0.714166	1	1	1	1	1	1	1	1	1	1	1	1	1	1	1	1	1	1	1	1	1	1	1	1	1
Mdn1	0.0034247	-0.00055662	NA	NA	NA	NA	1	-1	NA	NA	NA	NA	0.0861085	0.0596178	NA	NA	NA	NA	111.996	NA	NA	NA	NA	0.223108	1	1	1	1	1	1	1	1	1	1	1	1	1	1	1	1	1	1	1	1	1	1	1	1	1
Fam98a	-0.011934	0.0040732	-0.00050953	NA	NA	NA	-1	1	-1	NA	NA	NA	0.105408	0.118097	0.0605615	NA	NA	NA	36.7741	111.999	NA	NA	NA	0.209229	-1	-1	-1	-1	-1	-1	-1	-1	-1	-1	1	1	1	1	1	1	1	1	1	1	1	1	1	1	1
Polr1a	0.0042896	-0.00068986	NA	NA	NA	NA	1	-1	NA	NA	NA	NA	0.0606573	0.0421586	NA	NA	NA	NA	112	NA	NA	NA	NA	0.378747	1	1	1	1	1	1	1	1	1	1	1	1	1	1	1	1	1	1	1	1	1	1	1	1	1
Smg6	0.0042317	-0.00070282	NA	NA	NA	NA	1	-1	NA	NA	NA	NA	0.0612744	0.0412588	NA	NA	NA	NA	112.019	NA	NA	NA	NA	0.381093	1	1	1	1	1	1	1	1	1	1	1	1	1	1	1	1	1	1	1	1	1	1	1	1	1
Pithd1	0.0013244	-0.00055351	NA	NA	NA	NA	1	-1	NA	NA	NA	NA	0.163442	0.0505143	NA	NA	NA	NA	112.085	NA	NA	NA	NA	0.232983	1	1	1	1	1	1	1	1	1	1	1	1	1	1	1	1	1	1	1	1	1	1	1	1	1
Whsc1	0.0034726	-0.00027681	NA	NA	NA	NA	1	-1	NA	NA	NA	NA	0.0544895	0.0801428	NA	NA	NA	NA	112.929	NA	NA	NA	NA	0.353379	1	1	1	1	1	1	1	1	1	1	1	1	1	1	1	1	1	1	1	1	1	1	1	1	1
Abcf2	0.0025176	-9.9769e-05	NA	NA	NA	NA	1	-1	NA	NA	NA	NA	0.0716053	0.191148	NA	NA	NA	NA	112.945	NA	NA	NA	NA	0.250684	1	1	1	1	1	1	1	1	1	1	1	1	1	1	1	1	1	1	1	1	1	1	1	1	1
Nfx1	0.0033631	-0.00085282	0.00014359	NA	NA	NA	1	-1	0	NA	NA	NA	0.0577143	0.0514798	0.377596	NA	NA	NA	113.016	428.066	NA	NA	NA	0.391049	1	1	1	1	1	1	1	1	1	1	1	1	1	1	1	1	1	1	1	1	1	1	1	1	1
Ankrd17	0.0023958	-0.00050296	NA	NA	NA	NA	1	-1	NA	NA	NA	NA	0.0834412	0.047889	NA	NA	NA	NA	113.308	NA	NA	NA	NA	0.275726	1	1	1	1	1	1	1	1	1	1	1	1	1	1	1	1	1	1	1	1	1	1	1	1	1
Sc5d	0.0025159	-0.0049336	0.00047124	NA	NA	NA	1	-1	1	NA	NA	NA	0.0877666	0.0804562	0.0723509	NA	NA	NA	113.363	191.991	NA	NA	NA	0.336199	1	1	1	1	1	1	1	1	1	1	1	1	1	1	1	1	1	1	1	1	1	1	1	1	1
Ubap2l	0.0044387	-0.00059206	NA	NA	NA	NA	1	-1	NA	NA	NA	NA	0.0639567	0.057032	NA	NA	NA	NA	113.468	NA	NA	NA	NA	0.302069	1	1	1	1	1	1	1	1	1	1	1	1	1	1	1	1	1	1	1	1	1	1	1	1	1
Slc7a1	-0.010761	0.0087809	-0.0045989	-0.00054036	NA	NA	-1	1	-1	-1	NA	NA	0.167518	0.0211219	0.0224644	0.0505373	NA	NA	20.0001	113.668	256.061	NA	NA	0.897186	-1	-1	-1	-1	-1	1	1	1	1	1	1	1	1	1	1	1	1	1	1	1	1	1	1	1	1
Dab2ip	0.0039678	-0.00043354	NA	NA	NA	NA	1	-1	NA	NA	NA	NA	0.0569301	0.0616825	NA	NA	NA	NA	113.827	NA	NA	NA	NA	0.341688	1	1	1	1	1	1	1	1	1	1	1	1	1	1	1	1	1	1	1	1	1	1	1	1	1
Gclc	0.0054456	-0.0037837	-9.6984e-05	NA	NA	NA	1	-1	0	NA	NA	NA	0.0299378	0.0282926	0.265223	NA	NA	NA	113.857	269.542	NA	NA	NA	0.807895	1	1	1	1	1	1	1	1	1	1	1	1	1	1	1	1	1	1	1	1	1	1	1	1	1
Zfp599	0.0024449	-0.00071246	0.011303	-0.001545	0.003751	NA	1	-1	0	-1	1	NA	0.0908835	0.0884296	0.234035	0.114015	0.15139	NA	113.98	384.134	408.003	542.458	NA	0.233834	1	1	1	1	1	1	1	1	1	1	1	1	1	1	1	1	1	1	1	1	1	1	1	1	1
Impact	0.0038448	-0.00092731	NA	NA	NA	NA	1	-1	NA	NA	NA	NA	0.056256	0.0278847	NA	NA	NA	NA	114.64	NA	NA	NA	NA	0.523173	1	1	1	1	1	1	1	1	1	1	1	1	1	1	1	1	1	1	1	1	1	1	1	1	1
Dusp4	0.0021186	-0.0020824	0.00030624	NA	NA	NA	1	-1	1	NA	NA	NA	0.0735668	0.0363835	0.121383	NA	NA	NA	115.821	306.623	NA	NA	NA	0.636576	1	1	1	1	1	1	1	1	1	1	1	1	1	1	1	1	1	1	1	1	1	1	1	1	1
Nt5e	0.002689	-0.0020126	-0.00016638	NA	NA	NA	1	-1	0	NA	NA	NA	0.0687667	0.0282175	0.290432	NA	NA	NA	115.947	375.998	NA	NA	NA	0.756799	1	1	1	1	1	1	1	1	1	1	1	1	1	1	1	1	1	1	1	1	1	1	1	1	1
Smc5	0.0031005	-0.00045011	NA	NA	NA	NA	1	-1	NA	NA	NA	NA	0.0707012	0.0580809	NA	NA	NA	NA	115.995	NA	NA	NA	NA	0.275407	1	1	1	1	1	1	1	1	1	1	1	1	1	1	1	1	1	1	1	1	1	1	1	1	1
Kpna4	0.0025893	-0.0012594	0.001239	-0.00049466	NA	NA	1	-1	0	0	NA	NA	0.0782233	0.0544369	0.217844	0.267077	NA	NA	115.995	367.983	463.171	NA	NA	0.301088	1	1	1	1	1	1	1	1	1	1	1	1	1	1	1	1	1	1	1	1	1	1	1	1	1
Tnfrsf19	0.0062113	-0.00022907	NA	NA	NA	NA	1	-1	NA	NA	NA	NA	0.0336832	0.111151	NA	NA	NA	NA	116	NA	NA	NA	NA	0.616354	1	1	1	1	1	1	1	1	1	1	1	1	1	1	1	1	1	1	1	1	1	1	1	1	1
Diap3	0.0021098	-0.0014058	0.009981	-0.00039131	NA	NA	1	-1	0	0	NA	NA	0.0945821	0.0486067	0.201437	0.200759	NA	NA	116.021	371.866	396.017	NA	NA	0.286986	1	1	1	1	1	1	1	1	1	1	1	1	1	1	1	1	1	1	1	1	1	1	1	1	1
8030462N17Rik	0.0039044	-0.00088509	0.00070403	NA	NA	NA	1	-1	0	NA	NA	NA	0.0779417	0.0790571	0.208089	NA	NA	NA	116.039	425.257	NA	NA	NA	0.201942	1	1	1	1	1	1	1	1	1	1	1	1	1	1	1	1	1	1	1	1	1	1	1	1	1
Rps6kb1	0.0024819	-0.00065157	NA	NA	NA	NA	1	-1	NA	NA	NA	NA	0.0995426	0.0461726	NA	NA	NA	NA	116.04	NA	NA	NA	NA	0.270794	1	1	1	1	1	1	1	1	1	1	1	1	1	1	1	1	1	1	1	1	1	1	1	1	1
Cachd1	0.0028088	0.013692	-0.00025865	-0.0016682	NA	NA	1	1	-1	-1	NA	NA	0.0632817	0.139724	0.107797	0.0683335	NA	NA	96.8034	116.964	468.026	NA	NA	0.761561	1	1	1	1	1	1	1	1	1	1	1	1	1	1	1	1	1	1	1	1	1	1	1	1	1
Ctcf	0.005497	-0.0014084	-0.00024693	NA	NA	NA	1	-1	0	NA	NA	NA	0.0392315	0.0698631	0.210143	NA	NA	NA	116.994	323.105	NA	NA	NA	0.49893	1	1	1	1	1	1	1	1	1	1	1	1	1	1	1	1	1	1	1	1	1	1	1	1	1
Cltc	0.0021342	-0.00086443	NA	NA	NA	NA	1	-1	NA	NA	NA	NA	0.0876017	0.0279825	NA	NA	NA	NA	117.164	NA	NA	NA	NA	0.510369	1	1	1	1	1	1	1	1	1	1	1	1	1	1	1	1	1	1	1	1	1	1	1	1	1
Pfkfb3	0.0040136	-0.0032396	0.0011432	-0.011312	NA	NA	1	-1	1	-1	NA	NA	0.0559819	0.0543155	0.047691	0.163665	NA	NA	117.395	260.518	571.832	NA	NA	0.432721	1	1	1	1	1	1	1	1	1	1	1	1	1	1	1	1	1	1	1	1	1	1	1	1	1
Hspa4	0.0033361	-0.00076429	0.011237	-0.0019895	0.0043791	NA	1	-1	1	-1	1	NA	0.0500059	0.0676541	0.195459	0.0646616	0.115392	NA	117.561	382.797	401.665	545.361	NA	0.420332	1	1	1	1	1	1	1	1	1	1	1	1	1	1	1	1	1	1	1	1	1	1	1	1	1
Otud4	0.0021495	-0.0013444	0.010916	-0.001039	NA	NA	1	-1	1	-1	NA	NA	0.0824837	0.0459693	0.139243	0.0757497	NA	NA	117.743	368.001	393.772	NA	NA	0.358049	1	1	1	1	1	1	1	1	1	1	1	1	1	1	1	1	1	1	1	1	1	1	1	1	1
Utp14b	0.0027339	-0.0014304	0.00038321	NA	NA	NA	1	-1	0	NA	NA	NA	0.100562	0.0672178	0.224003	NA	NA	NA	117.767	363.991	NA	NA	NA	0.250648	1	1	1	1	1	1	1	1	1	1	1	1	1	1	1	1	1	1	1	1	1	1	1	1	1
Txlng	0.003757	-0.0011306	0.00089828	NA	NA	NA	1	-1	1	NA	NA	NA	0.0560316	0.0872039	0.0643804	NA	NA	NA	118.681	319.983	NA	NA	NA	0.369173	1	1	1	1	1	1	1	1	1	1	1	1	1	1	1	1	1	1	1	1	1	1	1	1	1
Rnf216	0.0029924	-0.00056054	NA	NA	NA	NA	1	-1	NA	NA	NA	NA	0.0725405	0.0494229	NA	NA	NA	NA	118.814	NA	NA	NA	NA	0.292456	1	1	1	1	1	1	1	1	1	1	1	1	1	1	1	1	1	1	1	1	1	1	1	1	1
Picalm	0.0010192	-0.0090078	6.7885e-05	NA	NA	NA	1	-1	0	NA	NA	NA	0.184393	0.158411	0.298125	NA	NA	NA	118.95	148.001	NA	NA	NA	0.265124	1	1	1	1	1	1	1	1	1	1	1	1	1	1	1	1	1	1	1	1	1	1	1	1	1
Trrap	0.0041872	-0.00075861	NA	NA	NA	NA	1	-1	NA	NA	NA	NA	0.0645349	0.045352	NA	NA	NA	NA	119.732	NA	NA	NA	NA	0.341202	1	1	1	1	1	1	1	1	1	1	1	1	1	1	1	1	1	1	1	1	1	1	1	1	1
Sptlc2	0.0014066	-0.0021518	-0.00020185	NA	NA	NA	1	-1	-1	NA	NA	NA	0.122057	0.115963	0.14453	NA	NA	NA	119.847	213.707	NA	NA	NA	0.340795	1	1	1	1	1	1	1	1	1	1	1	1	1	1	1	1	1	1	1	1	1	1	1	1	1
Rapgef2	0.0026317	-0.0014216	7.4624e-06	NA	NA	NA	1	-1	0	NA	NA	NA	0.0673495	0.0644473	0.485499	NA	NA	NA	119.994	315.966	NA	NA	NA	0.37667	1	1	1	1	1	1	1	1	1	1	1	1	1	1	1	1	1	1	1	1	1	1	1	1	1
Nt5c2	0.0012194	-0.00058156	NA	NA	NA	NA	1	-1	NA	NA	NA	NA	0.137109	0.0410319	NA	NA	NA	NA	119.999	NA	NA	NA	NA	0.326026	1	1	1	1	1	1	1	1	1	1	1	1	1	1	1	1	1	1	1	1	1	1	1	1	1
Bmp2	0.0040646	-0.0067919	-0.00033856	NA	NA	NA	1	-1	-1	NA	NA	NA	0.052344	0.0990389	0.0924914	NA	NA	NA	120	173.452	NA	NA	NA	0.474738	1	1	1	1	1	1	1	1	1	1	1	1	1	1	1	1	1	1	1	1	1	1	1	1	1
Bace1	0.003722	-0.00072395	NA	NA	NA	NA	1	-1	NA	NA	NA	NA	0.0642919	0.0421192	NA	NA	NA	NA	120	NA	NA	NA	NA	0.360404	1	1	1	1	1	1	1	1	1	1	1	1	1	1	1	1	1	1	1	1	1	1	1	1	1
Scaf11	0.0031167	-0.00081772	NA	NA	NA	NA	1	-1	NA	NA	NA	NA	0.0676102	0.032959	NA	NA	NA	NA	120.001	NA	NA	NA	NA	0.435534	1	1	1	1	1	1	1	1	1	1	1	1	1	1	1	1	1	1	1	1	1	1	1	1	1
Hspa1a	-0.0052664	0.0065473	-0.0059985	-0.00010608	NA	NA	0	1	-1	0	NA	NA	0.204619	0.0501081	0.0758436	0.24663	NA	NA	33.1952	120.008	193.026	NA	NA	0.480099	0	0	0	0	0	0	0	0	0	1	1	1	1	1	1	1	1	1	1	1	1	1	1	1	1
Ppil4	0.0029064	-0.00014407	NA	NA	NA	NA	1	-1	NA	NA	NA	NA	0.0618292	0.156099	NA	NA	NA	NA	120.263	NA	NA	NA	NA	0.303075	1	1	1	1	1	1	1	1	1	1	1	1	1	1	1	1	1	1	1	1	1	1	1	1	1
Hmgcr	0.0030675	-0.0055091	0.00059047	0.0025197	NA	NA	1	-1	1	1	NA	NA	0.0559936	0.0450637	0.0734534	0.168349	NA	NA	120.559	222.194	536.024	NA	NA	0.647883	1	1	1	1	1	1	1	1	1	1	1	1	1	1	1	1	1	1	1	1	1	1	1	1	1
Pabpc4	0.0036188	-0.00029307	NA	NA	NA	NA	1	-1	NA	NA	NA	NA	0.0544028	0.0888747	NA	NA	NA	NA	121.214	NA	NA	NA	NA	0.351494	1	1	1	1	1	1	1	1	1	1	1	1	1	1	1	1	1	1	1	1	1	1	1	1	1
D19Bwg1357e	0.0020624	-0.00028714	NA	NA	NA	NA	1	-1	NA	NA	NA	NA	0.0717163	0.0693731	NA	NA	NA	NA	121.715	NA	NA	NA	NA	0.241043	1	1	1	1	1	1	1	1	1	1	1	1	1	1	1	1	1	1	1	1	1	1	1	1	1
Clk4	0.0044274	-0.0015947	0.00013073	NA	NA	NA	1	-1	0	NA	NA	NA	0.0525461	0.100088	0.299152	NA	NA	NA	121.886	283.997	NA	NA	NA	0.296132	1	1	1	1	1	1	1	1	1	1	1	1	1	1	1	1	1	1	1	1	1	1	1	1	1
Hmox1	0.0061706	-0.0064335	-0.0022798	4.2428e-06	NA	NA	1	-1	-1	0	NA	NA	0.0145918	0.0201422	0.0945576	0.481079	NA	NA	122.04	223.36	288	NA	NA	0.949089	1	1	1	1	1	1	1	1	1	1	1	1	1	1	1	1	1	1	1	1	1	1	1	1	1
Nup50	0.0034539	-0.00031905	NA	NA	NA	NA	1	-1	NA	NA	NA	NA	0.0684044	0.0979673	NA	NA	NA	NA	122.532	NA	NA	NA	NA	0.252491	1	1	1	1	1	1	1	1	1	1	1	1	1	1	1	1	1	1	1	1	1	1	1	1	1
Chka	0.0013556	-0.0061481	0.00020128	NA	NA	NA	1	-1	1	NA	NA	NA	0.154512	0.111121	0.166377	NA	NA	NA	122.621	180.521	NA	NA	NA	0.334239	1	1	1	1	1	1	1	1	1	1	1	1	1	1	1	1	1	1	1	1	1	1	1	1	1
Zfp334	0.0032099	-0.00018288	NA	NA	NA	NA	1	-1	NA	NA	NA	NA	0.0633675	0.141516	NA	NA	NA	NA	122.68	NA	NA	NA	NA	0.29956	1	1	1	1	1	1	1	1	1	1	1	1	1	1	1	1	1	1	1	1	1	1	1	1	1
Mcl1	0.0010261	-0.0043003	0.00033147	-0.00051281	0.0073996	NA	1	-1	1	0	1	NA	0.154998	0.100654	0.154304	0.284051	0.192467	NA	123.301	189.13	457.041	572.116	NA	0.329525	1	1	1	1	1	1	1	1	1	1	1	1	1	1	1	1	1	1	1	1	1	1	1	1	1
Rspo3	-0.0024388	0.004552	-0.00036817	NA	NA	NA	-1	1	-1	NA	NA	NA	0.162479	0.11427	0.0594702	NA	NA	NA	65.4207	123.995	NA	NA	NA	0.244888	-1	-1	-1	-1	-1	-1	-1	-1	-1	-1	-1	-1	-1	-1	-1	-1	1	1	1	1	1	1	1	1	1
Dedd2	0.0036343	-0.0010657	0.00037411	NA	NA	NA	1	-1	0	NA	NA	NA	0.0665791	0.0896083	0.201003	NA	NA	NA	124	353.627	NA	NA	NA	0.229797	1	1	1	1	1	1	1	1	1	1	1	1	1	1	1	1	1	1	1	1	1	1	1	1	1
Ubn1	-0.014499	0.0032325	-0.0034855	-0.00011351	NA	NA	-1	1	-1	0	NA	NA	0.128804	0.0662106	0.142363	0.206023	NA	NA	22.3938	124	184.812	NA	NA	0.264728	-1	-1	-1	-1	-1	-1	1	1	1	1	1	1	1	1	1	1	1	1	1	1	1	1	1	1	1
Sqstm1	0.0012133	-0.0014103	-0.00044299	0.00082947	NA	NA	1	-1	-1	0	NA	NA	0.106819	0.0624763	0.0985845	0.409949	NA	NA	124	299.286	565.844	NA	NA	0.625354	1	1	1	1	1	1	1	1	1	1	1	1	1	1	1	1	1	1	1	1	1	1	1	1	1
Letm1	0.0021048	-0.00029152	NA	NA	NA	NA	1	-1	NA	NA	NA	NA	0.0727785	0.0707584	NA	NA	NA	NA	124.003	NA	NA	NA	NA	0.241739	1	1	1	1	1	1	1	1	1	1	1	1	1	1	1	1	1	1	1	1	1	1	1	1	1
Cdkn2b	0.00089977	-0.0015976	-0.00026869	NA	NA	NA	1	-1	-1	NA	NA	NA	0.159139	0.0569351	0.144585	NA	NA	NA	124.005	302.14	NA	NA	NA	0.607466	1	1	1	1	1	1	1	1	1	1	1	1	1	1	1	1	1	1	1	1	1	1	1	1	1
Tgif1	0.0018834	-0.0031879	-0.00020629	NA	NA	NA	1	-1	-1	NA	NA	NA	0.116617	0.136887	0.17451	NA	NA	NA	124.007	203.803	NA	NA	NA	0.278178	1	1	1	1	1	1	1	1	1	1	1	1	1	1	1	1	1	1	1	1	1	1	1	1	1
Ubc	0.0097641	0.0017876	-0.011681	4.9792e-05	-0.0015171	NA	1	1	-1	0	0	NA	0.0483525	0.157094	0.0312261	0.322449	0.287356	NA	50.5085	124.012	187.152	559.836	NA	0.904268	1	1	1	1	1	1	1	1	1	1	1	1	1	1	1	1	1	1	1	1	1	1	1	1	1
Hspa1b	0.007018	-0.0068085	-4.5959e-06	NA	NA	NA	1	-1	0	NA	NA	NA	0.021456	0.0316752	0.484844	NA	NA	NA	124.167	230.302	NA	NA	NA	0.821564	1	1	1	1	1	1	1	1	1	1	1	1	1	1	1	1	1	1	1	1	1	1	1	1	1
Exog	-0.0072788	0.0048326	-0.0010572	0.0013379	NA	NA	-1	1	-1	1	NA	NA	0.149464	0.0591763	0.0342361	0.175939	NA	NA	31.8543	124.88	500.351	NA	NA	0.503544	-1	-1	-1	-1	-1	-1	-1	-1	-1	1	1	1	1	1	1	1	1	1	1	1	1	1	1	1	1
Osbp	0.0025309	-0.0015509	-7.7158e-05	NA	NA	NA	1	-1	0	NA	NA	NA	0.0689089	0.104553	0.328912	NA	NA	NA	125.961	260.025	NA	NA	NA	0.249604	1	1	1	1	1	1	1	1	1	1	1	1	1	1	1	1	1	1	1	1	1	1	1	1	1
Galnt10	0.0031325	-0.0017093	-0.00010867	NA	NA	NA	1	-1	0	NA	NA	NA	0.0610619	0.0472038	0.360515	NA	NA	NA	126.597	356.711	NA	NA	NA	0.521698	1	1	1	1	1	1	1	1	1	1	1	1	1	1	1	1	1	1	1	1	1	1	1	1	1
Sall4	0.0023448	-0.00038605	NA	NA	NA	NA	1	-1	NA	NA	NA	NA	0.0530179	0.0461294	NA	NA	NA	NA	126.945	NA	NA	NA	NA	0.392094	1	1	1	1	1	1	1	1	1	1	1	1	1	1	1	1	1	1	1	1	1	1	1	1	1
Jun	0.0026452	-0.0078307	0.00046878	NA	NA	NA	1	-1	1	NA	NA	NA	0.0669656	0.0935561	0.0634635	NA	NA	NA	127.666	177.935	NA	NA	NA	0.360329	1	1	1	1	1	1	1	1	1	1	1	1	1	1	1	1	1	1	1	1	1	1	1	1	1
Nacc1	0.0022203	-0.00069322	0.0065381	-0.001409	NA	NA	1	-1	1	-1	NA	NA	0.10006	0.127766	0.148809	0.101683	NA	NA	127.795	374.819	423.705	NA	NA	0.227969	1	1	1	1	1	1	1	1	1	1	1	1	1	1	1	1	1	1	1	1	1	1	1	1	1
Lin54	0.0031074	-0.0015359	-0.00011763	NA	NA	NA	1	-1	0	NA	NA	NA	0.0529689	0.0879107	0.263452	NA	NA	NA	127.827	273.989	NA	NA	NA	0.353231	1	1	1	1	1	1	1	1	1	1	1	1	1	1	1	1	1	1	1	1	1	1	1	1	1
Phf3	0.0023506	-0.00085707	0.0072148	-0.00099352	NA	NA	1	-1	1	-1	NA	NA	0.0820326	0.0892973	0.167245	0.0995576	NA	NA	127.932	368.082	400.068	NA	NA	0.211646	1	1	1	1	1	1	1	1	1	1	1	1	1	1	1	1	1	1	1	1	1	1	1	1	1
Zscan21	0.0033496	-0.00078966	0.0013357	NA	NA	NA	1	-1	1	NA	NA	NA	0.068881	0.0929245	0.088636	NA	NA	NA	127.941	403.979	NA	NA	NA	0.27607	1	1	1	1	1	1	1	1	1	1	1	1	1	1	1	1	1	1	1	1	1	1	1	1	1
Ddx5	0.0026219	-0.0022348	0.0059186	-0.0011065	NA	NA	1	-1	1	-1	NA	NA	0.0705379	0.0381057	0.146823	0.0787257	NA	NA	127.971	347.485	390.588	NA	NA	0.513665	1	1	1	1	1	1	1	1	1	1	1	1	1	1	1	1	1	1	1	1	1	1	1	1	1
Mier3	0.003132	-0.0022059	-8.7636e-05	NA	NA	NA	1	-1	0	NA	NA	NA	0.0475842	0.0734234	0.289907	NA	NA	NA	127.995	259.439	NA	NA	NA	0.449161	1	1	1	1	1	1	1	1	1	1	1	1	1	1	1	1	1	1	1	1	1	1	1	1	1
Nop2	0.0018694	-0.0002846	NA	NA	NA	NA	1	-1	NA	NA	NA	NA	0.0747045	0.0744198	NA	NA	NA	NA	127.999	NA	NA	NA	NA	0.214144	1	1	1	1	1	1	1	1	1	1	1	1	1	1	1	1	1	1	1	1	1	1	1	1	1
Acvr2a	0.0025002	-0.0017583	0.00035939	NA	NA	NA	1	-1	1	NA	NA	NA	0.0758649	0.065838	0.156987	NA	NA	NA	127.999	316.001	NA	NA	NA	0.307465	1	1	1	1	1	1	1	1	1	1	1	1	1	1	1	1	1	1	1	1	1	1	1	1	1
Rbm15	0.0036273	-0.0051463	-8.3086e-05	NA	NA	NA	1	-1	0	NA	NA	NA	0.0447309	0.100274	0.271914	NA	NA	NA	127.999	195.052	NA	NA	NA	0.432491	1	1	1	1	1	1	1	1	1	1	1	1	1	1	1	1	1	1	1	1	1	1	1	1	1
Raph1	0.0019231	-0.00057244	NA	NA	NA	NA	1	-1	NA	NA	NA	NA	0.0847433	0.0439389	NA	NA	NA	NA	127.999	NA	NA	NA	NA	0.302829	1	1	1	1	1	1	1	1	1	1	1	1	1	1	1	1	1	1	1	1	1	1	1	1	1
AI597468	0.0012983	-0.0020131	3.5299e-06	NA	NA	NA	1	-1	0	NA	NA	NA	0.114593	0.12585	0.489047	NA	NA	NA	127.999	226.726	NA	NA	NA	0.22563	1	1	1	1	1	1	1	1	1	1	1	1	1	1	1	1	1	1	1	1	1	1	1	1	1
Idi1	0.0013477	-0.0029313	0.00019443	0.0016093	NA	NA	1	-1	0	1	NA	NA	0.120225	0.0967294	0.301457	0.0756085	NA	NA	128	227.78	432.155	NA	NA	0.396782	1	1	1	1	1	1	1	1	1	1	1	1	1	1	1	1	1	1	1	1	1	1	1	1	1
Rap2b	0.0022246	-0.0008475	NA	NA	NA	NA	1	-1	NA	NA	NA	NA	0.101973	0.0394196	NA	NA	NA	NA	128	NA	NA	NA	NA	0.337483	1	1	1	1	1	1	1	1	1	1	1	1	1	1	1	1	1	1	1	1	1	1	1	1	1
Tro	0.0027188	-0.00059018	NA	NA	NA	NA	1	-1	NA	NA	NA	NA	0.0568647	0.0399407	NA	NA	NA	NA	128	NA	NA	NA	NA	0.392585	1	1	1	1	1	1	1	1	1	1	1	1	1	1	1	1	1	1	1	1	1	1	1	1	1
Kitl	0.0040275	-0.00092596	NA	NA	NA	NA	1	-1	NA	NA	NA	NA	0.0492839	0.0307895	NA	NA	NA	NA	128	NA	NA	NA	NA	0.506248	1	1	1	1	1	1	1	1	1	1	1	1	1	1	1	1	1	1	1	1	1	1	1	1	1
Gclm	0.0032277	-0.0015409	-0.00024745	NA	NA	NA	1	-1	0	NA	NA	NA	0.0384022	0.0291452	0.216113	NA	NA	NA	128	393.618	NA	NA	NA	0.739655	1	1	1	1	1	1	1	1	1	1	1	1	1	1	1	1	1	1	1	1	1	1	1	1	1
Tgoln1	0.0036082	-0.0016116	0.00020764	NA	NA	NA	1	-1	0	NA	NA	NA	0.0465237	0.0581061	0.210238	NA	NA	NA	128.001	316.374	NA	NA	NA	0.4205	1	1	1	1	1	1	1	1	1	1	1	1	1	1	1	1	1	1	1	1	1	1	1	1	1
Tgfbr3	-0.00078482	0.0084356	-0.00066782	NA	NA	NA	0	1	-1	NA	NA	NA	0.361139	0.0641131	0.0417332	NA	NA	NA	66.499	128.002	NA	NA	NA	0.549216	0	0	0	0	0	0	0	0	0	0	0	0	0	0	0	0	1	1	1	1	1	1	1	1	1
Evi5	0.0020019	-0.0014236	-0.00013796	NA	NA	NA	1	-1	0	NA	NA	NA	0.0972134	0.0598204	0.347201	NA	NA	NA	128.002	365.973	NA	NA	NA	0.422272	1	1	1	1	1	1	1	1	1	1	1	1	1	1	1	1	1	1	1	1	1	1	1	1	1
Nrip1	0.0028928	-0.0091987	-0.00012366	NA	NA	NA	1	-1	-1	NA	NA	NA	0.0569462	0.175501	0.184298	NA	NA	NA	128.005	153.751	NA	NA	NA	0.253703	1	1	1	1	1	1	1	1	1	1	1	1	1	1	1	1	1	1	1	1	1	1	1	1	1
Dpp6	0.001621	-0.00087471	-1.2594e-05	NA	NA	NA	1	-1	0	NA	NA	NA	0.0927245	0.0744814	0.480379	NA	NA	NA	128.005	365.217	NA	NA	NA	0.280131	1	1	1	1	1	1	1	1	1	1	1	1	1	1	1	1	1	1	1	1	1	1	1	1	1
Zfp46	0.0044252	-0.003176	0.00010757	NA	NA	NA	1	-1	0	NA	NA	NA	0.0586834	0.120039	0.316413	NA	NA	NA	128.006	224.657	NA	NA	NA	0.225584	1	1	1	1	1	1	1	1	1	1	1	1	1	1	1	1	1	1	1	1	1	1	1	1	1
Naa30	0.0039643	-0.0045032	-0.00010026	NA	NA	NA	1	-1	0	NA	NA	NA	0.0531582	0.11244	0.290723	NA	NA	NA	128.009	207.804	NA	NA	NA	0.339983	1	1	1	1	1	1	1	1	1	1	1	1	1	1	1	1	1	1	1	1	1	1	1	1	1
Mgmt	-0.023275	0.0015359	-0.0017594	0.00024568	NA	NA	-1	1	-1	1	NA	NA	0.0835246	0.133853	0.174944	0.115104	NA	NA	22.1508	128.02	205.92	NA	NA	0.235155	-1	-1	-1	-1	-1	-1	1	1	1	1	1	1	1	1	1	1	1	1	1	1	1	1	1	1	1
Nasp	0.0014428	-0.00043534	0.0054068	-0.00014829	NA	NA	1	-1	1	0	NA	NA	0.108565	0.152844	0.111871	0.337899	NA	NA	128.053	351.174	401.74	NA	NA	0.512081	1	1	1	1	1	1	1	1	1	1	1	1	1	1	1	1	1	1	1	1	1	1	1	1	1
Sacm1l	0.0011693	-0.0015292	0.0003136	NA	NA	NA	1	-1	0	NA	NA	NA	0.187914	0.0691816	0.238352	NA	NA	NA	128.071	355.78	NA	NA	NA	0.306289	1	1	1	1	1	1	1	1	1	1	1	1	1	1	1	1	1	1	1	1	1	1	1	1	1
Ptplad1	0.0019775	-0.0007804	0.00025914	NA	NA	NA	1	-1	1	NA	NA	NA	0.0628709	0.0922569	0.146565	NA	NA	NA	128.403	322.999	NA	NA	NA	0.230341	1	1	1	1	1	1	1	1	1	1	1	1	1	1	1	1	1	1	1	1	1	1	1	1	1
Larp4b	0.0019012	-0.0020392	0.0039396	-0.00060147	NA	NA	1	-1	1	-1	NA	NA	0.0900353	0.0398576	0.136821	0.160474	NA	NA	128.646	355.877	416.115	NA	NA	0.463785	1	1	1	1	1	1	1	1	1	1	1	1	1	1	1	1	1	1	1	1	1	1	1	1	1
Brd2	0.0041858	-0.0047763	9.9494e-05	NA	NA	NA	1	-1	1	NA	NA	NA	0.0244092	0.0305567	0.196874	NA	NA	NA	129.12	238.852	NA	NA	NA	0.821066	1	1	1	1	1	1	1	1	1	1	1	1	1	1	1	1	1	1	1	1	1	1	1	1	1
Ahsa2	0.0022483	-0.00069366	NA	NA	NA	NA	1	-1	NA	NA	NA	NA	0.0727965	0.0362581	NA	NA	NA	NA	129.29	NA	NA	NA	NA	0.390781	1	1	1	1	1	1	1	1	1	1	1	1	1	1	1	1	1	1	1	1	1	1	1	1	1
Fam117a	0.0025773	-0.0019495	0.0018991	-0.00019183	NA	NA	1	-1	1	0	NA	NA	0.085024	0.115264	0.0753135	0.390793	NA	NA	129.6	259.992	439.997	NA	NA	0.35859	1	1	1	1	1	1	1	1	1	1	1	1	1	1	1	1	1	1	1	1	1	1	1	1	1
Luzp1	0.0031793	-0.0021225	0.00015492	NA	NA	NA	1	-1	0	NA	NA	NA	0.0505716	0.0783686	0.214938	NA	NA	NA	129.748	262.275	NA	NA	NA	0.340597	1	1	1	1	1	1	1	1	1	1	1	1	1	1	1	1	1	1	1	1	1	1	1	1	1
Hsph1	0.0035928	-9.8942e-05	NA	NA	NA	NA	1	-1	NA	NA	NA	NA	0.0356491	0.176493	NA	NA	NA	NA	130.6	NA	NA	NA	NA	0.612085	1	1	1	1	1	1	1	1	1	1	1	1	1	1	1	1	1	1	1	1	1	1	1	1	1
Traf3ip1	0.004087	-0.0025769	0.0002663	NA	NA	NA	1	-1	1	NA	NA	NA	0.0466042	0.11481	0.143086	NA	NA	NA	130.735	231.293	NA	NA	NA	0.320131	1	1	1	1	1	1	1	1	1	1	1	1	1	1	1	1	1	1	1	1	1	1	1	1	1
Cap1	0.0014555	-0.00063398	0.0013736	NA	NA	NA	1	-1	1	NA	NA	NA	0.122751	0.108065	0.0649505	NA	NA	NA	130.868	387.805	NA	NA	NA	0.228987	1	1	1	1	1	1	1	1	1	1	1	1	1	1	1	1	1	1	1	1	1	1	1	1	1
Eif4g1	0.0025097	-0.00036591	NA	NA	NA	NA	1	-1	NA	NA	NA	NA	0.0544424	0.0565786	NA	NA	NA	NA	131.682	NA	NA	NA	NA	0.36091	1	1	1	1	1	1	1	1	1	1	1	1	1	1	1	1	1	1	1	1	1	1	1	1	1
Thrap3	0.00415	-0.0029705	0.00021867	NA	NA	NA	1	-1	1	NA	NA	NA	0.046312	0.0859066	0.177193	NA	NA	NA	131.717	239.991	NA	NA	NA	0.338142	1	1	1	1	1	1	1	1	1	1	1	1	1	1	1	1	1	1	1	1	1	1	1	1	1
Ralgps2	0.0028938	-0.00045652	NA	NA	NA	NA	1	-1	NA	NA	NA	NA	0.0489113	0.0470418	NA	NA	NA	NA	131.842	NA	NA	NA	NA	0.42123	1	1	1	1	1	1	1	1	1	1	1	1	1	1	1	1	1	1	1	1	1	1	1	1	1
Atrx	0.0020407	-0.00062952	NA	NA	NA	NA	1	-1	NA	NA	NA	NA	0.0954326	0.048003	NA	NA	NA	NA	132.325	NA	NA	NA	NA	0.260891	1	1	1	1	1	1	1	1	1	1	1	1	1	1	1	1	1	1	1	1	1	1	1	1	1
Spred1	0.002149	-0.0003468	NA	NA	NA	NA	1	-1	NA	NA	NA	NA	0.0644602	0.0606687	NA	NA	NA	NA	132.862	NA	NA	NA	NA	0.293411	1	1	1	1	1	1	1	1	1	1	1	1	1	1	1	1	1	1	1	1	1	1	1	1	1
Dnajb11	0.001682	-0.0022596	-0.00053033	0.0078024	NA	NA	1	-1	-1	1	NA	NA	0.101364	0.113423	0.0830899	0.148031	NA	NA	132.998	234.012	565.03	NA	NA	0.447151	1	1	1	1	1	1	1	1	1	1	1	1	1	1	1	1	1	1	1	1	1	1	1	1	1
Lss	0.0022138	-0.0021928	-9.1705e-05	0.0018417	-0.0025965	NA	1	-1	0	1	0	NA	0.0683509	0.0755169	0.39435	0.108725	0.319397	NA	133.919	260.054	460.017	571.94	NA	0.387455	1	1	1	1	1	1	1	1	1	1	1	1	1	1	1	1	1	1	1	1	1	1	1	1	1
Myo10	0.0012046	-0.0005247	NA	NA	NA	NA	1	-1	NA	NA	NA	NA	0.128043	0.0468069	NA	NA	NA	NA	134.53	NA	NA	NA	NA	0.260103	1	1	1	1	1	1	1	1	1	1	1	1	1	1	1	1	1	1	1	1	1	1	1	1	1
Smarcc1	0.0032087	-0.0010812	0.0058395	-0.00045684	NA	NA	1	-1	0	-1	NA	NA	0.0499615	0.0632805	0.23305	0.164236	NA	NA	134.981	364	394.765	NA	NA	0.370777	1	1	1	1	1	1	1	1	1	1	1	1	1	1	1	1	1	1	1	1	1	1	1	1	1
Arhgef5	0.0034881	-0.0023359	-0.00036134	NA	NA	NA	1	-1	-1	NA	NA	NA	0.0543899	0.0369188	0.186776	NA	NA	NA	135.108	358.272	NA	NA	NA	0.673407	1	1	1	1	1	1	1	1	1	1	1	1	1	1	1	1	1	1	1	1	1	1	1	1	1
Emilin3	0.0025055	-0.00098967	0.00085152	NA	NA	NA	1	-1	0	NA	NA	NA	0.0895175	0.0620184	0.20486	NA	NA	NA	135.808	456	NA	NA	NA	0.232331	1	1	1	1	1	1	1	1	1	1	1	1	1	1	1	1	1	1	1	1	1	1	1	1	1
Slbp	0.0021729	-0.0006075	0.0046974	-0.0012457	0.011464	NA	1	-1	1	-1	1	NA	0.0646746	0.121901	0.0918994	0.0922387	0.0770977	NA	135.819	343.067	404.029	563.552	NA	0.555929	1	1	1	1	1	1	1	1	1	1	1	1	1	1	1	1	1	1	1	1	1	1	1	1	1
Vcp	0.0031288	-0.00043056	-0.0017921	NA	NA	NA	1	-1	-1	NA	NA	NA	0.0455266	0.14403	0.0310711	NA	NA	NA	135.868	356	NA	NA	NA	0.715758	1	1	1	1	1	1	1	1	1	1	1	1	1	1	1	1	1	1	1	1	1	1	1	1	1
Dnaja1	0.0030107	-0.00026159	NA	NA	NA	NA	1	-1	NA	NA	NA	NA	0.0611593	0.104187	NA	NA	NA	NA	135.924	NA	NA	NA	NA	0.324908	1	1	1	1	1	1	1	1	1	1	1	1	1	1	1	1	1	1	1	1	1	1	1	1	1
Vcpip1	0.0029462	-0.0012878	0.00012975	NA	NA	NA	1	-1	0	NA	NA	NA	0.0717306	0.0704396	0.363401	NA	NA	NA	135.963	363.975	NA	NA	NA	0.280882	1	1	1	1	1	1	1	1	1	1	1	1	1	1	1	1	1	1	1	1	1	1	1	1	1
Ktn1	0.00175	-0.0013378	-0.00042601	0.00083529	NA	NA	1	-1	-1	0	NA	NA	0.0853647	0.0571983	0.167711	0.371146	NA	NA	135.98	343.909	548.108	NA	NA	0.524416	1	1	1	1	1	1	1	1	1	1	1	1	1	1	1	1	1	1	1	1	1	1	1	1	1
Mtss1l	0.0023123	-0.00029895	NA	NA	NA	NA	1	-1	NA	NA	NA	NA	0.0756967	0.0935455	NA	NA	NA	NA	135.985	NA	NA	NA	NA	0.2089	1	1	1	1	1	1	1	1	1	1	1	1	1	1	1	1	1	1	1	1	1	1	1	1	1
Ripk1	0.0031237	-0.0007555	NA	NA	NA	NA	1	-1	NA	NA	NA	NA	0.0547074	0.0345057	NA	NA	NA	NA	135.994	NA	NA	NA	NA	0.453416	1	1	1	1	1	1	1	1	1	1	1	1	1	1	1	1	1	1	1	1	1	1	1	1	1
Wdr43	0.002758	-0.0041817	0.00023311	NA	NA	NA	1	-1	1	NA	NA	NA	0.061567	0.103565	0.142571	NA	NA	NA	135.997	211.69	NA	NA	NA	0.268904	1	1	1	1	1	1	1	1	1	1	1	1	1	1	1	1	1	1	1	1	1	1	1	1	1
Supt6	0.0034238	-0.00064778	NA	NA	NA	NA	1	-1	NA	NA	NA	NA	0.0595087	0.0478947	NA	NA	NA	NA	135.998	NA	NA	NA	NA	0.358493	1	1	1	1	1	1	1	1	1	1	1	1	1	1	1	1	1	1	1	1	1	1	1	1	1
Eif3a	0.0014638	-0.00050259	NA	NA	NA	NA	1	-1	NA	NA	NA	NA	0.109873	0.0533073	NA	NA	NA	NA	135.999	NA	NA	NA	NA	0.217593	1	1	1	1	1	1	1	1	1	1	1	1	1	1	1	1	1	1	1	1	1	1	1	1	1
Grsf1	0.0032511	-0.0023096	-0.00041413	NA	NA	NA	1	-1	-1	NA	NA	NA	0.0440992	0.035051	0.123298	NA	NA	NA	136	337.342	NA	NA	NA	0.737596	1	1	1	1	1	1	1	1	1	1	1	1	1	1	1	1	1	1	1	1	1	1	1	1	1
Calu	0.0024772	-0.0014217	0.00016967	NA	NA	NA	1	-1	0	NA	NA	NA	0.0790321	0.0644228	0.306963	NA	NA	NA	136	352.345	NA	NA	NA	0.306556	1	1	1	1	1	1	1	1	1	1	1	1	1	1	1	1	1	1	1	1	1	1	1	1	1
Zeb2	0.0029457	-0.00051217	NA	NA	NA	NA	1	-1	NA	NA	NA	NA	0.061853	0.0575245	NA	NA	NA	NA	136	NA	NA	NA	NA	0.306865	1	1	1	1	1	1	1	1	1	1	1	1	1	1	1	1	1	1	1	1	1	1	1	1	1
Tchp	0.0016167	-0.00050797	NA	NA	NA	NA	1	-1	NA	NA	NA	NA	0.0921997	0.0454723	NA	NA	NA	NA	136	NA	NA	NA	NA	0.28213	1	1	1	1	1	1	1	1	1	1	1	1	1	1	1	1	1	1	1	1	1	1	1	1	1
Aggf1	0.0022999	-0.00041827	NA	NA	NA	NA	1	-1	NA	NA	NA	NA	0.076098	0.0638188	NA	NA	NA	NA	136	NA	NA	NA	NA	0.242725	1	1	1	1	1	1	1	1	1	1	1	1	1	1	1	1	1	1	1	1	1	1	1	1	1
Akap8	0.0027779	-0.0021571	0.0042221	-0.0013779	NA	NA	1	-1	1	-1	NA	NA	0.0501113	0.0369115	0.069385	0.0565408	NA	NA	136.006	327.354	403.994	NA	NA	0.530888	1	1	1	1	1	1	1	1	1	1	1	1	1	1	1	1	1	1	1	1	1	1	1	1	1
Mlec	0.0027941	-0.0011381	0.0034761	-0.00013775	NA	NA	1	-1	1	0	NA	NA	0.0561265	0.0769041	0.113925	0.364389	NA	NA	136.007	338.15	412.04	NA	NA	0.443489	1	1	1	1	1	1	1	1	1	1	1	1	1	1	1	1	1	1	1	1	1	1	1	1	1
Slc35d3	0.0013626	-0.00063143	NA	NA	NA	NA	1	-1	NA	NA	NA	NA	0.142161	0.0494785	NA	NA	NA	NA	136.015	NA	NA	NA	NA	0.236779	1	1	1	1	1	1	1	1	1	1	1	1	1	1	1	1	1	1	1	1	1	1	1	1	1
Dynll2	0.0028686	-0.0011966	0.005161	-0.0010202	NA	NA	1	-1	1	-1	NA	NA	0.0596056	0.0733055	0.134268	0.0939639	NA	NA	136.99	348.099	399.992	NA	NA	0.329971	1	1	1	1	1	1	1	1	1	1	1	1	1	1	1	1	1	1	1	1	1	1	1	1	1
Dnaja2	0.0020764	-0.0021056	0.00051687	NA	NA	NA	1	-1	1	NA	NA	NA	0.102302	0.0805179	0.122235	NA	NA	NA	137.259	299.297	NA	NA	NA	0.222122	1	1	1	1	1	1	1	1	1	1	1	1	1	1	1	1	1	1	1	1	1	1	1	1	1
Ccdc137	0.004427	-0.0033316	0.00049512	NA	NA	NA	1	-1	1	NA	NA	NA	0.0449304	0.0880245	0.092434	NA	NA	NA	137.26	240.055	NA	NA	NA	0.361299	1	1	1	1	1	1	1	1	1	1	1	1	1	1	1	1	1	1	1	1	1	1	1	1	1
Fnbp4	0.001779	-0.0018976	0.0024306	-0.00069101	NA	NA	1	-1	1	-1	NA	NA	0.0750451	0.0558613	0.082244	0.108015	NA	NA	137.666	297.096	404.01	NA	NA	0.334956	1	1	1	1	1	1	1	1	1	1	1	1	1	1	1	1	1	1	1	1	1	1	1	1	1
Baz1b	0.0042303	-0.0013986	-9.2587e-05	NA	NA	NA	1	-1	0	NA	NA	NA	0.0385949	0.0735501	0.345815	NA	NA	NA	137.848	324	NA	NA	NA	0.484089	1	1	1	1	1	1	1	1	1	1	1	1	1	1	1	1	1	1	1	1	1	1	1	1	1
Msh6	0.003516	-0.0013471	0.0081727	-0.00099318	NA	NA	1	-1	1	-1	NA	NA	0.0404972	0.0500855	0.0823168	0.0857417	NA	NA	137.94	363.996	409.209	NA	NA	0.59002	1	1	1	1	1	1	1	1	1	1	1	1	1	1	1	1	1	1	1	1	1	1	1	1	1
Eif4g3	0.0012085	-0.0012706	0.0021113	-0.001337	NA	NA	1	-1	1	-1	NA	NA	0.131429	0.0881837	0.162237	0.0666093	NA	NA	139.768	315.946	396.006	NA	NA	0.271446	1	1	1	1	1	1	1	1	1	1	1	1	1	1	1	1	1	1	1	1	1	1	1	1	1
Clint1	0.0020766	-0.0023768	0.00061787	NA	NA	NA	1	-1	1	NA	NA	NA	0.107005	0.0632718	0.119067	NA	NA	NA	139.789	319.993	NA	NA	NA	0.322271	1	1	1	1	1	1	1	1	1	1	1	1	1	1	1	1	1	1	1	1	1	1	1	1	1
Cyp51	0.0013817	-0.0037603	0.00068911	0.0080607	NA	NA	1	-1	1	1	NA	NA	0.117183	0.0599529	0.0672794	0.198263	NA	NA	139.826	248.428	572.012	NA	NA	0.466316	1	1	1	1	1	1	1	1	1	1	1	1	1	1	1	1	1	1	1	1	1	1	1	1	1
Sp8	0.0021007	-0.00085024	0.0011371	-0.001289	NA	NA	1	-1	1	-1	NA	NA	0.0677179	0.118513	0.0990001	0.115777	NA	NA	139.991	306.003	467.997	NA	NA	0.296752	1	1	1	1	1	1	1	1	1	1	1	1	1	1	1	1	1	1	1	1	1	1	1	1	1
Hspa8	0.0009546	-0.0032498	-0.00010924	NA	NA	NA	1	-1	0	NA	NA	NA	0.150633	0.0794572	0.252949	NA	NA	NA	139.995	234.133	NA	NA	NA	0.521722	1	1	1	1	1	1	1	1	1	1	1	1	1	1	1	1	1	1	1	1	1	1	1	1	1
Cars	0.001455	-0.00020138	NA	NA	NA	NA	1	-1	NA	NA	NA	NA	0.0729917	0.0896083	NA	NA	NA	NA	139.995	NA	NA	NA	NA	0.219207	1	1	1	1	1	1	1	1	1	1	1	1	1	1	1	1	1	1	1	1	1	1	1	1	1
Col12a1	0.0025731	-0.0010457	NA	NA	NA	NA	1	-1	NA	NA	NA	NA	0.0964509	0.0417468	NA	NA	NA	NA	139.998	NA	NA	NA	NA	0.316748	1	1	1	1	1	1	1	1	1	1	1	1	1	1	1	1	1	1	1	1	1	1	1	1	1
Ccdc92	0.0020225	-0.00061556	NA	NA	NA	NA	1	-1	NA	NA	NA	NA	0.0961373	0.0553088	NA	NA	NA	NA	139.999	NA	NA	NA	NA	0.216452	1	1	1	1	1	1	1	1	1	1	1	1	1	1	1	1	1	1	1	1	1	1	1	1	1
Scd2	0.0036672	-0.0035805	0.00015498	NA	NA	NA	1	-1	1	NA	NA	NA	0.0321632	0.0488443	0.174761	NA	NA	NA	140	248.543	NA	NA	NA	0.598163	1	1	1	1	1	1	1	1	1	1	1	1	1	1	1	1	1	1	1	1	1	1	1	1	1
Bcl9l	0.0025445	-0.00083403	NA	NA	NA	NA	1	-1	NA	NA	NA	NA	0.0749879	0.039764	NA	NA	NA	NA	140	NA	NA	NA	NA	0.350916	1	1	1	1	1	1	1	1	1	1	1	1	1	1	1	1	1	1	1	1	1	1	1	1	1
Cdx2	0.0052053	-0.0030423	-0.00020845	NA	NA	NA	1	-1	-1	NA	NA	NA	0.0249867	0.0336025	0.170472	NA	NA	NA	140.001	296.586	NA	NA	NA	0.762925	1	1	1	1	1	1	1	1	1	1	1	1	1	1	1	1	1	1	1	1	1	1	1	1	1
Qtrtd1	0.0024996	-0.0015466	0.0052541	0.00026235	NA	NA	1	-1	1	0	NA	NA	0.0618209	0.0490129	0.150838	0.260699	NA	NA	140.001	356.867	403.244	NA	NA	0.404813	1	1	1	1	1	1	1	1	1	1	1	1	1	1	1	1	1	1	1	1	1	1	1	1	1
Taok2	0.0027588	-0.00056847	NA	NA	NA	NA	1	-1	NA	NA	NA	NA	0.0584861	0.0488391	NA	NA	NA	NA	140.001	NA	NA	NA	NA	0.344168	1	1	1	1	1	1	1	1	1	1	1	1	1	1	1	1	1	1	1	1	1	1	1	1	1
Ankrd10	0.0036249	-0.0065875	0.0002662	NA	NA	NA	1	-1	1	NA	NA	NA	0.0422019	0.0583155	0.123062	NA	NA	NA	140.002	218.975	NA	NA	NA	0.575133	1	1	1	1	1	1	1	1	1	1	1	1	1	1	1	1	1	1	1	1	1	1	1	1	1
Rere	0.0014828	-0.0016823	0.0014444	-0.00163	NA	NA	1	-1	1	-1	NA	NA	0.0989971	0.073145	0.102296	0.0800856	NA	NA	140.011	301.631	440.874	NA	NA	0.298197	1	1	1	1	1	1	1	1	1	1	1	1	1	1	1	1	1	1	1	1	1	1	1	1	1
Aplp2	0.0026043	-0.0017764	0.00041472	NA	NA	NA	1	-1	1	NA	NA	NA	0.0668077	0.0635773	0.147584	NA	NA	NA	140.022	327.995	NA	NA	NA	0.313163	1	1	1	1	1	1	1	1	1	1	1	1	1	1	1	1	1	1	1	1	1	1	1	1	1
Ppm1b	0.0013355	-0.0014464	0.014537	-0.00088901	0.0041522	NA	1	-1	1	-1	1	NA	0.124167	0.0553631	0.123942	0.162153	0.135729	NA	140.147	364.17	392.106	540.143	NA	0.437419	1	1	1	1	1	1	1	1	1	1	1	1	1	1	1	1	1	1	1	1	1	1	1	1	1
Nop16	-0.01072	0.0016593	-0.0028028	0.00071918	NA	NA	-1	1	-1	1	NA	NA	0.0998659	0.183984	0.0852843	0.0707105	NA	NA	41.5247	140.173	264.005	NA	NA	0.37983	-1	-1	-1	-1	-1	-1	-1	-1	-1	-1	-1	1	1	1	1	1	1	1	1	1	1	1	1	1	1
Rilpl1	-0.0023685	0.01268	-0.00093139	0.00013394	NA	NA	-1	1	-1	0	NA	NA	0.0767423	0.153876	0.0926039	0.295512	NA	NA	119.29	141.045	335.936	NA	NA	0.201901	-1	-1	-1	-1	-1	-1	-1	-1	-1	-1	-1	-1	-1	-1	-1	-1	-1	-1	-1	-1	-1	-1	-1	-1	-1
2019-09-11	0.0021444	-0.0024097	-0.0001448	NA	NA	NA	1	-1	0	NA	NA	NA	0.074212	0.0383846	0.306722	NA	NA	NA	141.318	348.064	NA	NA	NA	0.682982	1	1	1	1	1	1	1	1	1	1	1	1	1	1	1	1	1	1	1	1	1	1	1	1	1
Ppat	0.002507	-0.00075734	0.0087176	-0.0011651	0.0040548	NA	1	-1	1	-1	1	NA	0.0592187	0.0958313	0.175877	0.108005	0.152627	NA	142.965	363.992	395.266	549.898	NA	0.437983	1	1	1	1	1	1	1	1	1	1	1	1	1	1	1	1	1	1	1	1	1	1	1	1	1
Mfap1b	0.002298	-0.00030613	NA	NA	NA	NA	1	-1	NA	NA	NA	NA	0.0692186	0.0882004	NA	NA	NA	NA	143.25	NA	NA	NA	NA	0.25106	1	1	1	1	1	1	1	1	1	1	1	1	1	1	1	1	1	1	1	1	1	1	1	1	1
Ddx6	0.0015068	-0.0020816	0.0028505	-0.0011768	NA	NA	1	-1	1	-1	NA	NA	0.123704	0.0665325	0.0992661	0.117768	NA	NA	143.591	315.986	424.02	NA	NA	0.231764	1	1	1	1	1	1	1	1	1	1	1	1	1	1	1	1	1	1	1	1	1	1	1	1	1
Kdr	0.0043297	-0.0030922	-0.00013485	NA	NA	NA	1	-1	0	NA	NA	NA	0.0380459	0.0288997	0.327017	NA	NA	NA	143.817	351.657	NA	NA	NA	0.751407	1	1	1	1	1	1	1	1	1	1	1	1	1	1	1	1	1	1	1	1	1	1	1	1	1
Isca1	0.0025419	-0.0016255	0.0001636	NA	NA	NA	1	-1	0	NA	NA	NA	0.0821319	0.0885351	0.309641	NA	NA	NA	143.96	319.979	NA	NA	NA	0.205775	1	1	1	1	1	1	1	1	1	1	1	1	1	1	1	1	1	1	1	1	1	1	1	1	1
Ppp1r13b	0.0013934	-0.00065642	NA	NA	NA	NA	1	-1	NA	NA	NA	NA	0.12425	0.0473195	NA	NA	NA	NA	144	NA	NA	NA	NA	0.257271	1	1	1	1	1	1	1	1	1	1	1	1	1	1	1	1	1	1	1	1	1	1	1	1	1
Por	0.0010445	-0.00076814	NA	NA	NA	NA	1	-1	NA	NA	NA	NA	0.146811	0.0389142	NA	NA	NA	NA	144	NA	NA	NA	NA	0.362477	1	1	1	1	1	1	1	1	1	1	1	1	1	1	1	1	1	1	1	1	1	1	1	1	1
Birc6	0.0022053	-0.00086757	NA	NA	NA	NA	1	-1	NA	NA	NA	NA	0.0848846	0.0377259	NA	NA	NA	NA	144	NA	NA	NA	NA	0.362501	1	1	1	1	1	1	1	1	1	1	1	1	1	1	1	1	1	1	1	1	1	1	1	1	1
Sptan1	0.0033076	-0.0021483	-0.00032374	NA	NA	NA	1	-1	0	NA	NA	NA	0.0483766	0.0411152	0.202533	NA	NA	NA	144.001	363.991	NA	NA	NA	0.638586	1	1	1	1	1	1	1	1	1	1	1	1	1	1	1	1	1	1	1	1	1	1	1	1	1
Eprs	0.0020938	-0.00035376	NA	NA	NA	NA	1	-1	NA	NA	NA	NA	0.058084	0.0589304	NA	NA	NA	NA	144.003	NA	NA	NA	NA	0.338036	1	1	1	1	1	1	1	1	1	1	1	1	1	1	1	1	1	1	1	1	1	1	1	1	1
Galnt1	0.00091351	-0.0019555	0.00051146	NA	NA	NA	1	-1	0	NA	NA	NA	0.176071	0.0257242	0.335912	NA	NA	NA	144.003	487.977	NA	NA	NA	0.732349	1	1	1	1	1	1	1	1	1	1	1	1	1	1	1	1	1	1	1	1	1	1	1	1	1
Spag9	0.003598	-0.0015485	0.0006315	NA	NA	NA	1	-1	1	NA	NA	NA	0.0569411	0.0872738	0.114699	NA	NA	NA	144.005	328.004	NA	NA	NA	0.291421	1	1	1	1	1	1	1	1	1	1	1	1	1	1	1	1	1	1	1	1	1	1	1	1	1
Usp9x	0.0028493	-0.00072248	NA	NA	NA	NA	1	-1	NA	NA	NA	NA	0.0755574	0.0546721	NA	NA	NA	NA	144.006	NA	NA	NA	NA	0.254467	1	1	1	1	1	1	1	1	1	1	1	1	1	1	1	1	1	1	1	1	1	1	1	1	1
Rock2	0.0015556	-0.0015323	0.0003215	NA	NA	NA	1	-1	1	NA	NA	NA	0.108227	0.0775212	0.174978	NA	NA	NA	144.009	320.103	NA	NA	NA	0.223624	1	1	1	1	1	1	1	1	1	1	1	1	1	1	1	1	1	1	1	1	1	1	1	1	1
Hcfc1	0.002729	-0.001099	0.0033991	-0.0012674	NA	NA	1	-1	1	-1	NA	NA	0.0610527	0.080488	0.183936	0.0961176	NA	NA	144.01	368.001	423.881	NA	NA	0.275776	1	1	1	1	1	1	1	1	1	1	1	1	1	1	1	1	1	1	1	1	1	1	1	1	1
Bms1	0.0022543	-0.00041787	NA	NA	NA	NA	1	-1	NA	NA	NA	NA	0.0787467	0.0730592	NA	NA	NA	NA	144.011	NA	NA	NA	NA	0.213585	1	1	1	1	1	1	1	1	1	1	1	1	1	1	1	1	1	1	1	1	1	1	1	1	1
Col4a1	0.0013547	-0.001384	-1.7186e-05	NA	NA	NA	1	-1	0	NA	NA	NA	0.0867819	0.0476223	0.4695	NA	NA	NA	144.012	364.001	NA	NA	NA	0.546594	1	1	1	1	1	1	1	1	1	1	1	1	1	1	1	1	1	1	1	1	1	1	1	1	1
Utrn	0.0022331	-0.0023541	-0.00039944	NA	NA	NA	1	-1	-1	NA	NA	NA	0.085184	0.0612406	0.165941	NA	NA	NA	144.076	319.995	NA	NA	NA	0.522388	1	1	1	1	1	1	1	1	1	1	1	1	1	1	1	1	1	1	1	1	1	1	1	1	1
Luc7l2	0.0023932	-0.00022918	NA	NA	NA	NA	1	-1	NA	NA	NA	NA	0.0577329	0.106646	NA	NA	NA	NA	144.085	NA	NA	NA	NA	0.321588	1	1	1	1	1	1	1	1	1	1	1	1	1	1	1	1	1	1	1	1	1	1	1	1	1
Tfip11	0.0023981	-0.00023663	NA	NA	NA	NA	1	-1	NA	NA	NA	NA	0.0580746	0.104305	NA	NA	NA	NA	144.722	NA	NA	NA	NA	0.320633	1	1	1	1	1	1	1	1	1	1	1	1	1	1	1	1	1	1	1	1	1	1	1	1	1
Fn1	0.0015023	-0.0016552	-0.00052171	NA	NA	NA	1	-1	-1	NA	NA	NA	0.102832	0.051376	0.139037	NA	NA	NA	145.037	364.028	NA	NA	NA	0.589795	1	1	1	1	1	1	1	1	1	1	1	1	1	1	1	1	1	1	1	1	1	1	1	1	1
Wapal	0.0038396	-0.0013616	-6.1423e-05	NA	NA	NA	1	-1	0	NA	NA	NA	0.0392176	0.0604876	0.414982	NA	NA	NA	145.087	363.745	NA	NA	NA	0.49362	1	1	1	1	1	1	1	1	1	1	1	1	1	1	1	1	1	1	1	1	1	1	1	1	1
Baz1a	-0.0040609	0.0018169	-0.001695	0.00038519	NA	NA	-1	1	-1	1	NA	NA	0.122782	0.139845	0.0871434	0.0937462	NA	NA	51.9449	145.715	278.923	NA	NA	0.254251	-1	-1	-1	-1	-1	-1	-1	-1	-1	-1	-1	-1	-1	-1	1	1	1	1	1	1	1	1	1	1	1
Adamts15	0.0040444	-0.0011201	0.00049773	NA	NA	NA	1	-1	1	NA	NA	NA	0.0360785	0.0484489	0.197819	NA	NA	NA	145.91	423.996	NA	NA	NA	0.528965	1	1	1	1	1	1	1	1	1	1	1	1	1	1	1	1	1	1	1	1	1	1	1	1	1
Srrm1	0.0023644	-0.0007729	NA	NA	NA	NA	1	-1	NA	NA	NA	NA	0.0865104	0.0489464	NA	NA	NA	NA	145.95	NA	NA	NA	NA	0.263525	1	1	1	1	1	1	1	1	1	1	1	1	1	1	1	1	1	1	1	1	1	1	1	1	1
Brwd1	0.0033844	-0.0020372	-0.00054582	NA	NA	NA	1	-1	-1	NA	NA	NA	0.0457469	0.0567103	0.103234	NA	NA	NA	146.002	319.967	NA	NA	NA	0.583965	1	1	1	1	1	1	1	1	1	1	1	1	1	1	1	1	1	1	1	1	1	1	1	1	1
Epb4.1l2	0.0027864	-0.0019611	-0.00019994	NA	NA	NA	1	-1	0	NA	NA	NA	0.0629827	0.0571627	0.274794	NA	NA	NA	146.231	340	NA	NA	NA	0.46916	1	1	1	1	1	1	1	1	1	1	1	1	1	1	1	1	1	1	1	1	1	1	1	1	1
Kat6a	0.0027045	-0.0018767	0.0046706	-0.00079428	NA	NA	1	-1	1	-1	NA	NA	0.0639542	0.0496577	0.177157	0.142536	NA	NA	146.542	364	412.232	NA	NA	0.331437	1	1	1	1	1	1	1	1	1	1	1	1	1	1	1	1	1	1	1	1	1	1	1	1	1
Tcerg1	0.0024452	-0.0033041	0.00059672	-0.00077608	NA	NA	1	-1	1	-1	NA	NA	0.0498381	0.0681233	0.147973	0.105607	NA	NA	146.67	239.989	411.918	NA	NA	0.416996	1	1	1	1	1	1	1	1	1	1	1	1	1	1	1	1	1	1	1	1	1	1	1	1	1
Aars	0.0043147	-0.00053956	NA	NA	NA	NA	1	-1	NA	NA	NA	NA	0.0371224	0.053701	NA	NA	NA	NA	146.712	NA	NA	NA	NA	0.548216	1	1	1	1	1	1	1	1	1	1	1	1	1	1	1	1	1	1	1	1	1	1	1	1	1
Rnf40	0.0021193	-0.00026076	NA	NA	NA	NA	1	-1	NA	NA	NA	NA	0.0715515	0.103715	NA	NA	NA	NA	147.139	NA	NA	NA	NA	0.234423	1	1	1	1	1	1	1	1	1	1	1	1	1	1	1	1	1	1	1	1	1	1	1	1	1
Plaa	0.0013601	-0.00055074	NA	NA	NA	NA	1	-1	NA	NA	NA	NA	0.0996904	0.0459633	NA	NA	NA	NA	147.203	NA	NA	NA	NA	0.274834	1	1	1	1	1	1	1	1	1	1	1	1	1	1	1	1	1	1	1	1	1	1	1	1	1
Pnn	0.0032993	-0.0014595	0.0047374	-0.00057192	NA	NA	1	-1	0	-1	NA	NA	0.0495564	0.0631393	0.231551	0.155867	NA	NA	147.609	356	395.28	NA	NA	0.347021	1	1	1	1	1	1	1	1	1	1	1	1	1	1	1	1	1	1	1	1	1	1	1	1	1
Dync1h1	0.0023399	-0.0011663	-0.00031936	NA	NA	NA	1	-1	-1	NA	NA	NA	0.0487945	0.0418773	0.19634	NA	NA	NA	147.732	403.965	NA	NA	NA	0.593592	1	1	1	1	1	1	1	1	1	1	1	1	1	1	1	1	1	1	1	1	1	1	1	1	1
Cgnl1	0.001815	-0.0028796	-0.00058355	NA	NA	NA	1	-1	-1	NA	NA	NA	0.0731747	0.0643766	0.0693166	NA	NA	NA	147.95	271.975	NA	NA	NA	0.683479	1	1	1	1	1	1	1	1	1	1	1	1	1	1	1	1	1	1	1	1	1	1	1	1	1
Pum1	0.0021385	-0.00081756	0.00906	-0.0011576	NA	NA	1	-1	0	-1	NA	NA	0.0902963	0.123485	0.218699	0.0977196	NA	NA	147.959	364.004	393.527	NA	NA	0.207194	1	1	1	1	1	1	1	1	1	1	1	1	1	1	1	1	1	1	1	1	1	1	1	1	1
Shisa6	0.00078355	-0.0019213	0.00010215	NA	NA	NA	1	-1	0	NA	NA	NA	0.185005	0.0486864	0.381008	NA	NA	NA	147.979	364.131	NA	NA	NA	0.562504	1	1	1	1	1	1	1	1	1	1	1	1	1	1	1	1	1	1	1	1	1	1	1	1	1
Snrnp200	0.003319	-0.00080698	NA	NA	NA	NA	1	-1	NA	NA	NA	NA	0.0701327	0.0528183	NA	NA	NA	NA	147.991	NA	NA	NA	NA	0.284016	1	1	1	1	1	1	1	1	1	1	1	1	1	1	1	1	1	1	1	1	1	1	1	1	1
Rrbp1	0.0027231	-0.0024269	-0.00072388	NA	NA	NA	1	-1	-1	NA	NA	NA	0.0503866	0.113106	0.0511037	NA	NA	NA	147.995	241.668	NA	NA	NA	0.555135	1	1	1	1	1	1	1	1	1	1	1	1	1	1	1	1	1	1	1	1	1	1	1	1	1
Il17ra	0.0029383	-0.00041546	NA	NA	NA	NA	1	-1	NA	NA	NA	NA	0.0664887	0.0894024	NA	NA	NA	NA	147.999	NA	NA	NA	NA	0.248774	1	1	1	1	1	1	1	1	1	1	1	1	1	1	1	1	1	1	1	1	1	1	1	1	1
Pcdh7	0.0019993	-0.0020935	0.00032847	NA	NA	NA	1	-1	0	NA	NA	NA	0.0992811	0.0565299	0.230025	NA	NA	NA	148	355.949	NA	NA	NA	0.397966	1	1	1	1	1	1	1	1	1	1	1	1	1	1	1	1	1	1	1	1	1	1	1	1	1
Bod1l	0.0014766	-0.00058318	NA	NA	NA	NA	1	-1	NA	NA	NA	NA	0.0840049	0.0416686	NA	NA	NA	NA	148	NA	NA	NA	NA	0.324994	1	1	1	1	1	1	1	1	1	1	1	1	1	1	1	1	1	1	1	1	1	1	1	1	1
Polr2a	0.0041893	-0.00066932	NA	NA	NA	NA	1	-1	NA	NA	NA	NA	0.0513152	0.0615694	NA	NA	NA	NA	148	NA	NA	NA	NA	0.367696	1	1	1	1	1	1	1	1	1	1	1	1	1	1	1	1	1	1	1	1	1	1	1	1	1
Hspd1	0.002711	-0.0004493	NA	NA	NA	NA	1	-1	NA	NA	NA	NA	0.044584	0.051652	NA	NA	NA	NA	148	NA	NA	NA	NA	0.439713	1	1	1	1	1	1	1	1	1	1	1	1	1	1	1	1	1	1	1	1	1	1	1	1	1
Arf3	0.0021576	-0.00069268	NA	NA	NA	NA	1	-1	NA	NA	NA	NA	0.0537783	0.032433	NA	NA	NA	NA	148.001	NA	NA	NA	NA	0.468961	1	1	1	1	1	1	1	1	1	1	1	1	1	1	1	1	1	1	1	1	1	1	1	1	1
Hexim1	0.0029229	-0.0011741	0.00044027	NA	NA	NA	1	-1	0	NA	NA	NA	0.0414737	0.0341214	0.230709	NA	NA	NA	148.001	451.347	NA	NA	NA	0.573559	1	1	1	1	1	1	1	1	1	1	1	1	1	1	1	1	1	1	1	1	1	1	1	1	1
Sccpdh	0.0016674	-0.0012081	-0.00029591	NA	NA	NA	1	-1	0	NA	NA	NA	0.0799104	0.0566165	0.202308	NA	NA	NA	148.002	375.175	NA	NA	NA	0.477545	1	1	1	1	1	1	1	1	1	1	1	1	1	1	1	1	1	1	1	1	1	1	1	1	1
Cdc42bpb	0.0026777	-0.0010942	0.00019801	NA	NA	NA	1	-1	0	NA	NA	NA	0.0648201	0.0505055	0.40221	NA	NA	NA	148.004	460.014	NA	NA	NA	0.375763	1	1	1	1	1	1	1	1	1	1	1	1	1	1	1	1	1	1	1	1	1	1	1	1	1
Prpf4b	0.0026152	-0.0012403	0.0065267	-0.00038035	NA	NA	1	-1	1	0	NA	NA	0.0554099	0.0669143	0.197916	0.208207	NA	NA	148.041	364.003	397.316	NA	NA	0.317005	1	1	1	1	1	1	1	1	1	1	1	1	1	1	1	1	1	1	1	1	1	1	1	1	1
Cttn	0.00071663	-0.0012813	0.0056135	-0.0005359	NA	NA	1	-1	0	-1	NA	NA	0.139317	0.0475814	0.203617	0.116924	NA	NA	148.114	364.087	391.999	NA	NA	0.395656	1	1	1	1	1	1	1	1	1	1	1	1	1	1	1	1	1	1	1	1	1	1	1	1	1
Ccdc47	0.0037558	-0.0023715	0.00019531	NA	NA	NA	1	-1	0	NA	NA	NA	0.0375443	0.0497107	0.228501	NA	NA	NA	148.709	315.997	NA	NA	NA	0.527311	1	1	1	1	1	1	1	1	1	1	1	1	1	1	1	1	1	1	1	1	1	1	1	1	1
Map4k4	0.0037992	-0.0018722	-0.00034932	NA	NA	NA	1	-1	-1	NA	NA	NA	0.0361058	0.0569593	0.146421	NA	NA	NA	149.026	328.01	NA	NA	NA	0.582023	1	1	1	1	1	1	1	1	1	1	1	1	1	1	1	1	1	1	1	1	1	1	1	1	1
Lamc1	0.0015506	-0.0020343	0.00038746	NA	NA	NA	1	-1	1	NA	NA	NA	0.112257	0.0554204	0.192549	NA	NA	NA	149.995	356	NA	NA	NA	0.423754	1	1	1	1	1	1	1	1	1	1	1	1	1	1	1	1	1	1	1	1	1	1	1	1	1
Ubap2	0.0026299	-0.001536	-0.00010233	NA	NA	NA	1	-1	0	NA	NA	NA	0.0647771	0.0949216	0.351824	NA	NA	NA	150.212	316.084	NA	NA	NA	0.277253	1	1	1	1	1	1	1	1	1	1	1	1	1	1	1	1	1	1	1	1	1	1	1	1	1
Supt16	0.0017811	-0.00029353	NA	NA	NA	NA	1	-1	NA	NA	NA	NA	0.0603981	0.0702255	NA	NA	NA	NA	150.402	NA	NA	NA	NA	0.300301	1	1	1	1	1	1	1	1	1	1	1	1	1	1	1	1	1	1	1	1	1	1	1	1	1
Lrp8	0.00097958	0.0066728	-0.0034669	-0.0003684	NA	NA	1	1	-1	-1	NA	NA	0.172703	0.125746	0.0385772	0.106129	NA	NA	108.842	150.66	288.225	NA	NA	0.718716	1	1	1	1	1	1	1	1	1	1	1	1	1	1	1	1	1	1	1	1	1	1	1	1	1
Ddx42	0.0025401	-0.0011934	0.0068669	-0.00093688	NA	NA	1	-1	0	-1	NA	NA	0.0551665	0.067236	0.21605	0.0903937	NA	NA	150.738	363.991	392.658	NA	NA	0.322147	1	1	1	1	1	1	1	1	1	1	1	1	1	1	1	1	1	1	1	1	1	1	1	1	1
Ubr4	0.0027133	-0.0015395	-0.00062462	NA	NA	NA	1	-1	-1	NA	NA	NA	0.0636074	0.0644859	0.133309	NA	NA	NA	151.817	363.956	NA	NA	NA	0.470644	1	1	1	1	1	1	1	1	1	1	1	1	1	1	1	1	1	1	1	1	1	1	1	1	1
Hmgcs1	0.0017832	-0.0038347	0.0022467	0.00044305	NA	NA	1	-1	1	0	NA	NA	0.0833792	0.0454098	0.0733852	0.228419	NA	NA	151.858	286.069	424.103	NA	NA	0.494573	1	1	1	1	1	1	1	1	1	1	1	1	1	1	1	1	1	1	1	1	1	1	1	1	1
Avpr1a	0.0013972	-0.00042868	NA	NA	NA	NA	1	-1	NA	NA	NA	NA	0.0737594	0.0493833	NA	NA	NA	NA	151.917	NA	NA	NA	NA	0.28125	1	1	1	1	1	1	1	1	1	1	1	1	1	1	1	1	1	1	1	1	1	1	1	1	1
Magi3	0.0017463	-0.0011534	0.00079001	NA	NA	NA	1	-1	0	NA	NA	NA	0.0943399	0.0501645	0.236782	NA	NA	NA	151.998	474.332	NA	NA	NA	0.342178	1	1	1	1	1	1	1	1	1	1	1	1	1	1	1	1	1	1	1	1	1	1	1	1	1
Camsap2	0.0020336	-0.0018717	0.00019955	NA	NA	NA	1	-1	0	NA	NA	NA	0.0933589	0.0860698	0.289335	NA	NA	NA	151.999	325.212	NA	NA	NA	0.229029	1	1	1	1	1	1	1	1	1	1	1	1	1	1	1	1	1	1	1	1	1	1	1	1	1
Fgfbp3	0.0010925	-0.0014429	0.0012219	NA	NA	NA	1	-1	1	NA	NA	NA	0.14403	0.113792	0.0475701	NA	NA	NA	152.001	299.427	NA	NA	NA	0.288876	1	1	1	1	1	1	1	1	1	1	1	1	1	1	1	1	1	1	1	1	1	1	1	1	1
Klhl42	-0.006011	0.0020153	-0.00043841	NA	NA	NA	-1	1	-1	NA	NA	NA	0.0849332	0.139949	0.0576481	NA	NA	NA	60.249	152.004	NA	NA	NA	0.276557	-1	-1	-1	-1	-1	-1	-1	-1	-1	-1	-1	-1	-1	-1	-1	1	1	1	1	1	1	1	1	1	1
Herc2	0.0015222	-0.00081817	NA	NA	NA	NA	1	-1	NA	NA	NA	NA	0.100421	0.0391131	NA	NA	NA	NA	152.005	NA	NA	NA	NA	0.351615	1	1	1	1	1	1	1	1	1	1	1	1	1	1	1	1	1	1	1	1	1	1	1	1	1
Fam21	0.002859	-0.00067819	NA	NA	NA	NA	1	-1	NA	NA	NA	NA	0.0575656	0.0494991	NA	NA	NA	NA	152.012	NA	NA	NA	NA	0.339694	1	1	1	1	1	1	1	1	1	1	1	1	1	1	1	1	1	1	1	1	1	1	1	1	1
Igf2bp2	0.0021435	-0.0014205	0.0059404	-0.00030559	NA	NA	1	-1	0	0	NA	NA	0.0593584	0.0553736	0.230499	0.22403	NA	NA	152.133	368	395.998	NA	NA	0.293062	1	1	1	1	1	1	1	1	1	1	1	1	1	1	1	1	1	1	1	1	1	1	1	1	1
Prrc2c	0.0015101	-0.0012733	0.0051411	-0.0010409	NA	NA	1	-1	0	-1	NA	NA	0.0955716	0.0662881	0.209617	0.0909998	NA	NA	152.147	364.274	402.356	NA	NA	0.237775	1	1	1	1	1	1	1	1	1	1	1	1	1	1	1	1	1	1	1	1	1	1	1	1	1
Nfxl1	0.00070467	-0.0014173	-7.2714e-05	NA	NA	NA	1	-1	0	NA	NA	NA	0.150415	0.0696615	0.353825	NA	NA	NA	152.55	320	NA	NA	NA	0.452744	1	1	1	1	1	1	1	1	1	1	1	1	1	1	1	1	1	1	1	1	1	1	1	1	1
Znfx1	0.00060849	-0.00044673	NA	NA	NA	NA	1	-1	NA	NA	NA	NA	0.1617	0.0487086	NA	NA	NA	NA	152.66	NA	NA	NA	NA	0.260586	1	1	1	1	1	1	1	1	1	1	1	1	1	1	1	1	1	1	1	1	1	1	1	1	1
Acin1	0.0018575	-0.0023021	-0.00016549	NA	NA	NA	1	-1	-1	NA	NA	NA	0.0685175	0.131147	0.189885	NA	NA	NA	152.699	239.894	NA	NA	NA	0.274233	1	1	1	1	1	1	1	1	1	1	1	1	1	1	1	1	1	1	1	1	1	1	1	1	1
Btaf1	0.0033586	-0.0019525	0.00016142	NA	NA	NA	1	-1	0	NA	NA	NA	0.0606722	0.0870109	0.328633	NA	NA	NA	153.053	324.363	NA	NA	NA	0.263406	1	1	1	1	1	1	1	1	1	1	1	1	1	1	1	1	1	1	1	1	1	1	1	1	1
Ube3a	0.0030831	-0.0029526	-0.0001483	NA	NA	NA	1	-1	0	NA	NA	NA	0.0484189	0.137465	0.22498	NA	NA	NA	153.298	228.004	NA	NA	NA	0.296532	1	1	1	1	1	1	1	1	1	1	1	1	1	1	1	1	1	1	1	1	1	1	1	1	1
Gdf11	0.0033615	-0.0017679	0.0092718	-0.00037032	NA	NA	1	-1	1	-1	NA	NA	0.0462692	0.0711004	0.192138	0.187167	NA	NA	154.317	330.709	356	NA	NA	0.384045	1	1	1	1	1	1	1	1	1	1	1	1	1	1	1	1	1	1	1	1	1	1	1	1	1
Plec	-0.00059287	0.005975	-0.002235	-0.00027997	NA	NA	-1	1	-1	-1	NA	NA	0.197518	0.163097	0.0498838	0.117959	NA	NA	124.005	154.49	294.94	NA	NA	0.656925	-1	-1	-1	-1	-1	-1	-1	-1	-1	-1	-1	-1	-1	-1	-1	-1	-1	-1	-1	-1	-1	-1	-1	-1	-1
Cpsf6	0.0031166	-0.0017267	0.010408	-0.00089204	NA	NA	1	-1	1	-1	NA	NA	0.0390534	0.0422699	0.142363	0.0883531	NA	NA	154.638	368.001	399.022	NA	NA	0.517751	1	1	1	1	1	1	1	1	1	1	1	1	1	1	1	1	1	1	1	1	1	1	1	1	1
Jarid2	0.0015074	-0.0011254	0.0011685	-0.00059851	NA	NA	1	-1	1	-1	NA	NA	0.0579679	0.0845477	0.0815679	0.138538	NA	NA	154.96	297.952	443.754	NA	NA	0.344111	1	1	1	1	1	1	1	1	1	1	1	1	1	1	1	1	1	1	1	1	1	1	1	1	1
Kdm6b	0.00084012	-0.0006057	NA	NA	NA	NA	1	-1	NA	NA	NA	NA	0.157825	0.0481977	NA	NA	NA	NA	155.223	NA	NA	NA	NA	0.261045	1	1	1	1	1	1	1	1	1	1	1	1	1	1	1	1	1	1	1	1	1	1	1	1	1
Tmem57	0.0029962	-0.0065231	-0.00040498	NA	NA	NA	1	-1	-1	NA	NA	NA	0.0384895	0.0792866	0.0698118	NA	NA	NA	155.79	212.001	NA	NA	NA	0.647872	1	1	1	1	1	1	1	1	1	1	1	1	1	1	1	1	1	1	1	1	1	1	1	1	1
Nsd1	0.002134	-0.00095651	NA	NA	NA	NA	1	-1	NA	NA	NA	NA	0.0733536	0.0337587	NA	NA	NA	NA	155.829	NA	NA	NA	NA	0.42242	1	1	1	1	1	1	1	1	1	1	1	1	1	1	1	1	1	1	1	1	1	1	1	1	1
Cbfb	0.0022021	-0.0017395	0.00029382	NA	NA	NA	1	-1	1	NA	NA	NA	0.0651445	0.0744968	0.177077	NA	NA	NA	155.902	320.103	NA	NA	NA	0.285543	1	1	1	1	1	1	1	1	1	1	1	1	1	1	1	1	1	1	1	1	1	1	1	1	1
Zc3h11a	0.0018838	-0.0070704	0.00046223	NA	NA	NA	1	-1	1	NA	NA	NA	0.0840635	0.111992	0.0836963	NA	NA	NA	155.944	206.657	NA	NA	NA	0.261019	1	1	1	1	1	1	1	1	1	1	1	1	1	1	1	1	1	1	1	1	1	1	1	1	1
Atxn7	0.0014567	-0.0022402	-0.00026884	NA	NA	NA	1	-1	-1	NA	NA	NA	0.102169	0.110584	0.170829	NA	NA	NA	155.972	271.622	NA	NA	NA	0.345933	1	1	1	1	1	1	1	1	1	1	1	1	1	1	1	1	1	1	1	1	1	1	1	1	1
Arid3a	0.0023325	-0.0026294	-0.0003071	NA	NA	NA	1	-1	-1	NA	NA	NA	0.0629298	0.0796109	0.155277	NA	NA	NA	155.976	283.969	NA	NA	NA	0.466597	1	1	1	1	1	1	1	1	1	1	1	1	1	1	1	1	1	1	1	1	1	1	1	1	1
Rsc1a1	0.0025009	-0.0015841	-2.0457e-05	NA	NA	NA	1	-1	0	NA	NA	NA	0.0475475	0.0702973	0.459527	NA	NA	NA	155.98	320.166	NA	NA	NA	0.400829	1	1	1	1	1	1	1	1	1	1	1	1	1	1	1	1	1	1	1	1	1	1	1	1	1
Socs2	0.00081109	-0.002273	-9.946e-05	NA	NA	NA	1	-1	0	NA	NA	NA	0.143623	0.0320274	0.364088	NA	NA	NA	155.985	371.992	NA	NA	NA	0.765919	1	1	1	1	1	1	1	1	1	1	1	1	1	1	1	1	1	1	1	1	1	1	1	1	1
Slc6a6	0.0014317	-0.0012076	0.0057839	-0.00064259	NA	NA	1	-1	1	-1	NA	NA	0.0813639	0.0601511	0.191423	0.117002	NA	NA	155.988	364.423	397.753	NA	NA	0.236495	1	1	1	1	1	1	1	1	1	1	1	1	1	1	1	1	1	1	1	1	1	1	1	1	1
Irf2bpl	-0.0043494	0.0030525	-0.0012462	1.905e-06	NA	NA	-1	1	-1	0	NA	NA	0.0560199	0.104546	0.0547093	0.496437	NA	NA	87.9249	155.988	362.112	NA	NA	0.584858	-1	-1	-1	-1	-1	-1	-1	-1	-1	-1	-1	-1	-1	-1	-1	-1	-1	-1	-1	-1	-1	1	1	1	1
Setd8	0.0015735	-0.0027674	0.00077701	-0.0004793	NA	NA	1	-1	1	-1	NA	NA	0.0754994	0.0954882	0.125506	0.193823	NA	NA	155.988	252.002	427.775	NA	NA	0.217394	1	1	1	1	1	1	1	1	1	1	1	1	1	1	1	1	1	1	1	1	1	1	1	1	1
Dclk1	0.00080961	-0.002918	-0.0009591	NA	NA	NA	1	-1	-1	NA	NA	NA	0.156602	0.0611837	0.0516811	NA	NA	NA	155.989	290.084	NA	NA	NA	0.770131	1	1	1	1	1	1	1	1	1	1	1	1	1	1	1	1	1	1	1	1	1	1	1	1	1
Trim8	0.002906	-0.0061396	4.4653e-06	NA	NA	NA	1	-1	0	NA	NA	NA	0.0402253	0.140889	0.484423	NA	NA	NA	155.991	199.49	NA	NA	NA	0.347957	1	1	1	1	1	1	1	1	1	1	1	1	1	1	1	1	1	1	1	1	1	1	1	1	1
Cry1	0.0021377	-0.001913	0.0004391	NA	NA	NA	1	-1	1	NA	NA	NA	0.0515393	0.0746478	0.0892388	NA	NA	NA	155.993	289.456	NA	NA	NA	0.325695	1	1	1	1	1	1	1	1	1	1	1	1	1	1	1	1	1	1	1	1	1	1	1	1	1
Atp2b1	-0.00046054	0.0036346	-0.0017624	-0.000401	NA	NA	0	1	-1	-1	NA	NA	0.330299	0.1035	0.05804	0.111293	NA	NA	91.115	155.995	323.923	NA	NA	0.560753	0	0	0	0	0	0	0	0	0	0	0	0	0	0	0	0	0	0	0	0	0	0	1	1	1
Ahdc1	-0.00012439	0.0097601	-0.0020903	-0.00017286	NA	NA	0	1	-1	-1	NA	NA	0.399577	0.15027	0.085884	0.154574	NA	NA	132.916	155.995	258.238	NA	NA	0.340605	0	0	0	0	0	0	0	0	0	0	0	0	0	0	0	0	0	0	0	0	0	0	0	0	0
Spen	0.0029166	-0.003609	-0.00013073	NA	NA	NA	1	-1	0	NA	NA	NA	0.0530801	0.110728	0.253537	NA	NA	NA	155.996	234.729	NA	NA	NA	0.318385	1	1	1	1	1	1	1	1	1	1	1	1	1	1	1	1	1	1	1	1	1	1	1	1	1
Ipmk	0.0011376	-0.0022208	0.00024024	NA	NA	NA	1	-1	1	NA	NA	NA	0.115931	0.0871178	0.178841	NA	NA	NA	155.996	283.366	NA	NA	NA	0.297319	1	1	1	1	1	1	1	1	1	1	1	1	1	1	1	1	1	1	1	1	1	1	1	1	1
Bahd1	0.000224	0.013037	-0.0045466	3.4444e-05	NA	NA	0	1	-1	0	NA	NA	0.377643	0.161362	0.101389	0.408267	NA	NA	130.542	155.996	226.656	NA	NA	0.238081	0	0	0	0	0	0	0	0	0	0	0	0	0	0	0	0	0	0	0	0	0	0	0	0	0
Trim44	0.0012279	-0.001117	-3.6938e-05	NA	NA	NA	1	-1	0	NA	NA	NA	0.0854407	0.0950978	0.416577	NA	NA	NA	155.997	313.9	NA	NA	NA	0.254754	1	1	1	1	1	1	1	1	1	1	1	1	1	1	1	1	1	1	1	1	1	1	1	1	1
Ptpn11	0.0018683	-0.0026367	1.7853e-05	NA	NA	NA	1	-1	0	NA	NA	NA	0.0650264	0.0777793	0.452395	NA	NA	NA	155.997	261.045	NA	NA	NA	0.376216	1	1	1	1	1	1	1	1	1	1	1	1	1	1	1	1	1	1	1	1	1	1	1	1	1
Cdk6	0.0013205	-0.0017474	-0.00015204	NA	NA	NA	1	-1	0	NA	NA	NA	0.0959714	0.0991913	0.243454	NA	NA	NA	155.997	284.65	NA	NA	NA	0.317919	1	1	1	1	1	1	1	1	1	1	1	1	1	1	1	1	1	1	1	1	1	1	1	1	1
Khsrp	0.0019671	-0.0016416	7.1674e-05	NA	NA	NA	1	-1	0	NA	NA	NA	0.047874	0.0904412	0.29077	NA	NA	NA	155.998	267.184	NA	NA	NA	0.333574	1	1	1	1	1	1	1	1	1	1	1	1	1	1	1	1	1	1	1	1	1	1	1	1	1
Mkx	0.0019551	-0.0012566	-0.00027883	NA	NA	NA	1	-1	-1	NA	NA	NA	0.0542193	0.10287	0.133298	NA	NA	NA	155.998	294.596	NA	NA	NA	0.372341	1	1	1	1	1	1	1	1	1	1	1	1	1	1	1	1	1	1	1	1	1	1	1	1	1
Akap12	0.00088188	-0.0035628	-0.0008085	0.00014458	NA	NA	1	-1	0	0	NA	NA	0.0993081	0.0808643	0.203333	0.225087	NA	NA	155.998	229.219	325.081	NA	NA	0.665599	1	1	1	1	1	1	1	1	1	1	1	1	1	1	1	1	1	1	1	1	1	1	1	1	1
Ehmt1	0.00078995	-0.00039981	0.0068992	-0.00074276	NA	NA	1	-1	0	-1	NA	NA	0.117734	0.132352	0.206801	0.0965843	NA	NA	155.998	384.475	410.446	NA	NA	0.201382	1	1	1	1	1	1	1	1	1	1	1	1	1	1	1	1	1	1	1	1	1	1	1	1	1
Camsap1	0.0011394	-0.0022925	-5.1766e-05	NA	NA	NA	1	-1	0	NA	NA	NA	0.0855663	0.0915626	0.333484	NA	NA	NA	155.998	244.452	NA	NA	NA	0.368262	1	1	1	1	1	1	1	1	1	1	1	1	1	1	1	1	1	1	1	1	1	1	1	1	1
Slc26a2	0.0019698	-0.0057908	-0.00062538	NA	NA	NA	1	-1	-1	NA	NA	NA	0.0477542	0.0689265	0.0401355	NA	NA	NA	155.998	219.059	NA	NA	NA	0.804585	1	1	1	1	1	1	1	1	1	1	1	1	1	1	1	1	1	1	1	1	1	1	1	1	1
Pmaip1	0.00069155	-0.001864	0.00013897	NA	NA	NA	1	-1	1	NA	NA	NA	0.137593	0.0900576	0.195006	NA	NA	NA	155.998	262.479	NA	NA	NA	0.311717	1	1	1	1	1	1	1	1	1	1	1	1	1	1	1	1	1	1	1	1	1	1	1	1	1
Fasn	0.0022967	-0.0019379	-0.00036963	NA	NA	NA	1	-1	-1	NA	NA	NA	0.0376141	0.110843	0.0677434	NA	NA	NA	155.998	241.957	NA	NA	NA	0.521408	1	1	1	1	1	1	1	1	1	1	1	1	1	1	1	1	1	1	1	1	1	1	1	1	1
Optn	0.0006845	-0.0042646	-8.7294e-05	NA	NA	NA	1	-1	0	NA	NA	NA	0.123235	0.133726	0.215025	NA	NA	NA	155.998	203.744	NA	NA	NA	0.481848	1	1	1	1	1	1	1	1	1	1	1	1	1	1	1	1	1	1	1	1	1	1	1	1	1
Fip1l1	0.0021759	-0.0024708	-0.00010032	NA	NA	NA	1	-1	0	NA	NA	NA	0.0616813	0.133509	0.284839	NA	NA	NA	155.998	241.126	NA	NA	NA	0.237268	1	1	1	1	1	1	1	1	1	1	1	1	1	1	1	1	1	1	1	1	1	1	1	1	1
Col1a2	0.00072913	-0.00072539	-0.00017998	NA	NA	NA	1	-1	0	NA	NA	NA	0.112972	0.0739546	0.209343	NA	NA	NA	155.999	362.064	NA	NA	NA	0.38224	1	1	1	1	1	1	1	1	1	1	1	1	1	1	1	1	1	1	1	1	1	1	1	1	1
Rprd2	0.00071558	-0.00049481	NA	NA	NA	NA	1	-1	NA	NA	NA	NA	0.167334	0.0567183	NA	NA	NA	NA	155.999	NA	NA	NA	NA	0.201198	1	1	1	1	1	1	1	1	1	1	1	1	1	1	1	1	1	1	1	1	1	1	1	1	1
Txlna	0.0016708	-0.00060985	0.00059082	NA	NA	NA	1	-1	0	NA	NA	NA	0.0574064	0.0550965	0.21884	NA	NA	NA	155.999	482.354	NA	NA	NA	0.332001	1	1	1	1	1	1	1	1	1	1	1	1	1	1	1	1	1	1	1	1	1	1	1	1	1
Tnks1bp1	0.0022471	-0.0013415	-0.00017331	NA	NA	NA	1	-1	0	NA	NA	NA	0.0395829	0.0542394	0.205296	NA	NA	NA	155.999	337.438	NA	NA	NA	0.556049	1	1	1	1	1	1	1	1	1	1	1	1	1	1	1	1	1	1	1	1	1	1	1	1	1
Clip2	-0.00027503	0.0049523	-0.00086875	0.0004018	NA	NA	0	1	-1	0	NA	NA	0.351887	0.190823	0.0534465	0.240582	NA	NA	118.847	155.999	440.896	NA	NA	0.265759	0	0	0	0	0	0	0	0	0	0	0	0	0	0	0	0	0	0	0	0	0	0	0	0	0
Arcn1	0.0014487	-0.0017175	0.00031902	NA	NA	NA	1	-1	1	NA	NA	NA	0.0852285	0.0635999	0.149765	NA	NA	NA	155.999	323.983	NA	NA	NA	0.34905	1	1	1	1	1	1	1	1	1	1	1	1	1	1	1	1	1	1	1	1	1	1	1	1	1
Mat2a	0.0029802	-0.0017326	0.00022702	NA	NA	NA	1	-1	0	NA	NA	NA	0.0462512	0.0770264	0.214715	NA	NA	NA	155.999	316.04	NA	NA	NA	0.351772	1	1	1	1	1	1	1	1	1	1	1	1	1	1	1	1	1	1	1	1	1	1	1	1	1
Kdm2a	0.0024588	-0.0062895	0.00013533	NA	NA	NA	1	-1	1	NA	NA	NA	0.0463548	0.155117	0.183132	NA	NA	NA	155.999	195.441	NA	NA	NA	0.277813	1	1	1	1	1	1	1	1	1	1	1	1	1	1	1	1	1	1	1	1	1	1	1	1	1
Zfp106	0.0012415	-0.0016317	0.00045022	-0.00055281	NA	NA	1	-1	1	-1	NA	NA	0.0684044	0.0600938	0.199318	0.129398	NA	NA	155.999	295.653	428.632	NA	NA	0.454399	1	1	1	1	1	1	1	1	1	1	1	1	1	1	1	1	1	1	1	1	1	1	1	1	1
App	0.00056845	-0.00070793	1.7144e-05	NA	NA	NA	1	-1	0	NA	NA	NA	0.14369	0.0793466	0.460733	NA	NA	NA	155.999	359.626	NA	NA	NA	0.284204	1	1	1	1	1	1	1	1	1	1	1	1	1	1	1	1	1	1	1	1	1	1	1	1	1
Spry4	0.001158	-0.0037148	-2.6202e-05	NA	NA	NA	1	-1	0	NA	NA	NA	0.0675706	0.0982602	0.378766	NA	NA	NA	155.999	215.457	NA	NA	NA	0.485759	1	1	1	1	1	1	1	1	1	1	1	1	1	1	1	1	1	1	1	1	1	1	1	1	1
Nab2	0.001789	-0.003504	0.00033922	NA	NA	NA	1	-1	1	NA	NA	NA	0.0717752	0.0686995	0.117171	NA	NA	NA	155.999	260.973	NA	NA	NA	0.415279	1	1	1	1	1	1	1	1	1	1	1	1	1	1	1	1	1	1	1	1	1	1	1	1	1
Ino80	0.0015964	-0.0033575	-6.7947e-06	NA	NA	NA	1	-1	0	NA	NA	NA	0.0540779	0.130028	0.46951	NA	NA	NA	155.999	210.501	NA	NA	NA	0.292949	1	1	1	1	1	1	1	1	1	1	1	1	1	1	1	1	1	1	1	1	1	1	1	1	1
Ammecr1l	0.0013212	-0.0014623	0.00012387	NA	NA	NA	1	-1	1	NA	NA	NA	0.0657241	0.110227	0.185863	NA	NA	NA	155.999	255.291	NA	NA	NA	0.206633	1	1	1	1	1	1	1	1	1	1	1	1	1	1	1	1	1	1	1	1	1	1	1	1	1
Col6a1	0.00066224	-0.00035512	NA	NA	NA	NA	1	-1	NA	NA	NA	NA	0.133183	0.0531829	NA	NA	NA	NA	155.999	NA	NA	NA	NA	0.215671	1	1	1	1	1	1	1	1	1	1	1	1	1	1	1	1	1	1	1	1	1	1	1	1	1
Ccdc14	-0.00098475	0.011922	-0.00050913	0.00023135	NA	NA	-1	1	-1	0	NA	NA	0.136056	0.183633	0.13333	0.213528	NA	NA	130.477	155.999	363.857	NA	NA	0.375094	-1	-1	-1	-1	-1	-1	-1	-1	-1	-1	-1	-1	-1	-1	-1	-1	-1	-1	-1	-1	-1	-1	-1	-1	-1
Soga1	0.0020698	-0.001351	-0.00010585	NA	NA	NA	1	-1	0	NA	NA	NA	0.0580432	0.06415	0.341427	NA	NA	NA	155.999	355.069	NA	NA	NA	0.416483	1	1	1	1	1	1	1	1	1	1	1	1	1	1	1	1	1	1	1	1	1	1	1	1	1
Gsk3b	0.0015927	-0.0014029	0.002701	-0.00085176	NA	NA	1	-1	1	-1	NA	NA	0.0671396	0.0537684	0.145083	0.103888	NA	NA	155.999	357.882	421.514	NA	NA	0.341217	1	1	1	1	1	1	1	1	1	1	1	1	1	1	1	1	1	1	1	1	1	1	1	1	1
Aacs	0.0021438	-0.002158	-0.00049065	0.00084841	NA	NA	1	-1	-1	1	NA	NA	0.0426204	0.0876394	0.124384	0.124787	NA	NA	155.999	255.935	456.011	NA	NA	0.503974	1	1	1	1	1	1	1	1	1	1	1	1	1	1	1	1	1	1	1	1	1	1	1	1	1
Msn	0.00053272	-0.0011535	-3.9611e-05	NA	NA	NA	1	-1	0	NA	NA	NA	0.142327	0.0680673	0.386501	NA	NA	NA	155.999	319.991	NA	NA	NA	0.487749	1	1	1	1	1	1	1	1	1	1	1	1	1	1	1	1	1	1	1	1	1	1	1	1	1
Lef1	0.003307	-0.0029101	0.00089158	-0.0012087	NA	NA	1	-1	1	-1	NA	NA	0.0329397	0.0567073	0.0848691	0.112087	NA	NA	155.999	270.832	467.988	NA	NA	0.526457	1	1	1	1	1	1	1	1	1	1	1	1	1	1	1	1	1	1	1	1	1	1	1	1	1
Enah	0.0018156	-0.0010529	0.0067013	-2.7858e-05	NA	NA	1	-1	0	0	NA	NA	0.0633078	0.071933	0.202533	0.463878	NA	NA	155.999	364.969	395.528	NA	NA	0.338099	1	1	1	1	1	1	1	1	1	1	1	1	1	1	1	1	1	1	1	1	1	1	1	1	1
Son	0.00098927	-0.00069988	NA	NA	NA	NA	1	-1	NA	NA	NA	NA	0.0991973	0.0293948	NA	NA	NA	NA	155.999	NA	NA	NA	NA	0.4967	1	1	1	1	1	1	1	1	1	1	1	1	1	1	1	1	1	1	1	1	1	1	1	1	1
Nefm	0.00061778	-0.0014303	-0.00046177	NA	NA	NA	1	-1	-1	NA	NA	NA	0.1751	0.0724967	0.10287	NA	NA	NA	155.999	323.354	NA	NA	NA	0.568263	1	1	1	1	1	1	1	1	1	1	1	1	1	1	1	1	1	1	1	1	1	1	1	1	1
Srrt	0.0018801	-0.0017872	0.00029926	NA	NA	NA	1	-1	1	NA	NA	NA	0.0600546	0.146968	0.102017	NA	NA	NA	155.999	237.026	NA	NA	NA	0.251046	1	1	1	1	1	1	1	1	1	1	1	1	1	1	1	1	1	1	1	1	1	1	1	1	1
Neurl4	0.002001	-0.00036622	NA	NA	NA	NA	1	-1	NA	NA	NA	NA	0.0598304	0.0663058	NA	NA	NA	NA	155.999	NA	NA	NA	NA	0.307941	1	1	1	1	1	1	1	1	1	1	1	1	1	1	1	1	1	1	1	1	1	1	1	1	1
Fubp3	0.0010268	-0.0012544	0.0097428	-0.00048827	NA	NA	1	-1	1	-1	NA	NA	0.0903637	0.0465872	0.148925	0.116129	NA	NA	156	365.291	388.145	NA	NA	0.330752	1	1	1	1	1	1	1	1	1	1	1	1	1	1	1	1	1	1	1	1	1	1	1	1	1
Gtf3c4	0.002081	-0.0053666	4.9602e-05	NA	NA	NA	1	-1	0	NA	NA	NA	0.0517352	0.147883	0.330651	NA	NA	NA	156	196.196	NA	NA	NA	0.246373	1	1	1	1	1	1	1	1	1	1	1	1	1	1	1	1	1	1	1	1	1	1	1	1	1
Fbxo42	0.0020069	-0.00092889	0.00023065	NA	NA	NA	1	-1	0	NA	NA	NA	0.0664353	0.098881	0.243989	NA	NA	NA	156	357.067	NA	NA	NA	0.204589	1	1	1	1	1	1	1	1	1	1	1	1	1	1	1	1	1	1	1	1	1	1	1	1	1
Dlg5	0.0010683	-0.00056444	NA	NA	NA	NA	1	-1	NA	NA	NA	NA	0.0908633	0.0358077	NA	NA	NA	NA	156	NA	NA	NA	NA	0.389632	1	1	1	1	1	1	1	1	1	1	1	1	1	1	1	1	1	1	1	1	1	1	1	1	1
Col4a2	0.00090343	-0.00091161	-4.9513e-05	NA	NA	NA	1	-1	0	NA	NA	NA	0.0916806	0.0659725	0.379881	NA	NA	NA	156	345.083	NA	NA	NA	0.39168	1	1	1	1	1	1	1	1	1	1	1	1	1	1	1	1	1	1	1	1	1	1	1	1	1
Chmp7	-0.005577	0.0017499	-0.00044432	0.0010909	NA	NA	-1	1	-1	1	NA	NA	0.171229	0.0797927	0.0805438	0.102996	NA	NA	30.9397	156	459.945	NA	NA	0.240882	-1	-1	-1	-1	-1	-1	-1	-1	1	1	1	1	1	1	1	1	1	1	1	1	1	1	1	1	1
Tchh	0.0014685	0.0092793	-0.0026606	-0.00050506	0.00057293	NA	1	1	-1	-1	0	NA	0.0799418	0.13168	0.0375946	0.10744	0.283692	NA	124.001	156	296.867	517.571	NA	0.73085	1	1	1	1	1	1	1	1	1	1	1	1	1	1	1	1	1	1	1	1	1	1	1	1	1
Adamts9	0.00074911	-0.0012709	-0.00017459	NA	NA	NA	1	-1	0	NA	NA	NA	0.115096	0.0460783	0.217514	NA	NA	NA	156	358.401	NA	NA	NA	0.633867	1	1	1	1	1	1	1	1	1	1	1	1	1	1	1	1	1	1	1	1	1	1	1	1	1
Csnk1d	0.0025099	-0.0059263	0.00010409	NA	NA	NA	1	-1	0	NA	NA	NA	0.0440265	0.121785	0.222624	NA	NA	NA	156	201.364	NA	NA	NA	0.325845	1	1	1	1	1	1	1	1	1	1	1	1	1	1	1	1	1	1	1	1	1	1	1	1	1
Srsf5	0.0020229	-0.0073614	-0.00032608	0.0060602	-0.00037038	NA	1	-1	0	1	-1	NA	0.0459515	0.0573246	0.236243	0.151304	0.149922	NA	156	209.824	363.994	392.237	NA	0.674294	1	1	1	1	1	1	1	1	1	1	1	1	1	1	1	1	1	1	1	1	1	1	1	1	1
Soat1	0.001474	-0.0011755	0.0090905	-0.00055375	NA	NA	1	-1	0	-1	NA	NA	0.0833024	0.0676881	0.203458	0.141475	NA	NA	156	368.975	395.741	NA	NA	0.23189	1	1	1	1	1	1	1	1	1	1	1	1	1	1	1	1	1	1	1	1	1	1	1	1	1
Nomo1	0.0011908	-0.00045955	NA	NA	NA	NA	1	-1	NA	NA	NA	NA	0.0733619	0.0391652	NA	NA	NA	NA	156	NA	NA	NA	NA	0.358907	1	1	1	1	1	1	1	1	1	1	1	1	1	1	1	1	1	1	1	1	1	1	1	1	1
Fam131b	0.001642	-0.00029828	NA	NA	NA	NA	1	-1	NA	NA	NA	NA	0.061834	0.0727115	NA	NA	NA	NA	156	NA	NA	NA	NA	0.275396	1	1	1	1	1	1	1	1	1	1	1	1	1	1	1	1	1	1	1	1	1	1	1	1	1
Mthfr	0.0019264	-0.0004186	NA	NA	NA	NA	1	-1	NA	NA	NA	NA	0.0707507	0.0663575	NA	NA	NA	NA	156	NA	NA	NA	NA	0.246115	1	1	1	1	1	1	1	1	1	1	1	1	1	1	1	1	1	1	1	1	1	1	1	1	1
Canx	0.0012478	-0.0024826	-9.1973e-05	NA	NA	NA	1	-1	0	NA	NA	NA	0.0725145	0.147209	0.221901	NA	NA	NA	156	217.065	NA	NA	NA	0.249587	1	1	1	1	1	1	1	1	1	1	1	1	1	1	1	1	1	1	1	1	1	1	1	1	1
Txnip	0.0016196	-9.1361e-05	NA	NA	NA	NA	1	-1	NA	NA	NA	NA	0.059294	0.198046	NA	NA	NA	NA	156	NA	NA	NA	NA	0.326166	1	1	1	1	1	1	1	1	1	1	1	1	1	1	1	1	1	1	1	1	1	1	1	1	1
Tmem50b	0.00099273	-0.0019279	0.00052562	NA	NA	NA	1	-1	1	NA	NA	NA	0.134167	0.0793602	0.0945085	NA	NA	NA	156	296.195	NA	NA	NA	0.243516	1	1	1	1	1	1	1	1	1	1	1	1	1	1	1	1	1	1	1	1	1	1	1	1	1
Nom1	0.0016487	-0.00027508	NA	NA	NA	NA	1	-1	NA	NA	NA	NA	0.0687345	0.0831705	NA	NA	NA	NA	156	NA	NA	NA	NA	0.245618	1	1	1	1	1	1	1	1	1	1	1	1	1	1	1	1	1	1	1	1	1	1	1	1	1
Smarca4	0.00073651	-0.00042031	NA	NA	NA	NA	1	-1	NA	NA	NA	NA	0.141852	0.0536768	NA	NA	NA	NA	156	NA	NA	NA	NA	0.212687	1	1	1	1	1	1	1	1	1	1	1	1	1	1	1	1	1	1	1	1	1	1	1	1	1
Myh9	0.00064088	-0.0017461	-5.0779e-05	NA	NA	NA	1	-1	0	NA	NA	NA	0.128636	0.0568697	0.346659	NA	NA	NA	156	292.937	NA	NA	NA	0.597766	1	1	1	1	1	1	1	1	1	1	1	1	1	1	1	1	1	1	1	1	1	1	1	1	1
Abi1	0.0017186	-0.0022458	0.00049411	NA	NA	NA	1	-1	1	NA	NA	NA	0.0691624	0.0802972	0.0760231	NA	NA	NA	156	268.989	NA	NA	NA	0.268024	1	1	1	1	1	1	1	1	1	1	1	1	1	1	1	1	1	1	1	1	1	1	1	1	1
Eif4h	0.0016449	-0.00016057	0.0023516	NA	NA	NA	1	-1	0	NA	NA	NA	0.0772151	0.167518	0.341241	NA	NA	NA	156	568.071	NA	NA	NA	0.206052	1	1	1	1	1	1	1	1	1	1	1	1	1	1	1	1	1	1	1	1	1	1	1	1	1
Sfswap	0.0012818	-0.0033283	0.001088	-0.00048463	NA	NA	1	-1	1	-1	NA	NA	0.0978302	0.0876041	0.0973893	0.179767	NA	NA	156	241.274	413.911	NA	NA	0.216547	1	1	1	1	1	1	1	1	1	1	1	1	1	1	1	1	1	1	1	1	1	1	1	1	1
Strn	0.0013593	-0.00060271	NA	NA	NA	NA	1	-1	NA	NA	NA	NA	0.10952	0.0518564	NA	NA	NA	NA	156	NA	NA	NA	NA	0.227884	1	1	1	1	1	1	1	1	1	1	1	1	1	1	1	1	1	1	1	1	1	1	1	1	1
Chd4	0.0028445	-0.00060688	NA	NA	NA	NA	1	-1	NA	NA	NA	NA	0.0382753	0.0385076	NA	NA	NA	NA	156	NA	NA	NA	NA	0.521711	1	1	1	1	1	1	1	1	1	1	1	1	1	1	1	1	1	1	1	1	1	1	1	1	1
Ppp1r9b	-0.0011065	0.0054917	-0.00039802	NA	NA	NA	-1	1	-1	NA	NA	NA	0.1491	0.149217	0.0589866	NA	NA	NA	115.047	156	NA	NA	NA	0.230052	-1	-1	-1	-1	-1	-1	-1	-1	-1	-1	-1	-1	-1	-1	-1	-1	-1	-1	-1	-1	-1	-1	-1	-1	-1
Ppp6r1	0.0015691	-0.00054873	NA	NA	NA	NA	1	-1	NA	NA	NA	NA	0.0845674	0.0499584	NA	NA	NA	NA	156	NA	NA	NA	NA	0.259826	1	1	1	1	1	1	1	1	1	1	1	1	1	1	1	1	1	1	1	1	1	1	1	1	1
Hipk3	0.00090951	-0.0011228	-0.00010997	NA	NA	NA	1	-1	0	NA	NA	NA	0.128695	0.0751826	0.330026	NA	NA	NA	156	351.171	NA	NA	NA	0.356683	1	1	1	1	1	1	1	1	1	1	1	1	1	1	1	1	1	1	1	1	1	1	1	1	1
Sbno1	0.0020014	-0.0029919	0.00022994	NA	NA	NA	1	-1	1	NA	NA	NA	0.0544102	0.0950482	0.123603	NA	NA	NA	156	232.855	NA	NA	NA	0.278215	1	1	1	1	1	1	1	1	1	1	1	1	1	1	1	1	1	1	1	1	1	1	1	1	1
Elac2	0.0030329	-0.00041143	NA	NA	NA	NA	1	-1	NA	NA	NA	NA	0.0510614	0.0797849	NA	NA	NA	NA	156	NA	NA	NA	NA	0.36254	1	1	1	1	1	1	1	1	1	1	1	1	1	1	1	1	1	1	1	1	1	1	1	1	1
Diap1	0.001456	-0.00101	-7.1753e-05	NA	NA	NA	1	-1	0	NA	NA	NA	0.0685858	0.0714079	0.367629	NA	NA	NA	156	355.787	NA	NA	NA	0.358575	1	1	1	1	1	1	1	1	1	1	1	1	1	1	1	1	1	1	1	1	1	1	1	1	1
Arid1b	0.0014988	-0.00066152	NA	NA	NA	NA	1	-1	NA	NA	NA	NA	0.0942883	0.0444745	NA	NA	NA	NA	156	NA	NA	NA	NA	0.291353	1	1	1	1	1	1	1	1	1	1	1	1	1	1	1	1	1	1	1	1	1	1	1	1	1
Mta2	0.001346	-0.00075211	0.0059758	-0.00023479	NA	NA	1	-1	1	0	NA	NA	0.0914092	0.101573	0.153718	0.29488	NA	NA	156	372.808	413.225	NA	NA	0.322035	1	1	1	1	1	1	1	1	1	1	1	1	1	1	1	1	1	1	1	1	1	1	1	1	1
Mapk8ip3	0.00075183	-0.0013932	-0.00012514	NA	NA	NA	1	-1	0	NA	NA	NA	0.118018	0.119114	0.203719	NA	NA	NA	156	262.89	NA	NA	NA	0.313124	1	1	1	1	1	1	1	1	1	1	1	1	1	1	1	1	1	1	1	1	1	1	1	1	1
Pvrl1	0.0011844	-0.00054079	NA	NA	NA	NA	1	-1	NA	NA	NA	NA	0.0984575	0.0474694	NA	NA	NA	NA	156	NA	NA	NA	NA	0.267757	1	1	1	1	1	1	1	1	1	1	1	1	1	1	1	1	1	1	1	1	1	1	1	1	1
Gnas	0.00068862	-0.00040407	NA	NA	NA	NA	1	-1	NA	NA	NA	NA	0.126748	0.0460869	NA	NA	NA	NA	156	NA	NA	NA	NA	0.273582	1	1	1	1	1	1	1	1	1	1	1	1	1	1	1	1	1	1	1	1	1	1	1	1	1
Fam53c	0.0016694	-0.0017615	0.00016691	NA	NA	NA	1	-1	1	NA	NA	NA	0.0527065	0.123471	0.144929	NA	NA	NA	156	242.455	NA	NA	NA	0.249208	1	1	1	1	1	1	1	1	1	1	1	1	1	1	1	1	1	1	1	1	1	1	1	1	1
Nefl	0.00085396	-0.0014603	-0.00023786	NA	NA	NA	1	-1	-1	NA	NA	NA	0.0843332	0.0360183	0.135822	NA	NA	NA	156	347.13	NA	NA	NA	0.764177	1	1	1	1	1	1	1	1	1	1	1	1	1	1	1	1	1	1	1	1	1	1	1	1	1
Acsl4	0.0010607	-0.00086994	0.00063852	NA	NA	NA	1	-1	1	NA	NA	NA	0.106153	0.161505	0.060598	NA	NA	NA	156	283.326	NA	NA	NA	0.250595	1	1	1	1	1	1	1	1	1	1	1	1	1	1	1	1	1	1	1	1	1	1	1	1	1
Stk24	0.00099106	-0.0013258	0.0010038	-0.00026775	NA	NA	1	-1	1	0	NA	NA	0.100366	0.0718373	0.152114	0.252934	NA	NA	156	314.052	427.584	NA	NA	0.20653	1	1	1	1	1	1	1	1	1	1	1	1	1	1	1	1	1	1	1	1	1	1	1	1	1
Atp6v0a2	0.0021907	-0.0010342	0.00026974	NA	NA	NA	1	-1	0	NA	NA	NA	0.055408	0.0769005	0.21183	NA	NA	NA	156	367.955	NA	NA	NA	0.294446	1	1	1	1	1	1	1	1	1	1	1	1	1	1	1	1	1	1	1	1	1	1	1	1	1
Htr7	0.0010761	-0.0004512	NA	NA	NA	NA	1	-1	NA	NA	NA	NA	0.0944813	0.0494404	NA	NA	NA	NA	156	NA	NA	NA	NA	0.254402	1	1	1	1	1	1	1	1	1	1	1	1	1	1	1	1	1	1	1	1	1	1	1	1	1
Lin28a	0.0014903	-0.0011082	0.0010634	NA	NA	NA	1	-1	1	NA	NA	NA	0.0855079	0.176679	0.0403379	NA	NA	NA	156	268.012	NA	NA	NA	0.478521	1	1	1	1	1	1	1	1	1	1	1	1	1	1	1	1	1	1	1	1	1	1	1	1	1
Cyb5b	0.0009953	-0.0022558	0.0012168	NA	NA	NA	1	-1	1	NA	NA	NA	0.138975	0.0915985	0.0421231	NA	NA	NA	156	280.06	NA	NA	NA	0.335473	1	1	1	1	1	1	1	1	1	1	1	1	1	1	1	1	1	1	1	1	1	1	1	1	1
Adrm1	0.0011702	-0.0038496	-0.00045117	NA	NA	NA	1	-1	-1	NA	NA	NA	0.104835	0.160399	0.0716386	NA	NA	NA	156	208.286	NA	NA	NA	0.453972	1	1	1	1	1	1	1	1	1	1	1	1	1	1	1	1	1	1	1	1	1	1	1	1	1
Zfp319	0.0012968	-0.0014406	5.7394e-05	NA	NA	NA	1	-1	0	NA	NA	NA	0.0828089	0.0972393	0.353296	NA	NA	NA	156	283.169	NA	NA	NA	0.23126	1	1	1	1	1	1	1	1	1	1	1	1	1	1	1	1	1	1	1	1	1	1	1	1	1
Plcg2	0.0017893	-0.00034215	NA	NA	NA	NA	1	-1	NA	NA	NA	NA	0.0711661	0.0795505	NA	NA	NA	NA	156	NA	NA	NA	NA	0.220195	1	1	1	1	1	1	1	1	1	1	1	1	1	1	1	1	1	1	1	1	1	1	1	1	1
Dhx29	0.0027757	-0.00059459	NA	NA	NA	NA	1	-1	NA	NA	NA	NA	0.0575914	0.0547382	NA	NA	NA	NA	156	NA	NA	NA	NA	0.336027	1	1	1	1	1	1	1	1	1	1	1	1	1	1	1	1	1	1	1	1	1	1	1	1	1
Nploc4	0.0020857	-0.0025621	-0.00049308	NA	NA	NA	1	-1	-1	NA	NA	NA	0.0507466	0.138267	0.0587873	NA	NA	NA	156	224.447	NA	NA	NA	0.477497	1	1	1	1	1	1	1	1	1	1	1	1	1	1	1	1	1	1	1	1	1	1	1	1	1
Zfp217	-0.0066332	0.0042842	-0.0018635	0.00023339	NA	NA	-1	1	-1	1	NA	NA	0.063684	0.0701312	0.133631	0.152634	NA	NA	69.3402	156	252.533	NA	NA	0.270368	-1	-1	-1	-1	-1	-1	-1	-1	-1	-1	-1	-1	-1	-1	-1	-1	-1	1	1	1	1	1	1	1	1
Fam168b	0.0017648	-0.0027681	7.6375e-05	NA	NA	NA	1	-1	0	NA	NA	NA	0.0519436	0.100839	0.250545	NA	NA	NA	156	224.123	NA	NA	NA	0.289461	1	1	1	1	1	1	1	1	1	1	1	1	1	1	1	1	1	1	1	1	1	1	1	1	1
Nkd1	0.0022144	-0.0031987	-0.00022487	NA	NA	NA	1	-1	-1	NA	NA	NA	0.0368231	0.111856	0.0879984	NA	NA	NA	156	211.673	NA	NA	NA	0.489893	1	1	1	1	1	1	1	1	1	1	1	1	1	1	1	1	1	1	1	1	1	1	1	1	1
Ywhag	0.0011966	-0.002827	0.00018772	NA	NA	NA	1	-1	1	NA	NA	NA	0.0959265	0.0916318	0.172043	NA	NA	NA	156	250.029	NA	NA	NA	0.323937	1	1	1	1	1	1	1	1	1	1	1	1	1	1	1	1	1	1	1	1	1	1	1	1	1
Tmem201	0.0010194	-0.0030992	0.0010061	-0.0022693	NA	NA	1	-1	1	-1	NA	NA	0.136931	0.0757957	0.0845608	0.109836	NA	NA	156.001	264.819	493.055	NA	NA	0.324853	1	1	1	1	1	1	1	1	1	1	1	1	1	1	1	1	1	1	1	1	1	1	1	1	1
Rbfox2	0.0017579	-0.0021197	0.00010575	NA	NA	NA	1	-1	0	NA	NA	NA	0.0862291	0.0633066	0.344722	NA	NA	NA	156.001	319.999	NA	NA	NA	0.395076	1	1	1	1	1	1	1	1	1	1	1	1	1	1	1	1	1	1	1	1	1	1	1	1	1
Rrs1	0.0015022	-0.0019429	-0.00027325	0.00053886	NA	NA	1	-1	-1	0	NA	NA	0.0625866	0.179558	0.108679	0.380214	NA	NA	156.001	215.909	545.957	NA	NA	0.282832	1	1	1	1	1	1	1	1	1	1	1	1	1	1	1	1	1	1	1	1	1	1	1	1	1
Trim28	0.0019154	-0.00019158	NA	NA	NA	NA	1	-1	NA	NA	NA	NA	0.0496669	0.10364	NA	NA	NA	NA	156.001	NA	NA	NA	NA	0.387087	1	1	1	1	1	1	1	1	1	1	1	1	1	1	1	1	1	1	1	1	1	1	1	1	1
Prr12	0.0016723	-0.00067999	NA	NA	NA	NA	1	-1	NA	NA	NA	NA	0.0808321	0.0410936	NA	NA	NA	NA	156.001	NA	NA	NA	NA	0.331774	1	1	1	1	1	1	1	1	1	1	1	1	1	1	1	1	1	1	1	1	1	1	1	1	1
Dnajb1	0.0020644	-0.0088255	0.00024148	NA	NA	NA	1	-1	1	NA	NA	NA	0.044015	0.0895175	0.0851306	NA	NA	NA	156.001	190.696	NA	NA	NA	0.45108	1	1	1	1	1	1	1	1	1	1	1	1	1	1	1	1	1	1	1	1	1	1	1	1	1
Hhex	0.001274	-0.0019019	1.3536e-05	NA	NA	NA	1	-1	0	NA	NA	NA	0.0812156	0.106296	0.45885	NA	NA	NA	156.001	257.536	NA	NA	NA	0.259758	1	1	1	1	1	1	1	1	1	1	1	1	1	1	1	1	1	1	1	1	1	1	1	1	1
Unkl	0.0026753	-0.0064504	-0.00034414	NA	NA	NA	1	-1	-1	NA	NA	NA	0.0508519	0.0886456	0.102464	NA	NA	NA	156.001	219.999	NA	NA	NA	0.596001	1	1	1	1	1	1	1	1	1	1	1	1	1	1	1	1	1	1	1	1	1	1	1	1	1
Ext1	0.0095796	-0.0063325	0.0023148	-0.0037512	3.5085e-05	NA	1	0	1	-1	0	NA	0.0823189	0.202994	0.0844381	0.0964764	0.355474	NA	35.3396	62.3094	156.001	214.156	NA	0.366755	1	1	1	1	1	1	1	1	1	0	0	0	0	0	0	1	1	1	1	1	1	1	1	1	1
Kdm2b	0.0016802	-0.00068202	0.00066403	NA	NA	NA	1	-1	1	NA	NA	NA	0.0579366	0.0980374	0.0759821	NA	NA	NA	156.001	358.05	NA	NA	NA	0.324891	1	1	1	1	1	1	1	1	1	1	1	1	1	1	1	1	1	1	1	1	1	1	1	1	1
Mknk2	0.0018579	-0.0016651	0.00015972	NA	NA	NA	1	-1	1	NA	NA	NA	0.0583568	0.11333	0.183226	NA	NA	NA	156.001	257.4	NA	NA	NA	0.229245	1	1	1	1	1	1	1	1	1	1	1	1	1	1	1	1	1	1	1	1	1	1	1	1	1
Usp19	0.0016407	-0.0012182	-2.8689e-05	NA	NA	NA	1	-1	0	NA	NA	NA	0.0601646	0.138053	0.406112	NA	NA	NA	156.001	258.406	NA	NA	NA	0.22189	1	1	1	1	1	1	1	1	1	1	1	1	1	1	1	1	1	1	1	1	1	1	1	1	1
Ccnd1	0.0013971	-0.0013671	0.00026937	NA	NA	NA	1	-1	1	NA	NA	NA	0.0741797	0.0832067	0.133214	NA	NA	NA	156.001	297.912	NA	NA	NA	0.229418	1	1	1	1	1	1	1	1	1	1	1	1	1	1	1	1	1	1	1	1	1	1	1	1	1
Kctd18	-0.0016942	0.0098512	-0.0014113	-0.00018153	NA	NA	-1	1	-1	0	NA	NA	0.0950042	0.165406	0.0651038	0.249175	NA	NA	124.834	156.001	342.664	NA	NA	0.382141	-1	-1	-1	-1	-1	-1	-1	-1	-1	-1	-1	-1	-1	-1	-1	-1	-1	-1	-1	-1	-1	-1	-1	-1	-1
Zwint	0.0010941	-0.0010137	-8.5093e-05	NA	NA	NA	1	-1	0	NA	NA	NA	0.086261	0.0849199	0.317784	NA	NA	NA	156.001	325.452	NA	NA	NA	0.314275	1	1	1	1	1	1	1	1	1	1	1	1	1	1	1	1	1	1	1	1	1	1	1	1	1
Upf1	0.00098266	-0.0011084	-0.00010233	NA	NA	NA	1	-1	0	NA	NA	NA	0.0811467	0.12529	0.205434	NA	NA	NA	156.001	258.846	NA	NA	NA	0.243535	1	1	1	1	1	1	1	1	1	1	1	1	1	1	1	1	1	1	1	1	1	1	1	1	1
Flywch1	0.00096941	-0.00047622	NA	NA	NA	NA	1	-1	NA	NA	NA	NA	0.0980608	0.0439763	NA	NA	NA	NA	156.001	NA	NA	NA	NA	0.299249	1	1	1	1	1	1	1	1	1	1	1	1	1	1	1	1	1	1	1	1	1	1	1	1	1
Mllt6	0.0020986	-0.0026861	-8.8798e-05	NA	NA	NA	1	-1	0	NA	NA	NA	0.04237	0.0807158	0.228929	NA	NA	NA	156.001	237.225	NA	NA	NA	0.453762	1	1	1	1	1	1	1	1	1	1	1	1	1	1	1	1	1	1	1	1	1	1	1	1	1
Chpf2	0.0013785	0.0078763	-0.0017246	-0.00098038	0.0001003	NA	1	1	-1	-1	0	NA	0.0771692	0.139323	0.0401683	0.165116	0.353672	NA	125.608	156.001	326.667	416.4	NA	0.716744	1	1	1	1	1	1	1	1	1	1	1	1	1	1	1	1	1	1	1	1	1	1	1	1	1
Hyou1	0.0014905	-0.0066629	-0.00051431	0.000679	NA	NA	1	-1	-1	0	NA	NA	0.0599317	0.194491	0.0615635	0.200593	NA	NA	156.001	178.592	488.815	NA	NA	0.486724	1	1	1	1	1	1	1	1	1	1	1	1	1	1	1	1	1	1	1	1	1	1	1	1	1
Edem3	0.0020286	-0.0011906	-2.8728e-05	NA	NA	NA	1	-1	0	NA	NA	NA	0.0662799	0.0715562	0.45876	NA	NA	NA	156.001	363.996	NA	NA	NA	0.328041	1	1	1	1	1	1	1	1	1	1	1	1	1	1	1	1	1	1	1	1	1	1	1	1	1
Keap1	0.00074159	-0.00046123	NA	NA	NA	NA	1	-1	NA	NA	NA	NA	0.127965	0.0439751	NA	NA	NA	NA	156.001	NA	NA	NA	NA	0.295088	1	1	1	1	1	1	1	1	1	1	1	1	1	1	1	1	1	1	1	1	1	1	1	1	1
Bcat1	0.0025299	-0.0026119	0.00016806	NA	NA	NA	1	-1	1	NA	NA	NA	0.0485141	0.189664	0.165705	NA	NA	NA	156.001	210.285	NA	NA	NA	0.324287	1	1	1	1	1	1	1	1	1	1	1	1	1	1	1	1	1	1	1	1	1	1	1	1	1
Mafg	0.00062872	-0.0034886	-8.6867e-05	NA	NA	NA	1	-1	0	NA	NA	NA	0.135762	0.125831	0.215412	NA	NA	NA	156.001	205.556	NA	NA	NA	0.40741	1	1	1	1	1	1	1	1	1	1	1	1	1	1	1	1	1	1	1	1	1	1	1	1	1
G3bp1	0.0021758	-0.0038236	4.7442e-05	NA	NA	NA	1	-1	0	NA	NA	NA	0.0489763	0.134514	0.333744	NA	NA	NA	156.001	206.922	NA	NA	NA	0.271036	1	1	1	1	1	1	1	1	1	1	1	1	1	1	1	1	1	1	1	1	1	1	1	1	1
Setd1a	0.001752	-0.0016592	-0.0001266	NA	NA	NA	1	-1	-1	NA	NA	NA	0.0467701	0.0921763	0.173367	NA	NA	NA	156.002	254.64	NA	NA	NA	0.406774	1	1	1	1	1	1	1	1	1	1	1	1	1	1	1	1	1	1	1	1	1	1	1	1	1
Soga2	0.0012847	-0.0016711	-0.0002051	-0.0012797	NA	NA	1	-1	-1	0	NA	NA	0.0658165	0.129224	0.127089	0.343604	NA	NA	156.002	234.847	565.391	NA	NA	0.349099	1	1	1	1	1	1	1	1	1	1	1	1	1	1	1	1	1	1	1	1	1	1	1	1	1
Ier2	0.00061876	-0.013784	0.00021116	NA	NA	NA	1	-1	1	NA	NA	NA	0.170331	0.131224	0.116536	NA	NA	NA	156.002	177.191	NA	NA	NA	0.446321	1	1	1	1	1	1	1	1	1	1	1	1	1	1	1	1	1	1	1	1	1	1	1	1	1
Slc40a1	0.0008581	-0.0047033	-7.3268e-05	NA	NA	NA	1	-1	0	NA	NA	NA	0.12762	0.133162	0.278159	NA	NA	NA	156.002	202.633	NA	NA	NA	0.374185	1	1	1	1	1	1	1	1	1	1	1	1	1	1	1	1	1	1	1	1	1	1	1	1	1
Emilin1	0.00051183	-0.00044001	NA	NA	NA	NA	1	-1	NA	NA	NA	NA	0.168301	0.0461101	NA	NA	NA	NA	156.002	NA	NA	NA	NA	0.291099	1	1	1	1	1	1	1	1	1	1	1	1	1	1	1	1	1	1	1	1	1	1	1	1	1
Lrp6	0.0011974	-0.0027626	-0.00016189	NA	NA	NA	1	-1	-1	NA	NA	NA	0.0851684	0.132727	0.152215	NA	NA	NA	156.002	216.416	NA	NA	NA	0.303914	1	1	1	1	1	1	1	1	1	1	1	1	1	1	1	1	1	1	1	1	1	1	1	1	1
Ing5	0.0019298	-0.0013141	0.0080038	-0.0016497	0.009198	NA	1	-1	1	-1	1	NA	0.0807859	0.076444	0.16683	0.0967408	0.128987	NA	156.002	368.099	404.474	561.998	NA	0.237172	1	1	1	1	1	1	1	1	1	1	1	1	1	1	1	1	1	1	1	1	1	1	1	1	1
Gata2	0.0013765	-0.0022	-7.6624e-05	NA	NA	NA	1	-1	0	NA	NA	NA	0.0638845	0.104121	0.249206	NA	NA	NA	156.003	234.49	NA	NA	NA	0.334799	1	1	1	1	1	1	1	1	1	1	1	1	1	1	1	1	1	1	1	1	1	1	1	1	1
Zbed4	0.0016474	-0.0020452	1.3807e-05	NA	NA	NA	1	-1	0	NA	NA	NA	0.0930618	0.0865884	0.475039	NA	NA	NA	156.003	291.997	NA	NA	NA	0.283623	1	1	1	1	1	1	1	1	1	1	1	1	1	1	1	1	1	1	1	1	1	1	1	1	1
Ak4	0.00172	-0.0011689	0.0022964	2.9408e-05	NA	NA	1	-1	1	0	NA	NA	0.0740966	0.0882815	0.0722895	0.481356	NA	NA	156.003	328.217	467.987	NA	NA	0.509136	1	1	1	1	1	1	1	1	1	1	1	1	1	1	1	1	1	1	1	1	1	1	1	1	1
Zmynd19	-0.018342	0.001401	-0.0040132	0.00077924	-0.0004136	NA	-1	1	-1	1	0	NA	0.10447	0.107475	0.11811	0.0720467	0.285569	NA	20.0369	156.003	215.929	475.994	NA	0.266874	-1	-1	-1	-1	-1	-1	1	1	1	1	1	1	1	1	1	1	1	1	1	1	1	1	1	1	1
Lrrc59	0.00044687	0.0089807	-0.0091253	-0.00031938	0.00013126	NA	0	1	-1	-1	0	NA	0.208679	0.186095	0.118168	0.108536	0.381543	NA	131.036	156.004	181.136	465.689	NA	0.342557	0	0	0	0	0	0	0	0	0	0	0	0	0	0	0	0	0	0	0	0	0	0	0	0	0
Mybbp1a	0.0018127	-0.00046187	NA	NA	NA	NA	1	-1	NA	NA	NA	NA	0.0655853	0.0526201	NA	NA	NA	NA	156.004	NA	NA	NA	NA	0.298375	1	1	1	1	1	1	1	1	1	1	1	1	1	1	1	1	1	1	1	1	1	1	1	1	1
Pwp2	0.001032	-0.00053209	NA	NA	NA	NA	1	-1	NA	NA	NA	NA	0.120005	0.0520067	NA	NA	NA	NA	156.004	NA	NA	NA	NA	0.229069	1	1	1	1	1	1	1	1	1	1	1	1	1	1	1	1	1	1	1	1	1	1	1	1	1
Trip12	0.0018349	-0.0011724	NA	NA	NA	NA	1	-1	NA	NA	NA	NA	0.0777123	0.0265793	NA	NA	NA	NA	156.006	NA	NA	NA	NA	0.551275	1	1	1	1	1	1	1	1	1	1	1	1	1	1	1	1	1	1	1	1	1	1	1	1	1
Lsm7	-0.006398	0.001617	-0.0042442	0.00043057	NA	NA	-1	1	-1	1	NA	NA	0.095949	0.116478	0.199395	0.0582596	NA	NA	44.392	156.007	191.469	NA	NA	0.234024	-1	-1	-1	-1	-1	-1	-1	-1	-1	-1	-1	-1	1	1	1	1	1	1	1	1	1	1	1	1	1
2410131K14Rik	0.0026177	-0.0017784	0.00066304	NA	NA	NA	1	-1	1	NA	NA	NA	0.070157	0.0791418	0.129254	NA	NA	NA	156.009	346.479	NA	NA	NA	0.22795	1	1	1	1	1	1	1	1	1	1	1	1	1	1	1	1	1	1	1	1	1	1	1	1	1
Heatr3	0.0018461	-0.00065188	0.003666	-0.0041294	0.0039809	NA	1	-1	1	-1	1	NA	0.0779604	0.129383	0.0954576	0.132487	0.124075	NA	156.009	377.703	468	535.116	NA	0.343987	1	1	1	1	1	1	1	1	1	1	1	1	1	1	1	1	1	1	1	1	1	1	1	1	1
Kpna1	0.001006	-0.0013878	-7.8461e-05	NA	NA	NA	1	-1	0	NA	NA	NA	0.132858	0.0472456	0.424654	NA	NA	NA	156.012	411.773	NA	NA	NA	0.524222	1	1	1	1	1	1	1	1	1	1	1	1	1	1	1	1	1	1	1	1	1	1	1	1	1
Sfpq	0.0018109	-0.0010778	NA	NA	NA	NA	1	-1	NA	NA	NA	NA	0.0618292	0.022547	NA	NA	NA	NA	156.018	NA	NA	NA	NA	0.630269	1	1	1	1	1	1	1	1	1	1	1	1	1	1	1	1	1	1	1	1	1	1	1	1	1
Pik3r1	0.0010929	-0.0010215	-2.8862e-05	NA	NA	NA	1	-1	0	NA	NA	NA	0.107836	0.0791649	0.451645	NA	NA	NA	156.022	352.554	NA	NA	NA	0.279324	1	1	1	1	1	1	1	1	1	1	1	1	1	1	1	1	1	1	1	1	1	1	1	1	1
Hif1a	0.0018855	-0.0016383	-0.00026204	NA	NA	NA	1	-1	0	NA	NA	NA	0.0785297	0.0790667	0.202735	NA	NA	NA	156.022	323.705	NA	NA	NA	0.37884	1	1	1	1	1	1	1	1	1	1	1	1	1	1	1	1	1	1	1	1	1	1	1	1	1
Ppp1r18	0.0019268	-0.0020599	-0.00048184	0.00093853	NA	NA	1	-1	-1	0	NA	NA	0.0677278	0.0907348	0.114878	0.353766	NA	NA	156.043	273.573	544.642	NA	NA	0.452029	1	1	1	1	1	1	1	1	1	1	1	1	1	1	1	1	1	1	1	1	1	1	1	1	1
Btg2	0.0013175	-0.0012788	0.00067284	NA	NA	NA	1	-1	1	NA	NA	NA	0.102957	0.154373	0.0653199	NA	NA	NA	156.051	271.163	NA	NA	NA	0.212924	1	1	1	1	1	1	1	1	1	1	1	1	1	1	1	1	1	1	1	1	1	1	1	1	1
Sf1	0.0016548	-0.0030756	0.0020093	-0.0016884	NA	NA	1	-1	1	-1	NA	NA	0.0911164	0.0825297	0.0770556	0.0790167	NA	NA	156.09	271.991	423.998	NA	NA	0.288113	1	1	1	1	1	1	1	1	1	1	1	1	1	1	1	1	1	1	1	1	1	1	1	1	1
Safb	0.0024841	-0.0006671	NA	NA	NA	NA	1	-1	NA	NA	NA	NA	0.0571698	0.0458752	NA	NA	NA	NA	156.132	NA	NA	NA	NA	0.354111	1	1	1	1	1	1	1	1	1	1	1	1	1	1	1	1	1	1	1	1	1	1	1	1	1
Prtg	0.0018474	-0.00079724	0.001976	-0.00087231	NA	NA	1	-1	1	-1	NA	NA	0.0590406	0.0961063	0.14888	0.0993261	NA	NA	156.157	345.057	423.952	NA	NA	0.303057	1	1	1	1	1	1	1	1	1	1	1	1	1	1	1	1	1	1	1	1	1	1	1	1	1
Pcyt1a	0.0020514	-0.0010246	0.00023956	0.0026053	NA	NA	1	-1	0	0	NA	NA	0.0624412	0.0866459	0.295649	0.203333	NA	NA	156.194	355.987	547.862	NA	NA	0.248956	1	1	1	1	1	1	1	1	1	1	1	1	1	1	1	1	1	1	1	1	1	1	1	1	1
Chst2	0.0018615	-0.0011656	-0.00013227	NA	NA	NA	1	-1	0	NA	NA	NA	0.0800127	0.0720804	0.371596	NA	NA	NA	156.539	387.03	NA	NA	NA	0.308446	1	1	1	1	1	1	1	1	1	1	1	1	1	1	1	1	1	1	1	1	1	1	1	1	1
Mkrn1	0.0029539	-0.0032568	0.00054073	0.0078832	NA	NA	1	-1	1	1	NA	NA	0.0438403	0.187265	0.0701875	0.165799	NA	NA	156.544	211.986	570.532	NA	NA	0.513535	1	1	1	1	1	1	1	1	1	1	1	1	1	1	1	1	1	1	1	1	1	1	1	1	1
Gatad2a	0.0016218	-0.0039355	2.3054e-05	NA	NA	NA	1	-1	0	NA	NA	NA	0.0898299	0.0786513	0.449756	NA	NA	NA	156.597	255.998	NA	NA	NA	0.478882	1	1	1	1	1	1	1	1	1	1	1	1	1	1	1	1	1	1	1	1	1	1	1	1	1
Wwtr1	0.0022328	-0.0038678	0.00072381	NA	NA	NA	1	-1	1	NA	NA	NA	0.0723251	0.0484226	0.0850373	NA	NA	NA	157.004	299.976	NA	NA	NA	0.519055	1	1	1	1	1	1	1	1	1	1	1	1	1	1	1	1	1	1	1	1	1	1	1	1	1
Kif13b	0.0016041	-0.0006437	NA	NA	NA	NA	1	-1	NA	NA	NA	NA	0.0996964	0.0546043	NA	NA	NA	NA	157.741	NA	NA	NA	NA	0.21744	1	1	1	1	1	1	1	1	1	1	1	1	1	1	1	1	1	1	1	1	1	1	1	1	1
En2	0.0021678	-0.0018941	2.3406e-05	NA	NA	NA	1	-1	0	NA	NA	NA	0.0483168	0.063164	0.442097	NA	NA	NA	157.831	302.322	NA	NA	NA	0.449462	1	1	1	1	1	1	1	1	1	1	1	1	1	1	1	1	1	1	1	1	1	1	1	1	1
Abcc5	0.0020602	-0.0016376	7.7512e-05	NA	NA	NA	1	-1	0	NA	NA	NA	0.0693433	0.0912969	0.371951	NA	NA	NA	158.065	311.996	NA	NA	NA	0.251547	1	1	1	1	1	1	1	1	1	1	1	1	1	1	1	1	1	1	1	1	1	1	1	1	1
Maf	0.0022469	-0.0032608	0.00019854	NA	NA	NA	1	-1	1	NA	NA	NA	0.0588292	0.0845257	0.183851	NA	NA	NA	158.412	255.999	NA	NA	NA	0.331082	1	1	1	1	1	1	1	1	1	1	1	1	1	1	1	1	1	1	1	1	1	1	1	1	1
Fbn2	0.0026966	-0.0012113	NA	NA	NA	NA	1	-1	NA	NA	NA	NA	0.054389	0.0261888	NA	NA	NA	NA	158.672	NA	NA	NA	NA	0.556423	1	1	1	1	1	1	1	1	1	1	1	1	1	1	1	1	1	1	1	1	1	1	1	1	1
Acap3	-0.002299	0.0034029	-0.0015405	0.00037163	NA	NA	-1	1	-1	1	NA	NA	0.168633	0.0875571	0.068198	0.14287	NA	NA	68.0003	158.897	335.837	NA	NA	0.272763	-1	-1	-1	-1	-1	-1	-1	-1	-1	-1	-1	-1	-1	-1	-1	-1	-1	1	1	1	1	1	1	1	1
Psmd11	0.0019273	-0.0018259	-0.00033807	NA	NA	NA	1	-1	-1	NA	NA	NA	0.0578689	0.128204	0.104759	NA	NA	NA	159.991	260.021	NA	NA	NA	0.361671	1	1	1	1	1	1	1	1	1	1	1	1	1	1	1	1	1	1	1	1	1	1	1	1	1
Flnc	0.0010559	-0.0013243	0.00016137	NA	NA	NA	1	-1	0	NA	NA	NA	0.100969	0.0316438	0.389032	NA	NA	NA	159.993	467.847	NA	NA	NA	0.65822	1	1	1	1	1	1	1	1	1	1	1	1	1	1	1	1	1	1	1	1	1	1	1	1	1
Sh2b1	0.0025181	-0.0047298	0.00016663	-0.01023	NA	NA	1	-1	0	-1	NA	NA	0.0625332	0.153403	0.243088	0.163189	NA	NA	159.999	219.025	570.185	NA	NA	0.22609	1	1	1	1	1	1	1	1	1	1	1	1	1	1	1	1	1	1	1	1	1	1	1	1	1
Pcdh17	0.00065832	-0.00056418	NA	NA	NA	NA	1	-1	NA	NA	NA	NA	0.171305	0.0472449	NA	NA	NA	NA	160	NA	NA	NA	NA	0.274902	1	1	1	1	1	1	1	1	1	1	1	1	1	1	1	1	1	1	1	1	1	1	1	1	1
Reep4	-4.0475e-05	-0.015331	0.011194	-0.00034201	NA	NA	0	-1	1	-1	NA	NA	0.481872	0.133917	0.175004	0.0784519	NA	NA	106.092	135.391	160.011	NA	NA	0.461212	0	0	0	0	0	0	0	0	0	0	0	0	0	0	0	0	0	0	0	0	0	0	0	0	0
Brpf3	0.0038136	-0.0019729	-0.00034645	NA	NA	NA	1	-1	-1	NA	NA	NA	0.0391715	0.0583769	0.199045	NA	NA	NA	160.013	353.07	NA	NA	NA	0.530061	1	1	1	1	1	1	1	1	1	1	1	1	1	1	1	1	1	1	1	1	1	1	1	1	1
Wdr1	0.00098541	-0.002012	0.00033945	NA	NA	NA	1	-1	1	NA	NA	NA	0.102918	0.077331	0.102337	NA	NA	NA	160.021	279.985	NA	NA	NA	0.309809	1	1	1	1	1	1	1	1	1	1	1	1	1	1	1	1	1	1	1	1	1	1	1	1	1
Ttbk2	0.0020094	-0.0027919	-0.00019	NA	NA	NA	1	-1	0	NA	NA	NA	0.0732723	0.0659456	0.248259	NA	NA	NA	160.441	299.998	NA	NA	NA	0.49679	1	1	1	1	1	1	1	1	1	1	1	1	1	1	1	1	1	1	1	1	1	1	1	1	1
Slc5a3	-0.0017807	0.0087915	-0.0041612	-0.00079548	NA	NA	0	1	-1	-1	NA	NA	0.216641	0.0244242	0.0336124	0.0493651	NA	NA	60.7866	160.575	292.021	NA	NA	0.849555	0	0	0	0	0	0	0	0	0	0	0	0	0	0	0	1	1	1	1	1	1	1	1	1	1
Cand1	0.0013422	-0.00075674	NA	NA	NA	NA	1	-1	NA	NA	NA	NA	0.110732	0.0460029	NA	NA	NA	NA	162.182	NA	NA	NA	NA	0.278213	1	1	1	1	1	1	1	1	1	1	1	1	1	1	1	1	1	1	1	1	1	1	1	1	1
Ppp3ca	-0.0019414	0.0030432	-0.010844	-0.00027862	NA	NA	-1	1	-1	-1	NA	NA	0.149955	0.0790878	0.186825	0.0829185	NA	NA	72.2365	162.456	181.822	NA	NA	0.352767	-1	-1	-1	-1	-1	-1	-1	-1	-1	-1	-1	-1	-1	-1	-1	-1	-1	-1	1	1	1	1	1	1	1
Lgr5	0.0039771	-0.0017942	0.00022582	NA	NA	NA	1	-1	0	NA	NA	NA	0.032381	0.0290444	0.3741	NA	NA	NA	163.707	467.788	NA	NA	NA	0.689669	1	1	1	1	1	1	1	1	1	1	1	1	1	1	1	1	1	1	1	1	1	1	1	1	1
Zfhx3	0.00075196	-0.0067744	-0.00031272	NA	NA	NA	1	-1	-1	NA	NA	NA	0.159867	0.11548	0.108497	NA	NA	NA	163.792	210.268	NA	NA	NA	0.584832	1	1	1	1	1	1	1	1	1	1	1	1	1	1	1	1	1	1	1	1	1	1	1	1	1
Sall1	0.0023466	-0.0025801	-0.0003634	NA	NA	NA	1	-1	-1	NA	NA	NA	0.0523858	0.0807599	0.122235	NA	NA	NA	163.996	283.831	NA	NA	NA	0.49704	1	1	1	1	1	1	1	1	1	1	1	1	1	1	1	1	1	1	1	1	1	1	1	1	1
Zbtb14	0.0030036	-0.0027354	9.0663e-05	NA	NA	NA	1	-1	0	NA	NA	NA	0.0503242	0.0562403	0.37123	NA	NA	NA	164	322.017	NA	NA	NA	0.471778	1	1	1	1	1	1	1	1	1	1	1	1	1	1	1	1	1	1	1	1	1	1	1	1	1
Banp	0.0023645	-0.00022112	NA	NA	NA	NA	1	-1	NA	NA	NA	NA	0.0724821	0.16267	NA	NA	NA	NA	164.001	NA	NA	NA	NA	0.233718	1	1	1	1	1	1	1	1	1	1	1	1	1	1	1	1	1	1	1	1	1	1	1	1	1
Hnrnpu	0.0016846	-0.00096549	0.0027526	-0.0011164	NA	NA	1	-1	1	-1	NA	NA	0.060058	0.0945031	0.1152	0.0790551	NA	NA	164.261	342.115	415.998	NA	NA	0.310799	1	1	1	1	1	1	1	1	1	1	1	1	1	1	1	1	1	1	1	1	1	1	1	1	1
Zfp467	0.0036002	-0.0011265	NA	NA	NA	NA	1	-1	NA	NA	NA	NA	0.0482441	0.0368554	NA	NA	NA	NA	165.23	NA	NA	NA	NA	0.449074	1	1	1	1	1	1	1	1	1	1	1	1	1	1	1	1	1	1	1	1	1	1	1	1	1
Id2	0.002943	-0.0016879	0.0047561	-0.00030291	NA	NA	1	-1	0	0	NA	NA	0.0538576	0.0822918	0.233292	0.26929	NA	NA	165.628	345.226	387.999	NA	NA	0.285433	1	1	1	1	1	1	1	1	1	1	1	1	1	1	1	1	1	1	1	1	1	1	1	1	1
Rbm14	0.0029729	-0.00085914	NA	NA	NA	NA	1	-1	NA	NA	NA	NA	0.0498885	0.0412402	NA	NA	NA	NA	167.133	NA	NA	NA	NA	0.417145	1	1	1	1	1	1	1	1	1	1	1	1	1	1	1	1	1	1	1	1	1	1	1	1	1
Ylpm1	0.0010098	-0.00068702	NA	NA	NA	NA	1	-1	NA	NA	NA	NA	0.137164	0.0508133	NA	NA	NA	NA	167.995	NA	NA	NA	NA	0.238446	1	1	1	1	1	1	1	1	1	1	1	1	1	1	1	1	1	1	1	1	1	1	1	1	1
Golga4	0.00042765	-0.0019388	-8.6519e-05	NA	NA	NA	1	-1	0	NA	NA	NA	0.190631	0.0994282	0.276553	NA	NA	NA	168	265.097	NA	NA	NA	0.42084	1	1	1	1	1	1	1	1	1	1	1	1	1	1	1	1	1	1	1	1	1	1	1	1	1
Dsp	0.0027251	-0.0013296	NA	NA	NA	NA	1	-1	NA	NA	NA	NA	0.0514377	0.0265926	NA	NA	NA	NA	168	NA	NA	NA	NA	0.557647	1	1	1	1	1	1	1	1	1	1	1	1	1	1	1	1	1	1	1	1	1	1	1	1	1
Fnbp1	0.0020388	-0.0041606	-0.00031418	NA	NA	NA	1	-1	-1	NA	NA	NA	0.0774269	0.0915089	0.158876	NA	NA	NA	168	259.982	NA	NA	NA	0.457754	1	1	1	1	1	1	1	1	1	1	1	1	1	1	1	1	1	1	1	1	1	1	1	1	1
Rai14	0.003974	-0.0032995	-0.00053668	NA	NA	NA	1	-1	-1	NA	NA	NA	0.0237264	0.0325765	0.0837243	NA	NA	NA	168.001	324.307	NA	NA	NA	0.812726	1	1	1	1	1	1	1	1	1	1	1	1	1	1	1	1	1	1	1	1	1	1	1	1	1
Kmt2d	0.0016935	-0.0031701	0.0005876	-0.001519	NA	NA	1	-1	1	-1	NA	NA	0.0715911	0.0919433	0.183292	0.0756138	NA	NA	168.007	259.962	424.22	NA	NA	0.426707	1	1	1	1	1	1	1	1	1	1	1	1	1	1	1	1	1	1	1	1	1	1	1	1	1
Mgat3	-0.0038941	0.0054516	-0.0019764	0.00026458	NA	NA	-1	1	-1	0	NA	NA	0.105966	0.0815188	0.0654855	0.267945	NA	NA	84.004	168.185	363.927	NA	NA	0.325913	-1	-1	-1	-1	-1	-1	-1	-1	-1	-1	-1	-1	-1	-1	-1	-1	-1	-1	-1	-1	-1	1	1	1	1
Kpnb1	0.0028284	-0.00054354	NA	NA	NA	NA	1	-1	NA	NA	NA	NA	0.0374454	0.0486805	NA	NA	NA	NA	169.121	NA	NA	NA	NA	0.512771	1	1	1	1	1	1	1	1	1	1	1	1	1	1	1	1	1	1	1	1	1	1	1	1	1
Rassf3	0.0011238	-0.0054955	-0.00023713	NA	NA	NA	1	-1	-1	NA	NA	NA	0.108997	0.144831	0.148654	NA	NA	NA	169.824	217.756	NA	NA	NA	0.398874	1	1	1	1	1	1	1	1	1	1	1	1	1	1	1	1	1	1	1	1	1	1	1	1	1
Ddx17	0.0018717	-0.0031015	0.00049129	NA	NA	NA	1	-1	1	NA	NA	NA	0.0786609	0.0616177	0.131752	NA	NA	NA	170.003	314.43	NA	NA	NA	0.410321	1	1	1	1	1	1	1	1	1	1	1	1	1	1	1	1	1	1	1	1	1	1	1	1	1
Luc7l	0.0042649	-0.0036145	-0.00027151	NA	NA	NA	1	-1	0	NA	NA	NA	0.0334883	0.0486296	0.209677	NA	NA	NA	170.189	316	NA	NA	NA	0.626666	1	1	1	1	1	1	1	1	1	1	1	1	1	1	1	1	1	1	1	1	1	1	1	1	1
Dhx38	0.0016953	-0.00049975	NA	NA	NA	NA	1	-1	NA	NA	NA	NA	0.0745808	0.0637331	NA	NA	NA	NA	170.299	NA	NA	NA	NA	0.225001	1	1	1	1	1	1	1	1	1	1	1	1	1	1	1	1	1	1	1	1	1	1	1	1	1
Nfya	0.0023062	-0.0016564	0.00031448	NA	NA	NA	1	-1	0	NA	NA	NA	0.0566853	0.0677989	0.20951	NA	NA	NA	170.986	356.011	NA	NA	NA	0.320481	1	1	1	1	1	1	1	1	1	1	1	1	1	1	1	1	1	1	1	1	1	1	1	1	1
Tmppe	0.0023454	-0.0006715	NA	NA	NA	NA	1	-1	NA	NA	NA	NA	0.0541298	0.0474919	NA	NA	NA	NA	171.582	NA	NA	NA	NA	0.364684	1	1	1	1	1	1	1	1	1	1	1	1	1	1	1	1	1	1	1	1	1	1	1	1	1
Aff1	0.001049	-0.0092887	-0.00023069	NA	NA	NA	1	-1	-1	NA	NA	NA	0.0999661	0.195196	0.121923	NA	NA	NA	171.743	196	NA	NA	NA	0.402323	1	1	1	1	1	1	1	1	1	1	1	1	1	1	1	1	1	1	1	1	1	1	1	1	1
Tmem186	-0.0034869	0.0052345	-0.0013448	0.00063348	NA	NA	-1	1	-1	1	NA	NA	0.127873	0.0867934	0.152526	0.121049	NA	NA	83.9991	171.998	320.003	NA	NA	0.253945	-1	-1	-1	-1	-1	-1	-1	-1	-1	-1	-1	-1	-1	-1	-1	-1	-1	-1	-1	-1	-1	1	1	1	1
Gli3	0.0017573	-0.00068935	NA	NA	NA	NA	1	-1	NA	NA	NA	NA	0.0689515	0.0444671	NA	NA	NA	NA	172	NA	NA	NA	NA	0.322162	1	1	1	1	1	1	1	1	1	1	1	1	1	1	1	1	1	1	1	1	1	1	1	1	1
Amot	0.001013	-0.0010363	NA	NA	NA	NA	1	-1	NA	NA	NA	NA	0.138227	0.0360146	NA	NA	NA	NA	172	NA	NA	NA	NA	0.410739	1	1	1	1	1	1	1	1	1	1	1	1	1	1	1	1	1	1	1	1	1	1	1	1	1
B3galt6	0.0018673	-0.00034121	NA	NA	NA	NA	1	-1	NA	NA	NA	NA	0.0636212	0.0862724	NA	NA	NA	NA	172	NA	NA	NA	NA	0.264563	1	1	1	1	1	1	1	1	1	1	1	1	1	1	1	1	1	1	1	1	1	1	1	1	1
Pappa	0.0018633	-0.0023138	-0.00018421	NA	NA	NA	1	-1	0	NA	NA	NA	0.0750417	0.0666974	0.280055	NA	NA	NA	172.002	328.613	NA	NA	NA	0.444622	1	1	1	1	1	1	1	1	1	1	1	1	1	1	1	1	1	1	1	1	1	1	1	1	1
Zfc3h1	0.0024336	-0.0034411	0.0024885	-0.0006143	NA	NA	1	-1	1	0	NA	NA	0.0545941	0.0592274	0.0683567	0.215387	NA	NA	172.044	298.274	440.009	NA	NA	0.390458	1	1	1	1	1	1	1	1	1	1	1	1	1	1	1	1	1	1	1	1	1	1	1	1	1
Zfp28	0.0022552	-0.0017299	0.00045057	NA	NA	NA	1	-1	0	NA	NA	NA	0.0773568	0.0672486	0.238323	NA	NA	NA	172.12	395.019	NA	NA	NA	0.276267	1	1	1	1	1	1	1	1	1	1	1	1	1	1	1	1	1	1	1	1	1	1	1	1	1
Clk3	-0.0047946	0.0030946	-0.00020917	NA	NA	NA	-1	1	-1	NA	NA	NA	0.133943	0.0846487	0.158469	NA	NA	NA	61.3514	172.25	NA	NA	NA	0.223316	-1	-1	-1	-1	-1	-1	-1	-1	-1	-1	-1	-1	-1	-1	-1	1	1	1	1	1	1	1	1	1	1
Epha7	0.0030896	-0.004228	-0.00022363	NA	NA	NA	1	-1	-1	NA	NA	NA	0.0336832	0.0727703	0.156191	NA	NA	NA	172.356	260	NA	NA	NA	0.57876	1	1	1	1	1	1	1	1	1	1	1	1	1	1	1	1	1	1	1	1	1	1	1	1	1
Otud6b	0.0029295	-0.0019709	0.016035	-0.0017259	0.0048975	NA	1	-1	1	-1	1	NA	0.0422755	0.0542541	0.0966412	0.0879913	0.145734	NA	172.4	367.992	396.334	547.994	NA	0.524991	1	1	1	1	1	1	1	1	1	1	1	1	1	1	1	1	1	1	1	1	1	1	1	1	1
Gse1	0.00071433	-0.0017991	-0.00029724	NA	NA	NA	1	-1	-1	NA	NA	NA	0.12029	0.124444	0.109898	NA	NA	NA	172.531	265.075	NA	NA	NA	0.412981	1	1	1	1	1	1	1	1	1	1	1	1	1	1	1	1	1	1	1	1	1	1	1	1	1
Ogt	0.0025903	-0.00055849	NA	NA	NA	NA	1	-1	NA	NA	NA	NA	0.03342	0.040755	NA	NA	NA	NA	172.995	NA	NA	NA	NA	0.568806	1	1	1	1	1	1	1	1	1	1	1	1	1	1	1	1	1	1	1	1	1	1	1	1	1
Pcdh1	0.00245	-0.00050903	NA	NA	NA	NA	1	-1	NA	NA	NA	NA	0.048556	0.0612698	NA	NA	NA	NA	174.326	NA	NA	NA	NA	0.381643	1	1	1	1	1	1	1	1	1	1	1	1	1	1	1	1	1	1	1	1	1	1	1	1	1
Rbm33	0.0025478	-0.0018633	0.010066	-0.00097458	NA	NA	1	-1	0	-1	NA	NA	0.0567874	0.0650303	0.23458	0.111645	NA	NA	174.876	368.043	396.014	NA	NA	0.289678	1	1	1	1	1	1	1	1	1	1	1	1	1	1	1	1	1	1	1	1	1	1	1	1	1
Zik1	0.0029138	-0.0014112	0.00042665	NA	NA	NA	1	-1	1	NA	NA	NA	0.0464745	0.113835	0.149328	NA	NA	NA	175.225	323.846	NA	NA	NA	0.352962	1	1	1	1	1	1	1	1	1	1	1	1	1	1	1	1	1	1	1	1	1	1	1	1	1
Usp31	0.00067044	-0.0023455	0.0020398	-0.00061314	NA	NA	1	-1	1	-1	NA	NA	0.164027	0.0677349	0.110636	0.185284	NA	NA	175.243	315.958	429.653	NA	NA	0.27709	1	1	1	1	1	1	1	1	1	1	1	1	1	1	1	1	1	1	1	1	1	1	1	1	1
Itga1	0.0022542	-0.00052816	NA	NA	NA	NA	1	-1	NA	NA	NA	NA	0.0670699	0.0751094	NA	NA	NA	NA	175.56	NA	NA	NA	NA	0.242533	1	1	1	1	1	1	1	1	1	1	1	1	1	1	1	1	1	1	1	1	1	1	1	1	1
Phf15	0.0014426	0.0054046	-0.0020424	-1.4719e-05	NA	NA	1	1	-1	0	NA	NA	0.11449	0.0673509	0.022276	0.487477	NA	NA	108.059	175.993	455.978	NA	NA	0.790369	1	1	1	1	1	1	1	1	1	1	1	1	1	1	1	1	1	1	1	1	1	1	1	1	1
Foxb1	0.0028981	-0.00058652	NA	NA	NA	NA	1	-1	NA	NA	NA	NA	0.0549938	0.0710895	NA	NA	NA	NA	175.994	NA	NA	NA	NA	0.326646	1	1	1	1	1	1	1	1	1	1	1	1	1	1	1	1	1	1	1	1	1	1	1	1	1
Slc2a3	0.00067258	-0.0010143	0.0012461	NA	NA	NA	1	-1	1	NA	NA	NA	0.155994	0.174779	0.0420699	NA	NA	NA	175.995	300.612	NA	NA	NA	0.39266	1	1	1	1	1	1	1	1	1	1	1	1	1	1	1	1	1	1	1	1	1	1	1	1	1
Nr3c1	0.0026716	-0.0017821	6.4554e-05	NA	NA	NA	1	-1	0	NA	NA	NA	0.0472992	0.0361543	0.466781	NA	NA	NA	175.997	461.796	NA	NA	NA	0.586429	1	1	1	1	1	1	1	1	1	1	1	1	1	1	1	1	1	1	1	1	1	1	1	1	1
Adcy3	0.001751	-0.0013155	0.00060522	NA	NA	NA	1	-1	0	NA	NA	NA	0.0784708	0.0536822	0.268285	NA	NA	NA	176	468.014	NA	NA	NA	0.351136	1	1	1	1	1	1	1	1	1	1	1	1	1	1	1	1	1	1	1	1	1	1	1	1	1
Arrb1	0.0011604	-0.00069491	NA	NA	NA	NA	1	-1	NA	NA	NA	NA	0.0855955	0.0383957	NA	NA	NA	NA	176	NA	NA	NA	NA	0.363995	1	1	1	1	1	1	1	1	1	1	1	1	1	1	1	1	1	1	1	1	1	1	1	1	1
Zdbf2	0.0025873	-0.00036948	NA	NA	NA	NA	1	-1	NA	NA	NA	NA	0.0561853	0.101174	NA	NA	NA	NA	176	NA	NA	NA	NA	0.323593	1	1	1	1	1	1	1	1	1	1	1	1	1	1	1	1	1	1	1	1	1	1	1	1	1
St8sia4	0.0037967	-0.0027199	-0.00046951	NA	NA	NA	1	-1	-1	NA	NA	NA	0.0322164	0.0765414	0.115364	NA	NA	NA	176.001	301.72	NA	NA	NA	0.561832	1	1	1	1	1	1	1	1	1	1	1	1	1	1	1	1	1	1	1	1	1	1	1	1	1
Trip11	0.002802	-0.0025962	-8.6625e-06	NA	NA	NA	1	-1	0	NA	NA	NA	0.047224	0.0727262	0.486862	NA	NA	NA	176.002	319.818	NA	NA	NA	0.416627	1	1	1	1	1	1	1	1	1	1	1	1	1	1	1	1	1	1	1	1	1	1	1	1	1
Cmtm4	0.0012647	-0.0026832	0.00032302	NA	NA	NA	1	-1	1	NA	NA	NA	0.0956162	0.101127	0.149837	NA	NA	NA	176.012	283.675	NA	NA	NA	0.239585	1	1	1	1	1	1	1	1	1	1	1	1	1	1	1	1	1	1	1	1	1	1	1	1	1
Tbc1d20	0.0012506	-0.0028009	2.4384e-05	NA	NA	NA	1	-1	0	NA	NA	NA	0.0747252	0.125996	0.429938	NA	NA	NA	176.024	248.086	NA	NA	NA	0.234825	1	1	1	1	1	1	1	1	1	1	1	1	1	1	1	1	1	1	1	1	1	1	1	1	1
2510003E04Rik	0.0016815	-0.00048899	NA	NA	NA	NA	1	-1	NA	NA	NA	NA	0.0735284	0.0700492	NA	NA	NA	NA	176.287	NA	NA	NA	NA	0.211199	1	1	1	1	1	1	1	1	1	1	1	1	1	1	1	1	1	1	1	1	1	1	1	1	1
Setd7	0.0015868	-0.0063145	-0.00063897	NA	NA	NA	1	-1	-1	NA	NA	NA	0.0891269	0.152763	0.0737745	NA	NA	NA	176.512	227.989	NA	NA	NA	0.510918	1	1	1	1	1	1	1	1	1	1	1	1	1	1	1	1	1	1	1	1	1	1	1	1	1
D10Bwg1379e	0.0011116	-0.0033459	-8.0444e-05	NA	NA	NA	1	-1	0	NA	NA	NA	0.117893	0.129503	0.353851	NA	NA	NA	176.581	260	NA	NA	NA	0.297814	1	1	1	1	1	1	1	1	1	1	1	1	1	1	1	1	1	1	1	1	1	1	1	1	1
Sel1l	0.0011954	-0.0019591	1.0502e-05	NA	NA	NA	1	-1	0	NA	NA	NA	0.115544	0.0717005	0.488295	NA	NA	NA	176.597	356.077	NA	NA	NA	0.374374	1	1	1	1	1	1	1	1	1	1	1	1	1	1	1	1	1	1	1	1	1	1	1	1	1
Zkscan17	0.00096757	-0.0010432	0.00066331	NA	NA	NA	1	-1	1	NA	NA	NA	0.0972912	0.0513957	0.16687	NA	NA	NA	177.279	444.009	NA	NA	NA	0.354769	1	1	1	1	1	1	1	1	1	1	1	1	1	1	1	1	1	1	1	1	1	1	1	1	1
Usp34	0.0013634	-0.0010475	NA	NA	NA	NA	1	-1	NA	NA	NA	NA	0.113819	0.0425598	NA	NA	NA	NA	177.642	NA	NA	NA	NA	0.322308	1	1	1	1	1	1	1	1	1	1	1	1	1	1	1	1	1	1	1	1	1	1	1	1	1
Dsel	0.0024443	-0.0017452	0.00061518	NA	NA	NA	1	-1	1	NA	NA	NA	0.0541362	0.0767677	0.126186	NA	NA	NA	177.78	352.068	NA	NA	NA	0.288502	1	1	1	1	1	1	1	1	1	1	1	1	1	1	1	1	1	1	1	1	1	1	1	1	1
Cask	-4.0738e-05	0.015636	-0.00090941	0.0012906	NA	NA	0	1	-1	1	NA	NA	0.474117	0.199428	0.0664873	0.175939	NA	NA	158.976	178.049	484.001	NA	NA	0.263422	0	0	0	0	0	0	0	0	0	0	0	0	0	0	0	0	0	0	0	0	0	0	0	0	0
Fam46a	0.0010529	-0.00094848	NA	NA	NA	NA	1	-1	NA	NA	NA	NA	0.116174	0.0371698	NA	NA	NA	NA	178.63	NA	NA	NA	NA	0.391587	1	1	1	1	1	1	1	1	1	1	1	1	1	1	1	1	1	1	1	1	1	1	1	1	1
Slc12a2	0.0016615	-0.0024751	-0.00070504	NA	NA	NA	1	-1	-1	NA	NA	NA	0.0783044	0.0903188	0.0848912	NA	NA	NA	179.39	299.827	NA	NA	NA	0.507084	1	1	1	1	1	1	1	1	1	1	1	1	1	1	1	1	1	1	1	1	1	1	1	1	1
Nrp2	0.0041934	-0.0025372	-0.0011871	NA	NA	NA	1	-1	-1	NA	NA	NA	0.0236736	0.0412376	0.0539671	NA	NA	NA	180	356.244	NA	NA	NA	0.790623	1	1	1	1	1	1	1	1	1	1	1	1	1	1	1	1	1	1	1	1	1	1	1	1	1
T	0.0015756	-0.0016149	NA	NA	NA	NA	1	-1	NA	NA	NA	NA	0.0582501	0.0158816	NA	NA	NA	NA	180	NA	NA	NA	NA	0.787306	1	1	1	1	1	1	1	1	1	1	1	1	1	1	1	1	1	1	1	1	1	1	1	1	1
A130010J15Rik	-0.0052882	0.0048188	-0.00022797	NA	NA	NA	-1	1	-1	NA	NA	NA	0.110595	0.0749393	0.177148	NA	NA	NA	75.155	180.002	NA	NA	NA	0.335522	-1	-1	-1	-1	-1	-1	-1	-1	-1	-1	-1	-1	-1	-1	-1	-1	-1	-1	1	1	1	1	1	1	1
Prob1	0.0018319	-0.0022792	0.00018475	NA	NA	NA	1	-1	0	NA	NA	NA	0.0866367	0.0652116	0.340811	NA	NA	NA	180.006	364.005	NA	NA	NA	0.355787	1	1	1	1	1	1	1	1	1	1	1	1	1	1	1	1	1	1	1	1	1	1	1	1	1
Ralgapa1	0.0009177	-0.00064695	-0.0077587	NA	NA	NA	1	-1	0	NA	NA	NA	0.142089	0.0678587	0.279625	NA	NA	NA	180.008	578.758	NA	NA	NA	0.201874	1	1	1	1	1	1	1	1	1	1	1	1	1	1	1	1	1	1	1	1	1	1	1	1	1
Erf	0.0019441	-0.0039336	0.0002032	NA	NA	NA	1	-1	0	NA	NA	NA	0.0629741	0.112741	0.204425	NA	NA	NA	181.017	256.009	NA	NA	NA	0.235336	1	1	1	1	1	1	1	1	1	1	1	1	1	1	1	1	1	1	1	1	1	1	1	1	1
Spred2	0.0021184	-0.003684	-8.1002e-06	NA	NA	NA	1	-1	0	NA	NA	NA	0.0625029	0.12844	0.484324	NA	NA	NA	181.098	259.858	NA	NA	NA	0.247829	1	1	1	1	1	1	1	1	1	1	1	1	1	1	1	1	1	1	1	1	1	1	1	1	1
Rerg	0.0018869	-0.00030439	NA	NA	NA	NA	1	-1	NA	NA	NA	NA	0.0636878	0.111342	NA	NA	NA	NA	181.615	NA	NA	NA	NA	0.25355	1	1	1	1	1	1	1	1	1	1	1	1	1	1	1	1	1	1	1	1	1	1	1	1	1
Prkrir	0.0017774	-0.00033794	0.010546	NA	NA	NA	1	-1	1	NA	NA	NA	0.0634261	0.107189	0.139323	NA	NA	NA	181.659	570.497	NA	NA	NA	0.286424	1	1	1	1	1	1	1	1	1	1	1	1	1	1	1	1	1	1	1	1	1	1	1	1	1
Rragd	0.0020152	-0.0010406	0.004724	0.00024282	NA	NA	1	-1	1	0	NA	NA	0.0448895	0.084563	0.121137	0.278163	NA	NA	183.141	368.01	419.826	NA	NA	0.593025	1	1	1	1	1	1	1	1	1	1	1	1	1	1	1	1	1	1	1	1	1	1	1	1	1
Vrtn	0.0019106	-0.00074955	NA	NA	NA	NA	1	-1	NA	NA	NA	NA	0.0606197	0.0450834	NA	NA	NA	NA	183.206	NA	NA	NA	NA	0.339989	1	1	1	1	1	1	1	1	1	1	1	1	1	1	1	1	1	1	1	1	1	1	1	1	1
Flna	0.0020863	-0.0012898	0.0016513	NA	NA	NA	1	-1	1	NA	NA	NA	0.0704764	0.0773955	0.0893706	NA	NA	NA	183.984	419.182	NA	NA	NA	0.239993	1	1	1	1	1	1	1	1	1	1	1	1	1	1	1	1	1	1	1	1	1	1	1	1	1
Trmt12	-0.0020418	0.0034656	-0.00039295	NA	NA	NA	-1	1	-1	NA	NA	NA	0.162305	0.0643137	0.0754239	NA	NA	NA	78.1446	183.988	NA	NA	NA	0.398471	-1	-1	-1	-1	-1	-1	-1	-1	-1	-1	-1	-1	-1	-1	-1	-1	-1	-1	-1	1	1	1	1	1	1
Arfgef2	0.00079422	-0.00069403	NA	NA	NA	NA	1	-1	NA	NA	NA	NA	0.154741	0.0552908	NA	NA	NA	NA	183.998	NA	NA	NA	NA	0.214063	1	1	1	1	1	1	1	1	1	1	1	1	1	1	1	1	1	1	1	1	1	1	1	1	1
Rbm20	0.0017932	-0.00082481	NA	NA	NA	NA	1	-1	NA	NA	NA	NA	0.0724951	0.0462132	NA	NA	NA	NA	184.002	NA	NA	NA	NA	0.302303	1	1	1	1	1	1	1	1	1	1	1	1	1	1	1	1	1	1	1	1	1	1	1	1	1
Acaca	0.0022268	-0.0011804	0.00060901	NA	NA	NA	1	-1	0	NA	NA	NA	0.0648709	0.0895837	0.207701	NA	NA	NA	184.031	416.004	NA	NA	NA	0.211934	1	1	1	1	1	1	1	1	1	1	1	1	1	1	1	1	1	1	1	1	1	1	1	1	1
Golm1	0.0016956	-0.00097369	0.00039192	NA	NA	NA	1	-1	0	NA	NA	NA	0.0685306	0.0876088	0.242966	NA	NA	NA	185.234	413.181	NA	NA	NA	0.203377	1	1	1	1	1	1	1	1	1	1	1	1	1	1	1	1	1	1	1	1	1	1	1	1	1
Gan	0.0020866	-0.0012289	0.00063225	NA	NA	NA	1	-1	0	NA	NA	NA	0.0579199	0.0558671	0.250111	NA	NA	NA	185.498	460.04	NA	NA	NA	0.338173	1	1	1	1	1	1	1	1	1	1	1	1	1	1	1	1	1	1	1	1	1	1	1	1	1
Paxbp1	0.0015555	-0.0016	-6.6917e-05	-0.011029	NA	NA	1	-1	0	-1	NA	NA	0.0701114	0.111837	0.403537	0.193386	NA	NA	186.764	319.884	575.999	NA	NA	0.28875	1	1	1	1	1	1	1	1	1	1	1	1	1	1	1	1	1	1	1	1	1	1	1	1	1
Ranbp2	0.0026944	-0.0019652	-0.00018706	NA	NA	NA	1	-1	0	NA	NA	NA	0.0402952	0.0642407	0.279191	NA	NA	NA	186.979	356.002	NA	NA	NA	0.489527	1	1	1	1	1	1	1	1	1	1	1	1	1	1	1	1	1	1	1	1	1	1	1	1	1
Hinfp	0.0013937	-0.00054992	NA	NA	NA	NA	1	-1	NA	NA	NA	NA	0.0773789	0.0601398	NA	NA	NA	NA	187.486	NA	NA	NA	NA	0.223749	1	1	1	1	1	1	1	1	1	1	1	1	1	1	1	1	1	1	1	1	1	1	1	1	1
Nrcam	0.024453	0.0012147	-0.0011848	NA	NA	NA	1	1	-1	NA	NA	NA	0.131711	0.110216	0.030042	NA	NA	NA	20.001	187.905	NA	NA	NA	0.543008	1	1	1	1	1	1	1	1	1	1	1	1	1	1	1	1	1	1	1	1	1	1	1	1	1
Rif1	0.0016942	-0.0002851	NA	NA	NA	NA	1	-1	NA	NA	NA	NA	0.0655121	0.114874	NA	NA	NA	NA	187.936	NA	NA	NA	NA	0.246623	1	1	1	1	1	1	1	1	1	1	1	1	1	1	1	1	1	1	1	1	1	1	1	1	1
Col4a3bp	0.0012333	-0.0025999	4.2567e-05	NA	NA	NA	1	-1	0	NA	NA	NA	0.104477	0.121613	0.435125	NA	NA	NA	187.998	292.504	NA	NA	NA	0.209657	1	1	1	1	1	1	1	1	1	1	1	1	1	1	1	1	1	1	1	1	1	1	1	1	1
Akap13	0.0020562	-0.00071356	NA	NA	NA	NA	1	-1	NA	NA	NA	NA	0.0636526	0.0585841	NA	NA	NA	NA	187.999	NA	NA	NA	NA	0.269086	1	1	1	1	1	1	1	1	1	1	1	1	1	1	1	1	1	1	1	1	1	1	1	1	1
Tpr	0.0012175	-0.00048908	NA	NA	NA	NA	1	-1	NA	NA	NA	NA	0.0692453	0.0552642	NA	NA	NA	NA	188.003	NA	NA	NA	NA	0.260046	1	1	1	1	1	1	1	1	1	1	1	1	1	1	1	1	1	1	1	1	1	1	1	1	1
Me1	0.0009655	-0.0012369	NA	NA	NA	NA	1	-1	NA	NA	NA	NA	0.0819954	0.0208348	NA	NA	NA	NA	188.007	NA	NA	NA	NA	0.697709	1	1	1	1	1	1	1	1	1	1	1	1	1	1	1	1	1	1	1	1	1	1	1	1	1
Caprin1	0.0027225	-0.0023622	6.5387e-05	NA	NA	NA	1	-1	0	NA	NA	NA	0.0464913	0.0912689	0.410451	NA	NA	NA	188.041	319.998	NA	NA	NA	0.332995	1	1	1	1	1	1	1	1	1	1	1	1	1	1	1	1	1	1	1	1	1	1	1	1	1
Ppl	0.0025358	-0.0022652	-0.00085895	NA	NA	NA	1	-1	-1	NA	NA	NA	0.0382946	0.0535757	0.0755134	NA	NA	NA	188.071	355.965	NA	NA	NA	0.678754	1	1	1	1	1	1	1	1	1	1	1	1	1	1	1	1	1	1	1	1	1	1	1	1	1
Clspn	0.0019937	-0.00035284	NA	NA	NA	NA	1	-1	NA	NA	NA	NA	0.0562875	0.0991076	NA	NA	NA	NA	189.348	NA	NA	NA	NA	0.300929	1	1	1	1	1	1	1	1	1	1	1	1	1	1	1	1	1	1	1	1	1	1	1	1	1
Tnfrsf1a	-0.0058996	0.001863	-0.00095551	NA	NA	NA	-1	1	-1	NA	NA	NA	0.111803	0.0981341	0.0362375	NA	NA	NA	56.0023	190.08	NA	NA	NA	0.41866	-1	-1	-1	-1	-1	-1	-1	-1	-1	-1	-1	-1	-1	-1	1	1	1	1	1	1	1	1	1	1	1
Ccdc8	-0.0030951	0.0048534	-0.0021535	-7.0802e-05	NA	NA	-1	1	-1	0	NA	NA	0.115919	0.0588464	0.0873509	0.396686	NA	NA	83.9841	191.227	326.798	NA	NA	0.37956	-1	-1	-1	-1	-1	-1	-1	-1	-1	-1	-1	-1	-1	-1	-1	-1	-1	-1	-1	-1	-1	1	1	1	1
Kdm4a	0.0010446	-0.00044073	NA	NA	NA	NA	1	-1	NA	NA	NA	NA	0.067752	0.0515145	NA	NA	NA	NA	191.493	NA	NA	NA	NA	0.282429	1	1	1	1	1	1	1	1	1	1	1	1	1	1	1	1	1	1	1	1	1	1	1	1	1
Clip1	0.0010562	-0.0018443	0.00021199	NA	NA	NA	1	-1	0	NA	NA	NA	0.098694	0.0696015	0.266344	NA	NA	NA	191.61	356.008	NA	NA	NA	0.345982	1	1	1	1	1	1	1	1	1	1	1	1	1	1	1	1	1	1	1	1	1	1	1	1	1
Tmed8	0.002293	-0.0020068	5.1231e-05	NA	NA	NA	1	-1	0	NA	NA	NA	0.0509052	0.0675466	0.438831	NA	NA	NA	191.825	364.004	NA	NA	NA	0.393407	1	1	1	1	1	1	1	1	1	1	1	1	1	1	1	1	1	1	1	1	1	1	1	1	1
Map1a	-0.0033726	0.0057987	-0.0031597	-0.00090907	NA	NA	-1	1	-1	-1	NA	NA	0.153137	0.0308758	0.0436265	0.0673987	NA	NA	56.0015	191.856	343.993	NA	NA	0.765318	-1	-1	-1	-1	-1	-1	-1	-1	-1	-1	-1	-1	-1	-1	-1	1	1	1	1	1	1	1	1	1	1
Wdr89	-0.0033282	0.0038999	-0.00013773	NA	NA	NA	-1	1	-1	NA	NA	NA	0.0474385	0.118277	0.180068	NA	NA	NA	124.536	191.94	NA	NA	NA	0.295368	-1	-1	-1	-1	-1	-1	-1	-1	-1	-1	-1	-1	-1	-1	-1	-1	-1	-1	-1	-1	-1	-1	-1	-1	-1
Sin3a	-0.00018779	0.0063389	-0.0003994	NA	NA	NA	0	1	-1	NA	NA	NA	0.390274	0.125454	0.0822981	NA	NA	NA	139.952	191.967	NA	NA	NA	0.4202	0	0	0	0	0	0	0	0	0	0	0	0	0	0	0	0	0	0	0	0	0	0	0	0	0
Irgq	-0.0034608	0.0016448	-0.00039678	NA	NA	NA	-1	1	-1	NA	NA	NA	0.074922	0.140813	0.0749134	NA	NA	NA	93.0007	191.983	NA	NA	NA	0.236502	-1	-1	-1	-1	-1	-1	-1	-1	-1	-1	-1	-1	-1	-1	-1	-1	-1	-1	-1	-1	-1	-1	-1	1	1
Zfp646	0.0020726	-0.0018431	-0.00012312	NA	NA	NA	1	-1	0	NA	NA	NA	0.0451953	0.0934015	0.302888	NA	NA	NA	192	320	NA	NA	NA	0.366424	1	1	1	1	1	1	1	1	1	1	1	1	1	1	1	1	1	1	1	1	1	1	1	1	1
Gprasp1	0.0018367	-0.00048771	NA	NA	NA	NA	1	-1	NA	NA	NA	NA	0.049477	0.0591784	NA	NA	NA	NA	192	NA	NA	NA	NA	0.367689	1	1	1	1	1	1	1	1	1	1	1	1	1	1	1	1	1	1	1	1	1	1	1	1	1
Nrk	0.0024075	-0.00071304	NA	NA	NA	NA	1	-1	NA	NA	NA	NA	0.064781	0.0727262	NA	NA	NA	NA	192	NA	NA	NA	NA	0.239036	1	1	1	1	1	1	1	1	1	1	1	1	1	1	1	1	1	1	1	1	1	1	1	1	1
Gripap1	0.0012388	-0.00072288	NA	NA	NA	NA	1	-1	NA	NA	NA	NA	0.0851974	0.0473293	NA	NA	NA	NA	192.013	NA	NA	NA	NA	0.279637	1	1	1	1	1	1	1	1	1	1	1	1	1	1	1	1	1	1	1	1	1	1	1	1	1
Mab21l2	-0.0027318	0.0031658	-0.0014893	0.0001318	NA	NA	-1	1	-1	0	NA	NA	0.138662	0.0904662	0.0561118	0.424491	NA	NA	84.0363	193.218	443.979	NA	NA	0.354581	-1	-1	-1	-1	-1	-1	-1	-1	-1	-1	-1	-1	-1	-1	-1	-1	-1	-1	-1	-1	-1	1	1	1	1
Zmynd11	0.0012274	-0.0039105	5.5915e-05	NA	NA	NA	1	-1	0	NA	NA	NA	0.0800146	0.116875	0.371795	NA	NA	NA	194.747	259.6	NA	NA	NA	0.27432	1	1	1	1	1	1	1	1	1	1	1	1	1	1	1	1	1	1	1	1	1	1	1	1	1
2810474O19Rik	0.001159	-0.00051515	NA	NA	NA	NA	1	-1	NA	NA	NA	NA	0.0715009	0.0565408	NA	NA	NA	NA	196	NA	NA	NA	NA	0.247921	1	1	1	1	1	1	1	1	1	1	1	1	1	1	1	1	1	1	1	1	1	1	1	1	1
Cic	0.0016519	-0.00060217	NA	NA	NA	NA	1	-1	NA	NA	NA	NA	0.0760284	0.0698163	NA	NA	NA	NA	196	NA	NA	NA	NA	0.202805	1	1	1	1	1	1	1	1	1	1	1	1	1	1	1	1	1	1	1	1	1	1	1	1	1
Ppcs	0.0013086	-0.00073984	NA	NA	NA	NA	1	-1	NA	NA	NA	NA	0.0817646	0.0489665	NA	NA	NA	NA	196	NA	NA	NA	NA	0.271023	1	1	1	1	1	1	1	1	1	1	1	1	1	1	1	1	1	1	1	1	1	1	1	1	1
Cstf2t	0.002065	-0.00028089	NA	NA	NA	NA	1	-1	NA	NA	NA	NA	0.0600233	0.145009	NA	NA	NA	NA	196.005	NA	NA	NA	NA	0.277976	1	1	1	1	1	1	1	1	1	1	1	1	1	1	1	1	1	1	1	1	1	1	1	1	1
Sf3b3	0.0024999	-0.00087027	NA	NA	NA	NA	1	-1	NA	NA	NA	NA	0.0346253	0.0347333	NA	NA	NA	NA	196.005	NA	NA	NA	NA	0.551521	1	1	1	1	1	1	1	1	1	1	1	1	1	1	1	1	1	1	1	1	1	1	1	1	1
Zfp287	0.0019023	-0.00063573	NA	NA	NA	NA	1	-1	NA	NA	NA	NA	0.0714079	0.0745088	NA	NA	NA	NA	196.006	NA	NA	NA	NA	0.206064	1	1	1	1	1	1	1	1	1	1	1	1	1	1	1	1	1	1	1	1	1	1	1	1	1
Plcg1	0.0010188	-0.0011717	0.00038301	NA	NA	NA	1	-1	0	NA	NA	NA	0.133078	0.0698585	0.39872	NA	NA	NA	197.196	496.145	NA	NA	NA	0.24514	1	1	1	1	1	1	1	1	1	1	1	1	1	1	1	1	1	1	1	1	1	1	1	1	1
Zscan29	0.0013151	-0.0017889	8.8711e-05	NA	NA	NA	1	-1	0	NA	NA	NA	0.0863638	0.0982338	0.392051	NA	NA	NA	197.512	344.007	NA	NA	NA	0.219424	1	1	1	1	1	1	1	1	1	1	1	1	1	1	1	1	1	1	1	1	1	1	1	1	1
Aco1	0.00028878	0.0051903	-0.00036973	NA	NA	NA	0	1	-1	NA	NA	NA	0.343488	0.109109	0.089596	NA	NA	NA	139.733	198.707	NA	NA	NA	0.452356	0	0	0	0	0	0	0	0	0	0	0	0	0	0	0	0	0	0	0	0	0	0	0	0	0
Zbtb5	-0.0078378	0.0036183	-0.00079589	0.0012366	NA	NA	-1	1	-1	1	NA	NA	0.0591861	0.0516205	0.0856269	0.116413	NA	NA	69.9649	198.795	447.557	NA	NA	0.430563	-1	-1	-1	-1	-1	-1	-1	-1	-1	-1	-1	-1	-1	-1	-1	-1	-1	1	1	1	1	1	1	1	1
Ccdc64	-5.0384e-05	0.0033796	-0.0014753	0.00022279	NA	NA	0	1	-1	0	NA	NA	0.483425	0.0546247	0.0382483	0.352903	NA	NA	83.4858	199.5	459.993	NA	NA	0.581275	0	0	0	0	0	0	0	0	0	0	0	0	0	0	0	0	0	0	0	0	1	1	1	1	1
Zscan10	0.0021114	-0.0010275	NA	NA	NA	NA	1	-1	NA	NA	NA	NA	0.0459166	0.0330614	NA	NA	NA	NA	199.569	NA	NA	NA	NA	0.487012	1	1	1	1	1	1	1	1	1	1	1	1	1	1	1	1	1	1	1	1	1	1	1	1	1
Armcx4	0.0015409	-0.00046827	NA	NA	NA	NA	1	-1	NA	NA	NA	NA	0.0669226	0.0765486	NA	NA	NA	NA	199.61	NA	NA	NA	NA	0.23011	1	1	1	1	1	1	1	1	1	1	1	1	1	1	1	1	1	1	1	1	1	1	1	1	1
Kif1a	0.0017173	-0.0023233	-0.00064583	NA	NA	NA	1	-1	-1	NA	NA	NA	0.0646163	0.0661875	0.122329	NA	NA	NA	199.982	359.08	NA	NA	NA	0.541682	1	1	1	1	1	1	1	1	1	1	1	1	1	1	1	1	1	1	1	1	1	1	1	1	1
Ubqln2	0.00092976	-0.00082552	NA	NA	NA	NA	1	-1	NA	NA	NA	NA	0.124935	0.0536903	NA	NA	NA	NA	200	NA	NA	NA	NA	0.232826	1	1	1	1	1	1	1	1	1	1	1	1	1	1	1	1	1	1	1	1	1	1	1	1	1
Kdm5c	0.0016107	-0.00017412	NA	NA	NA	NA	1	-1	NA	NA	NA	NA	0.0496753	0.14968	NA	NA	NA	NA	200	NA	NA	NA	NA	0.391668	1	1	1	1	1	1	1	1	1	1	1	1	1	1	1	1	1	1	1	1	1	1	1	1	1
Ssbp2	-2.1641e-05	0.013558	-0.00035275	NA	NA	NA	0	1	-1	NA	NA	NA	0.481835	0.166408	0.0996783	NA	NA	NA	180.048	200.009	NA	NA	NA	0.346246	0	0	0	0	0	0	0	0	0	0	0	0	0	0	0	0	0	0	0	0	0	0	0	0	0
Numa1	0.0015183	-0.00051772	NA	NA	NA	NA	1	-1	NA	NA	NA	NA	0.0680573	0.0727344	NA	NA	NA	NA	200.582	NA	NA	NA	NA	0.221466	1	1	1	1	1	1	1	1	1	1	1	1	1	1	1	1	1	1	1	1	1	1	1	1	1
Zbtb7b	0.00084631	-0.0015704	0.00088306	NA	NA	NA	1	-1	1	NA	NA	NA	0.135555	0.0598093	0.186027	NA	NA	NA	200.871	443.349	NA	NA	NA	0.326494	1	1	1	1	1	1	1	1	1	1	1	1	1	1	1	1	1	1	1	1	1	1	1	1	1
Urb1	0.00094141	-0.00091221	NA	NA	NA	NA	1	-1	NA	NA	NA	NA	0.13692	0.0545071	NA	NA	NA	NA	202.102	NA	NA	NA	NA	0.226375	1	1	1	1	1	1	1	1	1	1	1	1	1	1	1	1	1	1	1	1	1	1	1	1	1
Cep68	-0.0038978	0.0037212	-0.00017313	NA	NA	NA	-1	1	-1	NA	NA	NA	0.0527913	0.123453	0.192046	NA	NA	NA	126.755	202.992	NA	NA	NA	0.250709	-1	-1	-1	-1	-1	-1	-1	-1	-1	-1	-1	-1	-1	-1	-1	-1	-1	-1	-1	-1	-1	-1	-1	-1	-1
Zfp507	-0.0018486	0.0046734	-0.00036602	NA	NA	NA	-1	1	-1	NA	NA	NA	0.108511	0.100583	0.100759	NA	NA	NA	124.001	203.653	NA	NA	NA	0.320783	-1	-1	-1	-1	-1	-1	-1	-1	-1	-1	-1	-1	-1	-1	-1	-1	-1	-1	-1	-1	-1	-1	-1	-1	-1
Mapk4	0.0018692	-0.000517	NA	NA	NA	NA	1	-1	NA	NA	NA	NA	0.0565379	0.0740865	NA	NA	NA	NA	203.691	NA	NA	NA	NA	0.29424	1	1	1	1	1	1	1	1	1	1	1	1	1	1	1	1	1	1	1	1	1	1	1	1	1
Elac1	0.0031016	-0.0027284	0.00013396	NA	NA	NA	1	-1	0	NA	NA	NA	0.0299182	0.0542669	0.320679	NA	NA	NA	203.804	351.915	NA	NA	NA	0.578001	1	1	1	1	1	1	1	1	1	1	1	1	1	1	1	1	1	1	1	1	1	1	1	1	1
Hdlbp	0.0089686	0.00093221	-0.00074662	NA	NA	NA	1	1	-1	NA	NA	NA	0.105603	0.167229	0.0546006	NA	NA	NA	48.0163	203.863	NA	NA	NA	0.352723	1	1	1	1	1	1	1	1	1	1	1	1	1	1	1	1	1	1	1	1	1	1	1	1	1
Synpo2	0.0022303	-0.0046585	-8.1859e-05	NA	NA	NA	1	-1	0	NA	NA	NA	0.0648944	0.0795252	0.405783	NA	NA	NA	203.987	308.762	NA	NA	NA	0.415354	1	1	1	1	1	1	1	1	1	1	1	1	1	1	1	1	1	1	1	1	1	1	1	1	1
Ppwd1	0.0014768	-0.0002825	NA	NA	NA	NA	1	-1	NA	NA	NA	NA	0.0570735	0.110488	NA	NA	NA	NA	203.999	NA	NA	NA	NA	0.284542	1	1	1	1	1	1	1	1	1	1	1	1	1	1	1	1	1	1	1	1	1	1	1	1	1
Cenpj	0.00088037	-0.0010769	0.00084773	NA	NA	NA	1	-1	1	NA	NA	NA	0.107499	0.061891	0.197755	NA	NA	NA	203.999	468.018	NA	NA	NA	0.262314	1	1	1	1	1	1	1	1	1	1	1	1	1	1	1	1	1	1	1	1	1	1	1	1	1
Atm	0.0019944	-0.00039652	NA	NA	NA	NA	1	-1	NA	NA	NA	NA	0.0621751	0.115584	NA	NA	NA	NA	204	NA	NA	NA	NA	0.247028	1	1	1	1	1	1	1	1	1	1	1	1	1	1	1	1	1	1	1	1	1	1	1	1	1
Rbm12	0.00068349	-0.0018774	0.00034164	NA	NA	NA	1	-1	1	NA	NA	NA	0.120542	0.0668672	0.184957	NA	NA	NA	204	365.87	NA	NA	NA	0.405707	1	1	1	1	1	1	1	1	1	1	1	1	1	1	1	1	1	1	1	1	1	1	1	1	1
Dopey1	0.0018321	-0.00061021	NA	NA	NA	NA	1	-1	NA	NA	NA	NA	0.0648253	0.0739934	NA	NA	NA	NA	204	NA	NA	NA	NA	0.23299	1	1	1	1	1	1	1	1	1	1	1	1	1	1	1	1	1	1	1	1	1	1	1	1	1
Tmod2	0.0018269	-0.00040829	NA	NA	NA	NA	1	-1	NA	NA	NA	NA	0.0621403	0.0994944	NA	NA	NA	NA	204.003	NA	NA	NA	NA	0.255739	1	1	1	1	1	1	1	1	1	1	1	1	1	1	1	1	1	1	1	1	1	1	1	1	1
Bcorl1	0.0020134	-0.00071598	NA	NA	NA	NA	1	-1	NA	NA	NA	NA	0.0481175	0.0516014	NA	NA	NA	NA	204.004	NA	NA	NA	NA	0.371735	1	1	1	1	1	1	1	1	1	1	1	1	1	1	1	1	1	1	1	1	1	1	1	1	1
Cbx2	0.0017726	-0.00026216	NA	NA	NA	NA	1	-1	NA	NA	NA	NA	0.0630048	0.146389	NA	NA	NA	NA	204.005	NA	NA	NA	NA	0.265343	1	1	1	1	1	1	1	1	1	1	1	1	1	1	1	1	1	1	1	1	1	1	1	1	1
Wbp11	0.0007248	-0.0011778	0.01408	-0.00099504	NA	NA	1	-1	1	-1	NA	NA	0.147577	0.123494	0.181654	0.108451	NA	NA	204.024	371.288	396.01	NA	NA	0.209673	1	1	1	1	1	1	1	1	1	1	1	1	1	1	1	1	1	1	1	1	1	1	1	1	1
Ipo8	0.0018285	-0.0016719	0.00050086	NA	NA	NA	1	-1	1	NA	NA	NA	0.0590428	0.135046	0.127775	NA	NA	NA	204.033	320.099	NA	NA	NA	0.231575	1	1	1	1	1	1	1	1	1	1	1	1	1	1	1	1	1	1	1	1	1	1	1	1	1
Adnp2	-0.0021753	0.0034573	-0.00029457	NA	NA	NA	-1	1	-1	NA	NA	NA	0.0774177	0.0908028	0.0997993	NA	NA	NA	119.994	204.103	NA	NA	NA	0.283082	-1	-1	-1	-1	-1	-1	-1	-1	-1	-1	-1	-1	-1	-1	-1	-1	-1	-1	-1	-1	-1	-1	-1	-1	-1
Ppp1r26	-0.0014562	0.0049063	-0.0016568	4.9412e-05	NA	NA	0	1	-1	0	NA	NA	0.201103	0.0686586	0.0874141	0.456302	NA	NA	102.81	204.337	383.996	NA	NA	0.341848	0	0	0	0	0	0	0	0	0	0	0	0	0	0	0	0	0	0	0	0	0	0	0	0	0
Gtf2a1	-0.0043996	0.0045478	-0.00083948	NA	NA	NA	-1	1	-1	NA	NA	NA	0.0532225	0.0837114	0.0470791	NA	NA	NA	118.365	204.992	NA	NA	NA	0.388326	-1	-1	-1	-1	-1	-1	-1	-1	-1	-1	-1	-1	-1	-1	-1	-1	-1	-1	-1	-1	-1	-1	-1	-1	-1
Rfx4	0.0023185	-0.003705	-0.00026537	NA	NA	NA	1	-1	-1	NA	NA	NA	0.0489135	0.130938	0.19617	NA	NA	NA	205.548	280.001	NA	NA	NA	0.315183	1	1	1	1	1	1	1	1	1	1	1	1	1	1	1	1	1	1	1	1	1	1	1	1	1
Fam169a	0.0021642	-0.0031511	-1.8708e-05	NA	NA	NA	1	-1	0	NA	NA	NA	0.0436503	0.0744523	0.468193	NA	NA	NA	205.897	316	NA	NA	NA	0.437338	1	1	1	1	1	1	1	1	1	1	1	1	1	1	1	1	1	1	1	1	1	1	1	1	1
Wnt5a	0.001536	-0.00065882	NA	NA	NA	NA	1	-1	NA	NA	NA	NA	0.055287	0.0493165	NA	NA	NA	NA	206.175	NA	NA	NA	NA	0.336065	1	1	1	1	1	1	1	1	1	1	1	1	1	1	1	1	1	1	1	1	1	1	1	1	1
Flrt2	0.0022586	-0.0030599	-8.9539e-05	NA	NA	NA	1	-1	0	NA	NA	NA	0.0462325	0.0501637	0.398956	NA	NA	NA	206.435	364.003	NA	NA	NA	0.569784	1	1	1	1	1	1	1	1	1	1	1	1	1	1	1	1	1	1	1	1	1	1	1	1	1
Exoc6b	0.00037299	0.0059947	-0.00096918	NA	NA	NA	0	1	-1	NA	NA	NA	0.27881	0.133763	0.0372122	NA	NA	NA	156.933	206.522	NA	NA	NA	0.431811	0	0	0	0	0	0	0	0	0	0	0	0	0	0	0	0	0	0	0	0	0	0	0	0	0
Man1a	0.00048419	-0.0012326	0.00053735	NA	NA	NA	1	-1	0	NA	NA	NA	0.173855	0.0665366	0.205273	NA	NA	NA	206.621	432.364	NA	NA	NA	0.316088	1	1	1	1	1	1	1	1	1	1	1	1	1	1	1	1	1	1	1	1	1	1	1	1	1
Eea1	0.0014906	-0.0028117	-8.8591e-05	NA	NA	NA	1	-1	0	NA	NA	NA	0.0700082	0.0876841	0.374352	NA	NA	NA	206.734	320.007	NA	NA	NA	0.358161	1	1	1	1	1	1	1	1	1	1	1	1	1	1	1	1	1	1	1	1	1	1	1	1	1
Nid2	0.0011472	-0.00088855	NA	NA	NA	NA	1	-1	NA	NA	NA	NA	0.0932021	0.0469605	NA	NA	NA	NA	207.229	NA	NA	NA	NA	0.28437	1	1	1	1	1	1	1	1	1	1	1	1	1	1	1	1	1	1	1	1	1	1	1	1	1
Arid1a	0.0017066	-0.0043195	0.0004226	-0.0021324	NA	NA	1	-1	0	-1	NA	NA	0.0583981	0.168228	0.206684	0.0928271	NA	NA	207.342	260	468.954	NA	NA	0.288115	1	1	1	1	1	1	1	1	1	1	1	1	1	1	1	1	1	1	1	1	1	1	1	1	1
Slc4a4	0.0011295	-0.0030266	-0.00042175	-0.0072617	NA	NA	1	-1	0	0	NA	NA	0.0961711	0.0622435	0.221639	0.220012	NA	NA	207.969	356.123	571.474	NA	NA	0.608871	1	1	1	1	1	1	1	1	1	1	1	1	1	1	1	1	1	1	1	1	1	1	1	1	1
Zswim8	0.0014755	-0.00085006	NA	NA	NA	NA	1	-1	NA	NA	NA	NA	0.0607145	0.0423079	NA	NA	NA	NA	208	NA	NA	NA	NA	0.357415	1	1	1	1	1	1	1	1	1	1	1	1	1	1	1	1	1	1	1	1	1	1	1	1	1
2410089E03Rik	0.0010205	-0.00075568	NA	NA	NA	NA	1	-1	NA	NA	NA	NA	0.106719	0.0565826	NA	NA	NA	NA	208	NA	NA	NA	NA	0.209747	1	1	1	1	1	1	1	1	1	1	1	1	1	1	1	1	1	1	1	1	1	1	1	1	1
Pofut1	0.0014624	-0.00020572	NA	NA	NA	NA	1	-1	NA	NA	NA	NA	0.0495511	0.12818	NA	NA	NA	NA	208.002	NA	NA	NA	NA	0.378336	1	1	1	1	1	1	1	1	1	1	1	1	1	1	1	1	1	1	1	1	1	1	1	1	1
Sptb	0.00085477	-0.00069126	NA	NA	NA	NA	1	-1	NA	NA	NA	NA	0.0912944	0.0459884	NA	NA	NA	NA	208.029	NA	NA	NA	NA	0.298817	1	1	1	1	1	1	1	1	1	1	1	1	1	1	1	1	1	1	1	1	1	1	1	1	1
Fbn1	0.0010624	-0.00066929	NA	NA	NA	NA	1	-1	NA	NA	NA	NA	0.0808683	0.0518748	NA	NA	NA	NA	208.06	NA	NA	NA	NA	0.256659	1	1	1	1	1	1	1	1	1	1	1	1	1	1	1	1	1	1	1	1	1	1	1	1	1
Il1rap	0.0007263	-0.0026181	0.0004389	NA	NA	NA	1	-1	0	NA	NA	NA	0.181292	0.0754028	0.250293	NA	NA	NA	208.081	381.711	NA	NA	NA	0.361233	1	1	1	1	1	1	1	1	1	1	1	1	1	1	1	1	1	1	1	1	1	1	1	1	1
Ptpn23	0.00099455	-0.0011993	-9.8015e-05	NA	NA	NA	1	-1	0	NA	NA	NA	0.0980082	0.0837953	0.423145	NA	NA	NA	208.171	415.932	NA	NA	NA	0.260815	1	1	1	1	1	1	1	1	1	1	1	1	1	1	1	1	1	1	1	1	1	1	1	1	1
Ccdc50	0.0014025	-0.0019358	0.0049267	-0.00015433	NA	NA	1	-1	1	0	NA	NA	0.0750364	0.0850817	0.147935	0.392618	NA	NA	208.233	367.998	422.26	NA	NA	0.22152	1	1	1	1	1	1	1	1	1	1	1	1	1	1	1	1	1	1	1	1	1	1	1	1	1
Ccnd2	-0.00049641	0.0050079	-0.0018636	-0.00049724	NA	NA	0	1	-1	-1	NA	NA	0.435763	0.0144299	0.0607156	0.0765017	NA	NA	36.0127	209.667	339.154	NA	NA	0.900492	0	0	0	0	0	0	0	0	0	1	1	1	1	1	1	1	1	1	1	1	1	1	1	1	1
Cenpf	0.0015946	-0.00080308	NA	NA	NA	NA	1	-1	NA	NA	NA	NA	0.0594538	0.0472999	NA	NA	NA	NA	210.127	NA	NA	NA	NA	0.327058	1	1	1	1	1	1	1	1	1	1	1	1	1	1	1	1	1	1	1	1	1	1	1	1	1
Slc30a4	0.000472	-0.00068525	NA	NA	NA	NA	1	-1	NA	NA	NA	NA	0.185708	0.057113	NA	NA	NA	NA	211.971	NA	NA	NA	NA	0.220896	1	1	1	1	1	1	1	1	1	1	1	1	1	1	1	1	1	1	1	1	1	1	1	1	1
Tmem28	0.00093233	-0.0010322	NA	NA	NA	NA	1	-1	NA	NA	NA	NA	0.147851	0.0593213	NA	NA	NA	NA	211.989	NA	NA	NA	NA	0.202619	1	1	1	1	1	1	1	1	1	1	1	1	1	1	1	1	1	1	1	1	1	1	1	1	1
Lcmt2	-0.0047057	0.0024277	-0.00040975	NA	NA	NA	-1	1	-1	NA	NA	NA	0.082889	0.0804383	0.094416	NA	NA	NA	81.9332	211.997	NA	NA	NA	0.226579	-1	-1	-1	-1	-1	-1	-1	-1	-1	-1	-1	-1	-1	-1	-1	-1	-1	-1	-1	-1	1	1	1	1	1
Pou3f2	0.0026201	-0.0024254	0.00018665	NA	NA	NA	1	-1	0	NA	NA	NA	0.0487434	0.129643	0.305015	NA	NA	NA	212	319.999	NA	NA	NA	0.279323	1	1	1	1	1	1	1	1	1	1	1	1	1	1	1	1	1	1	1	1	1	1	1	1	1
Vipas39	0.0015601	-0.00047451	NA	NA	NA	NA	1	-1	NA	NA	NA	NA	0.0655426	0.0851128	NA	NA	NA	NA	212	NA	NA	NA	NA	0.229071	1	1	1	1	1	1	1	1	1	1	1	1	1	1	1	1	1	1	1	1	1	1	1	1	1
Tyw3	0.00183	-0.00054321	NA	NA	NA	NA	1	-1	NA	NA	NA	NA	0.0566853	0.0787658	NA	NA	NA	NA	212	NA	NA	NA	NA	0.276967	1	1	1	1	1	1	1	1	1	1	1	1	1	1	1	1	1	1	1	1	1	1	1	1	1
Wnt6	0.001929	-0.0006983	NA	NA	NA	NA	1	-1	NA	NA	NA	NA	0.05242	0.0576574	NA	NA	NA	NA	212	NA	NA	NA	NA	0.333751	1	1	1	1	1	1	1	1	1	1	1	1	1	1	1	1	1	1	1	1	1	1	1	1	1
Arhgap31	0.0010169	-0.0020043	0.00028984	NA	NA	NA	1	-1	0	NA	NA	NA	0.111988	0.069385	0.299345	NA	NA	NA	212.001	397.71	NA	NA	NA	0.337663	1	1	1	1	1	1	1	1	1	1	1	1	1	1	1	1	1	1	1	1	1	1	1	1	1
Sema3a	0.0022317	-0.00074716	NA	NA	NA	NA	1	-1	NA	NA	NA	NA	0.041176	0.0489509	NA	NA	NA	NA	212.002	NA	NA	NA	NA	0.447981	1	1	1	1	1	1	1	1	1	1	1	1	1	1	1	1	1	1	1	1	1	1	1	1	1
Pcdh19	0.0019279	-0.0029758	-0.00048249	NA	NA	NA	1	-1	-1	NA	NA	NA	0.0504476	0.100513	0.124875	NA	NA	NA	212.111	316.006	NA	NA	NA	0.448817	1	1	1	1	1	1	1	1	1	1	1	1	1	1	1	1	1	1	1	1	1	1	1	1	1
Fhod3	0.00096284	0.0060268	-0.0022806	-0.00014459	NA	NA	1	1	-1	0	NA	NA	0.190459	0.0722525	0.0728194	0.346189	NA	NA	127.996	212.913	364.003	NA	NA	0.553928	1	1	1	1	1	1	1	1	1	1	1	1	1	1	1	1	1	1	1	1	1	1	1	1	1
Tor4a	-0.00099867	0.0044243	-0.001179	0.00057531	NA	NA	-1	1	-1	0	NA	NA	0.166504	0.0857372	0.0563073	0.271885	NA	NA	131.792	212.949	475.993	NA	NA	0.347097	-1	-1	-1	-1	-1	-1	-1	-1	-1	-1	-1	-1	-1	-1	-1	-1	-1	-1	-1	-1	-1	-1	-1	-1	-1
Pdpr	0.0020675	-0.0020192	0.00050519	NA	NA	NA	1	-1	1	NA	NA	NA	0.0592863	0.10778	0.181292	NA	NA	NA	212.955	356.035	NA	NA	NA	0.211659	1	1	1	1	1	1	1	1	1	1	1	1	1	1	1	1	1	1	1	1	1	1	1	1	1
Slit2	0.0013696	-0.00073085	NA	NA	NA	NA	1	-1	NA	NA	NA	NA	0.0733819	0.0576915	NA	NA	NA	NA	212.993	NA	NA	NA	NA	0.238022	1	1	1	1	1	1	1	1	1	1	1	1	1	1	1	1	1	1	1	1	1	1	1	1	1
Shank3	0.002108	-0.0036763	-0.00013675	NA	NA	NA	1	-1	0	NA	NA	NA	0.0555352	0.063138	0.361367	NA	NA	NA	214.618	347.995	NA	NA	NA	0.498136	1	1	1	1	1	1	1	1	1	1	1	1	1	1	1	1	1	1	1	1	1	1	1	1	1
Zfyve16	-0.00044538	0.0057167	-0.0008911	NA	NA	NA	0	1	-1	NA	NA	NA	0.269228	0.143835	0.0485883	NA	NA	NA	163.407	214.954	NA	NA	NA	0.267722	0	0	0	0	0	0	0	0	0	0	0	0	0	0	0	0	0	0	0	0	0	0	0	0	0
Nhsl2	-0.0015205	0.0039023	-0.00033408	NA	NA	NA	-1	1	-1	NA	NA	NA	0.13302	0.111943	0.122427	NA	NA	NA	129.747	215.357	NA	NA	NA	0.249353	-1	-1	-1	-1	-1	-1	-1	-1	-1	-1	-1	-1	-1	-1	-1	-1	-1	-1	-1	-1	-1	-1	-1	-1	-1
Fbxo38	0.0011172	-0.00099531	-0.00014553	NA	NA	NA	1	-1	0	NA	NA	NA	0.0609834	0.115971	0.287399	NA	NA	NA	215.989	363.393	NA	NA	NA	0.252675	1	1	1	1	1	1	1	1	1	1	1	1	1	1	1	1	1	1	1	1	1	1	1	1	1
Wnt2b	0.0010143	-0.001066	NA	NA	NA	NA	1	-1	NA	NA	NA	NA	0.126015	0.0545209	NA	NA	NA	NA	215.999	NA	NA	NA	NA	0.233129	1	1	1	1	1	1	1	1	1	1	1	1	1	1	1	1	1	1	1	1	1	1	1	1	1
Copb2	0.0012388	-0.0014589	0.00057976	NA	NA	NA	1	-1	1	NA	NA	NA	0.0609984	0.0917989	0.113423	NA	NA	NA	218.954	367.999	NA	NA	NA	0.232006	1	1	1	1	1	1	1	1	1	1	1	1	1	1	1	1	1	1	1	1	1	1	1	1	1
Jrk	-0.0042983	0.0027675	-0.0013243	0.00030535	NA	NA	-1	1	-1	0	NA	NA	0.122688	0.0554538	0.10815	0.228254	NA	NA	67.4715	218.979	371.999	NA	NA	0.301955	-1	-1	-1	-1	-1	-1	-1	-1	-1	-1	-1	-1	-1	-1	-1	-1	1	1	1	1	1	1	1	1	1
Pde4dip	0.0017593	-0.0012849	0.0019247	NA	NA	NA	1	-1	1	NA	NA	NA	0.0665956	0.0808181	0.117011	NA	NA	NA	218.998	455.999	NA	NA	NA	0.220662	1	1	1	1	1	1	1	1	1	1	1	1	1	1	1	1	1	1	1	1	1	1	1	1	1
Mfap1a	0.0021455	-0.00069083	NA	NA	NA	NA	1	-1	NA	NA	NA	NA	0.0428491	0.0575976	NA	NA	NA	NA	219.185	NA	NA	NA	NA	0.415976	1	1	1	1	1	1	1	1	1	1	1	1	1	1	1	1	1	1	1	1	1	1	1	1	1
Icmt	0.0017412	-0.0030392	-0.00010613	NA	NA	NA	1	-1	0	NA	NA	NA	0.0544093	0.0841221	0.355775	NA	NA	NA	219.273	331.993	NA	NA	NA	0.402982	1	1	1	1	1	1	1	1	1	1	1	1	1	1	1	1	1	1	1	1	1	1	1	1	1
BC027231	0.0015584	-0.000888	NA	NA	NA	NA	1	-1	NA	NA	NA	NA	0.0653741	0.0501959	NA	NA	NA	NA	220	NA	NA	NA	NA	0.293009	1	1	1	1	1	1	1	1	1	1	1	1	1	1	1	1	1	1	1	1	1	1	1	1	1
Rtn4rl1	0.0013129	-0.00078282	NA	NA	NA	NA	1	-1	NA	NA	NA	NA	0.0784254	0.0577557	NA	NA	NA	NA	220	NA	NA	NA	NA	0.227967	1	1	1	1	1	1	1	1	1	1	1	1	1	1	1	1	1	1	1	1	1	1	1	1	1
Kif21a	0.0012712	-0.00022552	NA	NA	NA	NA	1	-1	NA	NA	NA	NA	0.0641271	0.147768	NA	NA	NA	NA	220.006	NA	NA	NA	NA	0.248421	1	1	1	1	1	1	1	1	1	1	1	1	1	1	1	1	1	1	1	1	1	1	1	1	1
Galnt7	0.0012334	-0.00076586	NA	NA	NA	NA	1	-1	NA	NA	NA	NA	0.069028	0.0508326	NA	NA	NA	NA	220.016	NA	NA	NA	NA	0.281201	1	1	1	1	1	1	1	1	1	1	1	1	1	1	1	1	1	1	1	1	1	1	1	1	1
Mdc1	0.00094523	-0.0006746	0.01025	-0.0010144	NA	NA	1	-1	1	-1	NA	NA	0.0778333	0.182774	0.185911	0.081173	NA	NA	220.455	368.498	395.72	NA	NA	0.397376	1	1	1	1	1	1	1	1	1	1	1	1	1	1	1	1	1	1	1	1	1	1	1	1	1
Exoc8	0.0016694	-0.0015159	3.4474e-05	NA	NA	NA	1	-1	0	NA	NA	NA	0.0413259	0.0689368	0.454059	NA	NA	NA	220.716	387.715	NA	NA	NA	0.420208	1	1	1	1	1	1	1	1	1	1	1	1	1	1	1	1	1	1	1	1	1	1	1	1	1
Ntn1	0.00064897	0.0043225	-0.00038517	-0.0085844	NA	NA	0	1	-1	-1	NA	NA	0.328204	0.0409684	0.113796	0.123439	NA	NA	85.2571	220.734	563.995	NA	NA	0.73473	0	0	0	0	0	0	0	0	0	0	0	0	0	0	0	0	0	0	0	0	0	1	1	1	1
KCTD12	0.0008347	-0.0033465	5.017e-05	NA	NA	NA	1	-1	0	NA	NA	NA	0.13199	0.132847	0.436054	NA	NA	NA	221.145	308.864	NA	NA	NA	0.231405	1	1	1	1	1	1	1	1	1	1	1	1	1	1	1	1	1	1	1	1	1	1	1	1	1
4933411K20Rik	0.00033586	0.0051035	-0.00198	0.0046621	-0.0013909	NA	0	1	-1	0	-1	NA	0.320666	0.108455	0.0456875	0.254608	0.196585	NA	155.98	222.248	455.959	499.565	NA	0.368532	0	0	0	0	0	0	0	0	0	0	0	0	0	0	0	0	0	0	0	0	0	0	0	0	0
Fignl1	-0.0025226	0.0048731	-0.00073395	NA	NA	NA	-1	1	-1	NA	NA	NA	0.057969	0.0552072	0.041382	NA	NA	NA	130.981	222.261	NA	NA	NA	0.531221	-1	-1	-1	-1	-1	-1	-1	-1	-1	-1	-1	-1	-1	-1	-1	-1	-1	-1	-1	-1	-1	-1	-1	-1	-1
Hp1bp3	0.0016771	-0.0067696	-6.9566e-05	NA	NA	NA	1	-1	0	NA	NA	NA	0.0526952	0.181709	0.359621	NA	NA	NA	222.697	255.999	NA	NA	NA	0.228053	1	1	1	1	1	1	1	1	1	1	1	1	1	1	1	1	1	1	1	1	1	1	1	1	1
Ccdc88a	0.00083346	-0.00078999	NA	NA	NA	NA	1	-1	NA	NA	NA	NA	0.096855	0.047513	NA	NA	NA	NA	223.255	NA	NA	NA	NA	0.28473	1	1	1	1	1	1	1	1	1	1	1	1	1	1	1	1	1	1	1	1	1	1	1	1	1
Nptx1	0.00058353	0.0042365	-0.0010314	0.0023884	-0.011929	NA	0	1	-1	1	-1	NA	0.275396	0.10287	0.158382	0.0545737	0.149935	NA	136.4	223.619	376.269	568.003	NA	0.625357	0	0	0	0	0	0	0	0	0	0	0	0	0	0	0	0	0	0	0	0	0	0	0	0	0
Eif2ak1	0.0014225	-0.00040817	NA	NA	NA	NA	1	-1	NA	NA	NA	NA	0.0544074	0.084847	NA	NA	NA	NA	223.702	NA	NA	NA	NA	0.299959	1	1	1	1	1	1	1	1	1	1	1	1	1	1	1	1	1	1	1	1	1	1	1	1	1
Lars	0.0016083	-0.0008661	0.0010365	NA	NA	NA	1	-1	1	NA	NA	NA	0.0496139	0.0831069	0.153705	NA	NA	NA	223.766	468.001	NA	NA	NA	0.313587	1	1	1	1	1	1	1	1	1	1	1	1	1	1	1	1	1	1	1	1	1	1	1	1	1
Eif3c	0.00195	-0.00066418	NA	NA	NA	NA	1	-1	NA	NA	NA	NA	0.054436	0.0720082	NA	NA	NA	NA	223.789	NA	NA	NA	NA	0.300248	1	1	1	1	1	1	1	1	1	1	1	1	1	1	1	1	1	1	1	1	1	1	1	1	1
Kif20b	-0.0017109	0.0023715	-0.00038398	0.00060694	NA	NA	-1	1	-1	0	NA	NA	0.136705	0.0837781	0.170439	0.229955	NA	NA	100.062	223.971	468.034	NA	NA	0.284611	-1	-1	-1	-1	-1	-1	-1	-1	-1	-1	-1	-1	-1	-1	-1	-1	-1	-1	-1	-1	-1	-1	-1	-1	-1
Psmd12	0.0012699	-0.00087859	NA	NA	NA	NA	1	-1	NA	NA	NA	NA	0.064768	0.0446561	NA	NA	NA	NA	223.998	NA	NA	NA	NA	0.332405	1	1	1	1	1	1	1	1	1	1	1	1	1	1	1	1	1	1	1	1	1	1	1	1	1
Dhx8	0.0011814	-0.00066885	NA	NA	NA	NA	1	-1	NA	NA	NA	NA	0.0720082	0.058083	NA	NA	NA	NA	224	NA	NA	NA	NA	0.239934	1	1	1	1	1	1	1	1	1	1	1	1	1	1	1	1	1	1	1	1	1	1	1	1	1
Tdrd3	0.0010273	-0.00038747	NA	NA	NA	NA	1	-1	NA	NA	NA	NA	0.0700704	0.0837286	NA	NA	NA	NA	224	NA	NA	NA	NA	0.201581	1	1	1	1	1	1	1	1	1	1	1	1	1	1	1	1	1	1	1	1	1	1	1	1	1
Chordc1	0.0014223	-0.001891	-8.194e-05	NA	NA	NA	1	-1	0	NA	NA	NA	0.055979	0.126576	0.366828	NA	NA	NA	224	326.021	NA	NA	NA	0.249788	1	1	1	1	1	1	1	1	1	1	1	1	1	1	1	1	1	1	1	1	1	1	1	1	1
Supv3l1	-0.00029875	0.0061909	-0.00054424	NA	NA	NA	0	1	-1	NA	NA	NA	0.29858	0.136639	0.0735234	NA	NA	NA	174.388	224.025	NA	NA	NA	0.3243	0	0	0	0	0	0	0	0	0	0	0	0	0	0	0	0	0	0	0	0	0	0	0	0	0
Bcr	0.00092458	-0.0009234	NA	NA	NA	NA	1	-1	NA	NA	NA	NA	0.108281	0.0529244	NA	NA	NA	NA	224.808	NA	NA	NA	NA	0.244415	1	1	1	1	1	1	1	1	1	1	1	1	1	1	1	1	1	1	1	1	1	1	1	1	1
Sall2	0.0020301	-0.005292	0.00018127	NA	NA	NA	1	-1	0	NA	NA	NA	0.0421059	0.154338	0.226763	NA	NA	NA	225.389	275.706	NA	NA	NA	0.305001	1	1	1	1	1	1	1	1	1	1	1	1	1	1	1	1	1	1	1	1	1	1	1	1	1
Dgcr8	0.0033356	-0.0036122	-0.00089469	NA	NA	NA	1	-1	-1	NA	NA	NA	0.0268161	0.0880197	0.0721864	NA	NA	NA	225.558	321.805	NA	NA	NA	0.631958	1	1	1	1	1	1	1	1	1	1	1	1	1	1	1	1	1	1	1	1	1	1	1	1	1
Ppm1l	0.0011597	-0.00070097	NA	NA	NA	NA	1	-1	NA	NA	NA	NA	0.0767514	0.0605798	NA	NA	NA	NA	226.869	NA	NA	NA	NA	0.219521	1	1	1	1	1	1	1	1	1	1	1	1	1	1	1	1	1	1	1	1	1	1	1	1	1
Mt1	0.002607	-0.00092882	NA	NA	NA	NA	1	-1	NA	NA	NA	NA	0.0351686	0.0485655	NA	NA	NA	NA	228	NA	NA	NA	NA	0.501699	1	1	1	1	1	1	1	1	1	1	1	1	1	1	1	1	1	1	1	1	1	1	1	1	1
Ehd3	0.0018512	-0.00043561	NA	NA	NA	NA	1	-1	NA	NA	NA	NA	0.0610111	0.123108	NA	NA	NA	NA	230.315	NA	NA	NA	NA	0.251354	1	1	1	1	1	1	1	1	1	1	1	1	1	1	1	1	1	1	1	1	1	1	1	1	1
Mtmr4	-0.0014065	0.0026173	-0.00042531	NA	NA	NA	-1	1	-1	NA	NA	NA	0.195565	0.0566534	0.0831599	NA	NA	NA	88.2628	231.496	NA	NA	NA	0.450302	-1	-1	-1	-1	-1	-1	-1	-1	-1	-1	-1	-1	-1	-1	-1	-1	-1	-1	-1	-1	-1	1	1	1	1
Prkca	-0.0012723	0.0034783	-0.00075811	NA	NA	NA	-1	1	-1	NA	NA	NA	0.123942	0.129843	0.0580819	NA	NA	NA	155.982	231.627	NA	NA	NA	0.20147	-1	-1	-1	-1	-1	-1	-1	-1	-1	-1	-1	-1	-1	-1	-1	-1	-1	-1	-1	-1	-1	-1	-1	-1	-1
Ints3	-0.00047496	0.0033252	-0.00050237	NA	NA	NA	0	1	-1	NA	NA	NA	0.247882	0.136826	0.0810739	NA	NA	NA	155.991	231.867	NA	NA	NA	0.209581	0	0	0	0	0	0	0	0	0	0	0	0	0	0	0	0	0	0	0	0	0	0	0	0	0
Fam53b	0.0013722	-0.00061795	NA	NA	NA	NA	1	-1	NA	NA	NA	NA	0.0636941	0.0725243	NA	NA	NA	NA	232.054	NA	NA	NA	NA	0.231073	1	1	1	1	1	1	1	1	1	1	1	1	1	1	1	1	1	1	1	1	1	1	1	1	1
Ly6e	-0.0030134	0.0021296	-0.00065078	NA	NA	NA	-1	1	-1	NA	NA	NA	0.0546814	0.18445	0.0685451	NA	NA	NA	153.415	232.093	NA	NA	NA	0.400833	-1	-1	-1	-1	-1	-1	-1	-1	-1	-1	-1	-1	-1	-1	-1	-1	-1	-1	-1	-1	-1	-1	-1	-1	-1
Zkscan5	0.0015477	-0.00074733	0.0014027	NA	NA	NA	1	-1	1	NA	NA	NA	0.0562659	0.120039	0.13681	NA	NA	NA	232.106	467.985	NA	NA	NA	0.267516	1	1	1	1	1	1	1	1	1	1	1	1	1	1	1	1	1	1	1	1	1	1	1	1	1
Jrkl	0.0011976	-0.0012168	0.0035576	-0.00098135	NA	NA	1	-1	1	-1	NA	NA	0.0514089	0.126181	0.0923714	0.105559	NA	NA	234.17	356.056	431.992	NA	NA	0.47491	1	1	1	1	1	1	1	1	1	1	1	1	1	1	1	1	1	1	1	1	1	1	1	1	1
Kcnc3	0.0021885	-0.0047688	0.00094034	-0.01197	NA	NA	1	-1	1	-1	NA	NA	0.0500012	0.167077	0.0994372	0.127917	NA	NA	235.994	296.447	563.97	NA	NA	0.29458	1	1	1	1	1	1	1	1	1	1	1	1	1	1	1	1	1	1	1	1	1	1	1	1	1
Pkd1	0.0006169	-0.00087739	NA	NA	NA	NA	1	-1	NA	NA	NA	NA	0.144702	0.0557393	NA	NA	NA	NA	235.999	NA	NA	NA	NA	0.229851	1	1	1	1	1	1	1	1	1	1	1	1	1	1	1	1	1	1	1	1	1	1	1	1	1
Arrdc4	0.0018612	-0.00037295	NA	NA	NA	NA	1	-1	NA	NA	NA	NA	0.0357149	0.0932818	NA	NA	NA	NA	236	NA	NA	NA	NA	0.510013	1	1	1	1	1	1	1	1	1	1	1	1	1	1	1	1	1	1	1	1	1	1	1	1	1
Cobll1	0.0004791	-0.0013818	NA	NA	NA	NA	1	-1	NA	NA	NA	NA	0.174277	0.0345064	NA	NA	NA	NA	236	NA	NA	NA	NA	0.490294	1	1	1	1	1	1	1	1	1	1	1	1	1	1	1	1	1	1	1	1	1	1	1	1	1
Trmt5	-0.002033	0.0030795	-0.00067343	NA	NA	NA	-1	1	-1	NA	NA	NA	0.101361	0.101489	0.0675862	NA	NA	NA	134.981	236	NA	NA	NA	0.20858	-1	-1	-1	-1	-1	-1	-1	-1	-1	-1	-1	-1	-1	-1	-1	-1	-1	-1	-1	-1	-1	-1	-1	-1	-1
Mt2	0.0026501	-0.0011398	NA	NA	NA	NA	1	-1	NA	NA	NA	NA	0.035026	0.0418538	NA	NA	NA	NA	236	NA	NA	NA	NA	0.518058	1	1	1	1	1	1	1	1	1	1	1	1	1	1	1	1	1	1	1	1	1	1	1	1	1
Tesk1	0.0016107	-0.00057522	NA	NA	NA	NA	1	-1	NA	NA	NA	NA	0.0649179	0.0959125	NA	NA	NA	NA	236	NA	NA	NA	NA	0.211492	1	1	1	1	1	1	1	1	1	1	1	1	1	1	1	1	1	1	1	1	1	1	1	1	1
Tcf7	0.00057562	-0.00061066	NA	NA	NA	NA	1	-1	NA	NA	NA	NA	0.114117	0.0572583	NA	NA	NA	NA	236.013	NA	NA	NA	NA	0.212798	1	1	1	1	1	1	1	1	1	1	1	1	1	1	1	1	1	1	1	1	1	1	1	1	1
Tnfrsf8	0.0005978	-0.0011023	NA	NA	NA	NA	1	-1	NA	NA	NA	NA	0.128626	0.0394118	NA	NA	NA	NA	236.034	NA	NA	NA	NA	0.406199	1	1	1	1	1	1	1	1	1	1	1	1	1	1	1	1	1	1	1	1	1	1	1	1	1
Ttc30a1	-0.0010887	0.0060867	-0.00099891	NA	NA	NA	-1	1	-1	NA	NA	NA	0.152526	0.0803707	0.0514913	NA	NA	NA	158.857	236.309	NA	NA	NA	0.390625	-1	-1	-1	-1	-1	-1	-1	-1	-1	-1	-1	-1	-1	-1	-1	-1	-1	-1	-1	-1	-1	-1	-1	-1	-1
Samd3	0.0017186	-0.00062533	NA	NA	NA	NA	1	-1	NA	NA	NA	NA	0.0631999	0.0918169	NA	NA	NA	NA	237.67	NA	NA	NA	NA	0.224711	1	1	1	1	1	1	1	1	1	1	1	1	1	1	1	1	1	1	1	1	1	1	1	1	1
Gtf3c1	0.0013277	-0.00049717	0.00032418	NA	NA	NA	1	-1	0	NA	NA	NA	0.0540788	0.115898	0.408317	NA	NA	NA	238.643	517.008	NA	NA	NA	0.273849	1	1	1	1	1	1	1	1	1	1	1	1	1	1	1	1	1	1	1	1	1	1	1	1	1
Lrrn2	0.0016585	-0.00045281	NA	NA	NA	NA	1	-1	NA	NA	NA	NA	0.0520067	0.0997388	NA	NA	NA	NA	239.143	NA	NA	NA	NA	0.315954	1	1	1	1	1	1	1	1	1	1	1	1	1	1	1	1	1	1	1	1	1	1	1	1	1
Xiap	0.00097989	-0.0029696	0.0047071	-0.00055356	NA	NA	1	-1	1	-1	NA	NA	0.0802635	0.072944	0.158396	0.196329	NA	NA	239.77	364.661	416.195	NA	NA	0.237307	1	1	1	1	1	1	1	1	1	1	1	1	1	1	1	1	1	1	1	1	1	1	1	1	1
2610507B11Rik	0.0049617	0.00086789	-0.00053339	NA	NA	NA	1	1	-1	NA	NA	NA	0.0680874	0.111664	0.0599842	NA	NA	NA	73.1965	239.99	NA	NA	NA	0.51231	1	1	1	1	1	1	1	1	1	1	1	1	1	1	1	1	1	1	1	1	1	1	1	1	1
Plxnc1	0.001377	-0.00038835	NA	NA	NA	NA	1	-1	NA	NA	NA	NA	0.066408	0.121896	NA	NA	NA	NA	239.999	NA	NA	NA	NA	0.214572	1	1	1	1	1	1	1	1	1	1	1	1	1	1	1	1	1	1	1	1	1	1	1	1	1
Ptk2b	-0.0023169	0.0037986	-0.00068818	NA	NA	NA	-1	1	-1	NA	NA	NA	0.0763631	0.112696	0.0713229	NA	NA	NA	152.817	240	NA	NA	NA	0.218065	-1	-1	-1	-1	-1	-1	-1	-1	-1	-1	-1	-1	-1	-1	-1	-1	-1	-1	-1	-1	-1	-1	-1	-1	-1
Nqo1	0.00098773	-0.00095956	NA	NA	NA	NA	1	-1	NA	NA	NA	NA	0.0990091	0.0582406	NA	NA	NA	NA	240	NA	NA	NA	NA	0.214449	1	1	1	1	1	1	1	1	1	1	1	1	1	1	1	1	1	1	1	1	1	1	1	1	1
Prmt6	0.0013114	-0.00036427	NA	NA	NA	NA	1	-1	NA	NA	NA	NA	0.0493233	0.0969751	NA	NA	NA	NA	240	NA	NA	NA	NA	0.330862	1	1	1	1	1	1	1	1	1	1	1	1	1	1	1	1	1	1	1	1	1	1	1	1	1
Mllt3	0.0013121	-0.0008166	NA	NA	NA	NA	1	-1	NA	NA	NA	NA	0.0517761	0.044744	NA	NA	NA	NA	240	NA	NA	NA	NA	0.370126	1	1	1	1	1	1	1	1	1	1	1	1	1	1	1	1	1	1	1	1	1	1	1	1	1
Zfyve1	0.0017247	-0.0016808	0.00036927	NA	NA	NA	1	-1	1	NA	NA	NA	0.0469632	0.118152	0.196607	NA	NA	NA	240.001	363.99	NA	NA	NA	0.297962	1	1	1	1	1	1	1	1	1	1	1	1	1	1	1	1	1	1	1	1	1	1	1	1	1
Fam111a	-0.0018405	0.0034195	-0.00039971	NA	NA	NA	-1	1	-1	NA	NA	NA	0.0828025	0.0608659	0.085204	NA	NA	NA	135.8	240.003	NA	NA	NA	0.420504	-1	-1	-1	-1	-1	-1	-1	-1	-1	-1	-1	-1	-1	-1	-1	-1	-1	-1	-1	-1	-1	-1	-1	-1	-1
Man2a1	0.0019223	-0.0034897	-0.00046359	NA	NA	NA	1	-1	-1	NA	NA	NA	0.0423577	0.118572	0.134718	NA	NA	NA	240.209	319.999	NA	NA	NA	0.412034	1	1	1	1	1	1	1	1	1	1	1	1	1	1	1	1	1	1	1	1	1	1	1	1	1
Ercc6l	0.0014807	-0.00047717	NA	NA	NA	NA	1	-1	NA	NA	NA	NA	0.0502423	0.0857688	NA	NA	NA	NA	240.567	NA	NA	NA	NA	0.318974	1	1	1	1	1	1	1	1	1	1	1	1	1	1	1	1	1	1	1	1	1	1	1	1	1
Stk10	0.0017157	-0.0033921	0.00040051	NA	NA	NA	1	-1	0	NA	NA	NA	0.0647122	0.0847742	0.241981	NA	NA	NA	240.619	367.995	NA	NA	NA	0.295753	1	1	1	1	1	1	1	1	1	1	1	1	1	1	1	1	1	1	1	1	1	1	1	1	1
Ckap2l	-0.0020172	0.0017815	-0.00020949	NA	NA	NA	-1	1	-1	NA	NA	NA	0.0648761	0.0974991	0.133372	NA	NA	NA	130.342	240.953	NA	NA	NA	0.225538	-1	-1	-1	-1	-1	-1	-1	-1	-1	-1	-1	-1	-1	-1	-1	-1	-1	-1	-1	-1	-1	-1	-1	-1	-1
Slc29a1	0.0019874	-0.00054325	NA	NA	NA	NA	1	-1	NA	NA	NA	NA	0.0404312	0.0813395	NA	NA	NA	NA	242.257	NA	NA	NA	NA	0.435935	1	1	1	1	1	1	1	1	1	1	1	1	1	1	1	1	1	1	1	1	1	1	1	1	1
Zfp518a	-0.0012418	0.0039538	-0.00044479	NA	NA	NA	-1	1	-1	NA	NA	NA	0.129853	0.0577433	0.0839487	NA	NA	NA	130.62	242.826	NA	NA	NA	0.562238	-1	-1	-1	-1	-1	-1	-1	-1	-1	-1	-1	-1	-1	-1	-1	-1	-1	-1	-1	-1	-1	-1	-1	-1	-1
Mlh3	-0.0024994	0.0046448	-0.0021956	0.0004358	NA	NA	-1	1	-1	1	NA	NA	0.0627315	0.0774398	0.0885639	0.180527	NA	NA	156.005	243.049	375.646	NA	NA	0.29318	-1	-1	-1	-1	-1	-1	-1	-1	-1	-1	-1	-1	-1	-1	-1	-1	-1	-1	-1	-1	-1	-1	-1	-1	-1
Szt2	0.0016915	-0.00049971	NA	NA	NA	NA	1	-1	NA	NA	NA	NA	0.0554605	0.102362	NA	NA	NA	NA	243.622	NA	NA	NA	NA	0.284623	1	1	1	1	1	1	1	1	1	1	1	1	1	1	1	1	1	1	1	1	1	1	1	1	1
Narg2	-0.00090114	0.0043959	-0.00022298	NA	NA	NA	-1	1	-1	NA	NA	NA	0.175825	0.0903987	0.194544	NA	NA	NA	155.997	243.999	NA	NA	NA	0.410515	-1	-1	-1	-1	-1	-1	-1	-1	-1	-1	-1	-1	-1	-1	-1	-1	-1	-1	-1	-1	-1	-1	-1	-1	-1
Caprin2	-0.0077507	0.0018089	-0.00050308	NA	NA	NA	-1	1	-1	NA	NA	NA	0.152865	0.0600468	0.0937221	NA	NA	NA	36.0153	244	NA	NA	NA	0.276101	-1	-1	-1	-1	-1	-1	-1	-1	-1	-1	1	1	1	1	1	1	1	1	1	1	1	1	1	1	1
Rfx3	0.0016421	-0.00073253	NA	NA	NA	NA	1	-1	NA	NA	NA	NA	0.0415631	0.0519293	NA	NA	NA	NA	244.001	NA	NA	NA	NA	0.423165	1	1	1	1	1	1	1	1	1	1	1	1	1	1	1	1	1	1	1	1	1	1	1	1	1
Frzb	0.0014548	-0.00022721	NA	NA	NA	NA	1	-1	NA	NA	NA	NA	0.0467326	0.160436	NA	NA	NA	NA	244.02	NA	NA	NA	NA	0.386702	1	1	1	1	1	1	1	1	1	1	1	1	1	1	1	1	1	1	1	1	1	1	1	1	1
Oxnad1	-0.0070733	0.0022497	-0.00062365	NA	NA	NA	-1	1	-1	NA	NA	NA	0.0859972	0.0704289	0.0837781	NA	NA	NA	67.9341	244.214	NA	NA	NA	0.256559	-1	-1	-1	-1	-1	-1	-1	-1	-1	-1	-1	-1	-1	-1	-1	-1	-1	1	1	1	1	1	1	1	1
Nefh	-3.5693e-05	0.0029784	-0.0008276	NA	NA	NA	0	1	-1	NA	NA	NA	0.482731	0.0480051	0.0422598	NA	NA	NA	106.645	244.67	NA	NA	NA	0.600375	0	0	0	0	0	0	0	0	0	0	0	0	0	0	0	0	0	0	0	0	0	0	0	0	0
Gbe1	0.0012102	-0.00055674	NA	NA	NA	NA	1	-1	NA	NA	NA	NA	0.0634186	0.0796773	NA	NA	NA	NA	245.028	NA	NA	NA	NA	0.223546	1	1	1	1	1	1	1	1	1	1	1	1	1	1	1	1	1	1	1	1	1	1	1	1	1
Pcyt1b	0.0013107	-0.00029265	NA	NA	NA	NA	1	-1	NA	NA	NA	NA	0.0623928	0.152141	NA	NA	NA	NA	245.671	NA	NA	NA	NA	0.241917	1	1	1	1	1	1	1	1	1	1	1	1	1	1	1	1	1	1	1	1	1	1	1	1	1
Cep19	0.00146	-0.00056397	NA	NA	NA	NA	1	-1	NA	NA	NA	NA	0.049866	0.0744318	NA	NA	NA	NA	245.699	NA	NA	NA	NA	0.321684	1	1	1	1	1	1	1	1	1	1	1	1	1	1	1	1	1	1	1	1	1	1	1	1	1
Zmym6	-0.002177	0.0020068	-0.00059194	NA	NA	NA	-1	1	-1	NA	NA	NA	0.12159	0.0761891	0.0691727	NA	NA	NA	97.085	246.046	NA	NA	NA	0.251769	-1	-1	-1	-1	-1	-1	-1	-1	-1	-1	-1	-1	-1	-1	-1	-1	-1	-1	-1	-1	-1	-1	-1	-1	1
Smarcad1	-0.00014512	0.0022252	-0.00029498	NA	NA	NA	0	1	-1	NA	NA	NA	0.360964	0.139741	0.107685	NA	NA	NA	168.956	246.305	NA	NA	NA	0.218561	0	0	0	0	0	0	0	0	0	0	0	0	0	0	0	0	0	0	0	0	0	0	0	0	0
Ifnar1	0.00083386	-0.00063463	NA	NA	NA	NA	1	-1	NA	NA	NA	NA	0.0819314	0.0632842	NA	NA	NA	NA	247.474	NA	NA	NA	NA	0.200729	1	1	1	1	1	1	1	1	1	1	1	1	1	1	1	1	1	1	1	1	1	1	1	1	1
Spred3	0.00093121	-0.00046478	NA	NA	NA	NA	1	-1	NA	NA	NA	NA	0.0627779	0.0729292	NA	NA	NA	NA	247.63	NA	NA	NA	NA	0.236064	1	1	1	1	1	1	1	1	1	1	1	1	1	1	1	1	1	1	1	1	1	1	1	1	1
Zfp239	-0.0014097	0.0031143	-0.00050179	NA	NA	NA	-1	1	-1	NA	NA	NA	0.144341	0.0875618	0.0961148	NA	NA	NA	133.957	247.977	NA	NA	NA	0.272441	-1	-1	-1	-1	-1	-1	-1	-1	-1	-1	-1	-1	-1	-1	-1	-1	-1	-1	-1	-1	-1	-1	-1	-1	-1
Adam22	0.00036521	0.0064696	-0.00050368	NA	NA	NA	0	1	-1	NA	NA	NA	0.266805	0.123425	0.102816	NA	NA	NA	195.393	247.997	NA	NA	NA	0.432051	0	0	0	0	0	0	0	0	0	0	0	0	0	0	0	0	0	0	0	0	0	0	0	0	0
Dnajc30	-0.00033378	0.0033141	-0.00083781	NA	NA	NA	0	1	-1	NA	NA	NA	0.340569	0.113629	0.0663834	NA	NA	NA	156.015	248.017	NA	NA	NA	0.222954	0	0	0	0	0	0	0	0	0	0	0	0	0	0	0	0	0	0	0	0	0	0	0	0	0
Rb1cc1	0.0009874	-0.0030663	0.00041348	NA	NA	NA	1	-1	0	NA	NA	NA	0.0986733	0.100981	0.222796	NA	NA	NA	249.03	363.997	NA	NA	NA	0.236046	1	1	1	1	1	1	1	1	1	1	1	1	1	1	1	1	1	1	1	1	1	1	1	1	1
Kif2c	-0.0018549	0.0031592	-0.00091591	0.0014108	NA	NA	-1	1	-1	0	NA	NA	0.126505	0.0566833	0.0776993	0.21327	NA	NA	112	249.988	513.067	NA	NA	0.403587	-1	-1	-1	-1	-1	-1	-1	-1	-1	-1	-1	-1	-1	-1	-1	-1	-1	-1	-1	-1	-1	-1	-1	-1	-1
L3mbtl3	0.0010906	-0.0046624	-0.00054892	NA	NA	NA	1	-1	-1	NA	NA	NA	0.0669601	0.100149	0.11037	NA	NA	NA	250.266	320.005	NA	NA	NA	0.541196	1	1	1	1	1	1	1	1	1	1	1	1	1	1	1	1	1	1	1	1	1	1	1	1	1
Mthfd1l	0.0012978	-0.0010528	0.0015741	NA	NA	NA	1	-1	1	NA	NA	NA	0.0443054	0.0614391	0.119071	NA	NA	NA	250.536	483.988	NA	NA	NA	0.367269	1	1	1	1	1	1	1	1	1	1	1	1	1	1	1	1	1	1	1	1	1	1	1	1	1
Grik3	0.0016536	-0.00067023	NA	NA	NA	NA	1	-1	NA	NA	NA	NA	0.0591078	0.0872528	NA	NA	NA	NA	251.954	NA	NA	NA	NA	0.250215	1	1	1	1	1	1	1	1	1	1	1	1	1	1	1	1	1	1	1	1	1	1	1	1	1
Dna2	0.0012544	-0.0010513	0.0012351	NA	NA	NA	1	-1	1	NA	NA	NA	0.0632991	0.100694	0.147089	NA	NA	NA	251.974	460.041	NA	NA	NA	0.204061	1	1	1	1	1	1	1	1	1	1	1	1	1	1	1	1	1	1	1	1	1	1	1	1	1
Ina	0.0022195	-0.00093239	NA	NA	NA	NA	1	-1	NA	NA	NA	NA	0.0381648	0.0548362	NA	NA	NA	NA	252	NA	NA	NA	NA	0.457342	1	1	1	1	1	1	1	1	1	1	1	1	1	1	1	1	1	1	1	1	1	1	1	1	1
Ubxn8	0.00065815	-0.00083045	NA	NA	NA	NA	1	-1	NA	NA	NA	NA	0.117307	0.0607958	NA	NA	NA	NA	252	NA	NA	NA	NA	0.202367	1	1	1	1	1	1	1	1	1	1	1	1	1	1	1	1	1	1	1	1	1	1	1	1	1
Dclre1a	-0.0018785	0.0017978	-0.00065288	NA	NA	NA	-1	1	-1	NA	NA	NA	0.181672	0.0732607	0.0668381	NA	NA	NA	83.963	252	NA	NA	NA	0.253222	-1	-1	-1	-1	-1	-1	-1	-1	-1	-1	-1	-1	-1	-1	-1	-1	-1	-1	-1	-1	1	1	1	1	1
Zfp639	-0.0027279	0.0013454	-0.00017231	NA	NA	NA	-1	1	-1	NA	NA	NA	0.0505166	0.119442	0.168771	NA	NA	NA	129.795	252.007	NA	NA	NA	0.289216	-1	-1	-1	-1	-1	-1	-1	-1	-1	-1	-1	-1	-1	-1	-1	-1	-1	-1	-1	-1	-1	-1	-1	-1	-1
Dock11	0.0019217	-0.0026131	-0.00066103	NA	NA	NA	1	-1	-1	NA	NA	NA	0.0398288	0.103073	0.121621	NA	NA	NA	252.188	364.004	NA	NA	NA	0.463574	1	1	1	1	1	1	1	1	1	1	1	1	1	1	1	1	1	1	1	1	1	1	1	1	1
Cul7	0.0011495	-0.001006	NA	NA	NA	NA	1	-1	NA	NA	NA	NA	0.0542788	0.0393662	NA	NA	NA	NA	252.876	NA	NA	NA	NA	0.404065	1	1	1	1	1	1	1	1	1	1	1	1	1	1	1	1	1	1	1	1	1	1	1	1	1
Abr	0.0020554	-0.0028062	-0.00060894	NA	NA	NA	1	-1	-1	NA	NA	NA	0.0331015	0.0817502	0.120329	NA	NA	NA	253.452	363.999	NA	NA	NA	0.543971	1	1	1	1	1	1	1	1	1	1	1	1	1	1	1	1	1	1	1	1	1	1	1	1	1
Eme2	0.0021482	-0.00080445	NA	NA	NA	NA	1	-1	NA	NA	NA	NA	0.0381493	0.0638012	NA	NA	NA	NA	253.797	NA	NA	NA	NA	0.450207	1	1	1	1	1	1	1	1	1	1	1	1	1	1	1	1	1	1	1	1	1	1	1	1	1
Anapc5	0.0016397	-0.00079546	0.0039951	NA	NA	NA	1	-1	1	NA	NA	NA	0.0452201	0.0939235	0.0897485	NA	NA	NA	253.88	508.239	NA	NA	NA	0.429215	1	1	1	1	1	1	1	1	1	1	1	1	1	1	1	1	1	1	1	1	1	1	1	1	1
Fan1	0.0013695	-0.0004686	NA	NA	NA	NA	1	-1	NA	NA	NA	NA	0.0604547	0.108565	NA	NA	NA	NA	253.949	NA	NA	NA	NA	0.237997	1	1	1	1	1	1	1	1	1	1	1	1	1	1	1	1	1	1	1	1	1	1	1	1	1
Meis1	0.0013778	-0.0020429	0.0040314	-0.00028033	NA	NA	1	-1	1	0	NA	NA	0.0441935	0.104872	0.126324	0.277666	NA	NA	255.013	364.002	420.702	NA	NA	0.424301	1	1	1	1	1	1	1	1	1	1	1	1	1	1	1	1	1	1	1	1	1	1	1	1	1
Hnrnpm	0.0009867	-0.00052401	NA	NA	NA	NA	1	-1	NA	NA	NA	NA	0.0646526	0.0795	NA	NA	NA	NA	256	NA	NA	NA	NA	0.212838	1	1	1	1	1	1	1	1	1	1	1	1	1	1	1	1	1	1	1	1	1	1	1	1	1
Wdfy2	0.0015873	-0.0036376	0.00037976	NA	NA	NA	1	-1	1	NA	NA	NA	0.0537612	0.170273	0.174019	NA	NA	NA	256.001	317.779	NA	NA	NA	0.216655	1	1	1	1	1	1	1	1	1	1	1	1	1	1	1	1	1	1	1	1	1	1	1	1	1
Nrde2	-0.00079884	0.0026524	-0.00033904	NA	NA	NA	-1	1	-1	NA	NA	NA	0.149608	0.10316	0.118382	NA	NA	NA	162.844	256.002	NA	NA	NA	0.226229	-1	-1	-1	-1	-1	-1	-1	-1	-1	-1	-1	-1	-1	-1	-1	-1	-1	-1	-1	-1	-1	-1	-1	-1	-1
Ccdc96	0.0019136	-0.0034817	-0.00019136	NA	NA	NA	1	-1	0	NA	NA	NA	0.0296239	0.104955	0.220803	NA	NA	NA	256.002	326.309	NA	NA	NA	0.50997	1	1	1	1	1	1	1	1	1	1	1	1	1	1	1	1	1	1	1	1	1	1	1	1	1
2610015P09Rik	-0.00096532	0.0024871	-0.00059855	NA	NA	NA	-1	1	-1	NA	NA	NA	0.129334	0.0891974	0.0618423	NA	NA	NA	150.6	256.004	NA	NA	NA	0.271734	-1	-1	-1	-1	-1	-1	-1	-1	-1	-1	-1	-1	-1	-1	-1	-1	-1	-1	-1	-1	-1	-1	-1	-1	-1
Ptcd2	-0.001662	0.0022543	-0.00037857	NA	NA	NA	-1	1	-1	NA	NA	NA	0.0615894	0.130089	0.0966099	NA	NA	NA	172.062	256.005	NA	NA	NA	0.213243	-1	-1	-1	-1	-1	-1	-1	-1	-1	-1	-1	-1	-1	-1	-1	-1	-1	-1	-1	-1	-1	-1	-1	-1	-1
Birc2	-0.006865	0.0015692	-0.00060023	NA	NA	NA	-1	1	-1	NA	NA	NA	0.0489367	0.0942449	0.0814351	NA	NA	NA	91.9733	256.021	NA	NA	NA	0.385769	-1	-1	-1	-1	-1	-1	-1	-1	-1	-1	-1	-1	-1	-1	-1	-1	-1	-1	-1	-1	-1	-1	-1	1	1
Rad51c	-0.00084887	0.0026391	-0.0002399	NA	NA	NA	-1	1	-1	NA	NA	NA	0.132607	0.116666	0.160059	NA	NA	NA	168.676	256.022	NA	NA	NA	0.20503	-1	-1	-1	-1	-1	-1	-1	-1	-1	-1	-1	-1	-1	-1	-1	-1	-1	-1	-1	-1	-1	-1	-1	-1	-1
Pgbd1	-0.00096793	0.0027151	-0.00028162	NA	NA	NA	-1	1	-1	NA	NA	NA	0.130068	0.0682297	0.117254	NA	NA	NA	141.779	256.059	NA	NA	NA	0.457344	-1	-1	-1	-1	-1	-1	-1	-1	-1	-1	-1	-1	-1	-1	-1	-1	-1	-1	-1	-1	-1	-1	-1	-1	-1
Heatr5b	0.0012606	-0.00097282	NA	NA	NA	NA	1	-1	NA	NA	NA	NA	0.062532	0.0534856	NA	NA	NA	NA	256.429	NA	NA	NA	NA	0.283779	1	1	1	1	1	1	1	1	1	1	1	1	1	1	1	1	1	1	1	1	1	1	1	1	1
Mios	0.0017007	-0.0047592	0.002295	-0.00029265	NA	NA	0	-1	1	-1	NA	NA	0.309434	0.0818098	0.0954271	0.148338	NA	NA	52.0068	138.153	257.453	NA	NA	0.251236	0	0	0	0	0	0	0	0	0	0	0	0	0	-1	-1	-1	-1	-1	-1	-1	-1	-1	-1	-1	-1
Api5	0.0013038	-0.0026892	5.5061e-05	NA	NA	NA	1	-1	0	NA	NA	NA	0.0506138	0.0997569	0.425	NA	NA	NA	258.154	356	NA	NA	NA	0.313281	1	1	1	1	1	1	1	1	1	1	1	1	1	1	1	1	1	1	1	1	1	1	1	1	1
Plcl2	-6.1005e-05	0.002936	-0.0019524	0.00025966	NA	NA	0	1	-1	0	NA	NA	0.45648	0.0843747	0.0546451	0.331712	NA	NA	155.999	258.196	440.022	NA	NA	0.392453	0	0	0	0	0	0	0	0	0	0	0	0	0	0	0	0	0	0	0	0	0	0	0	0	0
Rbm5	0.001407	-0.00040537	NA	NA	NA	NA	1	-1	NA	NA	NA	NA	0.0476068	0.105472	NA	NA	NA	NA	258.533	NA	NA	NA	NA	0.350911	1	1	1	1	1	1	1	1	1	1	1	1	1	1	1	1	1	1	1	1	1	1	1	1	1
Rad50	-0.00074606	0.002263	-0.00053812	NA	NA	NA	-1	1	-1	NA	NA	NA	0.159344	0.0997932	0.0714157	NA	NA	NA	156.009	258.673	NA	NA	NA	0.218835	-1	-1	-1	-1	-1	-1	-1	-1	-1	-1	-1	-1	-1	-1	-1	-1	-1	-1	-1	-1	-1	-1	-1	-1	-1
Lrrcc1	7.8471e-05	0.0029956	-0.0017032	0.00055191	NA	NA	0	1	-1	1	NA	NA	0.437216	0.076601	0.0636991	0.189785	NA	NA	156.18	259.975	434.392	NA	NA	0.394486	0	0	0	0	0	0	0	0	0	0	0	0	0	0	0	0	0	0	0	0	0	0	0	0	0
Fastkd1	-0.0023534	0.0025893	-0.0012957	0.00020713	NA	NA	-1	1	-1	0	NA	NA	0.0915345	0.0756296	0.119957	0.336689	NA	NA	122.561	259.994	409.073	NA	NA	0.22092	-1	-1	-1	-1	-1	-1	-1	-1	-1	-1	-1	-1	-1	-1	-1	-1	-1	-1	-1	-1	-1	-1	-1	-1	-1
4931414P19Rik	0.0012259	-0.00060031	NA	NA	NA	NA	1	-1	NA	NA	NA	NA	0.0654377	0.0903013	NA	NA	NA	NA	259.994	NA	NA	NA	NA	0.201476	1	1	1	1	1	1	1	1	1	1	1	1	1	1	1	1	1	1	1	1	1	1	1	1	1
Nuf2	-0.0009825	0.0022612	-0.00059285	0.00090241	NA	NA	-1	1	-1	1	NA	NA	0.126214	0.0870504	0.133004	0.163742	NA	NA	149.684	259.997	468.091	NA	NA	0.251012	-1	-1	-1	-1	-1	-1	-1	-1	-1	-1	-1	-1	-1	-1	-1	-1	-1	-1	-1	-1	-1	-1	-1	-1	-1
Prc1	-0.00087977	0.0020028	-0.002894	-0.00011644	0.0076429	NA	-1	1	-1	0	1	NA	0.191852	0.0770538	0.170298	0.354609	0.0776677	NA	119.664	259.999	320.007	546.145	NA	0.359044	-1	-1	-1	-1	-1	-1	-1	-1	-1	-1	-1	-1	-1	-1	-1	-1	-1	-1	-1	-1	-1	-1	-1	-1	-1
Crot	0.0015101	-0.00063221	NA	NA	NA	NA	1	-1	NA	NA	NA	NA	0.0344889	0.0538784	NA	NA	NA	NA	260	NA	NA	NA	NA	0.504452	1	1	1	1	1	1	1	1	1	1	1	1	1	1	1	1	1	1	1	1	1	1	1	1	1
Ppp1r7	0.0012343	-0.0029945	0.00036357	NA	NA	NA	1	-1	1	NA	NA	NA	0.0459449	0.157129	0.129593	NA	NA	NA	260	319.224	NA	NA	NA	0.289681	1	1	1	1	1	1	1	1	1	1	1	1	1	1	1	1	1	1	1	1	1	1	1	1	1
Sf3b1	0.0010972	-0.00035339	NA	NA	NA	NA	1	-1	NA	NA	NA	NA	0.03958	0.0795525	NA	NA	NA	NA	260	NA	NA	NA	NA	0.441407	1	1	1	1	1	1	1	1	1	1	1	1	1	1	1	1	1	1	1	1	1	1	1	1	1
Sema3d	0.0012303	-0.0033955	0.00014873	NA	NA	NA	1	-1	0	NA	NA	NA	0.0631257	0.101501	0.343369	NA	NA	NA	260	356.001	NA	NA	NA	0.298057	1	1	1	1	1	1	1	1	1	1	1	1	1	1	1	1	1	1	1	1	1	1	1	1	1
Usp40	-7.0737e-05	0.002913	-0.0010675	0.00029082	NA	NA	0	1	-1	0	NA	NA	0.4217	0.113683	0.0924001	0.277397	NA	NA	185.619	260	435.202	NA	NA	0.233328	0	0	0	0	0	0	0	0	0	0	0	0	0	0	0	0	0	0	0	0	0	0	0	0	0
Phf19	-0.00077442	0.0042756	-0.010171	7.4478e-05	NA	NA	-1	1	-1	0	NA	NA	0.165108	0.0737224	0.152323	0.372753	NA	NA	164.841	260	295.907	NA	NA	0.261014	-1	-1	-1	-1	-1	-1	-1	-1	-1	-1	-1	-1	-1	-1	-1	-1	-1	-1	-1	-1	-1	-1	-1	-1	-1
Hnrnph1	0.00121	-0.0014045	0.008272	-0.0010472	NA	NA	1	-1	1	-1	NA	NA	0.0426108	0.136166	0.196031	0.0645685	NA	NA	260	363.21	387.943	NA	NA	0.446846	1	1	1	1	1	1	1	1	1	1	1	1	1	1	1	1	1	1	1	1	1	1	1	1	1
Antxr2	0.00075779	-0.00099426	NA	NA	NA	NA	1	-1	NA	NA	NA	NA	0.10184	0.0544978	NA	NA	NA	NA	260	NA	NA	NA	NA	0.246492	1	1	1	1	1	1	1	1	1	1	1	1	1	1	1	1	1	1	1	1	1	1	1	1	1
Phtf1	0.0013262	-0.00057158	NA	NA	NA	NA	1	-1	NA	NA	NA	NA	0.0530468	0.0799851	NA	NA	NA	NA	260	NA	NA	NA	NA	0.292554	1	1	1	1	1	1	1	1	1	1	1	1	1	1	1	1	1	1	1	1	1	1	1	1	1
Alcam	0.0018574	-0.00081722	NA	NA	NA	NA	1	-1	NA	NA	NA	NA	0.0372213	0.0575543	NA	NA	NA	NA	260	NA	NA	NA	NA	0.453696	1	1	1	1	1	1	1	1	1	1	1	1	1	1	1	1	1	1	1	1	1	1	1	1	1
Krcc1	-0.0019447	0.0019034	-0.00040296	NA	NA	NA	-1	1	-1	NA	NA	NA	0.0636488	0.124162	0.0946613	NA	NA	NA	156.006	260.001	NA	NA	NA	0.215003	-1	-1	-1	-1	-1	-1	-1	-1	-1	-1	-1	-1	-1	-1	-1	-1	-1	-1	-1	-1	-1	-1	-1	-1	-1
Zyg11b	0.00084947	-0.0030263	0.00039034	NA	NA	NA	1	-1	0	NA	NA	NA	0.097618	0.115328	0.213405	NA	NA	NA	260.002	363.948	NA	NA	NA	0.224142	1	1	1	1	1	1	1	1	1	1	1	1	1	1	1	1	1	1	1	1	1	1	1	1	1
Rmi1	-0.00049037	0.0021404	-0.00065025	NA	NA	NA	0	1	-1	NA	NA	NA	0.318931	0.0620733	0.0619112	NA	NA	NA	103.289	260.002	NA	NA	NA	0.417356	0	0	0	0	0	0	0	0	0	0	0	0	0	0	0	0	0	0	0	0	0	0	0	0	0
Vav3	0.0010993	-0.0045413	-0.00072978	NA	NA	NA	1	-1	-1	NA	NA	NA	0.0686543	0.129873	0.0911799	NA	NA	NA	260.003	322.695	NA	NA	NA	0.482322	1	1	1	1	1	1	1	1	1	1	1	1	1	1	1	1	1	1	1	1	1	1	1	1	1
Rasa1	0.00099595	-0.0023652	-0.00018844	NA	NA	NA	1	-1	0	NA	NA	NA	0.0654988	0.127868	0.279895	NA	NA	NA	260.004	355.754	NA	NA	NA	0.285969	1	1	1	1	1	1	1	1	1	1	1	1	1	1	1	1	1	1	1	1	1	1	1	1	1
Ar	0.0021544	-0.0036282	-0.00063337	NA	NA	NA	1	-1	-1	NA	NA	NA	0.0266126	0.104259	0.082647	NA	NA	NA	260.021	331.675	NA	NA	NA	0.603489	1	1	1	1	1	1	1	1	1	1	1	1	1	1	1	1	1	1	1	1	1	1	1	1	1
Eme1	-0.00052274	0.0024194	-0.00032134	NA	NA	NA	0	1	-1	NA	NA	NA	0.265719	0.0779062	0.131239	NA	NA	NA	127.994	260.028	NA	NA	NA	0.39914	0	0	0	0	0	0	0	0	0	0	0	0	0	0	0	0	0	0	0	0	0	0	0	0	0
Gpsm2	-0.0049776	0.0027341	-0.0013385	0.00034457	NA	NA	-1	1	-1	0	NA	NA	0.045173	0.0481052	0.0879226	0.253755	NA	NA	106.089	260.033	423.999	NA	NA	0.440591	-1	-1	-1	-1	-1	-1	-1	-1	-1	-1	-1	-1	-1	-1	-1	-1	-1	-1	-1	-1	-1	-1	-1	-1	-1
Hnrnpr	0.00090176	-0.0028957	0.0050831	-0.0001865	NA	NA	1	-1	1	0	NA	NA	0.0655959	0.0949849	0.15548	0.304409	NA	NA	260.061	351.427	395.918	NA	NA	0.230415	1	1	1	1	1	1	1	1	1	1	1	1	1	1	1	1	1	1	1	1	1	1	1	1	1
Ptk2	0.00045773	-0.0041835	-0.00030217	NA	NA	NA	1	-1	-1	NA	NA	NA	0.134156	0.147603	0.173701	NA	NA	NA	260.25	316	NA	NA	NA	0.422447	1	1	1	1	1	1	1	1	1	1	1	1	1	1	1	1	1	1	1	1	1	1	1	1	1
Cenpo	0.0015222	-0.0040501	0.00083642	NA	NA	NA	1	-1	1	NA	NA	NA	0.0487152	0.13229	0.083245	NA	NA	NA	261.067	332.003	NA	NA	NA	0.288356	1	1	1	1	1	1	1	1	1	1	1	1	1	1	1	1	1	1	1	1	1	1	1	1	1
Zfp318	0.00094332	-0.0049102	7.8404e-06	NA	NA	NA	1	-1	0	NA	NA	NA	0.0773439	0.14386	0.488068	NA	NA	NA	263.895	316.555	NA	NA	NA	0.240991	1	1	1	1	1	1	1	1	1	1	1	1	1	1	1	1	1	1	1	1	1	1	1	1	1
Depdc1b	-0.0029593	0.0029754	-0.00079473	0.0011114	NA	NA	-1	1	-1	1	NA	NA	0.0555928	0.057846	0.10047	0.157301	NA	NA	128.002	263.951	476.499	NA	NA	0.426947	-1	-1	-1	-1	-1	-1	-1	-1	-1	-1	-1	-1	-1	-1	-1	-1	-1	-1	-1	-1	-1	-1	-1	-1	-1
Zfp110	0.0009239	-0.00021559	NA	NA	NA	NA	1	-1	NA	NA	NA	NA	0.0511485	0.146314	NA	NA	NA	NA	263.983	NA	NA	NA	NA	0.321338	1	1	1	1	1	1	1	1	1	1	1	1	1	1	1	1	1	1	1	1	1	1	1	1	1
Cbr4	-0.00087192	0.0029963	-0.0003891	NA	NA	NA	-1	1	-1	NA	NA	NA	0.145188	0.103721	0.121088	NA	NA	NA	168.922	263.998	NA	NA	NA	0.238079	-1	-1	-1	-1	-1	-1	-1	-1	-1	-1	-1	-1	-1	-1	-1	-1	-1	-1	-1	-1	-1	-1	-1	-1	-1
Ugt8a	0.0014163	-0.0051096	-0.0002425	NA	NA	NA	1	-1	0	NA	NA	NA	0.0500339	0.136716	0.226913	NA	NA	NA	263.999	320.002	NA	NA	NA	0.348929	1	1	1	1	1	1	1	1	1	1	1	1	1	1	1	1	1	1	1	1	1	1	1	1	1
Wdr82	0.0013128	-0.00042512	NA	NA	NA	NA	1	-1	NA	NA	NA	NA	0.0458568	0.0983661	NA	NA	NA	NA	265.213	NA	NA	NA	NA	0.359034	1	1	1	1	1	1	1	1	1	1	1	1	1	1	1	1	1	1	1	1	1	1	1	1	1
Clptm1l	-0.0015331	0.0025372	-0.0027651	7.0743e-05	NA	NA	-1	1	-1	0	NA	NA	0.11088	0.0904312	0.059123	0.444234	NA	NA	147.992	265.565	415.991	NA	NA	0.456611	-1	-1	-1	-1	-1	-1	-1	-1	-1	-1	-1	-1	-1	-1	-1	-1	-1	-1	-1	-1	-1	-1	-1	-1	-1
Xpo6	0.000469	-0.00089877	NA	NA	NA	NA	1	-1	NA	NA	NA	NA	0.145964	0.057791	NA	NA	NA	NA	265.771	NA	NA	NA	NA	0.232205	1	1	1	1	1	1	1	1	1	1	1	1	1	1	1	1	1	1	1	1	1	1	1	1	1
Pspc1	0.00074596	-0.00045495	NA	NA	NA	NA	1	-1	NA	NA	NA	NA	0.0632681	0.0735785	NA	NA	NA	NA	265.803	NA	NA	NA	NA	0.225473	1	1	1	1	1	1	1	1	1	1	1	1	1	1	1	1	1	1	1	1	1	1	1	1	1
1700052N19Rik	-0.0034491	0.00071664	-0.00019097	NA	NA	NA	-1	1	-1	NA	NA	NA	0.0626061	0.100393	0.142327	NA	NA	NA	84.3367	268.762	NA	NA	NA	0.254308	-1	-1	-1	-1	-1	-1	-1	-1	-1	-1	-1	-1	-1	-1	-1	-1	-1	-1	-1	-1	-1	1	1	1	1
Ephb3	0.0010993	-0.00079584	NA	NA	NA	NA	1	-1	NA	NA	NA	NA	0.0668271	0.0684087	NA	NA	NA	NA	269.316	NA	NA	NA	NA	0.219292	1	1	1	1	1	1	1	1	1	1	1	1	1	1	1	1	1	1	1	1	1	1	1	1	1
Scrn3	-0.0014962	0.0028952	-0.00081547	NA	NA	NA	-1	1	-1	NA	NA	NA	0.165108	0.066707	0.0716624	NA	NA	NA	119.999	271.158	NA	NA	NA	0.347036	-1	-1	-1	-1	-1	-1	-1	-1	-1	-1	-1	-1	-1	-1	-1	-1	-1	-1	-1	-1	-1	-1	-1	-1	-1
Jak1	0.0010321	-0.0071479	-0.00030991	NA	NA	NA	1	-1	-1	NA	NA	NA	0.0666492	0.124545	0.186056	NA	NA	NA	271.588	316.688	NA	NA	NA	0.444597	1	1	1	1	1	1	1	1	1	1	1	1	1	1	1	1	1	1	1	1	1	1	1	1	1
Aplnr	0.0016368	-0.00086347	NA	NA	NA	NA	1	-1	NA	NA	NA	NA	0.0489456	0.0682902	NA	NA	NA	NA	271.734	NA	NA	NA	NA	0.324394	1	1	1	1	1	1	1	1	1	1	1	1	1	1	1	1	1	1	1	1	1	1	1	1	1
Eif4g2	0.0014262	-0.0022144	0.00036757	NA	NA	NA	1	-1	0	NA	NA	NA	0.0561255	0.0881052	0.287044	NA	NA	NA	271.826	415.985	NA	NA	NA	0.265588	1	1	1	1	1	1	1	1	1	1	1	1	1	1	1	1	1	1	1	1	1	1	1	1	1
Echdc1	0.00084084	-0.00087052	NA	NA	NA	NA	1	-1	NA	NA	NA	NA	0.0852352	0.0617735	NA	NA	NA	NA	272.001	NA	NA	NA	NA	0.205545	1	1	1	1	1	1	1	1	1	1	1	1	1	1	1	1	1	1	1	1	1	1	1	1	1
Pagr1a	-0.012607	0.0017077	-0.00065166	NA	NA	NA	-1	1	-1	NA	NA	NA	0.0872878	0.0476252	0.0713606	NA	NA	NA	39.4189	272.003	NA	NA	NA	0.379158	-1	-1	-1	-1	-1	-1	-1	-1	-1	-1	1	1	1	1	1	1	1	1	1	1	1	1	1	1	1
Prex1	0.00161	-0.001118	NA	NA	NA	NA	1	-1	NA	NA	NA	NA	0.0409647	0.0454665	NA	NA	NA	NA	272.167	NA	NA	NA	NA	0.427035	1	1	1	1	1	1	1	1	1	1	1	1	1	1	1	1	1	1	1	1	1	1	1	1	1
Kif26a	-0.002065	0.0020404	-0.0021224	0.00055244	NA	NA	-1	1	-1	0	NA	NA	0.192149	0.0627547	0.0908785	0.214739	NA	NA	82.3565	273.342	418.245	NA	NA	0.252589	-1	-1	-1	-1	-1	-1	-1	-1	-1	-1	-1	-1	-1	-1	-1	-1	-1	-1	-1	-1	1	1	1	1	1
Ccnf	-0.0019694	0.0021697	-0.0018345	0.0011323	NA	NA	-1	1	-1	1	NA	NA	0.139949	0.0387107	0.0572349	0.0958733	NA	NA	83.5236	273.524	439.999	NA	NA	0.501139	-1	-1	-1	-1	-1	-1	-1	-1	-1	-1	-1	-1	-1	-1	-1	-1	-1	-1	-1	-1	1	1	1	1	1
Trmt1l	-0.00046145	0.002707	-0.0005405	NA	NA	NA	0	1	-1	NA	NA	NA	0.253571	0.0860176	0.0908911	NA	NA	NA	156	273.6	NA	NA	NA	0.337603	0	0	0	0	0	0	0	0	0	0	0	0	0	0	0	0	0	0	0	0	0	0	0	0	0
Frem2	0.0023858	-0.00067709	NA	NA	NA	NA	1	-1	NA	NA	NA	NA	0.0213898	0.0576161	NA	NA	NA	NA	273.788	NA	NA	NA	NA	0.734729	1	1	1	1	1	1	1	1	1	1	1	1	1	1	1	1	1	1	1	1	1	1	1	1	1
Gemin4	-0.0022299	0.0040768	-0.0027501	0.00042483	NA	NA	-1	1	-1	0	NA	NA	0.0856517	0.0524312	0.0626462	0.260886	NA	NA	140.008	274.235	424.251	NA	NA	0.422099	-1	-1	-1	-1	-1	-1	-1	-1	-1	-1	-1	-1	-1	-1	-1	-1	-1	-1	-1	-1	-1	-1	-1	-1	-1
Camk1d	0.0012362	-0.0013572	NA	NA	NA	NA	1	-1	NA	NA	NA	NA	0.0744575	0.0528252	NA	NA	NA	NA	274.475	NA	NA	NA	NA	0.26753	1	1	1	1	1	1	1	1	1	1	1	1	1	1	1	1	1	1	1	1	1	1	1	1	1
Phospho2	-0.0068959	0.0017959	-0.0019387	0.00057983	NA	NA	-1	1	-1	1	NA	NA	0.10521	0.0476223	0.0892047	0.16822	NA	NA	48.6207	274.874	407.994	NA	NA	0.327355	-1	-1	-1	-1	-1	-1	-1	-1	-1	-1	-1	-1	-1	1	1	1	1	1	1	1	1	1	1	1	1
Slc16a13	0.00013502	0.0032364	-0.00040351	NA	NA	NA	0	1	-1	NA	NA	NA	0.429296	0.0444165	0.106177	NA	NA	NA	120	275.293	NA	NA	NA	0.716464	0	0	0	0	0	0	0	0	0	0	0	0	0	0	0	0	0	0	0	0	0	0	0	0	0
Dnajc10	0.00045243	-0.0048408	0.0001304	NA	NA	NA	1	-1	0	NA	NA	NA	0.115657	0.161708	0.286516	NA	NA	NA	275.653	319.966	NA	NA	NA	0.270598	1	1	1	1	1	1	1	1	1	1	1	1	1	1	1	1	1	1	1	1	1	1	1	1	1
Brca2	0.0013065	-0.00036756	NA	NA	NA	NA	1	-1	NA	NA	NA	NA	0.0605058	0.154588	NA	NA	NA	NA	275.997	NA	NA	NA	NA	0.247811	1	1	1	1	1	1	1	1	1	1	1	1	1	1	1	1	1	1	1	1	1	1	1	1	1
St8sia3	0.0012071	-0.00022556	NA	NA	NA	NA	1	-1	NA	NA	NA	NA	0.0486038	0.180215	NA	NA	NA	NA	276	NA	NA	NA	NA	0.367044	1	1	1	1	1	1	1	1	1	1	1	1	1	1	1	1	1	1	1	1	1	1	1	1	1
Ipp	0.00097451	-0.00032624	0.0077212	NA	NA	NA	1	-1	1	NA	NA	NA	0.0660332	0.165155	0.188686	NA	NA	NA	276.114	569.381	NA	NA	NA	0.233914	1	1	1	1	1	1	1	1	1	1	1	1	1	1	1	1	1	1	1	1	1	1	1	1	1
AW209491	-0.0073594	0.0022222	-0.0014554	0.0012229	NA	NA	-1	1	-1	1	NA	NA	0.0906292	0.0449348	0.120381	0.106608	NA	NA	58.2571	276.139	423.963	NA	NA	0.411743	-1	-1	-1	-1	-1	-1	-1	-1	-1	-1	-1	-1	-1	-1	-1	1	1	1	1	1	1	1	1	1	1
Zfhx2	-0.0011572	0.0035367	-0.00088761	NA	NA	NA	-1	1	-1	NA	NA	NA	0.187855	0.0604717	0.0714772	NA	NA	NA	128.356	278.044	NA	NA	NA	0.45653	-1	-1	-1	-1	-1	-1	-1	-1	-1	-1	-1	-1	-1	-1	-1	-1	-1	-1	-1	-1	-1	-1	-1	-1	-1
Iqcc	-0.0055726	0.0024161	-0.0016905	0.0016833	NA	NA	-1	1	-1	1	NA	NA	0.0976876	0.0449985	0.0807538	0.113714	NA	NA	72.0126	279.729	457.532	NA	NA	0.392288	-1	-1	-1	-1	-1	-1	-1	-1	-1	-1	-1	-1	-1	-1	-1	-1	-1	1	1	1	1	1	1	1	1
C2cd3	0.0012071	-0.00046022	NA	NA	NA	NA	1	-1	NA	NA	NA	NA	0.0555256	0.117291	NA	NA	NA	NA	279.851	NA	NA	NA	NA	0.2607	1	1	1	1	1	1	1	1	1	1	1	1	1	1	1	1	1	1	1	1	1	1	1	1	1
Pik3c3	-0.0040927	0.0019401	-0.0004156	NA	NA	NA	-1	1	-1	NA	NA	NA	0.098181	0.0793776	0.149113	NA	NA	NA	94.9546	279.953	NA	NA	NA	0.207147	-1	-1	-1	-1	-1	-1	-1	-1	-1	-1	-1	-1	-1	-1	-1	-1	-1	-1	-1	-1	-1	-1	-1	1	1
Laptm4b	0.00037284	-0.00077274	NA	NA	NA	NA	1	-1	NA	NA	NA	NA	0.143611	0.0613876	NA	NA	NA	NA	279.999	NA	NA	NA	NA	0.215967	1	1	1	1	1	1	1	1	1	1	1	1	1	1	1	1	1	1	1	1	1	1	1	1	1
Wdr6	0.0017834	-0.0013226	0.00082189	NA	NA	NA	1	-1	1	NA	NA	NA	0.0318712	0.0980608	0.158876	NA	NA	NA	280.228	440.01	NA	NA	NA	0.502987	1	1	1	1	1	1	1	1	1	1	1	1	1	1	1	1	1	1	1	1	1	1	1	1	1
Mcat	-0.001178	0.0017272	-0.00080142	NA	NA	NA	-1	1	-1	NA	NA	NA	0.179031	0.0857891	0.0670963	NA	NA	NA	116.01	282.914	NA	NA	NA	0.225839	-1	-1	-1	-1	-1	-1	-1	-1	-1	-1	-1	-1	-1	-1	-1	-1	-1	-1	-1	-1	-1	-1	-1	-1	-1
Phax	0.0010271	-0.00064539	NA	NA	NA	NA	1	-1	NA	NA	NA	NA	0.0539245	0.0711755	NA	NA	NA	NA	283.527	NA	NA	NA	NA	0.278512	1	1	1	1	1	1	1	1	1	1	1	1	1	1	1	1	1	1	1	1	1	1	1	1	1
Gucd1	0.0010807	-0.0016942	0.0011544	NA	NA	NA	1	-1	1	NA	NA	NA	0.0593661	0.13072	0.0930089	NA	NA	NA	283.993	403.596	NA	NA	NA	0.245449	1	1	1	1	1	1	1	1	1	1	1	1	1	1	1	1	1	1	1	1	1	1	1	1	1
Cep290	0.0011863	-0.00088213	0.00039868	NA	NA	NA	1	-1	0	NA	NA	NA	0.0462078	0.0971588	0.364349	NA	NA	NA	283.994	500.027	NA	NA	NA	0.309205	1	1	1	1	1	1	1	1	1	1	1	1	1	1	1	1	1	1	1	1	1	1	1	1	1
Rsrc2	0.00089436	-0.0004064	NA	NA	NA	NA	1	-1	NA	NA	NA	NA	0.0571698	0.102544	NA	NA	NA	NA	284	NA	NA	NA	NA	0.251345	1	1	1	1	1	1	1	1	1	1	1	1	1	1	1	1	1	1	1	1	1	1	1	1	1
Aldh18a1	0.0017682	-0.0012956	0.002857	NA	NA	NA	1	-1	1	NA	NA	NA	0.0367085	0.0870829	0.0920442	NA	NA	NA	284.001	486.477	NA	NA	NA	0.468009	1	1	1	1	1	1	1	1	1	1	1	1	1	1	1	1	1	1	1	1	1	1	1	1	1
Kdm4b	0.0010545	-0.00077753	0.0018558	-0.011835	NA	NA	1	-1	1	-1	NA	NA	0.0526529	0.186474	0.0853423	0.121648	NA	NA	284.021	424.207	569.463	NA	NA	0.412159	1	1	1	1	1	1	1	1	1	1	1	1	1	1	1	1	1	1	1	1	1	1	1	1	1
Flii	0.00061069	-0.0020949	-0.00016244	NA	NA	NA	1	-1	0	NA	NA	NA	0.0972998	0.087372	0.376798	NA	NA	NA	284.394	424.019	NA	NA	NA	0.379062	1	1	1	1	1	1	1	1	1	1	1	1	1	1	1	1	1	1	1	1	1	1	1	1	1
Hoxa1	0.001556	-0.00036456	NA	NA	NA	NA	1	-1	NA	NA	NA	NA	0.036078	0.127171	NA	NA	NA	NA	284.61	NA	NA	NA	NA	0.496265	1	1	1	1	1	1	1	1	1	1	1	1	1	1	1	1	1	1	1	1	1	1	1	1	1
Dhx30	-0.00060265	0.0015957	-0.0018095	0.00022116	NA	NA	0	1	-1	0	NA	NA	0.230779	0.117122	0.0859225	0.370477	NA	NA	148.102	286.154	440.027	NA	NA	0.203865	0	0	0	0	0	0	0	0	0	0	0	0	0	0	0	0	0	0	0	0	0	0	0	0	0
Robo1	0.0016314	-0.00078152	NA	NA	NA	NA	1	-1	NA	NA	NA	NA	0.0398412	0.0714347	NA	NA	NA	NA	287.648	NA	NA	NA	NA	0.415659	1	1	1	1	1	1	1	1	1	1	1	1	1	1	1	1	1	1	1	1	1	1	1	1	1
Panx1	-0.013206	0.0009106	-0.0023269	0.00022904	NA	NA	-1	1	-1	0	NA	NA	0.134348	0.0722653	0.120481	0.275057	NA	NA	25.0099	287.957	383.497	NA	NA	0.218075	-1	-1	-1	-1	-1	-1	-1	1	1	1	1	1	1	1	1	1	1	1	1	1	1	1	1	1	1
Ptpn6	-0.0015346	0.0017792	-0.00085743	NA	NA	NA	-1	1	-1	NA	NA	NA	0.0909366	0.101916	0.0598704	NA	NA	NA	157.224	287.998	NA	NA	NA	0.235623	-1	-1	-1	-1	-1	-1	-1	-1	-1	-1	-1	-1	-1	-1	-1	-1	-1	-1	-1	-1	-1	-1	-1	-1	-1
Lancl2	0.0010654	-0.002132	4.5225e-05	NA	NA	NA	1	-1	0	NA	NA	NA	0.0530616	0.187668	0.437966	NA	NA	NA	287.999	355.988	NA	NA	NA	0.211646	1	1	1	1	1	1	1	1	1	1	1	1	1	1	1	1	1	1	1	1	1	1	1	1	1
Calm1	0.00038659	-0.0012178	0.0011522	NA	NA	NA	1	-1	1	NA	NA	NA	0.109629	0.0704687	0.12602	NA	NA	NA	288	475.852	NA	NA	NA	0.263259	1	1	1	1	1	1	1	1	1	1	1	1	1	1	1	1	1	1	1	1	1	1	1	1	1
Pcsk2	0.0015953	-0.0012543	NA	NA	NA	NA	1	-1	NA	NA	NA	NA	0.034826	0.0384594	NA	NA	NA	NA	288	NA	NA	NA	NA	0.512025	1	1	1	1	1	1	1	1	1	1	1	1	1	1	1	1	1	1	1	1	1	1	1	1	1
Acadm	0.0011201	-0.0006131	NA	NA	NA	NA	1	-1	NA	NA	NA	NA	0.0474209	0.0773512	NA	NA	NA	NA	288	NA	NA	NA	NA	0.320585	1	1	1	1	1	1	1	1	1	1	1	1	1	1	1	1	1	1	1	1	1	1	1	1	1
Adamts7	0.0012397	-0.0026915	1.9339e-05	NA	NA	NA	1	-1	0	NA	NA	NA	0.0469674	0.161512	0.475077	NA	NA	NA	288	363.904	NA	NA	NA	0.262726	1	1	1	1	1	1	1	1	1	1	1	1	1	1	1	1	1	1	1	1	1	1	1	1	1
Chd8	0.00088907	-0.00068856	NA	NA	NA	NA	1	-1	NA	NA	NA	NA	0.0617156	0.0717179	NA	NA	NA	NA	288.004	NA	NA	NA	NA	0.229287	1	1	1	1	1	1	1	1	1	1	1	1	1	1	1	1	1	1	1	1	1	1	1	1	1
Hirip3	0.0011954	-0.00025026	NA	NA	NA	NA	1	-1	NA	NA	NA	NA	0.0510825	0.194188	NA	NA	NA	NA	288.682	NA	NA	NA	NA	0.328373	1	1	1	1	1	1	1	1	1	1	1	1	1	1	1	1	1	1	1	1	1	1	1	1	1
Nek4	0.0010567	-0.00050821	NA	NA	NA	NA	1	-1	NA	NA	NA	NA	0.0519201	0.0954937	NA	NA	NA	NA	290.886	NA	NA	NA	NA	0.286658	1	1	1	1	1	1	1	1	1	1	1	1	1	1	1	1	1	1	1	1	1	1	1	1	1
Epha1	0.0012324	-0.0017427	NA	NA	NA	NA	1	-1	NA	NA	NA	NA	0.0452815	0.0290655	NA	NA	NA	NA	291.061	NA	NA	NA	NA	0.558741	1	1	1	1	1	1	1	1	1	1	1	1	1	1	1	1	1	1	1	1	1	1	1	1	1
C330018D20Rik	-0.0012622	0.0022105	-0.00064397	NA	NA	NA	-1	1	-1	NA	NA	NA	0.12763	0.0797614	0.0875806	NA	NA	NA	148.116	292.772	NA	NA	NA	0.249659	-1	-1	-1	-1	-1	-1	-1	-1	-1	-1	-1	-1	-1	-1	-1	-1	-1	-1	-1	-1	-1	-1	-1	-1	-1
Aurkb	-0.00091591	0.0024378	-0.00094667	0.0011585	NA	NA	-1	1	-1	1	NA	NA	0.128873	0.0876441	0.145213	0.13586	NA	NA	171.997	295.905	453.718	NA	NA	0.292659	-1	-1	-1	-1	-1	-1	-1	-1	-1	-1	-1	-1	-1	-1	-1	-1	-1	-1	-1	-1	-1	-1	-1	-1	-1
Harbi1	-0.0047223	0.0016177	-0.0018704	0.00067495	NA	NA	-1	1	-1	1	NA	NA	0.0682412	0.0481992	0.132498	0.117709	NA	NA	83.7876	296.001	392.013	NA	NA	0.357145	-1	-1	-1	-1	-1	-1	-1	-1	-1	-1	-1	-1	-1	-1	-1	-1	-1	-1	-1	-1	1	1	1	1	1
Abcb6	0.0018798	-0.0027355	-0.00035774	NA	NA	NA	1	-1	0	NA	NA	NA	0.0298678	0.0720932	0.269338	NA	NA	NA	297.97	423.999	NA	NA	NA	0.541311	1	1	1	1	1	1	1	1	1	1	1	1	1	1	1	1	1	1	1	1	1	1	1	1	1
Mppe1	-0.0022917	0.0024873	-0.004368	0.00043934	NA	NA	-1	1	-1	1	NA	NA	0.0731169	0.0713622	0.177835	0.171346	NA	NA	152.555	299.987	355.973	NA	NA	0.210182	-1	-1	-1	-1	-1	-1	-1	-1	-1	-1	-1	-1	-1	-1	-1	-1	-1	-1	-1	-1	-1	-1	-1	-1	-1
Sephs2	0.000767	-0.00095989	0.0058778	NA	NA	NA	1	-1	1	NA	NA	NA	0.0618731	0.0652077	0.108415	NA	NA	NA	300	550.898	NA	NA	NA	0.266762	1	1	1	1	1	1	1	1	1	1	1	1	1	1	1	1	1	1	1	1	1	1	1	1	1
Abcb1b	0.001023	-0.00031756	NA	NA	NA	NA	1	-1	NA	NA	NA	NA	0.0593114	0.176194	NA	NA	NA	NA	300	NA	NA	NA	NA	0.242491	1	1	1	1	1	1	1	1	1	1	1	1	1	1	1	1	1	1	1	1	1	1	1	1	1
Egflam	0.0011264	-0.0005379	NA	NA	NA	NA	1	-1	NA	NA	NA	NA	0.064575	0.12694	NA	NA	NA	NA	300	NA	NA	NA	NA	0.20042	1	1	1	1	1	1	1	1	1	1	1	1	1	1	1	1	1	1	1	1	1	1	1	1	1
Nup93	0.0014079	-0.0021346	0.0029311	NA	NA	NA	1	-1	1	NA	NA	NA	0.051244	0.0818757	0.0909214	NA	NA	NA	300.741	475.995	NA	NA	NA	0.294007	1	1	1	1	1	1	1	1	1	1	1	1	1	1	1	1	1	1	1	1	1	1	1	1	1
Trerf1	0.0016426	-0.00098882	NA	NA	NA	NA	1	-1	NA	NA	NA	NA	0.0354259	0.0594307	NA	NA	NA	NA	301.35	NA	NA	NA	NA	0.461269	1	1	1	1	1	1	1	1	1	1	1	1	1	1	1	1	1	1	1	1	1	1	1	1	1
Mtrf1	-0.0031716	0.0016704	-0.00074166	NA	NA	NA	-1	1	-1	NA	NA	NA	0.078026	0.0519075	0.0646681	NA	NA	NA	97.2556	303.806	NA	NA	NA	0.369938	-1	-1	-1	-1	-1	-1	-1	-1	-1	-1	-1	-1	-1	-1	-1	-1	-1	-1	-1	-1	-1	-1	-1	-1	1
Tenm1	0.00029522	0.0071821	-0.00039091	NA	NA	NA	0	1	-1	NA	NA	NA	0.269206	0.168017	0.194481	NA	NA	NA	259.537	304	NA	NA	NA	0.344108	0	0	0	0	0	0	0	0	0	0	0	0	0	0	0	0	0	0	0	0	0	0	0	0	0
Rxrg	0.0010665	-0.00085262	NA	NA	NA	NA	1	-1	NA	NA	NA	NA	0.0518371	0.0681836	NA	NA	NA	NA	304	NA	NA	NA	NA	0.285115	1	1	1	1	1	1	1	1	1	1	1	1	1	1	1	1	1	1	1	1	1	1	1	1	1
Csrnp3	-0.0027071	0.0017899	-0.0003138	NA	NA	NA	-1	1	-1	NA	NA	NA	0.185197	0.0519192	0.180729	NA	NA	NA	71.9489	304.022	NA	NA	NA	0.407017	-1	-1	-1	-1	-1	-1	-1	-1	-1	-1	-1	-1	-1	-1	-1	-1	-1	1	1	1	1	1	1	1	1
AI314180	0.00026402	-0.0008392	NA	NA	NA	NA	1	-1	NA	NA	NA	NA	0.169647	0.0617428	NA	NA	NA	NA	304.116	NA	NA	NA	NA	0.23273	1	1	1	1	1	1	1	1	1	1	1	1	1	1	1	1	1	1	1	1	1	1	1	1	1
Cul4b	0.00097875	-0.0015725	0.00078257	NA	NA	NA	1	-1	1	NA	NA	NA	0.052102	0.123135	0.158375	NA	NA	NA	307.952	434.499	NA	NA	NA	0.235217	1	1	1	1	1	1	1	1	1	1	1	1	1	1	1	1	1	1	1	1	1	1	1	1	1
Fbxo44	-0.00071089	0.0029954	-0.0017821	0.0039249	-0.0042495	NA	0	1	-1	1	-1	NA	0.217768	0.0643573	0.128131	0.118298	0.132936	NA	156.48	307.977	440.011	527.93	NA	0.463243	0	0	0	0	0	0	0	0	0	0	0	0	0	0	0	0	0	0	0	0	0	0	0	0	0
Atp6v1h	0.00058638	-0.003162	0.00050039	NA	NA	NA	1	-1	0	NA	NA	NA	0.101205	0.0904112	0.218558	NA	NA	NA	307.986	411.99	NA	NA	NA	0.29812	1	1	1	1	1	1	1	1	1	1	1	1	1	1	1	1	1	1	1	1	1	1	1	1	1
Invs	0.0011832	-0.0032612	0.00039874	NA	NA	NA	1	-1	1	NA	NA	NA	0.0461619	0.192952	0.184928	NA	NA	NA	307.999	365.494	NA	NA	NA	0.265286	1	1	1	1	1	1	1	1	1	1	1	1	1	1	1	1	1	1	1	1	1	1	1	1	1
Ctdsp1	-0.0016565	0.0016935	-0.00070077	NA	NA	NA	-1	1	-1	NA	NA	NA	0.118804	0.0740019	0.0822627	NA	NA	NA	128.011	308.002	NA	NA	NA	0.237733	-1	-1	-1	-1	-1	-1	-1	-1	-1	-1	-1	-1	-1	-1	-1	-1	-1	-1	-1	-1	-1	-1	-1	-1	-1
Tonsl	0.0008902	-0.0007947	NA	NA	NA	NA	1	-1	NA	NA	NA	NA	0.0461088	0.0566663	NA	NA	NA	NA	308.182	NA	NA	NA	NA	0.34603	1	1	1	1	1	1	1	1	1	1	1	1	1	1	1	1	1	1	1	1	1	1	1	1	1
Pde2a	0.00074651	-0.00086031	NA	NA	NA	NA	1	-1	NA	NA	NA	NA	0.0605047	0.0578699	NA	NA	NA	NA	308.421	NA	NA	NA	NA	0.272667	1	1	1	1	1	1	1	1	1	1	1	1	1	1	1	1	1	1	1	1	1	1	1	1	1
Ap4b1	-0.0046864	0.0022689	-0.017103	0.0008932	NA	NA	-1	1	-1	1	NA	NA	0.0912791	0.0472275	0.134316	0.0912893	NA	NA	84.1832	312	337.914	NA	NA	0.338038	-1	-1	-1	-1	-1	-1	-1	-1	-1	-1	-1	-1	-1	-1	-1	-1	-1	-1	-1	-1	-1	1	1	1	1
Tnik	8.9238e-05	0.0023734	-0.0010461	NA	NA	NA	0	1	-1	NA	NA	NA	0.426358	0.0513005	0.0466611	NA	NA	NA	156.05	312	NA	NA	NA	0.570057	0	0	0	0	0	0	0	0	0	0	0	0	0	0	0	0	0	0	0	0	0	0	0	0	0
Mcmbp	0.00098379	-0.00052615	NA	NA	NA	NA	1	-1	NA	NA	NA	NA	0.0474329	0.0954215	NA	NA	NA	NA	312	NA	NA	NA	NA	0.322033	1	1	1	1	1	1	1	1	1	1	1	1	1	1	1	1	1	1	1	1	1	1	1	1	1
5730455P16Rik	-0.00096115	0.0018697	-0.0020329	0.00057662	NA	NA	-1	1	-1	1	NA	NA	0.193937	0.0601028	0.116818	0.196724	NA	NA	124.002	313.088	424.53	NA	NA	0.289075	-1	-1	-1	-1	-1	-1	-1	-1	-1	-1	-1	-1	-1	-1	-1	-1	-1	-1	-1	-1	-1	-1	-1	-1	-1
2610034B18Rik	0.0015788	-0.00067797	NA	NA	NA	NA	1	-1	NA	NA	NA	NA	0.0395238	0.102302	NA	NA	NA	NA	314.484	NA	NA	NA	NA	0.41729	1	1	1	1	1	1	1	1	1	1	1	1	1	1	1	1	1	1	1	1	1	1	1	1	1
Ankmy2	0.0010312	-0.0006741	NA	NA	NA	NA	1	-1	NA	NA	NA	NA	0.053737	0.092387	NA	NA	NA	NA	315.812	NA	NA	NA	NA	0.261673	1	1	1	1	1	1	1	1	1	1	1	1	1	1	1	1	1	1	1	1	1	1	1	1	1
Fastkd2	-0.0011614	0.0029038	-0.0036812	0.00083152	NA	NA	-1	1	-1	1	NA	NA	0.136583	0.050247	0.112493	0.119178	NA	NA	151.521	315.857	396.005	NA	NA	0.412844	-1	-1	-1	-1	-1	-1	-1	-1	-1	-1	-1	-1	-1	-1	-1	-1	-1	-1	-1	-1	-1	-1	-1	-1	-1
Chrd	0.0017535	-0.00061566	NA	NA	NA	NA	1	-1	NA	NA	NA	NA	0.0322574	0.101966	NA	NA	NA	NA	315.99	NA	NA	NA	NA	0.536857	1	1	1	1	1	1	1	1	1	1	1	1	1	1	1	1	1	1	1	1	1	1	1	1	1
Ccnb2	-0.0022429	0.001975	-0.0024142	0.0018054	-0.0012019	NA	-1	1	-1	1	0	NA	0.0584628	0.0455123	0.0725877	0.111304	0.234178	NA	140.038	315.99	424.675	528	NA	0.420467	-1	-1	-1	-1	-1	-1	-1	-1	-1	-1	-1	-1	-1	-1	-1	-1	-1	-1	-1	-1	-1	-1	-1	-1	-1
Syne1	-0.0028851	0.0011487	-0.00068498	NA	NA	NA	-1	1	-1	NA	NA	NA	0.104467	0.0688033	0.0818881	NA	NA	NA	90.8364	315.999	NA	NA	NA	0.220147	-1	-1	-1	-1	-1	-1	-1	-1	-1	-1	-1	-1	-1	-1	-1	-1	-1	-1	-1	-1	-1	-1	1	1	1
Nup37	-0.0014012	0.0021291	-0.0023667	0.00069833	NA	NA	-1	1	-1	1	NA	NA	0.0779249	0.0637999	0.101236	0.136644	NA	NA	168.927	316	417.171	NA	NA	0.272464	-1	-1	-1	-1	-1	-1	-1	-1	-1	-1	-1	-1	-1	-1	-1	-1	-1	-1	-1	-1	-1	-1	-1	-1	-1
Bicc1	0.0011826	-0.00043125	NA	NA	NA	NA	1	-1	NA	NA	NA	NA	0.0491458	0.144739	NA	NA	NA	NA	316	NA	NA	NA	NA	0.323627	1	1	1	1	1	1	1	1	1	1	1	1	1	1	1	1	1	1	1	1	1	1	1	1	1
Trmt10a	-0.00071765	0.0021073	-0.0014671	NA	NA	NA	-1	1	-1	NA	NA	NA	0.1922	0.0747545	0.0435151	NA	NA	NA	156.025	316.001	NA	NA	NA	0.356971	-1	-1	-1	-1	-1	-1	-1	-1	-1	-1	-1	-1	-1	-1	-1	-1	-1	-1	-1	-1	-1	-1	-1	-1	-1
Hyls1	-0.0044486	0.0012913	-0.0018543	0.0009128	NA	NA	-1	1	-1	1	NA	NA	0.091218	0.0618482	0.125534	0.132873	NA	NA	76.0445	316.002	424.714	NA	NA	0.237676	-1	-1	-1	-1	-1	-1	-1	-1	-1	-1	-1	-1	-1	-1	-1	-1	-1	-1	-1	1	1	1	1	1	1
Akr1e1	-0.0023029	0.0014176	-0.001653	0.00052665	NA	NA	-1	1	-1	1	NA	NA	0.0654364	0.0723105	0.17244	0.14866	NA	NA	138.819	316.009	399.98	NA	NA	0.247513	-1	-1	-1	-1	-1	-1	-1	-1	-1	-1	-1	-1	-1	-1	-1	-1	-1	-1	-1	-1	-1	-1	-1	-1	-1
Siae	-0.0020924	0.0024969	-0.0028597	0.00068186	NA	NA	-1	1	-1	1	NA	NA	0.108965	0.057113	0.160779	0.166194	NA	NA	128.575	316.074	399.994	NA	NA	0.310433	-1	-1	-1	-1	-1	-1	-1	-1	-1	-1	-1	-1	-1	-1	-1	-1	-1	-1	-1	-1	-1	-1	-1	-1	-1
Rabggta	-0.0019426	0.0020433	-0.0027695	-9.098e-05	NA	NA	-1	1	-1	0	NA	NA	0.0779436	0.0728554	0.119592	0.422971	NA	NA	159.449	316.414	412.005	NA	NA	0.284895	-1	-1	-1	-1	-1	-1	-1	-1	-1	-1	-1	-1	-1	-1	-1	-1	-1	-1	-1	-1	-1	-1	-1	-1	-1
Ror2	0.0014926	-0.00023269	NA	NA	NA	NA	1	-1	NA	NA	NA	NA	0.028538	0.191647	NA	NA	NA	NA	318.158	NA	NA	NA	NA	0.631482	1	1	1	1	1	1	1	1	1	1	1	1	1	1	1	1	1	1	1	1	1	1	1	1	1
Wdr90	-0.0010189	0.0011033	0.0049911	-0.00075599	0.0050024	-0.019602	-1	1	1	-1	1	-1	0.176071	0.146572	0.160192	0.139891	0.13074	0.0805678	126.092	268.08	318.613	515.122	569.525	0.541666	-1	-1	-1	-1	-1	-1	-1	-1	-1	-1	-1	-1	-1	-1	-1	-1	-1	-1	-1	-1	-1	-1	-1	-1	-1
Asnsd1	-0.0012289	0.0016361	-0.00063289	NA	NA	NA	-1	1	-1	NA	NA	NA	0.101339	0.0816395	0.0860358	NA	NA	NA	161.436	318.842	NA	NA	NA	0.217573	-1	-1	-1	-1	-1	-1	-1	-1	-1	-1	-1	-1	-1	-1	-1	-1	-1	-1	-1	-1	-1	-1	-1	-1	-1
Ube2e1	-0.00052513	0.0012512	-0.00025226	NA	NA	NA	0	1	-1	NA	NA	NA	0.21143	0.0922439	0.183784	NA	NA	NA	156.157	319.656	NA	NA	NA	0.22413	0	0	0	0	0	0	0	0	0	0	0	0	0	0	0	0	0	0	0	0	0	0	0	0	0
Ddb1	-0.001295	0.0019294	-0.0022021	0.0013159	NA	NA	-1	1	-1	1	NA	NA	0.124337	0.0700977	0.156702	0.0878634	NA	NA	148.039	319.947	408.03	NA	NA	0.318304	-1	-1	-1	-1	-1	-1	-1	-1	-1	-1	-1	-1	-1	-1	-1	-1	-1	-1	-1	-1	-1	-1	-1	-1	-1
Stx6	-0.0019773	0.0018533	-0.0061811	0.0010703	NA	NA	-1	1	-1	1	NA	NA	0.0638163	0.0833238	0.188676	0.0672822	NA	NA	171.95	319.958	356.001	NA	NA	0.289011	-1	-1	-1	-1	-1	-1	-1	-1	-1	-1	-1	-1	-1	-1	-1	-1	-1	-1	-1	-1	-1	-1	-1	-1	-1
Cdc26	-0.002009	0.0018568	-0.00029735	NA	NA	NA	-1	1	-1	NA	NA	NA	0.0729868	0.0716973	0.179022	NA	NA	NA	156.001	319.967	NA	NA	NA	0.29538	-1	-1	-1	-1	-1	-1	-1	-1	-1	-1	-1	-1	-1	-1	-1	-1	-1	-1	-1	-1	-1	-1	-1	-1	-1
Rae1	-0.0022599	0.0011462	-0.00067208	NA	NA	NA	-1	1	-1	NA	NA	NA	0.0665517	0.115476	0.0884273	NA	NA	NA	153.292	319.97	NA	NA	NA	0.245022	-1	-1	-1	-1	-1	-1	-1	-1	-1	-1	-1	-1	-1	-1	-1	-1	-1	-1	-1	-1	-1	-1	-1	-1	-1
Gpi1	-0.00012578	0.0013066	-0.0026642	0.00090037	-0.0077631	NA	0	1	-1	1	-1	NA	0.394014	0.0848117	0.107783	0.117398	0.130063	NA	155.975	319.971	401.328	566.734	NA	0.249093	0	0	0	0	0	0	0	0	0	0	0	0	0	0	0	0	0	0	0	0	0	0	0	0	0
Zfp41	0.001299	-0.0020862	0.00080546	NA	NA	NA	1	-1	1	NA	NA	NA	0.0374038	0.158317	0.117655	NA	NA	NA	319.993	403.202	NA	NA	NA	0.430876	1	1	1	1	1	1	1	1	1	1	1	1	1	1	1	1	1	1	1	1	1	1	1	1	1
Cd248	-0.02374	0.0014783	-0.0022145	0.00026831	NA	NA	-1	1	-1	0	NA	NA	0.103976	0.0389502	0.120373	0.316581	NA	NA	21.4139	319.995	427.952	NA	NA	0.372698	-1	-1	-1	-1	-1	-1	1	1	1	1	1	1	1	1	1	1	1	1	1	1	1	1	1	1	1
Mettl3	-0.0011565	0.0013746	-0.00026316	NA	NA	NA	-1	1	-1	NA	NA	NA	0.171631	0.0522435	0.171054	NA	NA	NA	100.385	319.998	NA	NA	NA	0.442996	-1	-1	-1	-1	-1	-1	-1	-1	-1	-1	-1	-1	-1	-1	-1	-1	-1	-1	-1	-1	-1	-1	-1	-1	-1
Atic	0.00085151	-0.00081292	NA	NA	NA	NA	1	-1	NA	NA	NA	NA	0.0606642	0.0752262	NA	NA	NA	NA	320	NA	NA	NA	NA	0.226764	1	1	1	1	1	1	1	1	1	1	1	1	1	1	1	1	1	1	1	1	1	1	1	1	1
Galnt12	0.000847	-0.0014444	NA	NA	NA	NA	1	-1	NA	NA	NA	NA	0.0544581	0.0382488	NA	NA	NA	NA	320	NA	NA	NA	NA	0.432059	1	1	1	1	1	1	1	1	1	1	1	1	1	1	1	1	1	1	1	1	1	1	1	1	1
Spns1	3.7663e-05	0.0042032	-0.0036251	0.00049452	NA	NA	0	1	-1	0	NA	NA	0.447146	0.128126	0.0834775	0.20127	NA	NA	252.001	320	415.687	NA	NA	0.242126	0	0	0	0	0	0	0	0	0	0	0	0	0	0	0	0	0	0	0	0	0	0	0	0	0
Plxdc2	0.0011075	-0.00027809	NA	NA	NA	NA	1	-1	NA	NA	NA	NA	0.0475412	0.197399	NA	NA	NA	NA	320	NA	NA	NA	NA	0.358461	1	1	1	1	1	1	1	1	1	1	1	1	1	1	1	1	1	1	1	1	1	1	1	1	1
Prickle3	-0.0014669	-0.00014567	0.0068999	-0.0041292	-5.8894e-05	NA	-1	0	1	-1	0	NA	0.103669	0.383804	0.143508	0.138408	0.410484	NA	127.641	283.475	320	369.232	NA	0.224324	-1	-1	-1	-1	-1	-1	-1	-1	-1	-1	-1	-1	-1	-1	-1	-1	-1	-1	-1	-1	-1	-1	-1	-1	-1
Bnip1	-0.00097332	0.0029697	-0.0026857	0.00031847	NA	NA	-1	1	-1	0	NA	NA	0.117747	0.0724059	0.107047	0.294935	NA	NA	189.351	320	423.682	NA	NA	0.259952	-1	-1	-1	-1	-1	-1	-1	-1	-1	-1	-1	-1	-1	-1	-1	-1	-1	-1	-1	-1	-1	-1	-1	-1	-1
Rpf2	-0.0027878	0.0015278	-0.0015252	-5.9264e-05	NA	NA	-1	1	-1	0	NA	NA	0.0526175	0.0682744	0.135691	0.445704	NA	NA	142.283	320.001	424.021	NA	NA	0.338204	-1	-1	-1	-1	-1	-1	-1	-1	-1	-1	-1	-1	-1	-1	-1	-1	-1	-1	-1	-1	-1	-1	-1	-1	-1
Snx1	-0.00015452	0.0021682	-0.0020389	0.0014719	NA	NA	0	1	-1	1	NA	NA	0.356241	0.0664353	0.0767877	0.0930089	NA	NA	176.709	320.002	455.528	NA	NA	0.406366	0	0	0	0	0	0	0	0	0	0	0	0	0	0	0	0	0	0	0	0	0	0	0	0	0
Ctnnbl1	0.00069843	-0.0012911	0.0018093	NA	NA	NA	1	-1	1	NA	NA	NA	0.0651156	0.115971	0.0909214	NA	NA	NA	320.003	468	NA	NA	NA	0.217599	1	1	1	1	1	1	1	1	1	1	1	1	1	1	1	1	1	1	1	1	1	1	1	1	1
Dars2	-0.0015807	0.0024882	-0.0022655	0.00053315	NA	NA	-1	1	-1	1	NA	NA	0.0720788	0.0420247	0.120633	0.138872	NA	NA	152.278	320.004	400.072	NA	NA	0.527904	-1	-1	-1	-1	-1	-1	-1	-1	-1	-1	-1	-1	-1	-1	-1	-1	-1	-1	-1	-1	-1	-1	-1	-1	-1
Dnase2a	-0.0022947	0.0015245	-0.0003701	NA	NA	NA	-1	1	-1	NA	NA	NA	0.156149	0.0631665	0.176758	NA	NA	NA	91.9665	321.052	NA	NA	NA	0.28649	-1	-1	-1	-1	-1	-1	-1	-1	-1	-1	-1	-1	-1	-1	-1	-1	-1	-1	-1	-1	-1	-1	1	1	1
Asns	0.00068909	-0.00058764	0.0038436	NA	NA	NA	1	-1	1	NA	NA	NA	0.0615529	0.126267	0.131531	NA	NA	NA	321.697	544.146	NA	NA	NA	0.227564	1	1	1	1	1	1	1	1	1	1	1	1	1	1	1	1	1	1	1	1	1	1	1	1	1
Pck2	0.00052734	0.0022577	-0.00046209	NA	NA	NA	0	1	-1	NA	NA	NA	0.241167	0.0877854	0.155944	NA	NA	NA	171.928	322.252	NA	NA	NA	0.429685	0	0	0	0	0	0	0	0	0	0	0	0	0	0	0	0	0	0	0	0	0	0	0	0	0
Gm20594	-0.0022385	0.0013768	-0.00072271	NA	NA	NA	-1	1	-1	NA	NA	NA	0.0726805	0.0914935	0.0892072	NA	NA	NA	150.697	323.991	NA	NA	NA	0.218268	-1	-1	-1	-1	-1	-1	-1	-1	-1	-1	-1	-1	-1	-1	-1	-1	-1	-1	-1	-1	-1	-1	-1	-1	-1
Ppia	-0.0022896	0.0015974	-0.00033729	NA	NA	NA	-1	1	-1	NA	NA	NA	0.0666135	0.0744318	0.166472	NA	NA	NA	150.78	323.993	NA	NA	NA	0.2624	-1	-1	-1	-1	-1	-1	-1	-1	-1	-1	-1	-1	-1	-1	-1	-1	-1	-1	-1	-1	-1	-1	-1	-1	-1
S100a11	-0.0024661	0.00051507	-0.00058553	NA	NA	NA	-1	1	-1	NA	NA	NA	0.0487685	0.182793	0.0826072	NA	NA	NA	155.974	324.018	NA	NA	NA	0.488543	-1	-1	-1	-1	-1	-1	-1	-1	-1	-1	-1	-1	-1	-1	-1	-1	-1	-1	-1	-1	-1	-1	-1	-1	-1
Grik5	-0.00052158	0.0019056	-0.00083121	NA	NA	NA	0	1	-1	NA	NA	NA	0.257517	0.0756985	0.0852397	NA	NA	NA	154.509	325.221	NA	NA	NA	0.281211	0	0	0	0	0	0	0	0	0	0	0	0	0	0	0	0	0	0	0	0	0	0	0	0	0
Maged2	-0.0010124	0.0017431	-0.0053806	0.00060937	NA	NA	-1	1	-1	1	NA	NA	0.129076	0.0660778	0.0587187	0.157179	NA	NA	153.263	326.019	415.022	NA	NA	0.544173	-1	-1	-1	-1	-1	-1	-1	-1	-1	-1	-1	-1	-1	-1	-1	-1	-1	-1	-1	-1	-1	-1	-1	-1	-1
3010026O09Rik	0.0011696	-0.0012233	0.0015953	NA	NA	NA	1	-1	1	NA	NA	NA	0.051146	0.163649	0.141252	NA	NA	NA	327.26	468	NA	NA	NA	0.296445	1	1	1	1	1	1	1	1	1	1	1	1	1	1	1	1	1	1	1	1	1	1	1	1	1
AI837181	-0.0020026	0.0016879	-0.0040759	0.00044142	NA	NA	-1	1	-1	0	NA	NA	0.1243	0.0741441	0.110832	0.247819	NA	NA	121.732	327.544	411.998	NA	NA	0.229465	-1	-1	-1	-1	-1	-1	-1	-1	-1	-1	-1	-1	-1	-1	-1	-1	-1	-1	-1	-1	-1	-1	-1	-1	-1
Eras	0.0011203	-0.00046713	NA	NA	NA	NA	1	-1	NA	NA	NA	NA	0.0516919	0.149347	NA	NA	NA	NA	328	NA	NA	NA	NA	0.293085	1	1	1	1	1	1	1	1	1	1	1	1	1	1	1	1	1	1	1	1	1	1	1	1	1
Lhfpl2	0.0010084	-0.00077009	NA	NA	NA	NA	1	-1	NA	NA	NA	NA	0.0541791	0.089956	NA	NA	NA	NA	328	NA	NA	NA	NA	0.253909	1	1	1	1	1	1	1	1	1	1	1	1	1	1	1	1	1	1	1	1	1	1	1	1	1
Hadha	0.00069705	-0.00027185	NA	NA	NA	NA	1	-1	NA	NA	NA	NA	0.0641436	0.195101	NA	NA	NA	NA	328	NA	NA	NA	NA	0.202269	1	1	1	1	1	1	1	1	1	1	1	1	1	1	1	1	1	1	1	1	1	1	1	1	1
Plp2	-0.001986	0.00055804	-0.0028673	-0.00024191	NA	NA	-1	1	-1	0	NA	NA	0.0639961	0.170124	0.132165	0.271072	NA	NA	156.001	328.25	403.73	NA	NA	0.566893	-1	-1	-1	-1	-1	-1	-1	-1	-1	-1	-1	-1	-1	-1	-1	-1	-1	-1	-1	-1	-1	-1	-1	-1	-1
Foxh1	-0.0014844	0.0016975	-0.00051332	NA	NA	NA	-1	1	-1	NA	NA	NA	0.109441	0.0796304	0.1323	NA	NA	NA	155.495	330.012	NA	NA	NA	0.20995	-1	-1	-1	-1	-1	-1	-1	-1	-1	-1	-1	-1	-1	-1	-1	-1	-1	-1	-1	-1	-1	-1	-1	-1	-1
Kalrn	0.00091756	-0.00050656	NA	NA	NA	NA	1	-1	NA	NA	NA	NA	0.0615565	0.141487	NA	NA	NA	NA	331.839	NA	NA	NA	NA	0.209372	1	1	1	1	1	1	1	1	1	1	1	1	1	1	1	1	1	1	1	1	1	1	1	1	1
Sars	0.00066708	-0.00060682	0.0051648	NA	NA	NA	1	-1	1	NA	NA	NA	0.0601904	0.123148	0.108543	NA	NA	NA	331.947	545.701	NA	NA	NA	0.274514	1	1	1	1	1	1	1	1	1	1	1	1	1	1	1	1	1	1	1	1	1	1	1	1	1
Shcbp1	0.00061112	-0.00062303	NA	NA	NA	NA	1	-1	NA	NA	NA	NA	0.0608371	0.0794242	NA	NA	NA	NA	331.987	NA	NA	NA	NA	0.218668	1	1	1	1	1	1	1	1	1	1	1	1	1	1	1	1	1	1	1	1	1	1	1	1	1
Pno1	-0.0002383	0.0015759	-0.0036351	0.00016637	NA	NA	0	1	-1	0	NA	NA	0.328291	0.106194	0.0947406	0.37965	NA	NA	180.071	332.022	420.854	NA	NA	0.256498	0	0	0	0	0	0	0	0	0	0	0	0	0	0	0	0	0	0	0	0	0	0	0	0	0
Atp6v1c1	-0.0014162	0.001131	-0.0031989	0.00034372	NA	NA	-1	1	-1	0	NA	NA	0.0794106	0.0842853	0.121058	0.20406	NA	NA	155.996	332.855	403.999	NA	NA	0.287354	-1	-1	-1	-1	-1	-1	-1	-1	-1	-1	-1	-1	-1	-1	-1	-1	-1	-1	-1	-1	-1	-1	-1	-1	-1
Cntfr	0.0010408	-0.00065097	NA	NA	NA	NA	1	-1	NA	NA	NA	NA	0.0480317	0.104252	NA	NA	NA	NA	335.328	NA	NA	NA	NA	0.305274	1	1	1	1	1	1	1	1	1	1	1	1	1	1	1	1	1	1	1	1	1	1	1	1	1
Trim59	0.00084976	-0.0025206	0.00050513	NA	NA	NA	1	-1	1	NA	NA	NA	0.0529488	0.145665	0.198871	NA	NA	NA	335.994	415.996	NA	NA	NA	0.210368	1	1	1	1	1	1	1	1	1	1	1	1	1	1	1	1	1	1	1	1	1	1	1	1	1
Lmo7	0.0012085	-0.00033616	NA	NA	NA	NA	1	-1	NA	NA	NA	NA	0.0321199	0.149798	NA	NA	NA	NA	336	NA	NA	NA	NA	0.550048	1	1	1	1	1	1	1	1	1	1	1	1	1	1	1	1	1	1	1	1	1	1	1	1	1
Robo2	0.0018776	-0.0012368	NA	NA	NA	NA	1	-1	NA	NA	NA	NA	0.0300675	0.0656599	NA	NA	NA	NA	336	NA	NA	NA	NA	0.528521	1	1	1	1	1	1	1	1	1	1	1	1	1	1	1	1	1	1	1	1	1	1	1	1	1
Btla	0.0014656	-0.000622	NA	NA	NA	NA	1	-1	NA	NA	NA	NA	0.0334442	0.106389	NA	NA	NA	NA	336	NA	NA	NA	NA	0.505917	1	1	1	1	1	1	1	1	1	1	1	1	1	1	1	1	1	1	1	1	1	1	1	1	1
Psmd1	0.00067752	-0.00095568	NA	NA	NA	NA	1	-1	NA	NA	NA	NA	0.0686368	0.0735284	NA	NA	NA	NA	342.069	NA	NA	NA	NA	0.200235	1	1	1	1	1	1	1	1	1	1	1	1	1	1	1	1	1	1	1	1	1	1	1	1	1
Cdc16	-0.00081763	0.0019374	-0.0053141	0.0013473	NA	NA	-1	1	-1	1	NA	NA	0.168001	0.0757674	0.100605	0.096188	NA	NA	168.003	342.275	412	NA	NA	0.230309	-1	-1	-1	-1	-1	-1	-1	-1	-1	-1	-1	-1	-1	-1	-1	-1	-1	-1	-1	-1	-1	-1	-1	-1	-1
Cxx1c	0.001706	-0.00084839	NA	NA	NA	NA	1	-1	NA	NA	NA	NA	0.0260988	0.0780654	NA	NA	NA	NA	343.996	NA	NA	NA	NA	0.620401	1	1	1	1	1	1	1	1	1	1	1	1	1	1	1	1	1	1	1	1	1	1	1	1	1
Melk	-0.0012293	0.0017196	-0.0035145	0.0014233	NA	NA	-1	1	-1	1	NA	NA	0.112979	0.059694	0.155768	0.070658	NA	NA	156	346.106	405.645	NA	NA	0.37854	-1	-1	-1	-1	-1	-1	-1	-1	-1	-1	-1	-1	-1	-1	-1	-1	-1	-1	-1	-1	-1	-1	-1	-1	-1
Cct2	-0.0008671	0.0010831	-0.0051441	0.00056027	NA	NA	-1	1	-1	1	NA	NA	0.14612	0.0763738	0.0883914	0.150587	NA	NA	145.793	346.648	408.55	NA	NA	0.354304	-1	-1	-1	-1	-1	-1	-1	-1	-1	-1	-1	-1	-1	-1	-1	-1	-1	-1	-1	-1	-1	-1	-1	-1	-1
Cxx1b	0.0012513	-0.0011184	NA	NA	NA	NA	1	-1	NA	NA	NA	NA	0.0573154	0.102771	NA	NA	NA	NA	347.831	NA	NA	NA	NA	0.217588	1	1	1	1	1	1	1	1	1	1	1	1	1	1	1	1	1	1	1	1	1	1	1	1	1
Plrg1	-0.00025463	0.0013379	-0.00040148	NA	NA	NA	0	1	-1	NA	NA	NA	0.266443	0.0854698	0.138594	NA	NA	NA	192.488	348.6	NA	NA	NA	0.269451	0	0	0	0	0	0	0	0	0	0	0	0	0	0	0	0	0	0	0	0	0	0	0	0	0
Gtf2i	0.0010415	-0.00047301	NA	NA	NA	NA	1	-1	NA	NA	NA	NA	0.030059	0.105066	NA	NA	NA	NA	351.833	NA	NA	NA	NA	0.555024	1	1	1	1	1	1	1	1	1	1	1	1	1	1	1	1	1	1	1	1	1	1	1	1	1
Pias3	0.00074099	-0.00051469	NA	NA	NA	NA	1	-1	NA	NA	NA	NA	0.055976	0.126643	NA	NA	NA	NA	351.999	NA	NA	NA	NA	0.235812	1	1	1	1	1	1	1	1	1	1	1	1	1	1	1	1	1	1	1	1	1	1	1	1	1
Lgals1	-0.00083551	0.0016307	-0.00054998	NA	NA	NA	-1	1	-1	NA	NA	NA	0.123685	0.0819685	0.12693	NA	NA	NA	189.648	351.999	NA	NA	NA	0.223355	-1	-1	-1	-1	-1	-1	-1	-1	-1	-1	-1	-1	-1	-1	-1	-1	-1	-1	-1	-1	-1	-1	-1	-1	-1
Mcm10	0.0012003	-0.00063105	NA	NA	NA	NA	1	-1	NA	NA	NA	NA	0.035922	0.112516	NA	NA	NA	NA	352	NA	NA	NA	NA	0.446979	1	1	1	1	1	1	1	1	1	1	1	1	1	1	1	1	1	1	1	1	1	1	1	1	1
Mcm3	0.00067949	-0.00024273	NA	NA	NA	NA	1	-1	NA	NA	NA	NA	0.0432957	0.184746	NA	NA	NA	NA	354.201	NA	NA	NA	NA	0.378883	1	1	1	1	1	1	1	1	1	1	1	1	1	1	1	1	1	1	1	1	1	1	1	1	1
Emd	-0.0022231	0.0018915	-0.0058577	0.010984	-0.0010633	NA	-1	1	-1	1	-1	NA	0.0913964	0.0591046	0.0947817	0.174389	0.179258	NA	139.983	354.575	424.329	458.343	NA	0.291461	-1	-1	-1	-1	-1	-1	-1	-1	-1	-1	-1	-1	-1	-1	-1	-1	-1	-1	-1	-1	-1	-1	-1	-1	-1
Fbxo5	0.00068646	-0.00041926	NA	NA	NA	NA	1	-1	NA	NA	NA	NA	0.0510217	0.140411	NA	NA	NA	NA	355.721	NA	NA	NA	NA	0.271181	1	1	1	1	1	1	1	1	1	1	1	1	1	1	1	1	1	1	1	1	1	1	1	1	1
Hmbs	-0.00082585	0.0015186	-0.0055892	0.00059933	NA	NA	-1	1	-1	1	NA	NA	0.111409	0.0658944	0.176776	0.126082	NA	NA	180.017	355.993	394.443	NA	NA	0.220175	-1	-1	-1	-1	-1	-1	-1	-1	-1	-1	-1	-1	-1	-1	-1	-1	-1	-1	-1	-1	-1	-1	-1	-1	-1
Taz	-0.00057215	0.0011901	-0.0003627	NA	NA	NA	-1	1	-1	NA	NA	NA	0.196863	0.0882409	0.176282	NA	NA	NA	164.022	355.996	NA	NA	NA	0.218751	-1	-1	-1	-1	-1	-1	-1	-1	-1	-1	-1	-1	-1	-1	-1	-1	-1	-1	-1	-1	-1	-1	-1	-1	-1
Tars	0.0033321	0.00089821	-0.0046671	-0.00030535	NA	NA	1	1	-1	0	NA	NA	0.0598426	0.073622	0.101982	0.265768	NA	NA	115.832	355.997	420.35	NA	NA	0.614846	1	1	1	1	1	1	1	1	1	1	1	1	1	1	1	1	1	1	1	1	1	1	1	1	1
Chchd4	-0.0018808	0.00065576	-0.00030612	NA	NA	NA	-1	1	-1	NA	NA	NA	0.0588303	0.107353	0.166416	NA	NA	NA	152.379	355.997	NA	NA	NA	0.252771	-1	-1	-1	-1	-1	-1	-1	-1	-1	-1	-1	-1	-1	-1	-1	-1	-1	-1	-1	-1	-1	-1	-1	-1	-1
Thap3	-0.0019237	0.0012934	-0.00055673	NA	NA	NA	-1	1	-1	NA	NA	NA	0.079777	0.0629568	0.118143	NA	NA	NA	141.017	355.999	NA	NA	NA	0.270175	-1	-1	-1	-1	-1	-1	-1	-1	-1	-1	-1	-1	-1	-1	-1	-1	-1	-1	-1	-1	-1	-1	-1	-1	-1
Ezh1	-0.0015238	0.0016092	-0.00097589	NA	NA	NA	-1	1	-1	NA	NA	NA	0.128312	0.0426352	0.0686047	NA	NA	NA	116	355.999	NA	NA	NA	0.450528	-1	-1	-1	-1	-1	-1	-1	-1	-1	-1	-1	-1	-1	-1	-1	-1	-1	-1	-1	-1	-1	-1	-1	-1	-1
Slc31a2	-0.002588	0.0014232	-0.0094675	0.00058048	NA	NA	-1	1	-1	1	NA	NA	0.0845674	0.0668755	0.147973	0.165807	NA	NA	127.991	356	389.002	NA	NA	0.250025	-1	-1	-1	-1	-1	-1	-1	-1	-1	-1	-1	-1	-1	-1	-1	-1	-1	-1	-1	-1	-1	-1	-1	-1	-1
Slc25a10	0.0017922	-0.0093425	5.5586e-05	NA	NA	NA	1	-1	0	NA	NA	NA	0.0262815	0.171698	0.446598	NA	NA	NA	356	390.351	NA	NA	NA	0.512931	1	1	1	1	1	1	1	1	1	1	1	1	1	1	1	1	1	1	1	1	1	1	1	1	1
Rfxank	0.00072824	-0.00037292	NA	NA	NA	NA	1	-1	NA	NA	NA	NA	0.0539997	0.165516	NA	NA	NA	NA	356	NA	NA	NA	NA	0.262788	1	1	1	1	1	1	1	1	1	1	1	1	1	1	1	1	1	1	1	1	1	1	1	1	1
Scnm1	-0.00049182	0.0028556	-0.00042425	NA	NA	NA	-1	1	-1	NA	NA	NA	0.120891	0.0888336	0.149504	NA	NA	NA	256.088	356	NA	NA	NA	0.356037	-1	-1	-1	-1	-1	-1	-1	-1	-1	-1	-1	-1	-1	-1	-1	-1	-1	-1	-1	-1	-1	-1	-1	-1	-1
Car3	0.0008401	-0.00038924	NA	NA	NA	NA	1	-1	NA	NA	NA	NA	0.0482347	0.169163	NA	NA	NA	NA	356	NA	NA	NA	NA	0.309839	1	1	1	1	1	1	1	1	1	1	1	1	1	1	1	1	1	1	1	1	1	1	1	1	1
Magel2	0.00079327	-0.0006386	NA	NA	NA	NA	1	-1	NA	NA	NA	NA	0.0550663	0.117581	NA	NA	NA	NA	356	NA	NA	NA	NA	0.231283	1	1	1	1	1	1	1	1	1	1	1	1	1	1	1	1	1	1	1	1	1	1	1	1	1
Zranb3	0.00012516	0.0017843	-0.00050863	NA	NA	NA	0	1	-1	NA	NA	NA	0.396606	0.0690428	0.141222	NA	NA	NA	183.054	356	NA	NA	NA	0.443024	0	0	0	0	0	0	0	0	0	0	0	0	0	0	0	0	0	0	0	0	0	0	0	0	0
Pbx3	0.00073044	-0.00062798	NA	NA	NA	NA	1	-1	NA	NA	NA	NA	0.0497423	0.100562	NA	NA	NA	NA	356	NA	NA	NA	NA	0.271603	1	1	1	1	1	1	1	1	1	1	1	1	1	1	1	1	1	1	1	1	1	1	1	1	1
Zbtb40	-0.0026028	0.00077434	-0.0012347	NA	NA	NA	-1	1	-1	NA	NA	NA	0.0917835	0.0879557	0.0580652	NA	NA	NA	107.639	356	NA	NA	NA	0.302956	-1	-1	-1	-1	-1	-1	-1	-1	-1	-1	-1	-1	-1	-1	-1	-1	-1	-1	-1	-1	-1	-1	-1	-1	-1
Slc43a2	-0.0029578	0.00078398	-0.00066354	NA	NA	NA	-1	1	-1	NA	NA	NA	0.0721832	0.119361	0.124006	NA	NA	NA	130.898	356	NA	NA	NA	0.211337	-1	-1	-1	-1	-1	-1	-1	-1	-1	-1	-1	-1	-1	-1	-1	-1	-1	-1	-1	-1	-1	-1	-1	-1	-1
Zfp326	0.00090587	-0.00061661	NA	NA	NA	NA	1	-1	NA	NA	NA	NA	0.0388179	0.0989137	NA	NA	NA	NA	356.001	NA	NA	NA	NA	0.393824	1	1	1	1	1	1	1	1	1	1	1	1	1	1	1	1	1	1	1	1	1	1	1	1	1
Wnk4	0.00079705	-0.00046135	NA	NA	NA	NA	1	-1	NA	NA	NA	NA	0.0437129	0.128151	NA	NA	NA	NA	356.001	NA	NA	NA	NA	0.344023	1	1	1	1	1	1	1	1	1	1	1	1	1	1	1	1	1	1	1	1	1	1	1	1	1
Alpl	0.00069868	0.0092087	-0.0047965	0.0010128	NA	NA	1	1	-1	1	NA	NA	0.063385	0.145864	0.123013	0.0951917	NA	NA	320	356.001	408	NA	NA	0.650368	1	1	1	1	1	1	1	1	1	1	1	1	1	1	1	1	1	1	1	1	1	1	1	1	1
Mettl16	0.000629	-0.0015932	NA	NA	NA	NA	1	-1	NA	NA	NA	NA	0.0854721	0.058518	NA	NA	NA	NA	356.006	NA	NA	NA	NA	0.248428	1	1	1	1	1	1	1	1	1	1	1	1	1	1	1	1	1	1	1	1	1	1	1	1	1
Prdx3	-0.0016389	0.0014371	-0.00047321	NA	NA	NA	-1	1	-1	NA	NA	NA	0.111875	0.0594856	0.149341	NA	NA	NA	132.692	356.006	NA	NA	NA	0.311181	-1	-1	-1	-1	-1	-1	-1	-1	-1	-1	-1	-1	-1	-1	-1	-1	-1	-1	-1	-1	-1	-1	-1	-1	-1
Slc35a2	-0.0016896	0.0020906	-0.00076399	NA	NA	NA	-1	1	-1	NA	NA	NA	0.0985579	0.0770428	0.126338	NA	NA	NA	172.735	356.018	NA	NA	NA	0.232796	-1	-1	-1	-1	-1	-1	-1	-1	-1	-1	-1	-1	-1	-1	-1	-1	-1	-1	-1	-1	-1	-1	-1	-1	-1
Psma1	-0.0010464	0.0015684	-0.0062635	0.00044008	NA	NA	-1	1	-1	1	NA	NA	0.121449	0.0551551	0.117056	0.188468	NA	NA	156	356.194	405.685	NA	NA	0.311423	-1	-1	-1	-1	-1	-1	-1	-1	-1	-1	-1	-1	-1	-1	-1	-1	-1	-1	-1	-1	-1	-1	-1	-1	-1
Wdr18	-4.4161e-05	0.0037713	-0.0068181	0.00075144	NA	NA	0	1	-1	1	NA	NA	0.439319	0.0854586	0.145554	0.138526	NA	NA	259.987	358.821	403.997	NA	NA	0.314033	0	0	0	0	0	0	0	0	0	0	0	0	0	0	0	0	0	0	0	0	0	0	0	0	0
Tmem126a	-0.0022807	0.001902	-0.0075768	0.00058509	NA	NA	-1	1	-1	1	NA	NA	0.0884752	0.051307	0.158476	0.180041	NA	NA	139.749	363.698	403.978	NA	NA	0.276158	-1	-1	-1	-1	-1	-1	-1	-1	-1	-1	-1	-1	-1	-1	-1	-1	-1	-1	-1	-1	-1	-1	-1	-1	-1
Msh3	0.00059475	-0.00050446	NA	NA	NA	NA	1	-1	NA	NA	NA	NA	0.0596421	0.125375	NA	NA	NA	NA	363.928	NA	NA	NA	NA	0.204787	1	1	1	1	1	1	1	1	1	1	1	1	1	1	1	1	1	1	1	1	1	1	1	1	1
Fbln1	7.2109e-05	0.0018435	-0.0074432	0.00093374	NA	NA	0	1	-1	1	NA	NA	0.447737	0.060196	0.199493	0.109964	NA	NA	171.092	363.974	398.517	NA	NA	0.380223	0	0	0	0	0	0	0	0	0	0	0	0	0	0	0	0	0	0	0	0	0	0	0	0	0
Sf3a3	0.00069955	-0.0017402	0.0011753	NA	NA	NA	1	-1	1	NA	NA	NA	0.0511664	0.139403	0.128996	NA	NA	NA	363.99	468	NA	NA	NA	0.245315	1	1	1	1	1	1	1	1	1	1	1	1	1	1	1	1	1	1	1	1	1	1	1	1	1
Csad	-0.0010566	0.0012495	-0.00069566	NA	NA	NA	-1	1	-1	NA	NA	NA	0.130361	0.0729063	0.104081	NA	NA	NA	153.362	363.992	NA	NA	NA	0.22225	-1	-1	-1	-1	-1	-1	-1	-1	-1	-1	-1	-1	-1	-1	-1	-1	-1	-1	-1	-1	-1	-1	-1	-1	-1
Exosc5	-0.00017612	0.0033821	-0.0089034	0.0013983	NA	NA	0	1	-1	1	NA	NA	0.305797	0.0858953	0.159808	0.0835996	NA	NA	259.478	363.999	400.345	NA	NA	0.294058	0	0	0	0	0	0	0	0	0	0	0	0	0	0	0	0	0	0	0	0	0	0	0	0	0
Fam212b	0.0008754	-0.0010689	NA	NA	NA	NA	1	-1	NA	NA	NA	NA	0.0587583	0.0881742	NA	NA	NA	NA	364	NA	NA	NA	NA	0.215189	1	1	1	1	1	1	1	1	1	1	1	1	1	1	1	1	1	1	1	1	1	1	1	1	1
Ldb1	-0.0008698	0.0011207	-0.00040787	NA	NA	NA	-1	1	-1	NA	NA	NA	0.167945	0.0673888	0.156262	NA	NA	NA	139.973	364	NA	NA	NA	0.274732	-1	-1	-1	-1	-1	-1	-1	-1	-1	-1	-1	-1	-1	-1	-1	-1	-1	-1	-1	-1	-1	-1	-1	-1	-1
Tbl3	-0.0010156	0.00157	-0.010687	0.0015729	NA	NA	-1	1	-1	1	NA	NA	0.181255	0.0559643	0.178679	0.0661726	NA	NA	130.368	364	392.813	NA	NA	0.349713	-1	-1	-1	-1	-1	-1	-1	-1	-1	-1	-1	-1	-1	-1	-1	-1	-1	-1	-1	-1	-1	-1	-1	-1	-1
Tufm	0.00061133	-0.00046134	NA	NA	NA	NA	1	-1	NA	NA	NA	NA	0.0567944	0.133088	NA	NA	NA	NA	364	NA	NA	NA	NA	0.226054	1	1	1	1	1	1	1	1	1	1	1	1	1	1	1	1	1	1	1	1	1	1	1	1	1
Hint1	-0.010015	-0.00078029	0.0025	-0.006243	0.016779	-0.0014009	-1	-1	1	-1	1	-1	0.125774	0.179394	0.065238	0.101339	0.139363	0.137103	39.298	205.425	364	430.457	455.999	0.396253	-1	-1	-1	-1	-1	-1	-1	-1	-1	-1	-1	-1	-1	-1	-1	-1	-1	-1	-1	-1	-1	-1	-1	-1	-1
Mapk12	-0.0010076	0.001273	-0.0068209	0.00142	-0.0023361	NA	-1	1	-1	1	-1	NA	0.0943263	0.0747303	0.152357	0.111121	0.167534	NA	180.784	364.001	403.31	533.472	NA	0.218416	-1	-1	-1	-1	-1	-1	-1	-1	-1	-1	-1	-1	-1	-1	-1	-1	-1	-1	-1	-1	-1	-1	-1	-1	-1
Lhpp	0.00099389	0.004535	-0.0080489	0.0014329	NA	NA	1	1	-1	1	NA	NA	0.032233	0.0886144	0.167454	0.038016	NA	NA	305.229	364.001	387.764	NA	NA	0.867744	1	1	1	1	1	1	1	1	1	1	1	1	1	1	1	1	1	1	1	1	1	1	1	1	1
Secisbp2	-0.0016344	0.0011322	-0.00072931	NA	NA	NA	-1	1	-1	NA	NA	NA	0.0978943	0.0618174	0.0924392	NA	NA	NA	131.726	364.002	NA	NA	NA	0.255307	-1	-1	-1	-1	-1	-1	-1	-1	-1	-1	-1	-1	-1	-1	-1	-1	-1	-1	-1	-1	-1	-1	-1	-1	-1
Mrps27	-0.00012574	0.002289	-0.010337	0.00049671	NA	NA	0	1	-1	1	NA	NA	0.335058	0.0803448	0.131655	0.160607	NA	NA	238.218	364.005	392.628	NA	NA	0.237849	0	0	0	0	0	0	0	0	0	0	0	0	0	0	0	0	0	0	0	0	0	0	0	0	0
Tecr	-0.0018697	0.0016967	-0.010009	0.0029857	-0.005559	NA	-1	1	-1	1	-1	NA	0.121985	0.0645414	0.141569	0.0846861	0.127301	NA	139.994	364.446	403.997	536.01	NA	0.243987	-1	-1	-1	-1	-1	-1	-1	-1	-1	-1	-1	-1	-1	-1	-1	-1	-1	-1	-1	-1	-1	-1	-1	-1	-1
Srm	-0.00041856	0.0021125	-0.0082415	0.0002085	NA	NA	-1	1	-1	0	NA	NA	0.154049	0.126229	0.15511	0.323169	NA	NA	259.857	364.622	403.209	NA	NA	0.244755	-1	-1	-1	-1	-1	-1	-1	-1	-1	-1	-1	-1	-1	-1	-1	-1	-1	-1	-1	-1	-1	-1	-1	-1	-1
Pgd	0.00083661	-0.0080602	0.00084506	NA	NA	NA	1	-1	1	NA	NA	NA	0.0572267	0.135734	0.142948	NA	NA	NA	364.726	407.984	NA	NA	NA	0.258879	1	1	1	1	1	1	1	1	1	1	1	1	1	1	1	1	1	1	1	1	1	1	1	1	1
Sf3b5	-0.00047944	0.0031006	-0.0087044	0.00072313	NA	NA	-1	1	-1	1	NA	NA	0.121781	0.0780353	0.182138	0.11636	NA	NA	259.997	364.778	394.948	NA	NA	0.24608	-1	-1	-1	-1	-1	-1	-1	-1	-1	-1	-1	-1	-1	-1	-1	-1	-1	-1	-1	-1	-1	-1	-1	-1	-1
Sepp1	-8.9165e-05	0.0025087	-0.0040688	0.010032	-0.00023426	NA	0	1	-1	1	0	NA	0.411454	0.026148	0.100978	0.114866	0.323871	NA	159.362	365.316	423.998	460.011	NA	0.877963	0	0	0	0	0	0	0	0	0	0	0	0	0	0	0	0	0	0	0	0	0	0	0	0	0
Cct4	-0.001362	0.00088892	-0.0076255	0.00047002	NA	NA	-1	1	-1	1	NA	NA	0.0705425	0.0668326	0.153342	0.126233	NA	NA	153.57	365.539	394.203	NA	NA	0.336469	-1	-1	-1	-1	-1	-1	-1	-1	-1	-1	-1	-1	-1	-1	-1	-1	-1	-1	-1	-1	-1	-1	-1	-1	-1
Hspa14	4.7552e-05	0.0015856	-0.0037341	0.0018102	NA	NA	0	1	-1	1	NA	NA	0.461483	0.0514748	0.134082	0.0597084	NA	NA	158.888	365.759	427.997	NA	NA	0.552428	0	0	0	0	0	0	0	0	0	0	0	0	0	0	0	0	0	0	0	0	0	0	0	0	0
Gpx1	-0.0016015	0.0015188	-0.010109	0.00056682	NA	NA	-1	1	-1	1	NA	NA	0.0687565	0.0763666	0.173214	0.155824	NA	NA	185.606	366.348	395.994	NA	NA	0.294256	-1	-1	-1	-1	-1	-1	-1	-1	-1	-1	-1	-1	-1	-1	-1	-1	-1	-1	-1	-1	-1	-1	-1	-1	-1
Rpl10	-0.0011665	0.0016455	-0.011342	0.00033524	NA	NA	-1	1	-1	0	NA	NA	0.0965957	0.0605013	0.149172	0.223445	NA	NA	174.69	366.58	394.204	NA	NA	0.295869	-1	-1	-1	-1	-1	-1	-1	-1	-1	-1	-1	-1	-1	-1	-1	-1	-1	-1	-1	-1	-1	-1	-1	-1	-1
Kpna2	-0.0004381	0.0012623	-0.0037165	0.00054158	NA	NA	-1	1	-1	1	NA	NA	0.193335	0.0614754	0.130862	0.155839	NA	NA	171.546	366.627	420.279	NA	NA	0.261263	-1	-1	-1	-1	-1	-1	-1	-1	-1	-1	-1	-1	-1	-1	-1	-1	-1	-1	-1	-1	-1	-1	-1	-1	-1
Nudt5	-0.0025421	0.00098326	-0.0038661	0.0057053	-5.1535e-05	NA	-1	1	-1	1	0	NA	0.130315	0.0457821	0.119276	0.171698	0.464117	NA	75.6816	367.074	427.999	464.115	NA	0.378919	-1	-1	-1	-1	-1	-1	-1	-1	-1	-1	-1	-1	-1	-1	-1	-1	-1	-1	1	1	1	1	1	1	1
Tkt	-0.0015258	0.0013335	-0.0098764	0.0013672	NA	NA	-1	1	-1	1	NA	NA	0.0992511	0.0761659	0.137298	0.079689	NA	NA	156.109	367.116	404.006	NA	NA	0.255782	-1	-1	-1	-1	-1	-1	-1	-1	-1	-1	-1	-1	-1	-1	-1	-1	-1	-1	-1	-1	-1	-1	-1	-1	-1
Psma5	-0.0069806	-2.8707e-05	0.0016841	-0.011895	-0.00014237	NA	-1	0	1	-1	0	NA	0.156915	0.479388	0.0860222	0.191067	0.362349	NA	39.9916	204.139	367.152	392.01	NA	0.293709	-1	-1	-1	-1	-1	-1	-1	-1	-1	-1	0	0	0	0	0	0	0	0	0	0	0	0	0	0	0
Cdc123	-0.0068997	0.0005356	0.016957	-0.015691	0.00051052	NA	-1	1	1	-1	1	NA	0.105857	0.0897929	0.155494	0.105243	0.152844	NA	48.005	345.437	367.173	393.722	NA	0.36951	-1	-1	-1	-1	-1	-1	-1	-1	-1	-1	-1	-1	1	1	1	1	1	1	1	1	1	1	1	1	1
Ndufs7	-0.0044641	0.00070253	-0.0087965	0.0019295	-0.0033558	NA	-1	1	-1	1	-1	NA	0.0991225	0.0650146	0.167872	0.0834647	0.103855	NA	65.5705	367.956	392	527.549	NA	0.270814	-1	-1	-1	-1	-1	-1	-1	-1	-1	-1	-1	-1	-1	-1	-1	-1	1	1	1	1	1	1	1	1	1
Cdk4	-0.00061134	0.0030284	-0.0086988	0.0014314	NA	NA	-1	1	-1	1	NA	NA	0.165792	0.0387802	0.123539	0.0724043	NA	NA	188	367.981	406.496	NA	NA	0.609846	-1	-1	-1	-1	-1	-1	-1	-1	-1	-1	-1	-1	-1	-1	-1	-1	-1	-1	-1	-1	-1	-1	-1	-1	-1
Lamp1	-0.00070469	0.001457	-0.0072164	0.00042486	NA	NA	-1	1	-1	0	NA	NA	0.16543	0.0639441	0.187216	0.200483	NA	NA	167.59	367.986	404.002	NA	NA	0.213794	-1	-1	-1	-1	-1	-1	-1	-1	-1	-1	-1	-1	-1	-1	-1	-1	-1	-1	-1	-1	-1	-1	-1	-1	-1
Eno1	-0.001314	0.0012842	-0.01037	0.00091283	NA	NA	-1	1	-1	1	NA	NA	0.0972797	0.0609153	0.152465	0.0928744	NA	NA	152.429	367.993	397.137	NA	NA	0.273529	-1	-1	-1	-1	-1	-1	-1	-1	-1	-1	-1	-1	-1	-1	-1	-1	-1	-1	-1	-1	-1	-1	-1	-1	-1
Gapdh	-0.00045415	0.001945	-0.0090768	0.0017329	-0.0062755	NA	0	1	-1	1	-1	NA	0.21902	0.0491398	0.128239	0.0778333	0.135985	NA	170.804	367.994	401.622	557.212	NA	0.447843	0	0	0	0	0	0	0	0	0	0	0	0	0	0	0	0	0	0	0	0	0	0	0	0	0
Phb	0.00018	0.0029408	-0.01781	0.0019918	NA	NA	0	1	-1	1	NA	NA	0.295679	0.0703508	0.132383	0.0472679	NA	NA	242.981	367.998	391.786	NA	NA	0.48439	0	0	0	0	0	0	0	0	0	0	0	0	0	0	0	0	0	0	0	0	0	0	0	0	0
Mrpl13	-0.00045853	0.0039102	-0.016554	0.0010336	NA	NA	-1	1	-1	1	NA	NA	0.143738	0.0662486	0.143129	0.0906719	NA	NA	258.601	368	389.886	NA	NA	0.339926	-1	-1	-1	-1	-1	-1	-1	-1	-1	-1	-1	-1	-1	-1	-1	-1	-1	-1	-1	-1	-1	-1	-1	-1	-1
Tmem261	-0.0018526	0.0012926	-0.0073354	0.0012622	-0.0058376	NA	-1	1	-1	1	-1	NA	0.0751042	0.0713355	0.188072	0.111327	0.136391	NA	156.389	368	396.122	555.827	NA	0.232513	-1	-1	-1	-1	-1	-1	-1	-1	-1	-1	-1	-1	-1	-1	-1	-1	-1	-1	-1	-1	-1	-1	-1	-1	-1
Isyna1	-0.00021554	0.0012722	-0.012665	-4.7002e-05	NA	NA	0	1	-1	0	NA	NA	0.361417	0.0703936	0.172305	0.448583	NA	NA	152.253	368.001	391.052	NA	NA	0.302302	0	0	0	0	0	0	0	0	0	0	0	0	0	0	0	0	0	0	0	0	0	0	0	0	0
Nup35	-0.0018648	0.0018797	-0.012622	0.0005927	NA	NA	-1	1	-1	1	NA	NA	0.0866896	0.0524517	0.189654	0.163357	NA	NA	156.006	368.001	392.064	NA	NA	0.262128	-1	-1	-1	-1	-1	-1	-1	-1	-1	-1	-1	-1	-1	-1	-1	-1	-1	-1	-1	-1	-1	-1	-1	-1	-1
Cdpf1	-0.00015036	0.0018453	-0.0081643	0.00093098	NA	NA	0	1	-1	1	NA	NA	0.391697	0.0783762	0.158796	0.137314	NA	NA	189.918	368.002	409.007	NA	NA	0.21065	0	0	0	0	0	0	0	0	0	0	0	0	0	0	0	0	0	0	0	0	0	0	0	0	0
Nxn	0.00050319	-0.011116	0.0001401	NA	NA	NA	1	-1	0	NA	NA	NA	0.0918969	0.181589	0.379469	NA	NA	NA	368.002	396.008	NA	NA	NA	0.315787	1	1	1	1	1	1	1	1	1	1	1	1	1	1	1	1	1	1	1	1	1	1	1	1	1
Cdc34	-0.00078729	0.0033155	-0.011537	0.00088397	NA	NA	-1	1	-1	1	NA	NA	0.0992751	0.0614227	0.161115	0.109188	NA	NA	237.399	368.005	395.514	NA	NA	0.331725	-1	-1	-1	-1	-1	-1	-1	-1	-1	-1	-1	-1	-1	-1	-1	-1	-1	-1	-1	-1	-1	-1	-1	-1	-1
Hspbp1	-0.0020504	0.0020657	-0.016978	0.0018211	NA	NA	-1	1	-1	1	NA	NA	0.097979	0.0556554	0.173154	0.0689632	NA	NA	151.338	368.006	393.748	NA	NA	0.298612	-1	-1	-1	-1	-1	-1	-1	-1	-1	-1	-1	-1	-1	-1	-1	-1	-1	-1	-1	-1	-1	-1	-1	-1	-1
Rps5	-0.0016203	0.0015515	-0.011063	0.00082481	NA	NA	-1	1	-1	1	NA	NA	0.0909694	0.0619957	0.167824	0.120451	NA	NA	157.964	368.008	396.304	NA	NA	0.239214	-1	-1	-1	-1	-1	-1	-1	-1	-1	-1	-1	-1	-1	-1	-1	-1	-1	-1	-1	-1	-1	-1	-1	-1	-1
Tor3a	-0.0011831	0.0018927	-0.010838	0.0005929	NA	NA	-1	1	-1	1	NA	NA	0.114195	0.0387206	0.144512	0.135691	NA	NA	147.059	368.018	399.345	NA	NA	0.424894	-1	-1	-1	-1	-1	-1	-1	-1	-1	-1	-1	-1	-1	-1	-1	-1	-1	-1	-1	-1	-1	-1	-1	-1	-1
Psmd7	0.00022029	-0.0028799	0.00028222	NA	NA	NA	1	-1	0	NA	NA	NA	0.173795	0.137907	0.35011	NA	NA	NA	368.019	449.802	NA	NA	NA	0.228484	1	1	1	1	1	1	1	1	1	1	1	1	1	1	1	1	1	1	1	1	1	1	1	1	1
Eif3d	-0.00043078	0.0023281	-0.013424	0.00075944	NA	NA	-1	1	-1	1	NA	NA	0.155965	0.0841829	0.110297	0.120499	NA	NA	240.05	368.024	396.983	NA	NA	0.280543	-1	-1	-1	-1	-1	-1	-1	-1	-1	-1	-1	-1	-1	-1	-1	-1	-1	-1	-1	-1	-1	-1	-1	-1	-1
Pold1	0.00014241	0.0022251	-0.0067345	0.00083348	NA	NA	0	1	-1	1	NA	NA	0.310807	0.0721896	0.157215	0.105928	NA	NA	240.001	368.089	407.413	NA	NA	0.360172	0	0	0	0	0	0	0	0	0	0	0	0	0	0	0	0	0	0	0	0	0	0	0	0	0
L3mbtl2	0.0008852	-0.002433	0.0015627	NA	NA	NA	1	-1	1	NA	NA	NA	0.052559	0.150362	0.130184	NA	NA	NA	369.57	460.002	NA	NA	NA	0.238888	1	1	1	1	1	1	1	1	1	1	1	1	1	1	1	1	1	1	1	1	1	1	1	1	1
Psmd8	-0.00091757	0.0014465	-0.0061267	0.001147	NA	NA	-1	1	-1	1	NA	NA	0.137053	0.0672234	0.133256	0.0995636	NA	NA	166.271	370.854	419.993	NA	NA	0.225695	-1	-1	-1	-1	-1	-1	-1	-1	-1	-1	-1	-1	-1	-1	-1	-1	-1	-1	-1	-1	-1	-1	-1	-1	-1
Mrpl43	-0.0013155	0.0025117	-0.0093069	0.00090577	NA	NA	-1	1	-1	1	NA	NA	0.0880435	0.0661523	0.186874	0.131907	NA	NA	206.128	370.993	399.996	NA	NA	0.247693	-1	-1	-1	-1	-1	-1	-1	-1	-1	-1	-1	-1	-1	-1	-1	-1	-1	-1	-1	-1	-1	-1	-1	-1	-1
Swi5	-0.010627	0.00066736	-0.0053176	0.016856	-0.0020077	NA	-1	1	-1	1	-1	NA	0.103562	0.0818778	0.13954	0.137705	0.0979264	NA	44.0061	374.31	429.016	458.313	NA	0.324566	-1	-1	-1	-1	-1	-1	-1	-1	-1	-1	-1	1	1	1	1	1	1	1	1	1	1	1	1	1	1
Klhdc4	0.00073959	-0.0024763	0.0011934	NA	NA	NA	1	-1	1	NA	NA	NA	0.0522113	0.168649	0.123777	NA	NA	NA	374.456	446.199	NA	NA	NA	0.245691	1	1	1	1	1	1	1	1	1	1	1	1	1	1	1	1	1	1	1	1	1	1	1	1	1
Ppp2ca	-0.00066453	0.00088105	-0.011605	0.00053735	NA	NA	-1	1	-1	1	NA	NA	0.136358	0.0675029	0.170141	0.114822	NA	NA	156.013	375.07	392.426	NA	NA	0.21302	-1	-1	-1	-1	-1	-1	-1	-1	-1	-1	-1	-1	-1	-1	-1	-1	-1	-1	-1	-1	-1	-1	-1	-1	-1
Pced1a	0.00092338	-0.00068426	NA	NA	NA	NA	1	-1	NA	NA	NA	NA	0.051235	0.143141	NA	NA	NA	NA	376	NA	NA	NA	NA	0.260438	1	1	1	1	1	1	1	1	1	1	1	1	1	1	1	1	1	1	1	1	1	1	1	1	1
Josd2	-0.004637	0.0019365	-0.011172	0.0011355	NA	NA	-1	1	-1	1	NA	NA	0.074782	0.0424065	0.197873	0.116299	NA	NA	102.66	377.133	404.367	NA	NA	0.366657	-1	-1	-1	-1	-1	-1	-1	-1	-1	-1	-1	-1	-1	-1	-1	-1	-1	-1	-1	-1	-1	-1	-1	-1	-1
Ctsa	-0.00026569	0.0011236	-0.0050933	0.0057755	-0.00040624	NA	0	1	-1	0	0	NA	0.274842	0.0643945	0.0999266	0.221207	0.264923	NA	168.465	377.825	432.427	467.999	NA	0.28731	0	0	0	0	0	0	0	0	0	0	0	0	0	0	0	0	0	0	0	0	0	0	0	0	0
Akr1b3	0.00045598	0.0018802	-0.011508	0.0019445	NA	NA	0	1	-1	1	NA	NA	0.268754	0.0398243	0.181784	0.0498644	NA	NA	140.001	378.767	400.678	NA	NA	0.702382	0	0	0	0	0	0	0	0	0	0	0	0	0	0	0	0	0	0	0	0	0	0	0	0	0
Trap1	-0.017787	0.0010805	-0.0057239	0.00096482	NA	NA	-1	1	-1	1	NA	NA	0.135751	0.0414104	0.183528	0.120773	NA	NA	22.6229	379.47	418.31	NA	NA	0.335605	-1	-1	-1	-1	-1	-1	1	1	1	1	1	1	1	1	1	1	1	1	1	1	1	1	1	1	1
Sigmar1	-0.0015001	0.00069357	-0.0020842	0.0016424	NA	NA	-1	1	-1	1	NA	NA	0.0723234	0.0881361	0.140203	0.076864	NA	NA	156.002	379.811	457.486	NA	NA	0.267183	-1	-1	-1	-1	-1	-1	-1	-1	-1	-1	-1	-1	-1	-1	-1	-1	-1	-1	-1	-1	-1	-1	-1	-1	-1
Sae1	0.00090275	-0.0023057	0.0019149	NA	NA	NA	1	-1	1	NA	NA	NA	0.0356396	0.154768	0.0755873	NA	NA	NA	380.556	460.014	NA	NA	NA	0.477578	1	1	1	1	1	1	1	1	1	1	1	1	1	1	1	1	1	1	1	1	1	1	1	1	1
Thg1l	0.00077071	-0.0003767	NA	NA	NA	NA	1	-1	NA	NA	NA	NA	0.0419674	0.183974	NA	NA	NA	NA	384.001	NA	NA	NA	NA	0.370889	1	1	1	1	1	1	1	1	1	1	1	1	1	1	1	1	1	1	1	1	1	1	1	1	1
Nkx1-2	0.0035707	0.0016271	-0.0020387	NA	NA	NA	1	1	-1	NA	NA	NA	0.02518	0.0297703	0.0266593	NA	NA	NA	156.001	385.021	NA	NA	NA	0.904825	1	1	1	1	1	1	1	1	1	1	1	1	1	1	1	1	1	1	1	1	1	1	1	1	1
Rnf44	-0.00057304	0.015824	-0.00087042	NA	NA	NA	-1	1	-1	NA	NA	NA	0.0695102	0.181617	0.0998811	NA	NA	NA	366.696	387.397	NA	NA	NA	0.292993	-1	-1	-1	-1	-1	-1	-1	-1	-1	-1	-1	-1	-1	-1	-1	-1	-1	-1	-1	-1	-1	-1	-1	-1	-1
Atad1	-0.00095602	0.018163	-0.00098143	NA	NA	NA	-1	1	-1	NA	NA	NA	0.0544747	0.159859	0.116982	NA	NA	NA	366.656	388.001	NA	NA	NA	0.262582	-1	-1	-1	-1	-1	-1	-1	-1	-1	-1	-1	-1	-1	-1	-1	-1	-1	-1	-1	-1	-1	-1	-1	-1	-1
Pafah2	0.0008439	-0.0011419	NA	NA	NA	NA	1	-1	NA	NA	NA	NA	0.0559303	0.101392	NA	NA	NA	NA	388.602	NA	NA	NA	NA	0.215888	1	1	1	1	1	1	1	1	1	1	1	1	1	1	1	1	1	1	1	1	1	1	1	1	1
Trim71	-0.0004232	0.012431	-0.0010764	NA	NA	NA	-1	1	-1	NA	NA	NA	0.0946996	0.147114	0.088091	NA	NA	NA	365.753	392	NA	NA	NA	0.27894	-1	-1	-1	-1	-1	-1	-1	-1	-1	-1	-1	-1	-1	-1	-1	-1	-1	-1	-1	-1	-1	-1	-1	-1	-1
Stxbp6	-0.00064616	0.002748	-0.00048797	NA	NA	NA	-1	1	-1	NA	NA	NA	0.0785543	0.115009	0.165752	NA	NA	NA	301.143	392.187	NA	NA	NA	0.222373	-1	-1	-1	-1	-1	-1	-1	-1	-1	-1	-1	-1	-1	-1	-1	-1	-1	-1	-1	-1	-1	-1	-1	-1	-1
Srsf10	7.7989e-05	0.011478	-0.0018242	NA	NA	NA	0	1	-1	NA	NA	NA	0.336979	0.166543	0.0564377	NA	NA	NA	366.331	392.282	NA	NA	NA	0.28319	0	0	0	0	0	0	0	0	0	0	0	0	0	0	0	0	0	0	0	0	0	0	0	0	0
Ankle1	-0.0031764	0.0011822	-0.00082905	NA	NA	NA	-1	1	-1	NA	NA	NA	0.173094	0.0389184	0.113454	NA	NA	NA	55.7459	398.426	NA	NA	NA	0.443805	-1	-1	-1	-1	-1	-1	-1	-1	-1	-1	-1	-1	-1	-1	-1	1	1	1	1	1	1	1	1	1	1
Cdc7	-0.0033062	0.007375	0.00052733	-0.00054617	NA	NA	-1	1	1	-1	NA	NA	0.0491135	0.151986	0.138131	0.152804	NA	NA	138.211	172.634	400.015	NA	NA	0.339152	-1	-1	-1	-1	-1	-1	-1	-1	-1	-1	-1	-1	-1	-1	-1	-1	-1	-1	-1	-1	-1	-1	-1	-1	-1
Kctd3	-0.0002907	0.0034567	-0.00097489	NA	NA	NA	-1	1	-1	NA	NA	NA	0.133779	0.0940286	0.0858004	NA	NA	NA	320.007	402.631	NA	NA	NA	0.345909	-1	-1	-1	-1	-1	-1	-1	-1	-1	-1	-1	-1	-1	-1	-1	-1	-1	-1	-1	-1	-1	-1	-1	-1	-1
Tceal8	0.0018482	-0.00036042	0.0048708	-0.0010096	NA	NA	1	0	1	-1	NA	NA	0.0604661	0.23471	0.130345	0.0870434	NA	NA	170.777	349.083	403.133	NA	NA	0.524659	1	1	1	1	1	1	1	1	1	1	1	1	1	1	1	1	1	1	1	1	1	1	1	1	1
Pabpc1	0.0024156	0.00016379	-0.00066371	NA	NA	NA	1	1	-1	NA	NA	NA	0.106095	0.190157	0.104669	NA	NA	NA	79.9981	403.888	NA	NA	NA	0.239095	1	1	1	1	1	1	1	1	1	1	1	1	1	1	1	1	1	1	1	1	1	1	1	1	1
Cdh4	0.00069313	-0.00139	NA	NA	NA	NA	1	-1	NA	NA	NA	NA	0.043352	0.0648331	NA	NA	NA	NA	403.918	NA	NA	NA	NA	0.338592	1	1	1	1	1	1	1	1	1	1	1	1	1	1	1	1	1	1	1	1	1	1	1	1	1
Aen	-0.00071504	0.0037543	-0.00043229	NA	NA	NA	-1	1	-1	NA	NA	NA	0.0561431	0.138075	0.18754	NA	NA	NA	341.631	403.983	NA	NA	NA	0.237982	-1	-1	-1	-1	-1	-1	-1	-1	-1	-1	-1	-1	-1	-1	-1	-1	-1	-1	-1	-1	-1	-1	-1	-1	-1
Polr3d	-0.00082223	0.0096116	-0.0034635	0.0017799	NA	NA	-1	1	-1	1	NA	NA	0.0462272	0.123285	0.0924209	0.130028	NA	NA	367.322	404	490.381	NA	NA	0.315463	-1	-1	-1	-1	-1	-1	-1	-1	-1	-1	-1	-1	-1	-1	-1	-1	-1	-1	-1	-1	-1	-1	-1	-1	-1
Hmgn1	-0.00037617	0.0004479	0.012467	-0.00089488	NA	NA	-1	0	1	-1	NA	NA	0.159176	0.382235	0.161753	0.130725	NA	NA	291.319	381.619	410.29	NA	NA	0.421603	-1	-1	-1	-1	-1	-1	-1	-1	-1	-1	-1	-1	-1	-1	-1	-1	-1	-1	-1	-1	-1	-1	-1	-1	-1
Pot1b	0.00096089	-0.00073423	NA	NA	NA	NA	1	-1	NA	NA	NA	NA	0.0424262	0.168349	NA	NA	NA	NA	412.001	NA	NA	NA	NA	0.340725	1	1	1	1	1	1	1	1	1	1	1	1	1	1	1	1	1	1	1	1	1	1	1	1	1
Magi1	0.00057053	-0.0005559	NA	NA	NA	NA	1	-1	NA	NA	NA	NA	0.0515558	0.162138	NA	NA	NA	NA	412.009	NA	NA	NA	NA	0.244489	1	1	1	1	1	1	1	1	1	1	1	1	1	1	1	1	1	1	1	1	1	1	1	1	1
Tra2a	-0.00023758	0.0059247	-0.0021846	NA	NA	NA	-1	1	-1	NA	NA	NA	0.180407	0.126686	0.0615036	NA	NA	NA	362.796	415.975	NA	NA	NA	0.214547	-1	-1	-1	-1	-1	-1	-1	-1	-1	-1	-1	-1	-1	-1	-1	-1	-1	-1	-1	-1	-1	-1	-1	-1	-1
Exosc7	-0.00077198	0.0023458	-0.00060503	NA	NA	NA	-1	1	-1	NA	NA	NA	0.0838363	0.0920442	0.186018	NA	NA	NA	287.902	415.999	NA	NA	NA	0.235465	-1	-1	-1	-1	-1	-1	-1	-1	-1	-1	-1	-1	-1	-1	-1	-1	-1	-1	-1	-1	-1	-1	-1	-1	-1
Snrpf	-0.00043752	0.0029768	-0.00075608	NA	NA	NA	-1	1	-1	NA	NA	NA	0.161836	0.0990299	0.190732	NA	NA	NA	296.018	416	NA	NA	NA	0.258825	-1	-1	-1	-1	-1	-1	-1	-1	-1	-1	-1	-1	-1	-1	-1	-1	-1	-1	-1	-1	-1	-1	-1	-1	-1
Ccdc84	7.7612e-05	0.0072111	-0.0015851	NA	NA	NA	0	1	-1	NA	NA	NA	0.34307	0.191219	0.0824899	NA	NA	NA	378.582	416	NA	NA	NA	0.207843	0	0	0	0	0	0	0	0	0	0	0	0	0	0	0	0	0	0	0	0	0	0	0	0	0
Uhrf2	0.0023087	0.00063232	-0.00082338	NA	NA	NA	1	1	-1	NA	NA	NA	0.0452617	0.114933	0.126767	NA	NA	NA	185.277	416.008	NA	NA	NA	0.61307	1	1	1	1	1	1	1	1	1	1	1	1	1	1	1	1	1	1	1	1	1	1	1	1	1
Chfr	0.00068881	-0.00063963	0.007974	NA	NA	NA	1	-1	1	NA	NA	NA	0.0403644	0.192859	0.113675	NA	NA	NA	416.066	563.409	NA	NA	NA	0.428925	1	1	1	1	1	1	1	1	1	1	1	1	1	1	1	1	1	1	1	1	1	1	1	1	1
Slmo2	-0.00077776	0.0058428	-0.0021941	0.004141	NA	NA	-1	1	-1	1	NA	NA	0.0694774	0.105864	0.128641	0.144426	NA	NA	348.102	418.016	536.119	NA	NA	0.276722	-1	-1	-1	-1	-1	-1	-1	-1	-1	-1	-1	-1	-1	-1	-1	-1	-1	-1	-1	-1	-1	-1	-1	-1	-1
Ube2e2	-2.6207e-05	0.0024858	-0.00068839	NA	NA	NA	0	1	-1	NA	NA	NA	0.4464	0.107882	0.153205	NA	NA	NA	319.994	420.001	NA	NA	NA	0.313983	0	0	0	0	0	0	0	0	0	0	0	0	0	0	0	0	0	0	0	0	0	0	0	0	0
Aifm1	0.0010815	-0.0013394	0.0054031	NA	NA	NA	1	-1	1	NA	NA	NA	0.0337726	0.154747	0.145852	NA	NA	NA	421.567	549.028	NA	NA	NA	0.471345	1	1	1	1	1	1	1	1	1	1	1	1	1	1	1	1	1	1	1	1	1	1	1	1	1
Tmed2	-0.0010921	0.0024692	-0.0005785	NA	NA	NA	-1	1	-1	NA	NA	NA	0.046463	0.106732	0.18827	NA	NA	NA	318.457	423.372	NA	NA	NA	0.285066	-1	-1	-1	-1	-1	-1	-1	-1	-1	-1	-1	-1	-1	-1	-1	-1	-1	-1	-1	-1	-1	-1	-1	-1	-1
Ube2k	-0.001132	0.0029458	-0.0006939	NA	NA	NA	-1	1	-1	NA	NA	NA	0.0494747	0.108622	0.187265	NA	NA	NA	327.974	423.994	NA	NA	NA	0.257262	-1	-1	-1	-1	-1	-1	-1	-1	-1	-1	-1	-1	-1	-1	-1	-1	-1	-1	-1	-1	-1	-1	-1	-1	-1
Sf3a1	0.00018882	0.0027452	-0.0014483	NA	NA	NA	1	1	-1	NA	NA	NA	0.180554	0.139972	0.0724983	NA	NA	NA	349.813	423.999	NA	NA	NA	0.279562	1	1	1	1	1	1	1	1	1	1	1	1	1	1	1	1	1	1	1	1	1	1	1	1	1
Peg3	0.0010986	-0.00097157	NA	NA	NA	NA	1	-1	NA	NA	NA	NA	0.019554	0.0798809	NA	NA	NA	NA	424	NA	NA	NA	NA	0.715653	1	1	1	1	1	1	1	1	1	1	1	1	1	1	1	1	1	1	1	1	1	1	1	1	1
Tbca	-0.00069513	0.0056776	-0.0019633	0.0056277	NA	NA	-1	1	-1	1	NA	NA	0.0796734	0.0802417	0.141345	0.129508	NA	NA	341.622	426.537	543.472	NA	NA	0.428676	-1	-1	-1	-1	-1	-1	-1	-1	-1	-1	-1	-1	-1	-1	-1	-1	-1	-1	-1	-1	-1	-1	-1	-1	-1
Akap8l	-0.00094175	0.0013051	-0.00065185	NA	NA	NA	-1	1	-1	NA	NA	NA	0.0581155	0.0877076	0.165234	NA	NA	NA	271.845	431.902	NA	NA	NA	0.230746	-1	-1	-1	-1	-1	-1	-1	-1	-1	-1	-1	-1	-1	-1	-1	-1	-1	-1	-1	-1	-1	-1	-1	-1	-1
Cstf3	-0.0010534	0.0011255	-0.001102	NA	NA	NA	-1	1	-1	NA	NA	NA	0.102162	0.0674845	0.121879	NA	NA	NA	191.999	431.979	NA	NA	NA	0.205079	-1	-1	-1	-1	-1	-1	-1	-1	-1	-1	-1	-1	-1	-1	-1	-1	-1	-1	-1	-1	-1	-1	-1	-1	-1
Phf21a	0.0008226	-0.0010903	NA	NA	NA	NA	1	-1	NA	NA	NA	NA	0.046069	0.134841	NA	NA	NA	NA	432	NA	NA	NA	NA	0.283795	1	1	1	1	1	1	1	1	1	1	1	1	1	1	1	1	1	1	1	1	1	1	1	1	1
Pdzk1	0.00099231	-0.00072891	NA	NA	NA	NA	1	-1	NA	NA	NA	NA	0.0346508	0.182371	NA	NA	NA	NA	432.004	NA	NA	NA	NA	0.440398	1	1	1	1	1	1	1	1	1	1	1	1	1	1	1	1	1	1	1	1	1	1	1	1	1
Fras1	0.00044316	0.0019241	-0.00078756	NA	NA	NA	0	1	-1	NA	NA	NA	0.220077	0.0266637	0.149035	NA	NA	NA	162.852	439.999	NA	NA	NA	0.792504	0	0	0	0	0	0	0	0	0	0	0	0	0	0	0	0	0	0	0	0	0	0	0	0	0
Bcl9	-0.0011683	0.00097011	-0.0016759	NA	NA	NA	0	1	-1	NA	NA	NA	0.211697	0.0644344	0.105146	NA	NA	NA	112.305	440.04	NA	NA	NA	0.205972	0	0	0	0	0	0	0	0	0	0	0	0	0	0	0	0	0	0	0	0	0	0	0	0	0
Zmynd8	0.00053419	-0.0013462	NA	NA	NA	NA	1	-1	NA	NA	NA	NA	0.0501951	0.100759	NA	NA	NA	NA	444	NA	NA	NA	NA	0.241651	1	1	1	1	1	1	1	1	1	1	1	1	1	1	1	1	1	1	1	1	1	1	1	1	1
Ndufs6	-0.0009319	0.0015496	-0.00071919	NA	NA	NA	-1	1	-1	NA	NA	NA	0.0869229	0.0706148	0.199395	NA	NA	NA	242.867	444.559	NA	NA	NA	0.261642	-1	-1	-1	-1	-1	-1	-1	-1	-1	-1	-1	-1	-1	-1	-1	-1	-1	-1	-1	-1	-1	-1	-1	-1	-1
Basp1	-0.00094321	0.0021535	-0.0012167	NA	NA	NA	-1	1	-1	NA	NA	NA	0.0490616	0.109206	0.130898	NA	NA	NA	336.909	453.102	NA	NA	NA	0.261688	-1	-1	-1	-1	-1	-1	-1	-1	-1	-1	-1	-1	-1	-1	-1	-1	-1	-1	-1	-1	-1	-1	-1	-1	-1
Mast4	0.012442	-0.00018061	0.0024428	-0.00077029	NA	NA	1	0	1	-1	NA	NA	0.163288	0.229219	0.0718995	0.175327	NA	NA	24.1436	323.065	455.408	NA	NA	0.497372	1	1	1	1	1	1	0	0	0	0	0	0	0	0	0	0	0	0	0	0	0	0	0	0	0
Ndufab1	0.00016904	0.0034279	-0.0015898	NA	NA	NA	0	1	-1	NA	NA	NA	0.210683	0.137576	0.115116	NA	NA	NA	383.642	456	NA	NA	NA	0.249095	0	0	0	0	0	0	0	0	0	0	0	0	0	0	0	0	0	0	0	0	0	0	0	0	0
Uqcrb	-0.00058298	0.0018009	-0.0014717	NA	NA	NA	-1	1	-1	NA	NA	NA	0.116953	0.0800935	0.124694	NA	NA	NA	279.739	456.001	NA	NA	NA	0.214365	-1	-1	-1	-1	-1	-1	-1	-1	-1	-1	-1	-1	-1	-1	-1	-1	-1	-1	-1	-1	-1	-1	-1	-1	-1
Tmem5	-0.00052192	0.0015761	-0.00075773	NA	NA	NA	-1	1	-1	NA	NA	NA	0.0978651	0.073046	0.183415	NA	NA	NA	283.999	457.984	NA	NA	NA	0.295646	-1	-1	-1	-1	-1	-1	-1	-1	-1	-1	-1	-1	-1	-1	-1	-1	-1	-1	-1	-1	-1	-1	-1	-1	-1
Ranbp1	-0.00025407	0.0023593	-0.0017096	NA	NA	NA	0	1	-1	NA	NA	NA	0.232398	0.0721125	0.130391	NA	NA	NA	293.989	460.117	NA	NA	NA	0.324764	0	0	0	0	0	0	0	0	0	0	0	0	0	0	0	0	0	0	0	0	0	0	0	0	0
Tmsb10	-0.023108	-0.0006437	0.0018088	-0.0015598	NA	NA	-1	-1	1	-1	NA	NA	0.113176	0.0986762	0.0976934	0.118504	NA	NA	21.4481	309.307	460.125	NA	NA	0.303363	-1	-1	-1	-1	-1	-1	-1	-1	-1	-1	-1	-1	-1	-1	-1	-1	-1	-1	-1	-1	-1	-1	-1	-1	-1
Mcm4	0.0010028	-0.00090494	NA	NA	NA	NA	1	-1	NA	NA	NA	NA	0.0217933	0.14241	NA	NA	NA	NA	461.804	NA	NA	NA	NA	0.665073	1	1	1	1	1	1	1	1	1	1	1	1	1	1	1	1	1	1	1	1	1	1	1	1	1
Pten	8.9282e-05	0.0017208	-0.0010552	NA	NA	NA	0	1	-1	NA	NA	NA	0.268873	0.110304	0.123786	NA	NA	NA	354.591	466.499	NA	NA	NA	0.313513	0	0	0	0	0	0	0	0	0	0	0	0	0	0	0	0	0	0	0	0	0	0	0	0	0
Pcbp3	-0.00094285	0.00087157	-0.0013616	NA	NA	NA	-1	1	-1	NA	NA	NA	0.0656666	0.107148	0.120747	NA	NA	NA	264.076	467.868	NA	NA	NA	0.201856	-1	-1	-1	-1	-1	-1	-1	-1	-1	-1	-1	-1	-1	-1	-1	-1	-1	-1	-1	-1	-1	-1	-1	-1	-1
Znrf2	0.00047716	-0.00078057	NA	NA	NA	NA	1	-1	NA	NA	NA	NA	0.0525169	0.191219	NA	NA	NA	NA	467.995	NA	NA	NA	NA	0.223505	1	1	1	1	1	1	1	1	1	1	1	1	1	1	1	1	1	1	1	1	1	1	1	1	1
Map2k1	-0.0013277	-0.00027356	0.0062731	-0.0013177	NA	NA	-1	-1	1	-1	NA	NA	0.109163	0.151577	0.14789	0.112841	NA	NA	132.92	429.634	467.999	NA	NA	0.303317	-1	-1	-1	-1	-1	-1	-1	-1	-1	-1	-1	-1	-1	-1	-1	-1	-1	-1	-1	-1	-1	-1	-1	-1	-1
Frem1	0.0010478	-0.0016174	NA	NA	NA	NA	1	-1	NA	NA	NA	NA	0.0270503	0.106739	NA	NA	NA	NA	468.001	NA	NA	NA	NA	0.546262	1	1	1	1	1	1	1	1	1	1	1	1	1	1	1	1	1	1	1	1	1	1	1	1	1
Hspb11	-0.001055	0.0014373	-0.0015828	NA	NA	NA	-1	1	-1	NA	NA	NA	0.0848846	0.0744609	0.133319	NA	NA	NA	240.971	468.001	NA	NA	NA	0.209337	-1	-1	-1	-1	-1	-1	-1	-1	-1	-1	-1	-1	-1	-1	-1	-1	-1	-1	-1	-1	-1	-1	-1	-1	-1
Pbx1	0.00081929	-0.00059879	NA	NA	NA	NA	1	-1	NA	NA	NA	NA	0.0224771	0.183813	NA	NA	NA	NA	468.001	NA	NA	NA	NA	0.660301	1	1	1	1	1	1	1	1	1	1	1	1	1	1	1	1	1	1	1	1	1	1	1	1	1
Klf13	-0.0015168	0.0012169	-0.0019283	NA	NA	NA	-1	1	-1	NA	NA	NA	0.0542257	0.0712585	0.10935	NA	NA	NA	236.001	471.968	NA	NA	NA	0.286659	-1	-1	-1	-1	-1	-1	-1	-1	-1	-1	-1	-1	-1	-1	-1	-1	-1	-1	-1	-1	-1	-1	-1	-1	-1
Zcchc9	-0.0022251	0.00080604	-0.0017879	NA	NA	NA	-1	1	-1	NA	NA	NA	0.0507226	0.0987978	0.122302	NA	NA	NA	206.157	471.99	NA	NA	NA	0.336928	-1	-1	-1	-1	-1	-1	-1	-1	-1	-1	-1	-1	-1	-1	-1	-1	-1	-1	-1	-1	-1	-1	-1	-1	-1
Ung	2.6291e-05	0.0016775	-0.0017094	NA	NA	NA	0	1	-1	NA	NA	NA	0.445577	0.0698178	0.102996	NA	NA	NA	301.381	473.09	NA	NA	NA	0.391982	0	0	0	0	0	0	0	0	0	0	0	0	0	0	0	0	0	0	0	0	0	0	0	0	0
Dnmt3b	0.0030159	0.00090625	-0.00086458	NA	NA	NA	1	1	-1	NA	NA	NA	0.0839854	0.0283303	0.15733	NA	NA	NA	80.0275	475.982	NA	NA	NA	0.744323	1	1	1	1	1	1	1	1	1	1	1	1	1	1	1	1	1	1	1	1	1	1	1	1	1
Mrpl51	-0.0057119	0.00084577	-0.0013801	NA	NA	NA	-1	1	-1	NA	NA	NA	0.0909922	0.0562393	0.181301	NA	NA	NA	75.4209	476.934	NA	NA	NA	0.241955	-1	-1	-1	-1	-1	-1	-1	-1	-1	-1	-1	-1	-1	-1	-1	-1	-1	-1	-1	1	1	1	1	1	1
1500012F01Rik	-0.0014498	0.0014199	-0.0013294	NA	NA	NA	-1	1	-1	NA	NA	NA	0.0573665	0.0633974	0.164749	NA	NA	NA	240.025	477.093	NA	NA	NA	0.294126	-1	-1	-1	-1	-1	-1	-1	-1	-1	-1	-1	-1	-1	-1	-1	-1	-1	-1	-1	-1	-1	-1	-1	-1	-1
Rpl31	-0.0012352	0.0010705	-0.0012302	NA	NA	NA	-1	1	-1	NA	NA	NA	0.0918195	0.0569966	0.166202	NA	NA	NA	188.342	478.136	NA	NA	NA	0.266378	-1	-1	-1	-1	-1	-1	-1	-1	-1	-1	-1	-1	-1	-1	-1	-1	-1	-1	-1	-1	-1	-1	-1	-1	-1
Enpp2	-7.9643e-06	0.0018755	-0.0009096	NA	NA	NA	0	1	-1	NA	NA	NA	0.494911	0.0202497	0.187069	NA	NA	NA	130.048	483.277	NA	NA	NA	0.831614	0	0	0	0	0	0	0	0	0	0	0	0	0	0	0	0	0	0	0	0	0	0	0	0	0
Tomm7	-0.017526	-0.00048285	0.0014863	-0.0016727	NA	NA	-1	-1	1	-1	NA	NA	0.146502	0.171472	0.0640482	0.143327	NA	NA	23.9999	254.425	483.884	NA	NA	0.341776	-1	-1	-1	-1	-1	-1	-1	-1	-1	-1	-1	-1	-1	-1	-1	-1	-1	-1	-1	-1	-1	-1	-1	-1	-1
Rpl22l1	-0.0015691	0.0011569	-0.0017243	NA	NA	NA	-1	1	-1	NA	NA	NA	0.107998	0.0612255	0.174545	NA	NA	NA	169.645	483.989	NA	NA	NA	0.21503	-1	-1	-1	-1	-1	-1	-1	-1	-1	-1	-1	-1	-1	-1	-1	-1	-1	-1	-1	-1	-1	-1	-1	-1	-1
Ndufc1	-0.0021361	0.0011119	-0.0025028	NA	NA	NA	-1	1	-1	NA	NA	NA	0.0874539	0.0667167	0.124926	NA	NA	NA	167.402	484	NA	NA	NA	0.200285	-1	-1	-1	-1	-1	-1	-1	-1	-1	-1	-1	-1	-1	-1	-1	-1	-1	-1	-1	-1	-1	-1	-1	-1	-1
Atp5l	-0.0013365	0.001317	-0.0014511	NA	NA	NA	-1	1	-1	NA	NA	NA	0.105179	0.0566374	0.182868	NA	NA	NA	187.539	484.005	NA	NA	NA	0.277202	-1	-1	-1	-1	-1	-1	-1	-1	-1	-1	-1	-1	-1	-1	-1	-1	-1	-1	-1	-1	-1	-1	-1	-1	-1
Mrpl40	-0.00099989	0.0012601	-0.002162	0.014884	NA	NA	-1	1	-1	1	NA	NA	0.136517	0.0417359	0.164726	0.129873	NA	NA	162.264	487.955	575.547	NA	NA	0.45893	-1	-1	-1	-1	-1	-1	-1	-1	-1	-1	-1	-1	-1	-1	-1	-1	-1	-1	-1	-1	-1	-1	-1	-1	-1
Gprc5b	0.0005567	-0.0017771	NA	NA	NA	NA	1	-1	NA	NA	NA	NA	0.0411416	0.12841	NA	NA	NA	NA	498.718	NA	NA	NA	NA	0.312241	1	1	1	1	1	1	1	1	1	1	1	1	1	1	1	1	1	1	1	1	1	1	1	1	1
Ndufb4	-0.0013223	0.0014532	-0.0028779	NA	NA	NA	-1	1	-1	NA	NA	NA	0.110573	0.0491782	0.132764	NA	NA	NA	186.769	504.001	NA	NA	NA	0.322539	-1	-1	-1	-1	-1	-1	-1	-1	-1	-1	-1	-1	-1	-1	-1	-1	-1	-1	-1	-1	-1	-1	-1	-1	-1
Serf2	-0.0014222	0.0016693	-0.0023572	NA	NA	NA	-1	1	-1	NA	NA	NA	0.0731995	0.0616648	0.190247	NA	NA	NA	248.005	512.116	NA	NA	NA	0.266869	-1	-1	-1	-1	-1	-1	-1	-1	-1	-1	-1	-1	-1	-1	-1	-1	-1	-1	-1	-1	-1	-1	-1	-1	-1
Tead2	-0.0013254	0.0010323	-0.0025538	NA	NA	NA	-1	1	-1	NA	NA	NA	0.0950785	0.0563951	0.146214	NA	NA	NA	187.991	514.693	NA	NA	NA	0.247096	-1	-1	-1	-1	-1	-1	-1	-1	-1	-1	-1	-1	-1	-1	-1	-1	-1	-1	-1	-1	-1	-1	-1	-1	-1
Net1	-0.0011474	0.00083286	-0.001647	NA	NA	NA	-1	1	-1	NA	NA	NA	0.119888	0.0363811	0.158367	NA	NA	NA	128.474	515.992	NA	NA	NA	0.457622	-1	-1	-1	-1	-1	-1	-1	-1	-1	-1	-1	-1	-1	-1	-1	-1	-1	-1	-1	-1	-1	-1	-1	-1	-1
Frat2	0.00064781	-0.001399	NA	NA	NA	NA	1	-1	NA	NA	NA	NA	0.0339939	0.188517	NA	NA	NA	NA	516	NA	NA	NA	NA	0.421936	1	1	1	1	1	1	1	1	1	1	1	1	1	1	1	1	1	1	1	1	1	1	1	1	1
Rnf145	-0.00093136	0.001362	-0.0027165	NA	NA	NA	-1	1	-1	NA	NA	NA	0.18072	0.0274034	0.124287	NA	NA	NA	125.533	516	NA	NA	NA	0.631381	-1	-1	-1	-1	-1	-1	-1	-1	-1	-1	-1	-1	-1	-1	-1	-1	-1	-1	-1	-1	-1	-1	-1	-1	-1
Tmem145	0.00088267	-0.0031286	NA	NA	NA	NA	1	-1	NA	NA	NA	NA	0.0329614	0.129748	NA	NA	NA	NA	516.001	NA	NA	NA	NA	0.414698	1	1	1	1	1	1	1	1	1	1	1	1	1	1	1	1	1	1	1	1	1	1	1	1	1
Ldb2	0.00078825	-0.0030327	NA	NA	NA	NA	1	-1	NA	NA	NA	NA	0.0416496	0.138176	NA	NA	NA	NA	516.002	NA	NA	NA	NA	0.307015	1	1	1	1	1	1	1	1	1	1	1	1	1	1	1	1	1	1	1	1	1	1	1	1	1
Ss18	-0.0014399	0.00065992	-0.0022541	NA	NA	NA	-1	1	-1	NA	NA	NA	0.0457756	0.11114	0.153698	NA	NA	NA	266.105	516.005	NA	NA	NA	0.36291	-1	-1	-1	-1	-1	-1	-1	-1	-1	-1	-1	-1	-1	-1	-1	-1	-1	-1	-1	-1	-1	-1	-1	-1	-1
Hnrnpl	-0.00076547	0.001101	-0.0017333	NA	NA	NA	-1	1	-1	NA	NA	NA	0.117444	0.0506314	0.190217	NA	NA	NA	208.449	520.008	NA	NA	NA	0.348442	-1	-1	-1	-1	-1	-1	-1	-1	-1	-1	-1	-1	-1	-1	-1	-1	-1	-1	-1	-1	-1	-1	-1	-1	-1
Dtx3l	-0.0035501	0.00029065	-0.0016404	NA	NA	NA	-1	1	-1	NA	NA	NA	0.0307747	0.128102	0.173675	NA	NA	NA	168.225	520.016	NA	NA	NA	0.648413	-1	-1	-1	-1	-1	-1	-1	-1	-1	-1	-1	-1	-1	-1	-1	-1	-1	-1	-1	-1	-1	-1	-1	-1	-1
Acsf3	0.00044425	-0.0023816	NA	NA	NA	NA	1	-1	NA	NA	NA	NA	0.0497879	0.17813	NA	NA	NA	NA	531.998	NA	NA	NA	NA	0.221483	1	1	1	1	1	1	1	1	1	1	1	1	1	1	1	1	1	1	1	1	1	1	1	1	1
Mif	-0.002365	0.00075598	-0.0028583	NA	NA	NA	-1	1	-1	NA	NA	NA	0.0654377	0.048845	0.15733	NA	NA	NA	144.887	535.138	NA	NA	NA	0.318644	-1	-1	-1	-1	-1	-1	-1	-1	-1	-1	-1	-1	-1	-1	-1	-1	-1	-1	-1	-1	-1	-1	-1	-1	-1
Bnip3	-0.00017601	0.00088065	0.0028492	-0.0039708	NA	NA	0	1	1	-1	NA	NA	0.379801	0.0617298	0.063757	0.126926	NA	NA	147.85	416.009	540	NA	NA	0.716895	0	0	0	0	0	0	0	0	0	0	0	0	0	0	0	0	0	0	0	0	0	0	0	0	0
Rgma	0.0013349	-0.0054886	NA	NA	NA	NA	1	-1	NA	NA	NA	NA	0.0167158	0.103416	NA	NA	NA	NA	540	NA	NA	NA	NA	0.735006	1	1	1	1	1	1	1	1	1	1	1	1	1	1	1	1	1	1	1	1	1	1	1	1	1
Ttc14	0.00054085	-0.0040613	NA	NA	NA	NA	1	-1	NA	NA	NA	NA	0.0324544	0.109712	NA	NA	NA	NA	542.95	NA	NA	NA	NA	0.413933	1	1	1	1	1	1	1	1	1	1	1	1	1	1	1	1	1	1	1	1	1	1	1	1	1
Gdpd2	-0.00017789	0.00088302	-0.0040898	NA	NA	NA	0	1	-1	NA	NA	NA	0.359199	0.0453462	0.13633	NA	NA	NA	172.176	544.008	NA	NA	NA	0.397642	0	0	0	0	0	0	0	0	0	0	0	0	0	0	0	0	0	0	0	0	0	0	0	0	0
Cxcl12	0.0005082	0.0029365	-0.0019393	0.01095	-0.0038696	NA	1	1	0	1	-1	NA	0.0531292	0.0361315	0.252318	0.100234	0.0995576	NA	334.574	473.054	518.325	546.225	NA	0.904786	1	1	1	1	1	1	1	1	1	1	1	1	1	1	1	1	1	1	1	1	1	1	1	1	1
Cyp4f15	0.00014179	0.0011105	-0.0048111	NA	NA	NA	0	1	-1	NA	NA	NA	0.331667	0.0475503	0.147171	NA	NA	NA	236.394	547.996	NA	NA	NA	0.458383	0	0	0	0	0	0	0	0	0	0	0	0	0	0	0	0	0	0	0	0	0	0	0	0	0
Mn1	0.00090125	-0.005571	NA	NA	NA	NA	1	-1	NA	NA	NA	NA	0.0334547	0.148841	NA	NA	NA	NA	547.996	NA	NA	NA	NA	0.399574	1	1	1	1	1	1	1	1	1	1	1	1	1	1	1	1	1	1	1	1	1	1	1	1	1
Fbxl20	-0.0025146	0.0011613	-0.005028	NA	NA	NA	-1	1	-1	NA	NA	NA	0.0773439	0.0312811	0.148229	NA	NA	NA	133.574	548	NA	NA	NA	0.478392	-1	-1	-1	-1	-1	-1	-1	-1	-1	-1	-1	-1	-1	-1	-1	-1	-1	-1	-1	-1	-1	-1	-1	-1	-1
Sox2	0.00051831	-0.0039443	NA	NA	NA	NA	1	-1	NA	NA	NA	NA	0.0350556	0.129249	NA	NA	NA	NA	548	NA	NA	NA	NA	0.374905	1	1	1	1	1	1	1	1	1	1	1	1	1	1	1	1	1	1	1	1	1	1	1	1	1
Polr2j	-0.0013478	0.00071747	-0.0055285	NA	NA	NA	-1	1	-1	NA	NA	NA	0.106098	0.0568797	0.138781	NA	NA	NA	164.015	550.508	NA	NA	NA	0.21392	-1	-1	-1	-1	-1	-1	-1	-1	-1	-1	-1	-1	-1	-1	-1	-1	-1	-1	-1	-1	-1	-1	-1	-1	-1
Cox8a	-0.0030372	0.00062017	-0.0066355	NA	NA	NA	-1	1	-1	NA	NA	NA	0.0805858	0.0762518	0.164718	NA	NA	NA	136.594	552	NA	NA	NA	0.20387	-1	-1	-1	-1	-1	-1	-1	-1	-1	-1	-1	-1	-1	-1	-1	-1	-1	-1	-1	-1	-1	-1	-1	-1	-1
Mllt1	0.0025103	0.00017151	-0.0063941	NA	NA	NA	1	1	-1	NA	NA	NA	0.0835375	0.192026	0.180096	NA	NA	NA	128.001	560.709	NA	NA	NA	0.287936	1	1	1	1	1	1	1	1	1	1	1	1	1	1	1	1	1	1	1	1	1	1	1	1	1
Ptch1	0.00085788	-0.0088391	NA	NA	NA	NA	1	-1	NA	NA	NA	NA	0.0276144	0.130573	NA	NA	NA	NA	561.86	NA	NA	NA	NA	0.486823	1	1	1	1	1	1	1	1	1	1	1	1	1	1	1	1	1	1	1	1	1	1	1	1	1
Leng8	-0.00034554	0.00097275	-0.012595	NA	NA	NA	-1	1	-1	NA	NA	NA	0.137677	0.0641067	0.0958061	NA	NA	NA	300	566.504	NA	NA	NA	0.252588	-1	-1	-1	-1	-1	-1	-1	-1	-1	-1	-1	-1	-1	-1	-1	-1	-1	-1	-1	-1	-1	-1	-1	-1	-1
Adm	-0.00022656	0.0019814	-0.0096343	NA	NA	NA	-1	1	-1	NA	NA	NA	0.188656	0.0365725	0.150171	NA	NA	NA	323.622	567.998	NA	NA	NA	0.550104	-1	-1	-1	-1	-1	-1	-1	-1	-1	-1	-1	-1	-1	-1	-1	-1	-1	-1	-1	-1	-1	-1	-1	-1	-1
Mplkip	-0.00079993	0.00083431	-0.0091902	NA	NA	NA	-1	1	-1	NA	NA	NA	0.172601	0.0517036	0.183339	NA	NA	NA	170.355	568	NA	NA	NA	0.250389	-1	-1	-1	-1	-1	-1	-1	-1	-1	-1	-1	-1	-1	-1	-1	-1	-1	-1	-1	-1	-1	-1	-1	-1	-1
Pdk1	-0.00042122	0.00031895	0.0025103	-0.014067	NA	NA	0	1	1	-1	NA	NA	0.402575	0.139943	0.0464112	0.103536	NA	NA	75.0073	391.993	570.348	NA	NA	0.608581	0	0	0	0	0	0	0	0	0	0	0	0	0	0	0	0	0	0	1	1	1	1	1	1	1
Rab11fip1	-0.00017215	0.001221	-0.0078105	NA	NA	NA	0	1	-1	NA	NA	NA	0.257026	0.0389948	0.162244	NA	NA	NA	267.989	570.45	NA	NA	NA	0.496152	0	0	0	0	0	0	0	0	0	0	0	0	0	0	0	0	0	0	0	0	0	0	0	0	0
Tmem132a	0.0005237	-0.0081516	NA	NA	NA	NA	1	-1	NA	NA	NA	NA	0.0375743	0.163204	NA	NA	NA	NA	571.736	NA	NA	NA	NA	0.333169	1	1	1	1	1	1	1	1	1	1	1	1	1	1	1	1	1	1	1	1	1	1	1	1	1
Dhdh	-0.0020423	0.00062571	-0.0085332	NA	NA	NA	-1	1	-1	NA	NA	NA	0.0970611	0.0424295	0.181505	NA	NA	NA	113.683	571.999	NA	NA	NA	0.308334	-1	-1	-1	-1	-1	-1	-1	-1	-1	-1	-1	-1	-1	-1	-1	-1	-1	-1	-1	-1	-1	-1	-1	-1	-1
Rcor2	0.00060796	-0.013563	NA	NA	NA	NA	1	-1	NA	NA	NA	NA	0.0430669	0.162115	NA	NA	NA	NA	573.533	NA	NA	NA	NA	0.273712	1	1	1	1	1	1	1	1	1	1	1	1	1	1	1	1	1	1	1	1	1	1	1	1	1
Tbl2	-0.00069878	0.00078981	-0.010308	NA	NA	NA	0	1	-1	NA	NA	NA	0.216364	0.0331506	0.183946	NA	NA	NA	123.449	575.823	NA	NA	NA	0.46418	0	0	0	0	0	0	0	0	0	0	0	0	0	0	0	0	0	0	0	0	0	0	0	0	0
Inppl1	-0.001415	0.00091909	-0.012153	NA	NA	NA	-1	1	-1	NA	NA	NA	0.100654	0.0444621	0.166766	NA	NA	NA	171.975	575.865	NA	NA	NA	0.303954	-1	-1	-1	-1	-1	-1	-1	-1	-1	-1	-1	-1	-1	-1	-1	-1	-1	-1	-1	-1	-1	-1	-1	-1	-1
Celsr2	0.00048189	-0.015592	NA	NA	NA	NA	1	-1	NA	NA	NA	NA	0.0475362	0.158687	NA	NA	NA	NA	575.968	NA	NA	NA	NA	0.243324	1	1	1	1	1	1	1	1	1	1	1	1	1	1	1	1	1	1	1	1	1	1	1	1	1
Stx16	-0.0025766	0.00059128	-0.01252	NA	NA	NA	-1	1	-1	NA	NA	NA	0.120804	0.0421925	0.166551	NA	NA	NA	87.8023	576	NA	NA	NA	0.298936	-1	-1	-1	-1	-1	-1	-1	-1	-1	-1	-1	-1	-1	-1	-1	-1	-1	-1	-1	-1	-1	1	1	1	1
Adamts10	0.00055207	-0.020359	NA	NA	NA	NA	1	-1	NA	NA	NA	NA	0.0535052	0.157287	NA	NA	NA	NA	576	NA	NA	NA	NA	0.208012	1	1	1	1	1	1	1	1	1	1	1	1	1	1	1	1	1	1	1	1	1	1	1	1	1
Suv420h1	0.013481	-9.631e-05	-0.0019291	NA	NA	NA	1	0	-1	NA	NA	NA	0.14029	0.297917	0.116206	NA	NA	NA	31.9508	468.001	NA	NA	NA	0.206427	1	1	1	1	1	1	1	1	0	0	0	0	0	0	0	0	0	0	0	0	0	0	0	0	0
Spta1	0.010462	2.5529e-06	-0.0015175	NA	NA	NA	1	0	-1	NA	NA	NA	0.0617593	0.498877	0.0174233	NA	NA	NA	47.9904	156.195	NA	NA	NA	0.788822	1	1	1	1	1	1	1	1	1	1	1	1	1	0	0	0	0	0	0	0	0	0	0	0	0
Zbtb1	0.011426	-0.00016827	-0.0028271	-0.00022327	NA	NA	1	0	-1	-1	NA	NA	0.0532958	0.436265	0.0399691	0.180793	NA	NA	49.5311	146.128	308.409	NA	NA	0.787789	1	1	1	1	1	1	1	1	1	1	1	1	1	0	0	0	0	0	0	0	0	0	0	0	0
Sil1	0.0045625	-0.0018407	-0.0053551	0.00027976	NA	NA	1	0	-1	1	NA	NA	0.141912	0.261506	0.159433	0.126233	NA	NA	56.8617	127.923	178.231	NA	NA	0.341745	1	1	1	1	1	1	1	1	1	1	1	1	1	1	1	0	0	0	0	0	0	0	0	0	0
Sec61a1	0.0055021	0.00010429	-0.0030274	0.00060638	NA	NA	1	0	-1	1	NA	NA	0.12529	0.428216	0.0525771	0.178049	NA	NA	56.961	240.001	403.831	NA	NA	0.595193	1	1	1	1	1	1	1	1	1	1	1	1	1	1	1	0	0	0	0	0	0	0	0	0	0
Pcdh18	0.0067384	0.00013932	-0.0012073	7.9893e-06	NA	NA	1	0	-1	0	NA	NA	0.0492348	0.339874	0.0675367	0.495941	NA	NA	79.1222	284.007	484.025	NA	NA	0.58552	1	1	1	1	1	1	1	1	1	1	1	1	1	1	1	1	1	1	1	0	0	0	0	0	0
Rfwd3	0.0047465	0.00028013	-0.0011086	NA	NA	NA	1	0	-1	NA	NA	NA	0.0842047	0.281829	0.0564466	NA	NA	NA	85.8012	296	NA	NA	NA	0.375627	1	1	1	1	1	1	1	1	1	1	1	1	1	1	1	1	1	1	1	1	1	0	0	0	0
Dact1	0.0066471	-0.00029668	-0.01137	-0.00041675	NA	NA	1	0	-1	-1	NA	NA	0.0332922	0.427539	0.0713072	0.0612278	NA	NA	95.9558	156.001	196.144	NA	NA	0.82026	1	1	1	1	1	1	1	1	1	1	1	1	1	1	1	1	1	1	1	1	1	1	1	0	0
Pnma2	0.0010725	0.0076506	-0.00088749	0.00039235	NA	NA	1	0	-1	1	NA	NA	0.151745	0.211418	0.0859814	0.171229	NA	NA	124.008	156	375.697	NA	NA	0.37214	1	1	1	1	1	1	1	1	1	1	1	1	1	1	1	1	1	1	1	1	1	1	1	1	1
Sart1	0.0014484	-0.004251	-0.00021712	NA	NA	NA	1	0	-1	NA	NA	NA	0.060276	0.310691	0.0909872	NA	NA	NA	155.999	176.696	NA	NA	NA	0.219244	1	1	1	1	1	1	1	1	1	1	1	1	1	1	1	1	1	1	1	1	1	1	1	1	1
Zfp664	0.001485	-0.0038011	-0.00064	0.0015747	-9.1612e-05	NA	1	0	-1	1	0	NA	0.0645452	0.263217	0.154104	0.167631	0.380206	NA	155.999	185.794	334.769	409.695	NA	0.207643	1	1	1	1	1	1	1	1	1	1	1	1	1	1	1	1	1	1	1	1	1	1	1	1	1
Hip1r	0.0011167	-0.0023087	-0.00044463	0.00022091	NA	NA	1	0	-1	0	NA	NA	0.0792634	0.222308	0.10456	0.296156	NA	NA	155.999	201.73	441.519	NA	NA	0.311595	1	1	1	1	1	1	1	1	1	1	1	1	1	1	1	1	1	1	1	1	1	1	1	1	1
Trim35	0.0014628	-0.0033542	-0.00013221	NA	NA	NA	1	0	-1	NA	NA	NA	0.0616141	0.212854	0.154595	NA	NA	NA	156	193.975	NA	NA	NA	0.215086	1	1	1	1	1	1	1	1	1	1	1	1	1	1	1	1	1	1	1	1	1	1	1	1	1
Nes	0.0010677	-0.0056033	-0.00046692	NA	NA	NA	1	0	-1	NA	NA	NA	0.0867703	0.279644	0.0464435	NA	NA	NA	156.001	178.676	NA	NA	NA	0.489658	1	1	1	1	1	1	1	1	1	1	1	1	1	1	1	1	1	1	1	1	1	1	1	1	1
Mcc	0.0013369	-0.0068709	-0.00059771	NA	NA	NA	1	0	-1	NA	NA	NA	0.0864553	0.250303	0.0509447	NA	NA	NA	164.002	189.774	NA	NA	NA	0.479118	1	1	1	1	1	1	1	1	1	1	1	1	1	1	1	1	1	1	1	1	1	1	1	1	1
Peg10	0.0021986	1.4357e-05	-0.0012604	NA	NA	NA	1	0	-1	NA	NA	NA	0.0381039	0.46212	0.0931438	NA	NA	NA	169.67	468	NA	NA	NA	0.592118	1	1	1	1	1	1	1	1	1	1	1	1	1	1	1	1	1	1	1	1	1	1	1	1	1
Pik3r3	0.0039229	0.0002388	-0.0050059	-0.00010605	NA	NA	1	0	-1	0	NA	NA	0.0239096	0.418865	0.0855708	0.308318	NA	NA	179.956	259.976	326.562	NA	NA	0.744987	1	1	1	1	1	1	1	1	1	1	1	1	1	1	1	1	1	1	1	1	1	1	1	1	1
Ppp1r16a	0.0011665	-8.0101e-05	-0.0047298	NA	NA	NA	1	0	-1	NA	NA	NA	0.0520969	0.347693	0.188756	NA	NA	NA	259.964	559.996	NA	NA	NA	0.373248	1	1	1	1	1	1	1	1	1	1	1	1	1	1	1	1	1	1	1	1	1	1	1	1	1
Vcan	0.0017399	-0.0056301	-0.00064769	NA	NA	NA	1	0	-1	NA	NA	NA	0.0362527	0.274857	0.0946504	NA	NA	NA	285.329	315.836	NA	NA	NA	0.393528	1	1	1	1	1	1	1	1	1	1	1	1	1	1	1	1	1	1	1	1	1	1	1	1	1
Morc2a	0.0018515	-6.5208e-05	-0.0020429	NA	NA	NA	1	0	-1	NA	NA	NA	0.022877	0.443213	0.0742562	NA	NA	NA	307.025	467.997	NA	NA	NA	0.733453	1	1	1	1	1	1	1	1	1	1	1	1	1	1	1	1	1	1	1	1	1	1	1	1	1
Rps27l	-0.0023825	0.0020002	0.00029449	-0.0042342	NA	NA	-1	1	0	-1	NA	NA	0.0597073	0.0834732	0.247646	0.19796	NA	NA	171.929	319.996	552.025	NA	NA	0.343381	-1	-1	-1	-1	-1	-1	-1	-1	-1	-1	-1	-1	-1	-1	-1	-1	-1	-1	-1	-1	-1	-1	-1	-1	-1
2700060E02Rik	-0.0014404	0.0013005	0.0098793	-0.012729	0.00036916	NA	-1	1	0	-1	1	NA	0.0830073	0.0575306	0.210107	0.109997	0.175022	NA	145.649	347.301	364	392.258	NA	0.366469	-1	-1	-1	-1	-1	-1	-1	-1	-1	-1	-1	-1	-1	-1	-1	-1	-1	-1	-1	-1	-1	-1	-1	-1	-1
[truncated: 120 more columns]

## Sheet: Trendy_human_peakGenes
Feature	Segment1.Slope	Segment2.Slope	Segment3.Slope	Segment4.Slope	Segment5.Slope	Segment6.Slope	Segment1.Trend	Segment2.Trend	Segment3.Trend	Segment4.Trend	Segment5.Trend	Segment6.Trend	Segment1.Pvalue	Segment2.Pvalue	Segment3.Pvalue	Segment4.Pvalue	Segment5.Pvalue	Segment6.Pvalue	Breakpoint1	Breakpoint2	Breakpoint3	Breakpoint4	Breakpoint5	AdjustedR2	NBplusNog_0.Trend	NBplusNog_10.Trend	NBplusNog_20.Trend	NBplusNog_30.Trend	NBplusNog_40.Trend	NBplusNog_50.Trend	NBplusNog_60.Trend	NBplusNog_70.Trend	NBplusNog_80.Trend	NBplusNog_90.Trend	NBplusNog_100.Trend	NBplusNog_110.Trend	NBplusNog_120.Trend	NBplusNog_130.Trend	NBplusNog_140.Trend	NBplusNog_150.Trend	NBplusNog_160.Trend	NBplusNog_170.Trend	NBplusNog_180.Trend	NBplusNog_190.Trend	NBplusNog_200.Trend	NBplusNog_210.Trend	NBplusNog_220.Trend	NBplusNog_230.Trend	NBplusNog_240.Trend
ACSS2	0.043651	-0.0016928	NA	NA	NA	NA	1	-1	NA	NA	NA	NA	0.0643766	0.0186478	NA	NA	NA	NA	20.0221	NA	NA	NA	NA	0.838782	1	1	1	-1	-1	-1	-1	-1	-1	-1	-1	-1	-1	-1	-1	-1	-1	-1	-1	-1	-1	-1	-1	-1	-1
DHCR7	0.033169	-0.0013726	NA	NA	NA	NA	1	-1	NA	NA	NA	NA	0.0840721	0.023034	NA	NA	NA	NA	20.3425	NA	NA	NA	NA	0.77068	1	1	1	-1	-1	-1	-1	-1	-1	-1	-1	-1	-1	-1	-1	-1	-1	-1	-1	-1	-1	-1	-1	-1	-1
PPP4R1	0.02104	-0.0011254	NA	NA	NA	NA	1	-1	NA	NA	NA	NA	0.171071	0.0391413	NA	NA	NA	NA	24.0212	NA	NA	NA	NA	0.521458	1	1	1	-1	-1	-1	-1	-1	-1	-1	-1	-1	-1	-1	-1	-1	-1	-1	-1	-1	-1	-1	-1	-1	-1
EIF4H	0.017995	-0.016503	-0.00010135	NA	NA	NA	1	-1	0	NA	NA	NA	0.0957474	0.156333	0.261557	NA	NA	NA	30.0015	62.2674	NA	NA	NA	0.387478	1	1	1	1	-1	-1	-1	0	0	0	0	0	0	0	0	0	0	0	0	0	0	0	0	0	0
ZDHHC20	0.018668	-0.017621	-0.00087368	0.00012464	NA	NA	1	-1	-1	0	NA	NA	0.100207	0.158949	0.172796	0.346224	NA	NA	31.8008	62.664	267.003	NA	NA	0.479766	1	1	1	1	-1	-1	-1	-1	-1	-1	-1	-1	-1	-1	-1	-1	-1	-1	-1	-1	-1	-1	-1	-1	-1
PHACTR4	0.011388	-0.021199	-0.00031699	NA	NA	NA	1	-1	-1	NA	NA	NA	0.139483	0.120577	0.101078	NA	NA	NA	33.3095	61.822	NA	NA	NA	0.611715	1	1	1	1	-1	-1	-1	-1	-1	-1	-1	-1	-1	-1	-1	-1	-1	-1	-1	-1	-1	-1	-1	-1	-1
FBRSL1	0.013074	-0.016637	-0.00039731	NA	NA	NA	1	-1	-1	NA	NA	NA	0.126409	0.152912	0.0837738	NA	NA	NA	34.148	60.2655	NA	NA	NA	0.465525	1	1	1	1	-1	-1	-1	-1	-1	-1	-1	-1	-1	-1	-1	-1	-1	-1	-1	-1	-1	-1	-1	-1	-1
GRSF1	0.011511	-0.02223	-0.00052402	0.00097906	NA	NA	1	-1	-1	1	NA	NA	0.16375	0.137951	0.168641	0.131449	NA	NA	36.8849	64.3276	359.79	NA	NA	0.487705	1	1	1	1	-1	-1	-1	-1	-1	-1	-1	-1	-1	-1	-1	-1	-1	-1	-1	-1	-1	-1	-1	-1	-1
EBP	0.0091515	-0.00055901	NA	NA	NA	NA	1	-1	NA	NA	NA	NA	0.151644	0.0691949	NA	NA	NA	NA	47.4894	NA	NA	NA	NA	0.278561	1	1	1	1	1	-1	-1	-1	-1	-1	-1	-1	-1	-1	-1	-1	-1	-1	-1	-1	-1	-1	-1	-1	-1
UHRF2	0.012127	-0.0015348	0.0062872	-0.005128	0.0023075	NA	1	-1	1	-1	1	NA	0.107731	0.179167	0.156801	0.0901942	0.0927955	NA	50.5255	220.002	284.677	409.994	NA	0.403044	1	1	1	1	1	1	-1	-1	-1	-1	-1	-1	-1	-1	-1	-1	-1	-1	-1	-1	-1	-1	1	1	1
VWA1	0.0084281	-0.00052982	NA	NA	NA	NA	1	-1	NA	NA	NA	NA	0.141846	0.08394	NA	NA	NA	NA	53.5321	NA	NA	NA	NA	0.218607	1	1	1	1	1	1	-1	-1	-1	-1	-1	-1	-1	-1	-1	-1	-1	-1	-1	-1	-1	-1	-1	-1	-1
ACTN4	0.0073722	-0.0012303	NA	NA	NA	NA	1	-1	NA	NA	NA	NA	0.130063	0.02926	NA	NA	NA	NA	55.4627	NA	NA	NA	NA	0.673724	1	1	1	1	1	1	-1	-1	-1	-1	-1	-1	-1	-1	-1	-1	-1	-1	-1	-1	-1	-1	-1	-1	-1
MOGS	0.0067745	-0.00092421	0.0035901	NA	NA	NA	1	-1	1	NA	NA	NA	0.151899	0.0769132	0.145603	NA	NA	NA	59.9998	490.413	NA	NA	NA	0.24463	1	1	1	1	1	1	1	-1	-1	-1	-1	-1	-1	-1	-1	-1	-1	-1	-1	-1	-1	-1	-1	-1	-1
FABP3	0.006749	-0.0011863	NA	NA	NA	NA	1	-1	NA	NA	NA	NA	0.14124	0.0395638	NA	NA	NA	NA	64.2267	NA	NA	NA	NA	0.528449	1	1	1	1	1	1	1	-1	-1	-1	-1	-1	-1	-1	-1	-1	-1	-1	-1	-1	-1	-1	-1	-1	-1
MVK	0.0064355	-0.00041665	-0.0031786	NA	NA	NA	1	-1	-1	NA	NA	NA	0.151845	0.183566	0.0851684	NA	NA	NA	69.9994	430.282	NA	NA	NA	0.516809	1	1	1	1	1	1	1	-1	-1	-1	-1	-1	-1	-1	-1	-1	-1	-1	-1	-1	-1	-1	-1	-1	-1
ACAT2	0.0062399	-0.0005651	NA	NA	NA	NA	1	-1	NA	NA	NA	NA	0.128034	0.0680272	NA	NA	NA	NA	70.0008	NA	NA	NA	NA	0.309449	1	1	1	1	1	1	1	-1	-1	-1	-1	-1	-1	-1	-1	-1	-1	-1	-1	-1	-1	-1	-1	-1	-1
LIG3	0.0037381	-0.00073918	NA	NA	NA	NA	1	-1	NA	NA	NA	NA	0.16107	0.0630073	NA	NA	NA	NA	79.9993	NA	NA	NA	NA	0.300332	1	1	1	1	1	1	1	1	1	-1	-1	-1	-1	-1	-1	-1	-1	-1	-1	-1	-1	-1	-1	-1	-1
PCYT2	0.0049207	-0.00046472	NA	NA	NA	NA	1	-1	NA	NA	NA	NA	0.11123	0.0857643	NA	NA	NA	NA	82.3449	NA	NA	NA	NA	0.255646	1	1	1	1	1	1	1	1	1	-1	-1	-1	-1	-1	-1	-1	-1	-1	-1	-1	-1	-1	-1	-1	-1
MVD	0.0068533	-0.001715	NA	NA	NA	NA	1	-1	NA	NA	NA	NA	0.069603	0.0202035	NA	NA	NA	NA	87.5617	NA	NA	NA	NA	0.819371	1	1	1	1	1	1	1	1	1	-1	-1	-1	-1	-1	-1	-1	-1	-1	-1	-1	-1	-1	-1	-1	-1
PIM3	0.0042651	-0.00073768	0.0012082	NA	NA	NA	1	-1	1	NA	NA	NA	0.128425	0.091124	0.193885	NA	NA	NA	89.7075	450.003	NA	NA	NA	0.216695	1	1	1	1	1	1	1	1	1	-1	-1	-1	-1	-1	-1	-1	-1	-1	-1	-1	-1	-1	-1	-1	-1
TUBB2B	0.0057813	-0.0011179	0.0024304	NA	NA	NA	1	-1	1	NA	NA	NA	0.0891463	0.0561706	0.190986	NA	NA	NA	90.0003	505.852	NA	NA	NA	0.428548	1	1	1	1	1	1	1	1	1	1	-1	-1	-1	-1	-1	-1	-1	-1	-1	-1	-1	-1	-1	-1	-1
C19orf6	0.0049824	-0.00093487	0.0019883	NA	NA	NA	1	-1	1	NA	NA	NA	0.124029	0.120891	0.11068	NA	NA	NA	90.0495	399.999	NA	NA	NA	0.240331	1	1	1	1	1	1	1	1	1	1	-1	-1	-1	-1	-1	-1	-1	-1	-1	-1	-1	-1	-1	-1	-1
CAPZB	0.0051622	-0.00073499	NA	NA	NA	NA	1	-1	NA	NA	NA	NA	0.10879	0.0676782	NA	NA	NA	NA	90.4354	NA	NA	NA	NA	0.309829	1	1	1	1	1	1	1	1	1	1	-1	-1	-1	-1	-1	-1	-1	-1	-1	-1	-1	-1	-1	-1	-1
CTXN1	0.0026505	-0.00071248	0.0021195	NA	NA	NA	1	-1	1	NA	NA	NA	0.164097	0.0948667	0.116883	NA	NA	NA	90.5295	450	NA	NA	NA	0.216907	1	1	1	1	1	1	1	1	1	1	-1	-1	-1	-1	-1	-1	-1	-1	-1	-1	-1	-1	-1	-1	-1
HES6	0.0052352	-0.00067024	NA	NA	NA	NA	1	-1	NA	NA	NA	NA	0.105042	0.0723154	NA	NA	NA	NA	94.2448	NA	NA	NA	NA	0.307062	1	1	1	1	1	1	1	1	1	1	-1	-1	-1	-1	-1	-1	-1	-1	-1	-1	-1	-1	-1	-1	-1
CADM4	0.0021508	-0.0005012	0.014388	-0.0086015	NA	NA	1	-1	1	-1	NA	NA	0.169959	0.0973229	0.164337	0.065033	NA	NA	95.3017	498.849	530	NA	NA	0.362156	1	1	1	1	1	1	1	1	1	1	-1	-1	-1	-1	-1	-1	-1	-1	-1	-1	-1	-1	-1	-1	-1
LMAN2L	0.0036694	-0.0010193	0.0026024	NA	NA	NA	1	-1	1	NA	NA	NA	0.15567	0.07725	0.164897	NA	NA	NA	96.6927	489.991	NA	NA	NA	0.241704	1	1	1	1	1	1	1	1	1	1	-1	-1	-1	-1	-1	-1	-1	-1	-1	-1	-1	-1	-1	-1	-1
PLA2G3	0.0050735	-0.0012282	NA	NA	NA	NA	1	-1	NA	NA	NA	NA	0.0885327	0.0323299	NA	NA	NA	NA	96.8812	NA	NA	NA	NA	0.639927	1	1	1	1	1	1	1	1	1	1	-1	-1	-1	-1	-1	-1	-1	-1	-1	-1	-1	-1	-1	-1	-1
DLAT	0.0030305	-0.00074201	NA	NA	NA	NA	1	-1	NA	NA	NA	NA	0.171405	0.0661374	NA	NA	NA	NA	100	NA	NA	NA	NA	0.271943	1	1	1	1	1	1	1	1	1	1	-1	-1	-1	-1	-1	-1	-1	-1	-1	-1	-1	-1	-1	-1	-1
C2orf54	0.0031146	-0.0012706	NA	NA	NA	NA	1	-1	NA	NA	NA	NA	0.16155	0.044309	NA	NA	NA	NA	100	NA	NA	NA	NA	0.495431	1	1	1	1	1	1	1	1	1	1	1	-1	-1	-1	-1	-1	-1	-1	-1	-1	-1	-1	-1	-1	-1
MIF	0.0035986	-0.00051775	0.0044388	NA	NA	NA	1	-1	1	NA	NA	NA	0.138526	0.138345	0.130669	NA	NA	NA	100.023	502.057	NA	NA	NA	0.221754	1	1	1	1	1	1	1	1	1	1	1	-1	-1	-1	-1	-1	-1	-1	-1	-1	-1	-1	-1	-1	-1
SOCS3	0.0059483	-0.0015462	0.0023806	-0.0097698	NA	NA	1	-1	1	-1	NA	NA	0.0777067	0.0698601	0.130013	0.0929482	NA	NA	102.694	391.094	540	NA	NA	0.466295	1	1	1	1	1	1	1	1	1	1	1	-1	-1	-1	-1	-1	-1	-1	-1	-1	-1	-1	-1	-1	-1
UQCC	0.0031547	-0.00097846	0.0028518	NA	NA	NA	1	-1	1	NA	NA	NA	0.125276	0.0705302	0.0984103	NA	NA	NA	103.201	467.889	NA	NA	NA	0.336357	1	1	1	1	1	1	1	1	1	1	1	-1	-1	-1	-1	-1	-1	-1	-1	-1	-1	-1	-1	-1	-1
GPRC5B	0.0027029	-0.0011341	0.0030869	NA	NA	NA	1	-1	1	NA	NA	NA	0.176626	0.0690649	0.158273	NA	NA	NA	103.771	493.293	NA	NA	NA	0.288462	1	1	1	1	1	1	1	1	1	1	1	-1	-1	-1	-1	-1	-1	-1	-1	-1	-1	-1	-1	-1	-1
RIOK3	0.0024909	-0.00067258	NA	NA	NA	NA	1	-1	NA	NA	NA	NA	0.182203	0.0765612	NA	NA	NA	NA	103.944	NA	NA	NA	NA	0.214755	1	1	1	1	1	1	1	1	1	1	1	-1	-1	-1	-1	-1	-1	-1	-1	-1	-1	-1	-1	-1	-1
PGRMC1	0.0032922	-0.00073308	NA	NA	NA	NA	1	-1	NA	NA	NA	NA	0.141451	0.0688648	NA	NA	NA	NA	103.947	NA	NA	NA	NA	0.269413	1	1	1	1	1	1	1	1	1	1	1	-1	-1	-1	-1	-1	-1	-1	-1	-1	-1	-1	-1	-1	-1
CNN3	0.0054841	-0.0011682	NA	NA	NA	NA	1	-1	NA	NA	NA	NA	0.0790244	0.0387403	NA	NA	NA	NA	107.643	NA	NA	NA	NA	0.570569	1	1	1	1	1	1	1	1	1	1	1	-1	-1	-1	-1	-1	-1	-1	-1	-1	-1	-1	-1	-1	-1
MFGE8	0.0033667	-0.00097176	0.0025347	NA	NA	NA	1	-1	1	NA	NA	NA	0.137376	0.0802714	0.141298	NA	NA	NA	108.984	476.937	NA	NA	NA	0.245001	1	1	1	1	1	1	1	1	1	1	1	-1	-1	-1	-1	-1	-1	-1	-1	-1	-1	-1	-1	-1	-1
JMJD4	0.0025035	-0.00094168	0.0039872	NA	NA	NA	1	-1	1	NA	NA	NA	0.178923	0.0809105	0.106276	NA	NA	NA	109.971	480.004	NA	NA	NA	0.277605	1	1	1	1	1	1	1	1	1	1	1	-1	-1	-1	-1	-1	-1	-1	-1	-1	-1	-1	-1	-1	-1
LCP1	0.0034768	-0.0017474	NA	NA	NA	NA	1	-1	NA	NA	NA	NA	0.107822	0.0268884	NA	NA	NA	NA	109.992	NA	NA	NA	NA	0.740989	1	1	1	1	1	1	1	1	1	1	1	1	-1	-1	-1	-1	-1	-1	-1	-1	-1	-1	-1	-1	-1
TNFRSF12A	0.0041028	-0.00095947	NA	NA	NA	NA	1	-1	NA	NA	NA	NA	0.126124	0.0578824	NA	NA	NA	NA	110	NA	NA	NA	NA	0.35012	1	1	1	1	1	1	1	1	1	1	1	-1	-1	-1	-1	-1	-1	-1	-1	-1	-1	-1	-1	-1	-1
DUSP8	0.002528	-0.0012149	NA	NA	NA	NA	1	-1	NA	NA	NA	NA	0.194638	0.0473782	NA	NA	NA	NA	110	NA	NA	NA	NA	0.449877	1	1	1	1	1	1	1	1	1	1	1	-1	-1	-1	-1	-1	-1	-1	-1	-1	-1	-1	-1	-1	-1
NHP2L1	0.0027931	-0.0037717	0.0013791	NA	NA	NA	1	-1	1	NA	NA	NA	0.180738	0.125024	0.0629679	NA	NA	NA	110	230	NA	NA	NA	0.321797	1	1	1	1	1	1	1	1	1	1	1	-1	-1	-1	-1	-1	-1	-1	-1	-1	-1	-1	-1	1	1
ARMC10	0.0033027	-0.0011013	0.0050173	NA	NA	NA	1	-1	1	NA	NA	NA	0.14517	0.0714299	0.0878469	NA	NA	NA	110.001	482.91	NA	NA	NA	0.364349	1	1	1	1	1	1	1	1	1	1	1	-1	-1	-1	-1	-1	-1	-1	-1	-1	-1	-1	-1	-1	-1
GPR20	0.0018216	-0.00091592	NA	NA	NA	NA	1	-1	NA	NA	NA	NA	0.158986	0.0481775	NA	NA	NA	NA	119.997	NA	NA	NA	NA	0.458909	1	1	1	1	1	1	1	1	1	1	1	1	1	-1	-1	-1	-1	-1	-1	-1	-1	-1	-1	-1	-1
CER1	0.0016209	-0.0024895	0.002231	NA	NA	NA	1	-1	1	NA	NA	NA	0.188141	0.054782	0.0609822	NA	NA	NA	119.998	370	NA	NA	NA	0.589632	1	1	1	1	1	1	1	1	1	1	1	1	1	-1	-1	-1	-1	-1	-1	-1	-1	-1	-1	-1	-1
BYSL	0.0034608	-0.0010475	0.0019197	NA	NA	NA	1	-1	1	NA	NA	NA	0.101655	0.0739141	0.188458	NA	NA	NA	120	481.438	NA	NA	NA	0.300124	1	1	1	1	1	1	1	1	1	1	1	1	1	-1	-1	-1	-1	-1	-1	-1	-1	-1	-1	-1	-1
PAWR	0.0021767	-0.0017847	0.0013397	NA	NA	NA	1	-1	1	NA	NA	NA	0.142178	0.0404301	0.148777	NA	NA	NA	120	448.582	NA	NA	NA	0.664778	1	1	1	1	1	1	1	1	1	1	1	1	-1	-1	-1	-1	-1	-1	-1	-1	-1	-1	-1	-1	-1
MELK	0.0025756	-0.0014809	0.0067121	NA	NA	NA	1	-1	1	NA	NA	NA	0.139989	0.0477727	0.114439	NA	NA	NA	120.889	520	NA	NA	NA	0.492473	1	1	1	1	1	1	1	1	1	1	1	1	1	-1	-1	-1	-1	-1	-1	-1	-1	-1	-1	-1	-1
POR	0.0041925	-0.0004765	0.0036008	NA	NA	NA	1	-1	1	NA	NA	NA	0.105163	0.184155	0.134723	NA	NA	NA	122.606	482.076	NA	NA	NA	0.316083	1	1	1	1	1	1	1	1	1	1	1	1	1	-1	-1	-1	-1	-1	-1	-1	-1	-1	-1	-1	-1
AMOTL2	0.002765	-0.0012685	-0.0052754	NA	NA	NA	1	-1	-1	NA	NA	NA	0.105012	0.0452943	0.0964396	NA	NA	NA	124.952	520.011	NA	NA	NA	0.74394	1	1	1	1	1	1	1	1	1	1	1	1	1	-1	-1	-1	-1	-1	-1	-1	-1	-1	-1	-1	-1
ILK	0.0046639	-0.00045979	NA	NA	NA	NA	1	-1	NA	NA	NA	NA	0.0839162	0.116937	NA	NA	NA	NA	126.831	NA	NA	NA	NA	0.347664	1	1	1	1	1	1	1	1	1	1	1	1	1	-1	-1	-1	-1	-1	-1	-1	-1	-1	-1	-1	-1
PCDHA11	0.0018968	-0.0025688	0.0013175	NA	NA	NA	1	-1	1	NA	NA	NA	0.181412	0.117556	0.086738	NA	NA	NA	132.177	290.71	NA	NA	NA	0.238611	1	1	1	1	1	1	1	1	1	1	1	1	1	1	-1	-1	-1	-1	-1	-1	-1	-1	-1	-1	-1
GSTP1	0.0029652	-0.00051545	0.0032452	NA	NA	NA	1	-1	1	NA	NA	NA	0.119229	0.153945	0.171204	NA	NA	NA	135.489	499.996	NA	NA	NA	0.209171	1	1	1	1	1	1	1	1	1	1	1	1	1	1	-1	-1	-1	-1	-1	-1	-1	-1	-1	-1	-1
FLNA	0.0017515	-0.0012167	NA	NA	NA	NA	1	-1	NA	NA	NA	NA	0.157065	0.039759	NA	NA	NA	NA	137.169	NA	NA	NA	NA	0.562178	1	1	1	1	1	1	1	1	1	1	1	1	1	1	-1	-1	-1	-1	-1	-1	-1	-1	-1	-1	-1
TKT	0.0025007	-0.0012028	0.0047768	NA	NA	NA	1	-1	1	NA	NA	NA	0.163896	0.0882743	0.12819	NA	NA	NA	139.858	500.018	NA	NA	NA	0.211723	1	1	1	1	1	1	1	1	1	1	1	1	1	1	-1	-1	-1	-1	-1	-1	-1	-1	-1	-1	-1
SLC2A6	0.0017775	-0.0010827	NA	NA	NA	NA	1	-1	NA	NA	NA	NA	0.17544	0.0590093	NA	NA	NA	NA	140.003	NA	NA	NA	NA	0.360338	1	1	1	1	1	1	1	1	1	1	1	1	1	1	1	-1	-1	-1	-1	-1	-1	-1	-1	-1	-1
IRS4	0.0014715	-0.00082123	NA	NA	NA	NA	1	-1	NA	NA	NA	NA	0.17517	0.0641475	NA	NA	NA	NA	140.007	NA	NA	NA	NA	0.315289	1	1	1	1	1	1	1	1	1	1	1	1	1	1	1	-1	-1	-1	-1	-1	-1	-1	-1	-1	-1
TPD52L2	0.0024157	-0.0017114	0.0021296	NA	NA	NA	1	-1	1	NA	NA	NA	0.140006	0.0951889	0.0991315	NA	NA	NA	140.475	400	NA	NA	NA	0.256398	1	1	1	1	1	1	1	1	1	1	1	1	1	1	1	-1	-1	-1	-1	-1	-1	-1	-1	-1	-1
ANXA3	0.0024132	-0.0021001	0.0034483	NA	NA	NA	1	-1	1	NA	NA	NA	0.110484	0.0402603	0.0968464	NA	NA	NA	142.167	475.534	NA	NA	NA	0.637927	1	1	1	1	1	1	1	1	1	1	1	1	1	1	1	-1	-1	-1	-1	-1	-1	-1	-1	-1	-1
FERMT2	0.0019896	-0.0014223	NA	NA	NA	NA	1	-1	NA	NA	NA	NA	0.144012	0.0400091	NA	NA	NA	NA	143.574	NA	NA	NA	NA	0.566143	1	1	1	1	1	1	1	1	1	1	1	1	1	1	1	-1	-1	-1	-1	-1	-1	-1	-1	-1	-1
PLAU	0.0013	-0.00086098	NA	NA	NA	NA	1	-1	NA	NA	NA	NA	0.19177	0.0688648	NA	NA	NA	NA	150	NA	NA	NA	NA	0.287448	1	1	1	1	1	1	1	1	1	1	1	1	1	1	1	1	-1	-1	-1	-1	-1	-1	-1	-1	-1
MON1A	0.001908	-0.0010328	0.0089285	NA	NA	NA	1	-1	1	NA	NA	NA	0.164329	0.0724432	0.181635	NA	NA	NA	150.01	553.076	NA	NA	NA	0.251706	1	1	1	1	1	1	1	1	1	1	1	1	1	1	1	-1	-1	-1	-1	-1	-1	-1	-1	-1	-1
VCL	0.0026653	-0.0024098	-0.00027945	NA	NA	NA	1	-1	0	NA	NA	NA	0.0636338	0.017997	0.471826	NA	NA	NA	157.425	559.328	NA	NA	NA	0.902985	1	1	1	1	1	1	1	1	1	1	1	1	1	1	1	1	-1	-1	-1	-1	-1	-1	-1	-1	-1
BUB1	0.00172	-0.0017778	0.001077	NA	NA	NA	1	-1	1	NA	NA	NA	0.128151	0.0766046	0.15581	NA	NA	NA	163.047	409.946	NA	NA	NA	0.381594	1	1	1	1	1	1	1	1	1	1	1	1	1	1	1	1	1	-1	-1	-1	-1	-1	-1	-1	-1
FAM89B	0.001195	-0.00146	0.0041406	NA	NA	NA	1	-1	1	NA	NA	NA	0.187353	0.0873019	0.0790032	NA	NA	NA	170.001	455.053	NA	NA	NA	0.342122	1	1	1	1	1	1	1	1	1	1	1	1	1	1	1	1	1	1	-1	-1	-1	-1	-1	-1	-1
MLX	0.0010957	-0.0011641	0.002582	NA	NA	NA	1	-1	1	NA	NA	NA	0.173427	0.0824147	0.126462	NA	NA	NA	171.8	470.362	NA	NA	NA	0.263878	1	1	1	1	1	1	1	1	1	1	1	1	1	1	1	1	1	1	-1	-1	-1	-1	-1	-1	-1
ACTC1	0.001192	-0.0014796	NA	NA	NA	NA	1	-1	NA	NA	NA	NA	0.167945	0.0402041	NA	NA	NA	NA	175.201	NA	NA	NA	NA	0.588955	1	1	1	1	1	1	1	1	1	1	1	1	1	1	1	1	1	1	-1	-1	-1	-1	-1	-1	-1
TUFM	0.0019857	-0.000752	0.0039914	NA	NA	NA	1	-1	1	NA	NA	NA	0.128508	0.153568	0.106245	NA	NA	NA	177.016	480.001	NA	NA	NA	0.256187	1	1	1	1	1	1	1	1	1	1	1	1	1	1	1	1	1	1	-1	-1	-1	-1	-1	-1	-1
CTBP2	0.0016043	-0.0010981	0.0038906	NA	NA	NA	1	-1	1	NA	NA	NA	0.145641	0.0979907	0.113843	NA	NA	NA	178.119	480.736	NA	NA	NA	0.233084	1	1	1	1	1	1	1	1	1	1	1	1	1	1	1	1	1	1	-1	-1	-1	-1	-1	-1	-1
FAM83G	0.0018877	-0.001126	NA	NA	NA	NA	1	-1	NA	NA	NA	NA	0.126748	0.0599965	NA	NA	NA	NA	179.745	NA	NA	NA	NA	0.344462	1	1	1	1	1	1	1	1	1	1	1	1	1	1	1	1	1	1	-1	-1	-1	-1	-1	-1	-1
FAM46B	0.0016831	-0.0010055	NA	NA	NA	NA	1	-1	NA	NA	NA	NA	0.128435	0.0680774	NA	NA	NA	NA	182.272	NA	NA	NA	NA	0.295867	1	1	1	1	1	1	1	1	1	1	1	1	1	1	1	1	1	1	1	-1	-1	-1	-1	-1	-1
BAMBI	0.0012955	-0.0016671	0.0022413	NA	NA	NA	1	-1	1	NA	NA	NA	0.156908	0.0692958	0.15994	NA	NA	NA	183.353	470.01	NA	NA	NA	0.364345	1	1	1	1	1	1	1	1	1	1	1	1	1	1	1	1	1	1	1	-1	-1	-1	-1	-1	-1
TOMM40	0.001403	-0.00079788	0.0042319	NA	NA	NA	1	-1	1	NA	NA	NA	0.138657	0.136484	0.0762518	NA	NA	NA	184.67	468.256	NA	NA	NA	0.369793	1	1	1	1	1	1	1	1	1	1	1	1	1	1	1	1	1	1	1	-1	-1	-1	-1	-1	-1
ETV4	0.0012673	-0.0069732	0.010525	-0.011423	0.0011942	NA	1	-1	1	-1	1	NA	0.159926	0.0950427	0.0923401	0.137298	0.148018	NA	188.324	279.231	344.116	390.351	NA	0.424488	1	1	1	1	1	1	1	1	1	1	1	1	1	1	1	1	1	1	1	-1	-1	-1	-1	-1	-1
SKA3	0.001125	-0.0018987	0.0012101	NA	NA	NA	1	-1	0	NA	NA	NA	0.148056	0.0473132	0.238721	NA	NA	NA	189.195	480.698	NA	NA	NA	0.622345	1	1	1	1	1	1	1	1	1	1	1	1	1	1	1	1	1	1	1	-1	-1	-1	-1	-1	-1
TIA1	0.00083385	-0.0011918	0.0038655	NA	NA	NA	1	-1	1	NA	NA	NA	0.173307	0.0687418	0.113041	NA	NA	NA	190.03	505.361	NA	NA	NA	0.370754	1	1	1	1	1	1	1	1	1	1	1	1	1	1	1	1	1	1	1	1	-1	-1	-1	-1	-1
KIAA0907	0.0015665	-0.0022223	0.0019809	NA	NA	NA	1	-1	1	NA	NA	NA	0.088911	0.0431307	0.10704	NA	NA	NA	190.449	450	NA	NA	NA	0.660208	1	1	1	1	1	1	1	1	1	1	1	1	1	1	1	1	1	1	1	1	-1	-1	-1	-1	-1
VDAC2	0.00098679	-0.0013756	0.0026978	NA	NA	NA	1	-1	1	NA	NA	NA	0.189044	0.106153	0.10586	NA	NA	NA	192.046	450.003	NA	NA	NA	0.214567	1	1	1	1	1	1	1	1	1	1	1	1	1	1	1	1	1	1	1	1	-1	-1	-1	-1	-1
GABPB1	0.0021965	-0.0014199	0.0034193	NA	NA	NA	1	-1	1	NA	NA	NA	0.106488	0.086453	0.179849	NA	NA	NA	192.57	499.789	NA	NA	NA	0.238977	1	1	1	1	1	1	1	1	1	1	1	1	1	1	1	1	1	1	1	1	-1	-1	-1	-1	-1
HNRPLL	0.0018197	-0.00038561	NA	NA	NA	NA	1	-1	NA	NA	NA	NA	0.102656	0.156808	NA	NA	NA	NA	199.999	NA	NA	NA	NA	0.215924	1	1	1	1	1	1	1	1	1	1	1	1	1	1	1	1	1	1	1	1	-1	-1	-1	-1	-1
ZDHHC6	0.0005817	-0.0013607	0.0017515	NA	NA	NA	1	-1	1	NA	NA	NA	0.198068	0.06969	0.131485	NA	NA	NA	200.025	460.001	NA	NA	NA	0.418731	1	1	1	1	1	1	1	1	1	1	1	1	1	1	1	1	1	1	1	1	1	-1	-1	-1	-1
WARS	0.0020721	-0.0005108	NA	NA	NA	NA	1	-1	NA	NA	NA	NA	0.0929061	0.151638	NA	NA	NA	NA	209.999	NA	NA	NA	NA	0.223723	1	1	1	1	1	1	1	1	1	1	1	1	1	1	1	1	1	1	1	1	1	1	-1	-1	-1
B3GALT6	0.0010578	-0.00074344	0.0069508	NA	NA	NA	1	-1	1	NA	NA	NA	0.148197	0.123112	0.129259	NA	NA	NA	210.044	529.995	NA	NA	NA	0.21737	1	1	1	1	1	1	1	1	1	1	1	1	1	1	1	1	1	1	1	1	1	1	-1	-1	-1
TRIM27	0.0015814	-0.00086997	0.0068079	NA	NA	NA	1	-1	1	NA	NA	NA	0.105688	0.10917	0.134702	NA	NA	NA	219.671	530	NA	NA	NA	0.277043	1	1	1	1	1	1	1	1	1	1	1	1	1	1	1	1	1	1	1	1	1	1	-1	-1	-1
KIF22	0.0018443	-0.00071037	0.0073675	NA	NA	NA	1	-1	1	NA	NA	NA	0.107116	0.158273	0.121692	NA	NA	NA	220.033	529.659	NA	NA	NA	0.281531	1	1	1	1	1	1	1	1	1	1	1	1	1	1	1	1	1	1	1	1	1	1	-1	-1	-1
AKAP8L	0.00079024	-0.0011384	NA	NA	NA	NA	1	-1	NA	NA	NA	NA	0.180078	0.0651051	NA	NA	NA	NA	228.583	NA	NA	NA	NA	0.337867	1	1	1	1	1	1	1	1	1	1	1	1	1	1	1	1	1	1	1	1	1	1	1	-1	-1
FAM65B	0.0015619	-0.0018244	NA	NA	NA	NA	1	-1	NA	NA	NA	NA	0.118804	0.0498095	NA	NA	NA	NA	229.997	NA	NA	NA	NA	0.465346	1	1	1	1	1	1	1	1	1	1	1	1	1	1	1	1	1	1	1	1	1	1	1	-1	-1
CSRP1	0.00071351	-0.0020995	NA	NA	NA	NA	1	-1	NA	NA	NA	NA	0.181802	0.0361388	NA	NA	NA	NA	230	NA	NA	NA	NA	0.695118	1	1	1	1	1	1	1	1	1	1	1	1	1	1	1	1	1	1	1	1	1	1	1	1	-1
SYTL2	0.00083621	-0.00095857	NA	NA	NA	NA	1	-1	NA	NA	NA	NA	0.140232	0.0673341	NA	NA	NA	NA	230	NA	NA	NA	NA	0.327362	1	1	1	1	1	1	1	1	1	1	1	1	1	1	1	1	1	1	1	1	1	1	1	1	-1
NDUFA6	0.0019568	-0.00042486	NA	NA	NA	NA	1	-1	NA	NA	NA	NA	0.0930037	0.19934	NA	NA	NA	NA	230	NA	NA	NA	NA	0.226537	1	1	1	1	1	1	1	1	1	1	1	1	1	1	1	1	1	1	1	1	1	1	1	1	-1
PIWIL2	0.0010663	-0.00096097	NA	NA	NA	NA	1	-1	NA	NA	NA	NA	0.136424	0.0823793	NA	NA	NA	NA	230.001	NA	NA	NA	NA	0.230522	1	1	1	1	1	1	1	1	1	1	1	1	1	1	1	1	1	1	1	1	1	1	1	1	-1
FLNB	0.00077991	-0.0017988	NA	NA	NA	NA	1	-1	NA	NA	NA	NA	0.173231	0.0433402	NA	NA	NA	NA	231.011	NA	NA	NA	NA	0.595613	1	1	1	1	1	1	1	1	1	1	1	1	1	1	1	1	1	1	1	1	1	1	1	1	-1
RRP8	0.0014387	-0.00033442	NA	NA	NA	NA	1	-1	NA	NA	NA	NA	0.0992991	0.199548	NA	NA	NA	NA	237.785	NA	NA	NA	NA	0.214601	1	1	1	1	1	1	1	1	1	1	1	1	1	1	1	1	1	1	1	1	1	1	1	1	-1
FTO	-0.0014064	0.014054	-0.015748	0.012233	-0.00043102	NA	-1	1	-1	1	0	NA	0.109531	0.133346	0.087148	0.150441	0.215113	NA	206.218	239.981	292.577	332.633	NA	0.398531	-1	-1	-1	-1	-1	-1	-1	-1	-1	-1	-1	-1	-1	-1	-1	-1	-1	-1	-1	-1	-1	1	1	1	1
POLR3D	0.0015313	-0.00061524	NA	NA	NA	NA	1	-1	NA	NA	NA	NA	0.0845718	0.118863	NA	NA	NA	NA	240	NA	NA	NA	NA	0.252014	1	1	1	1	1	1	1	1	1	1	1	1	1	1	1	1	1	1	1	1	1	1	1	1	1
MMAB	0.0016287	-0.0013725	NA	NA	NA	NA	1	-1	NA	NA	NA	NA	0.0889304	0.0618933	NA	NA	NA	NA	240	NA	NA	NA	NA	0.379605	1	1	1	1	1	1	1	1	1	1	1	1	1	1	1	1	1	1	1	1	1	1	1	1	1
ACTN1	0.0010666	-0.0014259	NA	NA	NA	NA	1	-1	NA	NA	NA	NA	0.139414	0.0636438	NA	NA	NA	NA	240	NA	NA	NA	NA	0.363705	1	1	1	1	1	1	1	1	1	1	1	1	1	1	1	1	1	1	1	1	1	1	1	1	1
PREB	0.0018634	-0.0013446	0.0033284	NA	NA	NA	1	-1	1	NA	NA	NA	0.0785714	0.135587	0.0939289	NA	NA	NA	240	458.106	NA	NA	NA	0.374443	1	1	1	1	1	1	1	1	1	1	1	1	1	1	1	1	1	1	1	1	1	1	1	1	1
CNN1	0.0016037	-0.0025664	NA	NA	NA	NA	1	-1	NA	NA	NA	NA	0.0647628	0.0236947	NA	NA	NA	NA	249.068	NA	NA	NA	NA	0.813823	1	1	1	1	1	1	1	1	1	1	1	1	1	1	1	1	1	1	1	1	1	1	1	1	1
NAMPT	0.00074952	-0.0020247	0.0019555	NA	NA	NA	1	-1	1	NA	NA	NA	0.165101	0.0852977	0.140226	NA	NA	NA	249.896	450	NA	NA	NA	0.30411	1	1	1	1	1	1	1	1	1	1	1	1	1	1	1	1	1	1	1	1	1	1	1	1	1
DNAJA3	0.0015971	-0.000776	0.0093152	NA	NA	NA	1	-1	1	NA	NA	NA	0.0824858	0.15151	0.083407	NA	NA	NA	250.001	527.167	NA	NA	NA	0.471247	1	1	1	1	1	1	1	1	1	1	1	1	1	1	1	1	1	1	1	1	1	1	1	1	1
ATF4	0.0013585	-0.00073609	NA	NA	NA	NA	1	-1	NA	NA	NA	NA	0.0905965	0.105911	NA	NA	NA	NA	254.352	NA	NA	NA	NA	0.235172	1	1	1	1	1	1	1	1	1	1	1	1	1	1	1	1	1	1	1	1	1	1	1	1	1
MLF1	0.00069684	-0.0014575	0.0066548	NA	NA	NA	1	-1	1	NA	NA	NA	0.170513	0.0791495	0.134386	NA	NA	NA	259.995	535.759	NA	NA	NA	0.287111	1	1	1	1	1	1	1	1	1	1	1	1	1	1	1	1	1	1	1	1	1	1	1	1	1
DDX31	0.0019393	-0.002411	0.0027396	NA	NA	NA	1	-1	1	NA	NA	NA	0.0730707	0.0754449	0.139569	NA	NA	NA	259.996	470.915	NA	NA	NA	0.377034	1	1	1	1	1	1	1	1	1	1	1	1	1	1	1	1	1	1	1	1	1	1	1	1	1
PRSS23	0.00071109	-0.0011289	NA	NA	NA	NA	1	-1	NA	NA	NA	NA	0.152222	0.0655773	NA	NA	NA	NA	260	NA	NA	NA	NA	0.337213	1	1	1	1	1	1	1	1	1	1	1	1	1	1	1	1	1	1	1	1	1	1	1	1	1
FILIP1	0.0013599	-0.0010528	NA	NA	NA	NA	1	-1	NA	NA	NA	NA	0.0893266	0.0744677	NA	NA	NA	NA	260.041	NA	NA	NA	NA	0.307628	1	1	1	1	1	1	1	1	1	1	1	1	1	1	1	1	1	1	1	1	1	1	1	1	1
IMP3	0.0017946	-0.0035951	0.0014881	NA	NA	NA	1	-1	1	NA	NA	NA	0.0590471	0.197895	0.0708421	NA	NA	NA	262.816	339.999	NA	NA	NA	0.509922	1	1	1	1	1	1	1	1	1	1	1	1	1	1	1	1	1	1	1	1	1	1	1	1	1
SPATS2L	0.00084621	-0.0019214	0.0019928	NA	NA	NA	1	-1	1	NA	NA	NA	0.117485	0.0966241	0.110147	NA	NA	NA	264.124	450.002	NA	NA	NA	0.295271	1	1	1	1	1	1	1	1	1	1	1	1	1	1	1	1	1	1	1	1	1	1	1	1	1
PMS1	0.0015346	-0.004726	0.0012046	NA	NA	NA	1	-1	1	NA	NA	NA	0.0882576	0.124337	0.129988	NA	NA	NA	265.545	370	NA	NA	NA	0.317357	1	1	1	1	1	1	1	1	1	1	1	1	1	1	1	1	1	1	1	1	1	1	1	1	1
XBP1	0.0025735	-0.0010671	NA	NA	NA	NA	1	-1	NA	NA	NA	NA	0.0647226	0.107674	NA	NA	NA	NA	268.777	NA	NA	NA	NA	0.394853	1	1	1	1	1	1	1	1	1	1	1	1	1	1	1	1	1	1	1	1	1	1	1	1	1
DIABLO	0.0015023	-0.0009753	NA	NA	NA	NA	1	-1	NA	NA	NA	NA	0.0812663	0.0882052	NA	NA	NA	NA	269.544	NA	NA	NA	NA	0.2977	1	1	1	1	1	1	1	1	1	1	1	1	1	1	1	1	1	1	1	1	1	1	1	1	1
FDPS	0.0016045	-0.0010107	NA	NA	NA	NA	1	-1	NA	NA	NA	NA	0.089569	0.0999236	NA	NA	NA	NA	269.85	NA	NA	NA	NA	0.248752	1	1	1	1	1	1	1	1	1	1	1	1	1	1	1	1	1	1	1	1	1	1	1	1	1
GPX4	0.0017971	-0.00079203	0.003013	NA	NA	NA	1	-1	1	NA	NA	NA	0.0624242	0.195989	0.0979936	NA	NA	NA	269.987	470.008	NA	NA	NA	0.548808	1	1	1	1	1	1	1	1	1	1	1	1	1	1	1	1	1	1	1	1	1	1	1	1	1
TTK	0.00086336	-0.0019529	0.0034864	NA	NA	NA	1	-1	1	NA	NA	NA	0.142924	0.100919	0.128317	NA	NA	NA	269.998	481.703	NA	NA	NA	0.231892	1	1	1	1	1	1	1	1	1	1	1	1	1	1	1	1	1	1	1	1	1	1	1	1	1
CHCHD2	0.0011194	-0.00076478	0.004135	NA	NA	NA	1	-1	1	NA	NA	NA	0.0890419	0.19374	0.0768932	NA	NA	NA	269.999	479.981	NA	NA	NA	0.466418	1	1	1	1	1	1	1	1	1	1	1	1	1	1	1	1	1	1	1	1	1	1	1	1	1
VPS35	0.0013613	-0.0004796	NA	NA	NA	NA	1	-1	NA	NA	NA	NA	0.0969437	0.179231	NA	NA	NA	NA	270	NA	NA	NA	NA	0.209094	1	1	1	1	1	1	1	1	1	1	1	1	1	1	1	1	1	1	1	1	1	1	1	1	1
CRLS1	0.00067016	-0.0021789	0.0040078	NA	NA	NA	1	-1	1	NA	NA	NA	0.188587	0.131434	0.081242	NA	NA	NA	270.001	447.32	NA	NA	NA	0.261565	1	1	1	1	1	1	1	1	1	1	1	1	1	1	1	1	1	1	1	1	1	1	1	1	1
MALT1	0.00064279	-0.0021115	0.0042201	NA	NA	NA	1	-1	1	NA	NA	NA	0.17754	0.0847676	0.117601	NA	NA	NA	270.004	495.693	NA	NA	NA	0.336883	1	1	1	1	1	1	1	1	1	1	1	1	1	1	1	1	1	1	1	1	1	1	1	1	1
IP6K2	0.00078254	-0.00075684	NA	NA	NA	NA	1	-1	NA	NA	NA	NA	0.114794	0.0941475	NA	NA	NA	NA	270.018	NA	NA	NA	NA	0.203235	1	1	1	1	1	1	1	1	1	1	1	1	1	1	1	1	1	1	1	1	1	1	1	1	1
USP25	0.00069313	-0.0014792	NA	NA	NA	NA	1	-1	NA	NA	NA	NA	0.179067	0.0722218	NA	NA	NA	NA	271.366	NA	NA	NA	NA	0.323533	1	1	1	1	1	1	1	1	1	1	1	1	1	1	1	1	1	1	1	1	1	1	1	1	1
YBX2	0.0012771	-0.013827	0.0011378	NA	NA	NA	1	-1	1	NA	NA	NA	0.104177	0.171875	0.110414	NA	NA	NA	271.763	310	NA	NA	NA	0.321056	1	1	1	1	1	1	1	1	1	1	1	1	1	1	1	1	1	1	1	1	1	1	1	1	1
CCNB1	0.0015015	-0.0039897	0.0018551	NA	NA	NA	1	-1	1	NA	NA	NA	0.0813334	0.137929	0.0881076	NA	NA	NA	271.942	369.999	NA	NA	NA	0.314177	1	1	1	1	1	1	1	1	1	1	1	1	1	1	1	1	1	1	1	1	1	1	1	1	1
HLTF	0.0010648	-0.0024674	0.001531	NA	NA	NA	1	-1	1	NA	NA	NA	0.118374	0.100556	0.192879	NA	NA	NA	273.082	460.001	NA	NA	NA	0.304939	1	1	1	1	1	1	1	1	1	1	1	1	1	1	1	1	1	1	1	1	1	1	1	1	1
SNAP47	0.00079294	-0.0022997	0.0024967	NA	NA	NA	1	-1	1	NA	NA	NA	0.138272	0.113033	0.0962078	NA	NA	NA	274.322	439.985	NA	NA	NA	0.254289	1	1	1	1	1	1	1	1	1	1	1	1	1	1	1	1	1	1	1	1	1	1	1	1	1
BSDC1	0.0015821	-0.0014638	NA	NA	NA	NA	1	-1	NA	NA	NA	NA	0.0982309	0.0837178	NA	NA	NA	NA	274.834	NA	NA	NA	NA	0.257172	1	1	1	1	1	1	1	1	1	1	1	1	1	1	1	1	1	1	1	1	1	1	1	1	1
CSTF3	0.0011204	-0.0055515	0.00085166	NA	NA	NA	1	-1	1	NA	NA	NA	0.068429	0.0650854	0.117245	NA	NA	NA	278.894	373.159	NA	NA	NA	0.677423	1	1	1	1	1	1	1	1	1	1	1	1	1	1	1	1	1	1	1	1	1	1	1	1	1
ADM	0.0014762	-0.0013933	NA	NA	NA	NA	1	-1	NA	NA	NA	NA	0.060687	0.0504365	NA	NA	NA	NA	280	NA	NA	NA	NA	0.512562	1	1	1	1	1	1	1	1	1	1	1	1	1	1	1	1	1	1	1	1	1	1	1	1	1
STK33	0.001258	-0.0010978	NA	NA	NA	NA	1	-1	NA	NA	NA	NA	0.0988097	0.0977429	NA	NA	NA	NA	280	NA	NA	NA	NA	0.217471	1	1	1	1	1	1	1	1	1	1	1	1	1	1	1	1	1	1	1	1	1	1	1	1	1
MYBL2	0.0007981	-0.0032811	0.0036265	NA	NA	NA	1	-1	1	NA	NA	NA	0.111615	0.116206	0.0413692	NA	NA	NA	280	395.843	NA	NA	NA	0.58687	1	1	1	1	1	1	1	1	1	1	1	1	1	1	1	1	1	1	1	1	1	1	1	1	1
ZNF143	0.00069176	-0.0049417	0.0022047	NA	NA	NA	1	-1	1	NA	NA	NA	0.142214	0.0973114	0.0634373	NA	NA	NA	280	370	NA	NA	NA	0.405993	1	1	1	1	1	1	1	1	1	1	1	1	1	1	1	1	1	1	1	1	1	1	1	1	1
ECI1	0.0006904	-0.00065197	0.0069051	NA	NA	NA	1	-1	1	NA	NA	NA	0.10279	0.14987	0.0431377	NA	NA	NA	280.001	499.647	NA	NA	NA	0.701433	1	1	1	1	1	1	1	1	1	1	1	1	1	1	1	1	1	1	1	1	1	1	1	1	1
ST14	0.00087217	-0.00323	0.0030043	NA	NA	NA	1	-1	1	NA	NA	NA	0.130063	0.148152	0.064085	NA	NA	NA	280.002	398.988	NA	NA	NA	0.344186	1	1	1	1	1	1	1	1	1	1	1	1	1	1	1	1	1	1	1	1	1	1	1	1	1
DNLZ	0.00060093	-0.0015052	0.0065778	-0.0023852	NA	NA	1	-1	1	0	NA	NA	0.140906	0.112109	0.107116	0.212402	NA	NA	280.013	453.791	530.015	NA	NA	0.441965	1	1	1	1	1	1	1	1	1	1	1	1	1	1	1	1	1	1	1	1	1	1	1	1	1
U2AF2	0.0015053	-0.00054753	NA	NA	NA	NA	1	-1	NA	NA	NA	NA	0.0789917	0.172229	NA	NA	NA	NA	282.458	NA	NA	NA	NA	0.281022	1	1	1	1	1	1	1	1	1	1	1	1	1	1	1	1	1	1	1	1	1	1	1	1	1
PRPF38B	0.00064809	-0.0027505	0.0028507	NA	NA	NA	1	-1	1	NA	NA	NA	0.161587	0.071656	0.14154	NA	NA	NA	287.96	489.895	NA	NA	NA	0.476461	1	1	1	1	1	1	1	1	1	1	1	1	1	1	1	1	1	1	1	1	1	1	1	1	1
SLC30A2	0.00030402	0.0056006	-0.0013458	NA	NA	NA	0	1	-1	NA	NA	NA	0.310591	0.183614	0.0711332	NA	NA	NA	233.914	289.94	NA	NA	NA	0.347412	0	0	0	0	0	0	0	0	0	0	0	0	0	0	0	0	0	0	0	0	0	0	0	0	1
EIF2AK3	0.00088214	-0.0016452	NA	NA	NA	NA	1	-1	NA	NA	NA	NA	0.101922	0.0484445	NA	NA	NA	NA	289.972	NA	NA	NA	NA	0.507389	1	1	1	1	1	1	1	1	1	1	1	1	1	1	1	1	1	1	1	1	1	1	1	1	1
ZRANB2	0.0012546	-0.0016292	0.006112	-0.010668	0.0035946	-0.0025409	0	-1	1	-1	1	-1	0.234595	0.175048	0.1391	0.108302	0.0768659	0.0961598	103.655	220.342	289.999	339.662	465.209	0.400529	0	0	0	0	0	0	0	0	0	0	0	-1	-1	-1	-1	-1	-1	-1	-1	-1	-1	-1	-1	1	1
VLDLR	0.0009248	-0.0019093	NA	NA	NA	NA	1	-1	NA	NA	NA	NA	0.08439	0.0396437	NA	NA	NA	NA	289.999	NA	NA	NA	NA	0.638505	1	1	1	1	1	1	1	1	1	1	1	1	1	1	1	1	1	1	1	1	1	1	1	1	1
COL2A1	0.00042055	-0.0013315	NA	NA	NA	NA	1	-1	NA	NA	NA	NA	0.180886	0.0548278	NA	NA	NA	NA	289.999	NA	NA	NA	NA	0.472928	1	1	1	1	1	1	1	1	1	1	1	1	1	1	1	1	1	1	1	1	1	1	1	1	1
MYO1E	0.00059492	-0.0013925	NA	NA	NA	NA	1	-1	NA	NA	NA	NA	0.178508	0.0724043	NA	NA	NA	NA	289.999	NA	NA	NA	NA	0.308774	1	1	1	1	1	1	1	1	1	1	1	1	1	1	1	1	1	1	1	1	1	1	1	1	1
LIMA1	0.0013461	-0.0015796	NA	NA	NA	NA	1	-1	NA	NA	NA	NA	0.0721526	0.0534589	NA	NA	NA	NA	289.999	NA	NA	NA	NA	0.464387	1	1	1	1	1	1	1	1	1	1	1	1	1	1	1	1	1	1	1	1	1	1	1	1	1
ZNF239	0.0011823	-0.001126	NA	NA	NA	NA	1	-1	NA	NA	NA	NA	0.0985195	0.098487	NA	NA	NA	NA	289.999	NA	NA	NA	NA	0.216714	1	1	1	1	1	1	1	1	1	1	1	1	1	1	1	1	1	1	1	1	1	1	1	1	1
YARS	0.0014775	-0.0003782	NA	NA	NA	NA	1	-1	NA	NA	NA	NA	0.0660589	0.196436	NA	NA	NA	NA	289.999	NA	NA	NA	NA	0.412423	1	1	1	1	1	1	1	1	1	1	1	1	1	1	1	1	1	1	1	1	1	1	1	1	1
GLS2	0.0010443	-0.0020015	0.0013871	NA	NA	NA	1	-1	1	NA	NA	NA	0.096036	0.125883	0.186532	NA	NA	NA	290	457.065	NA	NA	NA	0.212471	1	1	1	1	1	1	1	1	1	1	1	1	1	1	1	1	1	1	1	1	1	1	1	1	1
ANKRD1	0.0009524	-0.0016681	NA	NA	NA	NA	1	-1	NA	NA	NA	NA	0.0956859	0.0482282	NA	NA	NA	NA	290	NA	NA	NA	NA	0.507427	1	1	1	1	1	1	1	1	1	1	1	1	1	1	1	1	1	1	1	1	1	1	1	1	1
PHTF1	8.799e-05	0.0045284	-0.008984	0.014426	-0.0025846	NA	0	1	-1	1	-1	NA	0.449018	0.121233	0.0914424	0.191913	0.0574946	NA	199.83	290	350.624	387.385	NA	0.485713	0	0	0	0	0	0	0	0	0	0	0	0	0	0	0	0	0	0	0	0	1	1	1	1	1
SH3BGR	0.00070982	-0.001219	NA	NA	NA	NA	1	-1	NA	NA	NA	NA	0.148583	0.0789169	NA	NA	NA	NA	290	NA	NA	NA	NA	0.25491	1	1	1	1	1	1	1	1	1	1	1	1	1	1	1	1	1	1	1	1	1	1	1	1	1
OXSM	0.00090896	-0.00091598	0.01549	NA	NA	NA	1	-1	1	NA	NA	NA	0.130593	0.149003	0.157876	NA	NA	NA	290	560.033	NA	NA	NA	0.203692	1	1	1	1	1	1	1	1	1	1	1	1	1	1	1	1	1	1	1	1	1	1	1	1	1
HSPA5	0.0019014	-0.00067459	NA	NA	NA	NA	1	-1	NA	NA	NA	NA	0.0533648	0.135685	NA	NA	NA	NA	290	NA	NA	NA	NA	0.479176	1	1	1	1	1	1	1	1	1	1	1	1	1	1	1	1	1	1	1	1	1	1	1	1	1
KRT19	0.0015473	-0.00043743	NA	NA	NA	NA	1	-1	NA	NA	NA	NA	0.0576812	0.175956	NA	NA	NA	NA	290	NA	NA	NA	NA	0.452201	1	1	1	1	1	1	1	1	1	1	1	1	1	1	1	1	1	1	1	1	1	1	1	1	1
MTHFD2	0.0022107	-0.0011875	NA	NA	NA	NA	1	-1	NA	NA	NA	NA	0.0358812	0.057243	NA	NA	NA	NA	290	NA	NA	NA	NA	0.686417	1	1	1	1	1	1	1	1	1	1	1	1	1	1	1	1	1	1	1	1	1	1	1	1	1
BCL2L13	0.00096842	-0.00044241	NA	NA	NA	NA	1	-1	NA	NA	NA	NA	0.095466	0.168236	NA	NA	NA	NA	290	NA	NA	NA	NA	0.203234	1	1	1	1	1	1	1	1	1	1	1	1	1	1	1	1	1	1	1	1	1	1	1	1	1
GNL3	8.3811e-05	0.0049482	-0.0096565	0.0023409	NA	NA	0	1	-1	1	NA	NA	0.448977	0.178905	0.157617	0.0579846	NA	NA	220.306	290.001	343.195	NA	NA	0.41277	0	0	0	0	0	0	0	0	0	0	0	0	0	0	0	0	0	0	0	0	0	0	0	1	1
YWHAH	0.0011025	-0.004918	0.0018827	NA	NA	NA	1	-1	1	NA	NA	NA	0.091353	0.137231	0.0718453	NA	NA	NA	290.002	365.941	NA	NA	NA	0.336236	1	1	1	1	1	1	1	1	1	1	1	1	1	1	1	1	1	1	1	1	1	1	1	1	1
ZNF606	0.00075031	-0.001085	0.0048069	-0.0051396	NA	NA	1	-1	1	-1	NA	NA	0.0970497	0.162373	0.131969	0.103202	NA	NA	290.005	451.111	530.001	NA	NA	0.361482	1	1	1	1	1	1	1	1	1	1	1	1	1	1	1	1	1	1	1	1	1	1	1	1	1
CCDC102A	0.0011485	-0.0033025	0.0004063	NA	NA	NA	1	-1	0	NA	NA	NA	0.0824064	0.156545	0.259302	NA	NA	NA	290.009	374.041	NA	NA	NA	0.22795	1	1	1	1	1	1	1	1	1	1	1	1	1	1	1	1	1	1	1	1	1	1	1	1	1
MRPL44	0.00089174	-0.0021748	0.0040449	NA	NA	NA	1	-1	1	NA	NA	NA	0.119553	0.110176	0.0731863	NA	NA	NA	290.011	452.426	NA	NA	NA	0.357858	1	1	1	1	1	1	1	1	1	1	1	1	1	1	1	1	1	1	1	1	1	1	1	1	1
WDR1	0.0067535	0.00061402	-0.00085725	NA	NA	NA	1	1	-1	NA	NA	NA	0.117382	0.195893	0.0995878	NA	NA	NA	64.9875	290.012	NA	NA	NA	0.398561	1	1	1	1	1	1	1	1	1	1	1	1	1	1	1	1	1	1	1	1	1	1	1	1	1
CCDC90B	0.0016346	-0.0016012	0.0028481	NA	NA	NA	1	-1	1	NA	NA	NA	0.0756102	0.160384	0.113964	NA	NA	NA	290.014	450.12	NA	NA	NA	0.386345	1	1	1	1	1	1	1	1	1	1	1	1	1	1	1	1	1	1	1	1	1	1	1	1	1
ACTL8	0.00063202	-0.0013299	0.0053266	NA	NA	NA	1	-1	1	NA	NA	NA	0.15367	0.0960613	0.155019	NA	NA	NA	290.046	530.017	NA	NA	NA	0.201533	1	1	1	1	1	1	1	1	1	1	1	1	1	1	1	1	1	1	1	1	1	1	1	1	1
ANAPC7	0.00080646	-0.0013659	0.0041768	NA	NA	NA	1	-1	1	NA	NA	NA	0.113153	0.0946476	0.181719	NA	NA	NA	290.054	529.995	NA	NA	NA	0.224381	1	1	1	1	1	1	1	1	1	1	1	1	1	1	1	1	1	1	1	1	1	1	1	1	1
LMCD1	0.0013332	-0.0024959	3.6914e-05	NA	NA	NA	1	-1	0	NA	NA	NA	0.0551201	0.082371	0.480427	NA	NA	NA	290.151	450.002	NA	NA	NA	0.574194	1	1	1	1	1	1	1	1	1	1	1	1	1	1	1	1	1	1	1	1	1	1	1	1	1
CIAO1	0.0018891	-0.0083819	0.0015688	NA	NA	NA	1	-1	1	NA	NA	NA	0.0618791	0.186844	0.0909897	NA	NA	NA	290.49	345.707	NA	NA	NA	0.367054	1	1	1	1	1	1	1	1	1	1	1	1	1	1	1	1	1	1	1	1	1	1	1	1	1
MYL12A	0.0017051	-0.0055027	0.0035759	-0.0018801	NA	NA	1	-1	1	-1	NA	NA	0.0502493	0.162252	0.138436	0.113133	NA	NA	290.491	353.813	450	NA	NA	0.476777	1	1	1	1	1	1	1	1	1	1	1	1	1	1	1	1	1	1	1	1	1	1	1	1	1
PRPF39	0.0022969	-0.0013053	NA	NA	NA	NA	1	-1	NA	NA	NA	NA	0.0435063	0.0720804	NA	NA	NA	NA	290.98	NA	NA	NA	NA	0.570797	1	1	1	1	1	1	1	1	1	1	1	1	1	1	1	1	1	1	1	1	1	1	1	1	1
FKBPL	0.00088068	-0.0011112	0.0096814	NA	NA	NA	1	-1	1	NA	NA	NA	0.120852	0.140191	0.0826155	NA	NA	NA	291.708	529.992	NA	NA	NA	0.336442	1	1	1	1	1	1	1	1	1	1	1	1	1	1	1	1	1	1	1	1	1	1	1	1	1
C1orf63	0.0011518	-0.00087188	NA	NA	NA	NA	1	-1	NA	NA	NA	NA	0.0791611	0.0983956	NA	NA	NA	NA	292.136	NA	NA	NA	NA	0.278103	1	1	1	1	1	1	1	1	1	1	1	1	1	1	1	1	1	1	1	1	1	1	1	1	1
C12orf43	0.00064341	0.0046165	-0.012299	0.0010689	NA	NA	1	1	-1	1	NA	NA	0.184842	0.160014	0.144604	0.0958229	NA	NA	221.279	295.127	340.017	NA	NA	0.390976	1	1	1	1	1	1	1	1	1	1	1	1	1	1	1	1	1	1	1	1	1	1	1	1	1
DAPK3	0.0016014	-0.0019663	NA	NA	NA	NA	1	-1	NA	NA	NA	NA	0.0585329	0.0455848	NA	NA	NA	NA	297.097	NA	NA	NA	NA	0.560428	1	1	1	1	1	1	1	1	1	1	1	1	1	1	1	1	1	1	1	1	1	1	1	1	1
KATNA1	0.00062853	-0.0052373	0.0046327	-0.0017092	NA	NA	1	-1	1	-1	NA	NA	0.118779	0.15574	0.100045	0.112837	NA	NA	297.969	357.257	450	NA	NA	0.323393	1	1	1	1	1	1	1	1	1	1	1	1	1	1	1	1	1	1	1	1	1	1	1	1	1
HSD17B7	0.0027618	0.00070832	-0.0023137	0.0033137	NA	NA	1	1	-1	1	NA	NA	0.12156	0.1918	0.0468534	0.186454	NA	NA	101.34	299.752	529.999	NA	NA	0.634441	1	1	1	1	1	1	1	1	1	1	1	1	1	1	1	1	1	1	1	1	1	1	1	1	1
RHOT1	0.00047407	-0.0017549	0.0024667	NA	NA	NA	1	-1	1	NA	NA	NA	0.152242	0.120234	0.079824	NA	NA	NA	299.952	450	NA	NA	NA	0.270356	1	1	1	1	1	1	1	1	1	1	1	1	1	1	1	1	1	1	1	1	1	1	1	1	1
VASP	0.0012579	-0.00074309	NA	NA	NA	NA	1	-1	NA	NA	NA	NA	0.0803369	0.136859	NA	NA	NA	NA	300	NA	NA	NA	NA	0.249521	1	1	1	1	1	1	1	1	1	1	1	1	1	1	1	1	1	1	1	1	1	1	1	1	1
FDFT1	0.00073096	-0.001915	NA	NA	NA	NA	1	-1	NA	NA	NA	NA	0.0993201	0.0409411	NA	NA	NA	NA	300	NA	NA	NA	NA	0.636667	1	1	1	1	1	1	1	1	1	1	1	1	1	1	1	1	1	1	1	1	1	1	1	1	1
ZNF300	0.0012783	-0.00061667	NA	NA	NA	NA	1	-1	NA	NA	NA	NA	0.0817133	0.165289	NA	NA	NA	NA	300	NA	NA	NA	NA	0.246433	1	1	1	1	1	1	1	1	1	1	1	1	1	1	1	1	1	1	1	1	1	1	1	1	1
CYR61	0.0012504	-0.0022263	NA	NA	NA	NA	1	-1	NA	NA	NA	NA	0.0528426	0.0313641	NA	NA	NA	NA	300	NA	NA	NA	NA	0.738806	1	1	1	1	1	1	1	1	1	1	1	1	1	1	1	1	1	1	1	1	1	1	1	1	1
BCL7C	0.0010578	-0.005683	0.0018207	NA	NA	NA	1	-1	1	NA	NA	NA	0.0861198	0.168495	0.0664558	NA	NA	NA	300.001	353.206	NA	NA	NA	0.396003	1	1	1	1	1	1	1	1	1	1	1	1	1	1	1	1	1	1	1	1	1	1	1	1	1
PNPT1	0.0010117	-0.006891	0.0023053	NA	NA	NA	1	-1	1	NA	NA	NA	0.117015	0.188577	0.0774361	NA	NA	NA	300.018	369.215	NA	NA	NA	0.268171	1	1	1	1	1	1	1	1	1	1	1	1	1	1	1	1	1	1	1	1	1	1	1	1	1
THSD7B	-0.00063848	0.019455	-0.0080057	0.00034671	NA	NA	-1	1	-1	0	NA	NA	0.192272	0.123832	0.105381	0.333045	NA	NA	265.28	300.354	383.868	NA	NA	0.356535	-1	-1	-1	-1	-1	-1	-1	-1	-1	-1	-1	-1	-1	-1	-1	-1	-1	-1	-1	-1	-1	-1	-1	-1	-1
CASP3	0.00050563	-0.0060492	0.0010813	NA	NA	NA	1	-1	1	NA	NA	NA	0.149334	0.187294	0.10071	NA	NA	NA	301.446	359.456	NA	NA	NA	0.32101	1	1	1	1	1	1	1	1	1	1	1	1	1	1	1	1	1	1	1	1	1	1	1	1	1
SLC2A1	0.00087547	-0.0012018	NA	NA	NA	NA	1	-1	NA	NA	NA	NA	0.0882648	0.0682585	NA	NA	NA	NA	303.192	NA	NA	NA	NA	0.353029	1	1	1	1	1	1	1	1	1	1	1	1	1	1	1	1	1	1	1	1	1	1	1	1	1
DNAJA1	0.0017191	-0.0072418	0.019581	-0.0015771	NA	NA	1	-1	1	-1	NA	NA	0.046887	0.161197	0.136893	0.0841351	NA	NA	306.451	359.998	380.43	NA	NA	0.535663	1	1	1	1	1	1	1	1	1	1	1	1	1	1	1	1	1	1	1	1	1	1	1	1	1
CLIC1	0.0013169	-0.0018417	0.0021826	NA	NA	NA	1	-1	1	NA	NA	NA	0.0680344	0.137738	0.118298	NA	NA	NA	307.574	450.001	NA	NA	NA	0.370692	1	1	1	1	1	1	1	1	1	1	1	1	1	1	1	1	1	1	1	1	1	1	1	1	1
ODC1	0.0017025	-0.0083603	0.0016347	NA	NA	NA	1	-1	1	NA	NA	NA	0.047723	0.191199	0.0643227	NA	NA	NA	308.017	349.73	NA	NA	NA	0.569514	1	1	1	1	1	1	1	1	1	1	1	1	1	1	1	1	1	1	1	1	1	1	1	1	1
EXOSC4	0.0010273	-0.0049074	0.0019899	NA	NA	NA	1	-1	1	NA	NA	NA	0.0799753	0.181144	0.0611779	NA	NA	NA	308.275	370.001	NA	NA	NA	0.429624	1	1	1	1	1	1	1	1	1	1	1	1	1	1	1	1	1	1	1	1	1	1	1	1	1
ACTR5	0.0011811	-0.0062274	0.00095547	NA	NA	NA	1	-1	1	NA	NA	NA	0.0830327	0.141534	0.151771	NA	NA	NA	308.286	370	NA	NA	NA	0.259299	1	1	1	1	1	1	1	1	1	1	1	1	1	1	1	1	1	1	1	1	1	1	1	1	1
TBK1	0.00040416	-0.0013966	0.0056713	NA	NA	NA	1	-1	1	NA	NA	NA	0.180078	0.0949601	0.106516	NA	NA	NA	309.989	529.999	NA	NA	NA	0.265325	1	1	1	1	1	1	1	1	1	1	1	1	1	1	1	1	1	1	1	1	1	1	1	1	1
CLK1	0.0011321	-0.00083353	NA	NA	NA	NA	1	-1	NA	NA	NA	NA	0.0908532	0.12621	NA	NA	NA	NA	309.999	NA	NA	NA	NA	0.214077	1	1	1	1	1	1	1	1	1	1	1	1	1	1	1	1	1	1	1	1	1	1	1	1	1
CSRNP2	0.00062097	-0.0012835	NA	NA	NA	NA	1	-1	NA	NA	NA	NA	0.149321	0.0802457	NA	NA	NA	NA	310	NA	NA	NA	NA	0.255915	1	1	1	1	1	1	1	1	1	1	1	1	1	1	1	1	1	1	1	1	1	1	1	1	1
EPHB6	0.00092014	-0.0011502	NA	NA	NA	NA	1	-1	NA	NA	NA	NA	0.10797	0.09175	NA	NA	NA	NA	310	NA	NA	NA	NA	0.21703	1	1	1	1	1	1	1	1	1	1	1	1	1	1	1	1	1	1	1	1	1	1	1	1	1
INTS6	0.00036437	-0.0019813	0.016623	NA	NA	NA	1	-1	1	NA	NA	NA	0.185111	0.0551883	0.103348	NA	NA	NA	310	563.715	NA	NA	NA	0.555571	1	1	1	1	1	1	1	1	1	1	1	1	1	1	1	1	1	1	1	1	1	1	1	1	1
DIS3L	0.0016786	-0.00091291	NA	NA	NA	NA	1	-1	NA	NA	NA	NA	0.0683885	0.126969	NA	NA	NA	NA	310	NA	NA	NA	NA	0.348737	1	1	1	1	1	1	1	1	1	1	1	1	1	1	1	1	1	1	1	1	1	1	1	1	1
PHLDA1	0.00094835	-0.0025146	NA	NA	NA	NA	1	-1	NA	NA	NA	NA	0.081619	0.0329438	NA	NA	NA	NA	310	NA	NA	NA	NA	0.713338	1	1	1	1	1	1	1	1	1	1	1	1	1	1	1	1	1	1	1	1	1	1	1	1	1
DGAT2	0.00088877	-0.0025564	0.0056716	NA	NA	NA	1	-1	1	NA	NA	NA	0.133062	0.0964934	0.139684	NA	NA	NA	310	519.505	NA	NA	NA	0.270772	1	1	1	1	1	1	1	1	1	1	1	1	1	1	1	1	1	1	1	1	1	1	1	1	1
THOC5	0.0014977	-0.00075756	NA	NA	NA	NA	1	-1	NA	NA	NA	NA	0.0720082	0.154505	NA	NA	NA	NA	310	NA	NA	NA	NA	0.302829	1	1	1	1	1	1	1	1	1	1	1	1	1	1	1	1	1	1	1	1	1	1	1	1	1
RBM39	0.0014346	-0.00068085	NA	NA	NA	NA	1	-1	NA	NA	NA	NA	0.0708343	0.160726	NA	NA	NA	NA	310.79	NA	NA	NA	NA	0.315602	1	1	1	1	1	1	1	1	1	1	1	1	1	1	1	1	1	1	1	1	1	1	1	1	1
MRPS17	0.00071175	-0.0015319	0.0015622	NA	NA	NA	1	-1	1	NA	NA	NA	0.0924366	0.142661	0.127921	NA	NA	NA	313.795	450.001	NA	NA	NA	0.218719	1	1	1	1	1	1	1	1	1	1	1	1	1	1	1	1	1	1	1	1	1	1	1	1	1
MCAM	0.00051803	-0.0021638	NA	NA	NA	NA	1	-1	NA	NA	NA	NA	0.146937	0.0436712	NA	NA	NA	NA	317.688	NA	NA	NA	NA	0.61416	1	1	1	1	1	1	1	1	1	1	1	1	1	1	1	1	1	1	1	1	1	1	1	1	1
ATL2	0.0015857	-0.015344	0.0019271	NA	NA	NA	1	-1	1	NA	NA	NA	0.0564496	0.190965	0.0632668	NA	NA	NA	317.948	346.899	NA	NA	NA	0.481048	1	1	1	1	1	1	1	1	1	1	1	1	1	1	1	1	1	1	1	1	1	1	1	1	1
PCDHA10	8.1379e-05	0.0035135	-0.010969	0.01566	-0.0015546	NA	0	1	-1	1	-1	NA	0.463888	0.0990956	0.0909543	0.144249	0.158353	NA	189.997	319.996	395.105	439.725	NA	0.439206	0	0	0	0	0	0	0	0	0	0	0	0	0	0	0	0	0	0	0	1	1	1	1	1	1
IER2	0.00099134	-0.0025339	0.011314	-0.0043398	NA	NA	1	-1	1	-1	NA	NA	0.0732193	0.160481	0.108561	0.0679828	NA	NA	319.997	428.32	471.213	NA	NA	0.454749	1	1	1	1	1	1	1	1	1	1	1	1	1	1	1	1	1	1	1	1	1	1	1	1	1
REXO1	0.00048182	-0.020878	0.014902	-0.0010772	NA	NA	0	-1	1	-1	NA	NA	0.252078	0.171112	0.113784	0.116226	NA	NA	245.152	279.131	319.998	NA	NA	0.380108	0	0	0	0	0	0	0	0	0	0	0	0	0	0	0	0	0	0	0	0	0	0	0	0	0
TIMELESS	0.0014646	-0.00094899	NA	NA	NA	NA	1	-1	NA	NA	NA	NA	0.0855708	0.145771	NA	NA	NA	NA	319.999	NA	NA	NA	NA	0.234164	1	1	1	1	1	1	1	1	1	1	1	1	1	1	1	1	1	1	1	1	1	1	1	1	1
PALLD	0.00060525	-0.0027108	NA	NA	NA	NA	1	-1	NA	NA	NA	NA	0.110913	0.0298399	NA	NA	NA	NA	320	NA	NA	NA	NA	0.776038	1	1	1	1	1	1	1	1	1	1	1	1	1	1	1	1	1	1	1	1	1	1	1	1	1
SECISBP2	0.0010166	-0.00060985	NA	NA	NA	NA	1	-1	NA	NA	NA	NA	0.0868581	0.171313	NA	NA	NA	NA	320	NA	NA	NA	NA	0.210744	1	1	1	1	1	1	1	1	1	1	1	1	1	1	1	1	1	1	1	1	1	1	1	1	1
ING1	0.00098565	-0.00074193	NA	NA	NA	NA	1	-1	NA	NA	NA	NA	0.0804661	0.12052	NA	NA	NA	NA	320	NA	NA	NA	NA	0.261767	1	1	1	1	1	1	1	1	1	1	1	1	1	1	1	1	1	1	1	1	1	1	1	1	1
PCF11	0.00089887	-0.0014787	NA	NA	NA	NA	1	-1	NA	NA	NA	NA	0.100833	0.0794805	NA	NA	NA	NA	320	NA	NA	NA	NA	0.290668	1	1	1	1	1	1	1	1	1	1	1	1	1	1	1	1	1	1	1	1	1	1	1	1	1
MYBPC2	0.0012883	-0.00089531	NA	NA	NA	NA	1	-1	NA	NA	NA	NA	0.0779006	0.137209	NA	NA	NA	NA	320	NA	NA	NA	NA	0.255676	1	1	1	1	1	1	1	1	1	1	1	1	1	1	1	1	1	1	1	1	1	1	1	1	1
POLDIP3	0.0012029	-0.0010417	NA	NA	NA	NA	1	-1	NA	NA	NA	NA	0.0799222	0.115328	NA	NA	NA	NA	320.001	NA	NA	NA	NA	0.250682	1	1	1	1	1	1	1	1	1	1	1	1	1	1	1	1	1	1	1	1	1	1	1	1	1
DNAJB2	0.00092259	-0.00068308	NA	NA	NA	NA	1	-1	NA	NA	NA	NA	0.0860562	0.142196	NA	NA	NA	NA	320.001	NA	NA	NA	NA	0.212644	1	1	1	1	1	1	1	1	1	1	1	1	1	1	1	1	1	1	1	1	1	1	1	1	1
KDM4A	0.0015227	-0.0025118	NA	NA	NA	NA	1	-1	NA	NA	NA	NA	0.0792479	0.0562787	NA	NA	NA	NA	320.001	NA	NA	NA	NA	0.442104	1	1	1	1	1	1	1	1	1	1	1	1	1	1	1	1	1	1	1	1	1	1	1	1	1
SQSTM1	0.0019959	-0.0011414	NA	NA	NA	NA	1	-1	NA	NA	NA	NA	0.0350333	0.0771692	NA	NA	NA	NA	320.005	NA	NA	NA	NA	0.666441	1	1	1	1	1	1	1	1	1	1	1	1	1	1	1	1	1	1	1	1	1	1	1	1	1
ZNF202	0.00082077	-0.0026437	0.0028177	NA	NA	NA	1	-1	1	NA	NA	NA	0.0942883	0.130179	0.0820801	NA	NA	NA	320.114	450.034	NA	NA	NA	0.30435	1	1	1	1	1	1	1	1	1	1	1	1	1	1	1	1	1	1	1	1	1	1	1	1	1
SEMA6A	-0.0024103	0.014259	-0.00087227	NA	NA	NA	-1	1	-1	NA	NA	NA	0.0343591	0.175283	0.102067	NA	NA	NA	299.996	320.561	NA	NA	NA	0.692782	-1	-1	-1	-1	-1	-1	-1	-1	-1	-1	-1	-1	-1	-1	-1	-1	-1	-1	-1	-1	-1	-1	-1	-1	-1
MLL3	-0.0014837	0.016529	-0.004547	0.00039621	NA	NA	-1	1	-1	0	NA	NA	0.0539798	0.151437	0.0787428	0.313322	NA	NA	298.249	322.371	440.018	NA	NA	0.686235	-1	-1	-1	-1	-1	-1	-1	-1	-1	-1	-1	-1	-1	-1	-1	-1	-1	-1	-1	-1	-1	-1	-1	-1	-1
LRP1	-0.00045221	-0.0087028	0.0252	-0.0022368	NA	NA	0	-1	1	-1	NA	NA	0.252252	0.172229	0.138289	0.0545163	NA	NA	243.943	299.343	323.271	NA	NA	0.541498	0	0	0	0	0	0	0	0	0	0	0	0	0	0	0	0	0	0	0	0	0	0	0	0	0
BCL9L	-0.00069909	-0.0083482	0.015113	-0.0023816	NA	NA	-1	-1	1	-1	NA	NA	0.147788	0.141977	0.169819	0.039271	NA	NA	245.971	290	323.951	NA	NA	0.698919	-1	-1	-1	-1	-1	-1	-1	-1	-1	-1	-1	-1	-1	-1	-1	-1	-1	-1	-1	-1	-1	-1	-1	-1	-1
ZNF428	-0.00053825	0.0067083	-0.0045781	0.0019101	NA	NA	0	1	-1	1	NA	NA	0.200395	0.163811	0.0800521	0.146685	NA	NA	265.52	325.775	449.998	NA	NA	0.301604	0	0	0	0	0	0	0	0	0	0	0	0	0	0	0	0	0	0	0	0	0	0	0	0	0
KIF21B	-0.00012418	-0.010187	0.026881	-0.0030565	NA	NA	0	-1	1	-1	NA	NA	0.420561	0.158906	0.137783	0.0425428	NA	NA	240	294.924	326.17	NA	NA	0.558502	0	0	0	0	0	0	0	0	0	0	0	0	0	0	0	0	0	0	0	0	0	0	0	0	0
BANP	0.0010621	-0.0020576	0.0065608	NA	NA	NA	1	-1	1	NA	NA	NA	0.078212	0.0743567	0.155333	NA	NA	NA	327.722	539.998	NA	NA	NA	0.356759	1	1	1	1	1	1	1	1	1	1	1	1	1	1	1	1	1	1	1	1	1	1	1	1	1
FHL2	0.0012625	-0.0027269	NA	NA	NA	NA	1	-1	NA	NA	NA	NA	0.0748684	0.0448945	NA	NA	NA	NA	327.798	NA	NA	NA	NA	0.567057	1	1	1	1	1	1	1	1	1	1	1	1	1	1	1	1	1	1	1	1	1	1	1	1	1
GAS6	0.0010745	-0.0031413	0.001396	NA	NA	NA	1	-1	1	NA	NA	NA	0.0756649	0.11534	0.160846	NA	NA	NA	328.329	449.999	NA	NA	NA	0.316515	1	1	1	1	1	1	1	1	1	1	1	1	1	1	1	1	1	1	1	1	1	1	1	1	1
SERPINE1	0.00079051	-0.0035933	NA	NA	NA	NA	1	-1	NA	NA	NA	NA	0.0950289	0.0275097	NA	NA	NA	NA	328.491	NA	NA	NA	NA	0.806448	1	1	1	1	1	1	1	1	1	1	1	1	1	1	1	1	1	1	1	1	1	1	1	1	1
TRIP13	0.00038301	-0.0025921	0.0038886	NA	NA	NA	1	-1	1	NA	NA	NA	0.18593	0.124996	0.077063	NA	NA	NA	329.969	469.965	NA	NA	NA	0.301468	1	1	1	1	1	1	1	1	1	1	1	1	1	1	1	1	1	1	1	1	1	1	1	1	1
BRIP1	-0.0018271	0.0014141	-0.0022821	NA	NA	NA	-1	1	-1	NA	NA	NA	0.185698	0.112105	0.0467203	NA	NA	NA	117.493	329.972	NA	NA	NA	0.521428	-1	-1	-1	-1	-1	-1	-1	-1	-1	-1	-1	-1	1	1	1	1	1	1	1	1	1	1	1	1	1
GPR176	0.0014174	-0.0019166	NA	NA	NA	NA	1	-1	NA	NA	NA	NA	0.064628	0.067469	NA	NA	NA	NA	330	NA	NA	NA	NA	0.416514	1	1	1	1	1	1	1	1	1	1	1	1	1	1	1	1	1	1	1	1	1	1	1	1	1
COL6A3	0.00053956	-0.0033172	0.017532	-0.0031989	NA	NA	1	-1	1	-1	NA	NA	0.13034	0.103666	0.157674	0.107224	NA	NA	332.026	452.515	480.001	NA	NA	0.300489	1	1	1	1	1	1	1	1	1	1	1	1	1	1	1	1	1	1	1	1	1	1	1	1	1
JAKMIP2	0.0011085	-0.0020211	NA	NA	NA	NA	1	-1	NA	NA	NA	NA	0.0778875	0.0608647	NA	NA	NA	NA	332.245	NA	NA	NA	NA	0.428135	1	1	1	1	1	1	1	1	1	1	1	1	1	1	1	1	1	1	1	1	1	1	1	1	1
ZNF618	-0.0019243	0.009513	-0.001523	NA	NA	NA	-1	1	-1	NA	NA	NA	0.044379	0.172449	0.0651827	NA	NA	NA	298.414	333.153	NA	NA	NA	0.621276	-1	-1	-1	-1	-1	-1	-1	-1	-1	-1	-1	-1	-1	-1	-1	-1	-1	-1	-1	-1	-1	-1	-1	-1	-1
FBXL18	-0.00026692	-0.0035848	0.011624	-0.004827	0.0017204	NA	0	-1	1	-1	1	NA	0.304194	0.122441	0.190915	0.0612232	0.118496	NA	210.596	302.674	334.242	449.999	NA	0.730984	0	0	0	0	0	0	0	0	0	0	0	0	0	0	0	0	0	0	0	0	0	0	-1	-1	-1
NPRL2	0.00050263	-0.0021918	0.0058182	NA	NA	NA	1	-1	1	NA	NA	NA	0.168236	0.125337	0.0854676	NA	NA	NA	339.24	497.964	NA	NA	NA	0.257161	1	1	1	1	1	1	1	1	1	1	1	1	1	1	1	1	1	1	1	1	1	1	1	1	1
SMARCAL1	0.00042796	-0.0031846	0.0021938	NA	NA	NA	1	-1	1	NA	NA	NA	0.156709	0.119233	0.0999114	NA	NA	NA	339.998	450	NA	NA	NA	0.280942	1	1	1	1	1	1	1	1	1	1	1	1	1	1	1	1	1	1	1	1	1	1	1	1	1
ZNF423	-0.0018926	0.0081528	-0.00089043	NA	NA	NA	-1	1	-1	NA	NA	NA	0.0742919	0.170704	0.170921	NA	NA	NA	287.42	339.999	NA	NA	NA	0.242869	-1	-1	-1	-1	-1	-1	-1	-1	-1	-1	-1	-1	-1	-1	-1	-1	-1	-1	-1	-1	-1	-1	-1	-1	-1
MAFF	0.00081187	-0.0014746	NA	NA	NA	NA	1	-1	NA	NA	NA	NA	0.119237	0.0945085	NA	NA	NA	NA	340	NA	NA	NA	NA	0.20281	1	1	1	1	1	1	1	1	1	1	1	1	1	1	1	1	1	1	1	1	1	1	1	1	1
KIAA1199	0.0012022	-0.0016466	NA	NA	NA	NA	1	-1	NA	NA	NA	NA	0.0914321	0.103464	NA	NA	NA	NA	340	NA	NA	NA	NA	0.22451	1	1	1	1	1	1	1	1	1	1	1	1	1	1	1	1	1	1	1	1	1	1	1	1	1
FANCC	0.0008096	-0.002892	0.0037678	NA	NA	NA	1	-1	1	NA	NA	NA	0.101755	0.111988	0.108697	NA	NA	NA	340.001	487.748	NA	NA	NA	0.276257	1	1	1	1	1	1	1	1	1	1	1	1	1	1	1	1	1	1	1	1	1	1	1	1	1
DARS2	0.0011844	-0.0038273	0.023166	-0.016066	0.017951	NA	1	-1	1	-1	1	NA	0.0697125	0.0847896	0.0939639	0.131531	0.119033	NA	341.644	488.571	521.461	564.235	NA	0.463086	1	1	1	1	1	1	1	1	1	1	1	1	1	1	1	1	1	1	1	1	1	1	1	1	1
ACTA1	0.00082276	-0.0021794	NA	NA	NA	NA	1	-1	NA	NA	NA	NA	0.0849177	0.0508721	NA	NA	NA	NA	343.875	NA	NA	NA	NA	0.522703	1	1	1	1	1	1	1	1	1	1	1	1	1	1	1	1	1	1	1	1	1	1	1	1	1
IGDCC3	-0.00090936	0.0060425	-0.0008072	NA	NA	NA	-1	1	-1	NA	NA	NA	0.103787	0.159587	0.134274	NA	NA	NA	290	346.642	NA	NA	NA	0.248387	-1	-1	-1	-1	-1	-1	-1	-1	-1	-1	-1	-1	-1	-1	-1	-1	-1	-1	-1	-1	-1	-1	-1	-1	-1
KCNQ2	-0.00019843	0.0039964	-0.00059352	NA	NA	NA	0	1	-1	NA	NA	NA	0.356604	0.123189	0.183851	NA	NA	NA	250.02	349.949	NA	NA	NA	0.481865	0	0	0	0	0	0	0	0	0	0	0	0	0	0	0	0	0	0	0	0	0	0	0	0	0
PPP1R10	-0.00412	0.00065865	-0.0039004	0.0061738	NA	NA	-1	1	-1	1	NA	NA	0.147329	0.147539	0.0583082	0.0742528	NA	NA	80.0067	349.965	508.361	NA	NA	0.623247	-1	-1	-1	-1	-1	-1	-1	-1	1	1	1	1	1	1	1	1	1	1	1	1	1	1	1	1	1
RAVER1	-0.0013588	0.0049388	-0.0014461	NA	NA	NA	-1	1	-1	NA	NA	NA	0.0686718	0.190803	0.0841633	NA	NA	NA	292.991	351.403	NA	NA	NA	0.389341	-1	-1	-1	-1	-1	-1	-1	-1	-1	-1	-1	-1	-1	-1	-1	-1	-1	-1	-1	-1	-1	-1	-1	-1	-1
SNTA1	0.00037755	-0.002873	0.0035978	NA	NA	NA	1	-1	1	NA	NA	NA	0.175536	0.183566	0.0683812	NA	NA	NA	352.062	449.999	NA	NA	NA	0.297896	1	1	1	1	1	1	1	1	1	1	1	1	1	1	1	1	1	1	1	1	1	1	1	1	1
PROM1	-0.0021734	0.0086604	-0.0037401	0.0035317	NA	NA	-1	1	-1	1	NA	NA	0.0520168	0.108097	0.161843	0.0773642	NA	NA	290.25	357.48	449.925	NA	NA	0.552775	-1	-1	-1	-1	-1	-1	-1	-1	-1	-1	-1	-1	-1	-1	-1	-1	-1	-1	-1	-1	-1	-1	-1	-1	-1
TTC38	0.00068515	-0.003017	0.0060868	NA	NA	NA	1	-1	1	NA	NA	NA	0.112215	0.151973	0.0626377	NA	NA	NA	359.965	479.809	NA	NA	NA	0.399808	1	1	1	1	1	1	1	1	1	1	1	1	1	1	1	1	1	1	1	1	1	1	1	1	1
ZHX3	-0.0012127	0.0044029	-0.0013243	NA	NA	NA	-1	1	-1	NA	NA	NA	0.0847015	0.188478	0.106857	NA	NA	NA	290.156	359.99	NA	NA	NA	0.24595	-1	-1	-1	-1	-1	-1	-1	-1	-1	-1	-1	-1	-1	-1	-1	-1	-1	-1	-1	-1	-1	-1	-1	-1	-1
CLPP	0.00057793	-0.0037612	0.0028039	NA	NA	NA	1	-1	1	NA	NA	NA	0.125826	0.157008	0.10255	NA	NA	NA	359.999	449.999	NA	NA	NA	0.202988	1	1	1	1	1	1	1	1	1	1	1	1	1	1	1	1	1	1	1	1	1	1	1	1	1
SERPINH1	0.0055881	0.0010146	-0.0020207	0.002489	NA	NA	1	1	-1	1	NA	NA	0.120808	0.0765378	0.117527	0.153062	NA	NA	60.0437	359.999	501.246	NA	NA	0.548206	1	1	1	1	1	1	1	1	1	1	1	1	1	1	1	1	1	1	1	1	1	1	1	1	1
FEM1B	0.0013925	-0.0014056	NA	NA	NA	NA	1	-1	NA	NA	NA	NA	0.0741119	0.122796	NA	NA	NA	NA	360	NA	NA	NA	NA	0.282317	1	1	1	1	1	1	1	1	1	1	1	1	1	1	1	1	1	1	1	1	1	1	1	1	1
TXNDC11	0.00041628	-0.0014194	NA	NA	NA	NA	1	-1	NA	NA	NA	NA	0.159881	0.086453	NA	NA	NA	NA	360	NA	NA	NA	NA	0.245615	1	1	1	1	1	1	1	1	1	1	1	1	1	1	1	1	1	1	1	1	1	1	1	1	1
C11orf2	0.0010549	-0.00096109	NA	NA	NA	NA	1	-1	NA	NA	NA	NA	0.0876205	0.156595	NA	NA	NA	NA	360	NA	NA	NA	NA	0.207851	1	1	1	1	1	1	1	1	1	1	1	1	1	1	1	1	1	1	1	1	1	1	1	1	1
MYC	0.00084218	-0.0024337	NA	NA	NA	NA	1	-1	NA	NA	NA	NA	0.0784027	0.0475193	NA	NA	NA	NA	360	NA	NA	NA	NA	0.548016	1	1	1	1	1	1	1	1	1	1	1	1	1	1	1	1	1	1	1	1	1	1	1	1	1
ARFIP2	0.00091798	-0.0025182	0.003548	NA	NA	NA	1	-1	1	NA	NA	NA	0.0729588	0.168163	0.0703997	NA	NA	NA	360.001	455.548	NA	NA	NA	0.492842	1	1	1	1	1	1	1	1	1	1	1	1	1	1	1	1	1	1	1	1	1	1	1	1	1
HMOX1	0.0018795	-0.003407	0.0063432	NA	NA	NA	1	-1	1	NA	NA	NA	0.0367166	0.0487893	0.189364	NA	NA	NA	360.004	560.003	NA	NA	NA	0.676626	1	1	1	1	1	1	1	1	1	1	1	1	1	1	1	1	1	1	1	1	1	1	1	1	1
SLC25A29	0.00052082	-0.0022744	0.011783	-0.012247	NA	NA	1	-1	1	-1	NA	NA	0.143123	0.136374	0.0783554	0.165398	NA	NA	360.04	498.883	569.308	NA	NA	0.476213	1	1	1	1	1	1	1	1	1	1	1	1	1	1	1	1	1	1	1	1	1	1	1	1	1
MAFG	-0.00042885	0.0056222	-0.0017228	NA	NA	NA	0	1	-1	NA	NA	NA	0.206104	0.151839	0.0819149	NA	NA	NA	290	360.047	NA	NA	NA	0.300668	0	0	0	0	0	0	0	0	0	0	0	0	0	0	0	0	0	0	0	0	0	0	0	0	0
ZXDC	-0.0010815	0.0050872	-0.0054672	0.0096208	-0.013285	0.0041411	-1	1	-1	1	-1	0	0.089788	0.128819	0.102467	0.138329	0.103218	0.261996	284.083	360.062	449.979	505.452	558.2	0.493691	-1	-1	-1	-1	-1	-1	-1	-1	-1	-1	-1	-1	-1	-1	-1	-1	-1	-1	-1	-1	-1	-1	-1	-1	-1
HSPA2	0.00080379	-0.0024141	NA	NA	NA	NA	1	-1	NA	NA	NA	NA	0.0788346	0.0508866	NA	NA	NA	NA	360.214	NA	NA	NA	NA	0.543858	1	1	1	1	1	1	1	1	1	1	1	1	1	1	1	1	1	1	1	1	1	1	1	1	1
RNASEH2B	0.0010185	-0.0018589	0.007531	NA	NA	NA	1	-1	1	NA	NA	NA	0.0838493	0.141187	0.133981	NA	NA	NA	360.421	530.006	NA	NA	NA	0.281721	1	1	1	1	1	1	1	1	1	1	1	1	1	1	1	1	1	1	1	1	1	1	1	1	1
FURIN	-0.0014641	0.01324	-0.0124	0.00068142	NA	NA	-1	1	-1	0	NA	NA	0.0794184	0.103021	0.187914	0.258864	NA	NA	307.357	361.017	400.066	NA	NA	0.303378	-1	-1	-1	-1	-1	-1	-1	-1	-1	-1	-1	-1	-1	-1	-1	-1	-1	-1	-1	-1	-1	-1	-1	-1	-1
MARS	0.003781	0.0005201	-0.0033582	0.0025572	NA	NA	1	1	-1	1	NA	NA	0.111566	0.171188	0.166551	0.0828341	NA	NA	93.3283	362.385	450	NA	NA	0.460479	1	1	1	1	1	1	1	1	1	1	1	1	1	1	1	1	1	1	1	1	1	1	1	1	1
SSH2	-0.0016425	0.0026049	-0.001241	NA	NA	NA	-1	1	-1	NA	NA	NA	0.0686251	0.17558	0.106003	NA	NA	NA	269.75	363.005	NA	NA	NA	0.39475	-1	-1	-1	-1	-1	-1	-1	-1	-1	-1	-1	-1	-1	-1	-1	-1	-1	-1	-1	-1	-1	-1	-1	-1	-1
DNMT3B	-0.00082464	0.0055924	-0.00084247	NA	NA	NA	-1	1	-1	NA	NA	NA	0.141971	0.118114	0.169647	NA	NA	NA	280.011	364.429	NA	NA	NA	0.38487	-1	-1	-1	-1	-1	-1	-1	-1	-1	-1	-1	-1	-1	-1	-1	-1	-1	-1	-1	-1	-1	-1	-1	-1	-1
UBE2O	0.00081628	-0.0015998	NA	NA	NA	NA	1	-1	NA	NA	NA	NA	0.101473	0.0993081	NA	NA	NA	NA	365.165	NA	NA	NA	NA	0.216466	1	1	1	1	1	1	1	1	1	1	1	1	1	1	1	1	1	1	1	1	1	1	1	1	1
FAXC	0.00067472	-0.0045063	0.0016312	NA	NA	NA	1	-1	1	NA	NA	NA	0.078086	0.0969322	0.121652	NA	NA	NA	366.656	450.002	NA	NA	NA	0.403808	1	1	1	1	1	1	1	1	1	1	1	1	1	1	1	1	1	1	1	1	1	1	1	1	1
MT1X	0.001244	-0.003935	NA	NA	NA	NA	1	-1	NA	NA	NA	NA	0.0453321	0.0275644	NA	NA	NA	NA	367.473	NA	NA	NA	NA	0.796832	1	1	1	1	1	1	1	1	1	1	1	1	1	1	1	1	1	1	1	1	1	1	1	1	1
ZCCHC8	0.00069788	-0.0028402	0.0075758	NA	NA	NA	1	-1	1	NA	NA	NA	0.0855214	0.0744592	0.0792305	NA	NA	NA	369.167	530	NA	NA	NA	0.438189	1	1	1	1	1	1	1	1	1	1	1	1	1	1	1	1	1	1	1	1	1	1	1	1	1
SHB	0.00039997	-0.0056689	0.0013204	NA	NA	NA	1	-1	1	NA	NA	NA	0.158607	0.140151	0.15511	NA	NA	NA	369.921	438.777	NA	NA	NA	0.345912	1	1	1	1	1	1	1	1	1	1	1	1	1	1	1	1	1	1	1	1	1	1	1	1	1
CDKL5	-0.0010513	0.0090151	-0.0079793	0.00079487	NA	NA	-1	1	-1	0	NA	NA	0.0745997	0.142954	0.124213	0.225195	NA	NA	320.422	369.964	431.359	NA	NA	0.396893	-1	-1	-1	-1	-1	-1	-1	-1	-1	-1	-1	-1	-1	-1	-1	-1	-1	-1	-1	-1	-1	-1	-1	-1	-1
THBS1	0.00053772	-0.0015446	-0.0066304	NA	NA	NA	1	-1	-1	NA	NA	NA	0.108707	0.142524	0.0754853	NA	NA	NA	369.982	510	NA	NA	NA	0.671253	1	1	1	1	1	1	1	1	1	1	1	1	1	1	1	1	1	1	1	1	1	1	1	1	1
LARP1	-0.0014368	0.0045714	-0.0077066	-0.001043	NA	NA	-1	1	-1	-1	NA	NA	0.05466	0.120777	0.19128	0.141	NA	NA	299.756	369.995	418.603	NA	NA	0.724427	-1	-1	-1	-1	-1	-1	-1	-1	-1	-1	-1	-1	-1	-1	-1	-1	-1	-1	-1	-1	-1	-1	-1	-1	-1
ACBD4	-0.00022574	0.0050459	-0.0050761	0.00051379	NA	NA	0	1	-1	0	NA	NA	0.284433	0.123035	0.122369	0.317435	NA	NA	297.7	369.996	455.711	NA	NA	0.288393	0	0	0	0	0	0	0	0	0	0	0	0	0	0	0	0	0	0	0	0	0	0	0	0	0
SOGA1	0.00039033	-0.0021226	0.0028618	NA	NA	NA	1	-1	0	NA	NA	NA	0.141451	0.0988661	0.220439	NA	NA	NA	369.997	530.001	NA	NA	NA	0.291291	1	1	1	1	1	1	1	1	1	1	1	1	1	1	1	1	1	1	1	1	1	1	1	1	1
SLC25A44	-0.0016465	0.0042367	-0.0019614	NA	NA	NA	-1	1	-1	NA	NA	NA	0.0881195	0.152546	0.0987207	NA	NA	NA	275.919	369.998	NA	NA	NA	0.271243	-1	-1	-1	-1	-1	-1	-1	-1	-1	-1	-1	-1	-1	-1	-1	-1	-1	-1	-1	-1	-1	-1	-1	-1	-1
PPM1B	0.00073288	-0.0019084	NA	NA	NA	NA	1	-1	NA	NA	NA	NA	0.0957669	0.0789399	NA	NA	NA	NA	369.999	NA	NA	NA	NA	0.320312	1	1	1	1	1	1	1	1	1	1	1	1	1	1	1	1	1	1	1	1	1	1	1	1	1
WNT3	-0.00042228	0.013436	-0.0050687	0.0021897	NA	NA	-1	1	-1	1	NA	NA	0.161859	0.196233	0.105159	0.112094	NA	NA	338.074	369.999	459.227	NA	NA	0.286728	-1	-1	-1	-1	-1	-1	-1	-1	-1	-1	-1	-1	-1	-1	-1	-1	-1	-1	-1	-1	-1	-1	-1	-1	-1
ITFG1	0.00050386	-0.0035093	0.0031929	NA	NA	NA	1	-1	1	NA	NA	NA	0.131106	0.139026	0.105874	NA	NA	NA	370	478.809	NA	NA	NA	0.242378	1	1	1	1	1	1	1	1	1	1	1	1	1	1	1	1	1	1	1	1	1	1	1	1	1
U2AF1	-0.0014307	0.0015325	-0.00084142	NA	NA	NA	-1	1	-1	NA	NA	NA	0.144188	0.10168	0.154014	NA	NA	NA	167.326	370	NA	NA	NA	0.207507	-1	-1	-1	-1	-1	-1	-1	-1	-1	-1	-1	-1	-1	-1	-1	-1	-1	1	1	1	1	1	1	1	1
USP11	0.00065147	-0.0017816	NA	NA	NA	NA	1	-1	NA	NA	NA	NA	0.0919356	0.065304	NA	NA	NA	NA	370	NA	NA	NA	NA	0.384486	1	1	1	1	1	1	1	1	1	1	1	1	1	1	1	1	1	1	1	1	1	1	1	1	1
TMEM132B	0.00066926	-0.0019271	NA	NA	NA	NA	1	-1	NA	NA	NA	NA	0.129753	0.0890249	NA	NA	NA	NA	370	NA	NA	NA	NA	0.232474	1	1	1	1	1	1	1	1	1	1	1	1	1	1	1	1	1	1	1	1	1	1	1	1	1
TLE3	-0.0011959	0.005712	-0.0014514	NA	NA	NA	-1	1	-1	NA	NA	NA	0.0771545	0.115224	0.0938267	NA	NA	NA	295.234	370	NA	NA	NA	0.353601	-1	-1	-1	-1	-1	-1	-1	-1	-1	-1	-1	-1	-1	-1	-1	-1	-1	-1	-1	-1	-1	-1	-1	-1	-1
PCK2	0.0008886	-0.00094313	NA	NA	NA	NA	1	-1	NA	NA	NA	NA	0.0806097	0.139066	NA	NA	NA	NA	370	NA	NA	NA	NA	0.239495	1	1	1	1	1	1	1	1	1	1	1	1	1	1	1	1	1	1	1	1	1	1	1	1	1
PIK3CD	-0.00081381	0.0019185	-0.0015645	NA	NA	NA	-1	1	-1	NA	NA	NA	0.1542	0.162776	0.0850529	NA	NA	NA	233.492	370	NA	NA	NA	0.210156	-1	-1	-1	-1	-1	-1	-1	-1	-1	-1	-1	-1	-1	-1	-1	-1	-1	-1	-1	-1	-1	-1	-1	-1	1
ARHGAP9	0.0010776	-0.0010781	NA	NA	NA	NA	1	-1	NA	NA	NA	NA	0.0837372	0.165383	NA	NA	NA	NA	370	NA	NA	NA	NA	0.207055	1	1	1	1	1	1	1	1	1	1	1	1	1	1	1	1	1	1	1	1	1	1	1	1	1
PIK3R3	-0.00051163	0.0078592	-0.0016829	NA	NA	NA	-1	1	-1	NA	NA	NA	0.131229	0.193636	0.067243	NA	NA	NA	326.306	370	NA	NA	NA	0.31992	-1	-1	-1	-1	-1	-1	-1	-1	-1	-1	-1	-1	-1	-1	-1	-1	-1	-1	-1	-1	-1	-1	-1	-1	-1
KDM2A	-0.0013441	0.0034156	-0.0016394	NA	NA	NA	-1	1	-1	NA	NA	NA	0.0810941	0.197045	0.0879818	NA	NA	NA	284.861	370	NA	NA	NA	0.323733	-1	-1	-1	-1	-1	-1	-1	-1	-1	-1	-1	-1	-1	-1	-1	-1	-1	-1	-1	-1	-1	-1	-1	-1	-1
OSMR	-0.00093206	0.01125	-0.008208	0.001206	NA	NA	-1	1	-1	1	NA	NA	0.0873416	0.16503	0.0706657	0.196767	NA	NA	321.722	370	449.999	NA	NA	0.469997	-1	-1	-1	-1	-1	-1	-1	-1	-1	-1	-1	-1	-1	-1	-1	-1	-1	-1	-1	-1	-1	-1	-1	-1	-1
PCYT1B	0.00057931	-0.0015677	NA	NA	NA	NA	1	-1	NA	NA	NA	NA	0.12431	0.0995185	NA	NA	NA	NA	370	NA	NA	NA	NA	0.211396	1	1	1	1	1	1	1	1	1	1	1	1	1	1	1	1	1	1	1	1	1	1	1	1	1
TRAF3	-0.0012952	0.0028405	-0.0016354	NA	NA	NA	-1	1	-1	NA	NA	NA	0.122231	0.138053	0.0985815	NA	NA	NA	239.843	370	NA	NA	NA	0.20745	-1	-1	-1	-1	-1	-1	-1	-1	-1	-1	-1	-1	-1	-1	-1	-1	-1	-1	-1	-1	-1	-1	-1	-1	1
CEBPG	0.0010736	-0.0012733	NA	NA	NA	NA	1	-1	NA	NA	NA	NA	0.0762464	0.13129	NA	NA	NA	NA	370	NA	NA	NA	NA	0.249492	1	1	1	1	1	1	1	1	1	1	1	1	1	1	1	1	1	1	1	1	1	1	1	1	1
TRA2A	0.00049349	-0.0010706	NA	NA	NA	NA	1	-1	NA	NA	NA	NA	0.110654	0.098546	NA	NA	NA	NA	370.001	NA	NA	NA	NA	0.203394	1	1	1	1	1	1	1	1	1	1	1	1	1	1	1	1	1	1	1	1	1	1	1	1	1
TSC22D3	-3.5806e-05	0.0027685	-0.0014338	NA	NA	NA	0	1	-1	NA	NA	NA	0.464661	0.151872	0.0831578	NA	NA	NA	268.27	370.001	NA	NA	NA	0.291576	0	0	0	0	0	0	0	0	0	0	0	0	0	0	0	0	0	0	0	0	0	0	0	0	0
HSPA1B	0.0013214	0.0096805	-0.0030219	NA	NA	NA	1	1	-1	NA	NA	NA	0.0477173	0.148693	0.0337844	NA	NA	NA	328.784	370.003	NA	NA	NA	0.800443	1	1	1	1	1	1	1	1	1	1	1	1	1	1	1	1	1	1	1	1	1	1	1	1	1
NPHP4	0.00070377	-0.0053214	0.0026276	NA	NA	NA	1	-1	1	NA	NA	NA	0.104279	0.16591	0.102522	NA	NA	NA	370.003	449.913	NA	NA	NA	0.25437	1	1	1	1	1	1	1	1	1	1	1	1	1	1	1	1	1	1	1	1	1	1	1	1	1
ZC3HAV1	-0.0019438	0.0077418	-0.0015801	NA	NA	NA	-1	1	-1	NA	NA	NA	0.0548353	0.124162	0.102915	NA	NA	NA	308.262	370.004	NA	NA	NA	0.421164	-1	-1	-1	-1	-1	-1	-1	-1	-1	-1	-1	-1	-1	-1	-1	-1	-1	-1	-1	-1	-1	-1	-1	-1	-1
SDF2L1	0.0014173	-0.0043052	0.001148	NA	NA	NA	1	-1	1	NA	NA	NA	0.045152	0.145127	0.197013	NA	NA	NA	370.016	450.001	NA	NA	NA	0.463447	1	1	1	1	1	1	1	1	1	1	1	1	1	1	1	1	1	1	1	1	1	1	1	1	1
CTGF	0.0010624	-0.0024235	-0.0073325	NA	NA	NA	1	-1	-1	NA	NA	NA	0.0432291	0.0688077	0.0788537	NA	NA	NA	370.039	530	NA	NA	NA	0.796123	1	1	1	1	1	1	1	1	1	1	1	1	1	1	1	1	1	1	1	1	1	1	1	1	1
METTL10	-0.00070892	0.0039378	-0.0029561	0.0064522	NA	NA	-1	1	-1	1	NA	NA	0.144849	0.150726	0.0888868	0.13665	NA	NA	281.094	370.054	529.997	NA	NA	0.256258	-1	-1	-1	-1	-1	-1	-1	-1	-1	-1	-1	-1	-1	-1	-1	-1	-1	-1	-1	-1	-1	-1	-1	-1	-1
PRR5L	-0.00042681	0.025882	-0.010044	0.001477	NA	NA	-1	1	-1	1	NA	NA	0.165918	0.121141	0.0704335	0.170265	NA	NA	349.135	371.252	452.133	NA	NA	0.488972	-1	-1	-1	-1	-1	-1	-1	-1	-1	-1	-1	-1	-1	-1	-1	-1	-1	-1	-1	-1	-1	-1	-1	-1	-1
FBXL7	-0.0052259	0.00024573	-0.0049639	0.010272	-0.0079546	0.0025605	-1	0	-1	1	-1	1	0.127863	0.385529	0.192859	0.102835	0.0866252	0.103115	70.862	249.999	319.742	371.668	452.427	0.560083	-1	-1	-1	-1	-1	-1	-1	-1	0	0	0	0	0	0	0	0	0	0	0	0	0	0	0	0	0
BAX	0.00059728	-0.0032205	0.0023685	NA	NA	NA	1	-1	1	NA	NA	NA	0.0926065	0.167117	0.0942422	NA	NA	NA	372.361	449.998	NA	NA	NA	0.27344	1	1	1	1	1	1	1	1	1	1	1	1	1	1	1	1	1	1	1	1	1	1	1	1	1
ELL2	0.00045272	-0.0030784	NA	NA	NA	NA	1	-1	NA	NA	NA	NA	0.145783	0.0486524	NA	NA	NA	NA	374.203	NA	NA	NA	NA	0.598463	1	1	1	1	1	1	1	1	1	1	1	1	1	1	1	1	1	1	1	1	1	1	1	1	1
UBE2H	0.00081418	-0.0016081	NA	NA	NA	NA	1	-1	NA	NA	NA	NA	0.095073	0.101818	NA	NA	NA	NA	374.633	NA	NA	NA	NA	0.222255	1	1	1	1	1	1	1	1	1	1	1	1	1	1	1	1	1	1	1	1	1	1	1	1	1
ME1	0.00032563	-0.0033687	0.00061272	NA	NA	NA	1	-1	0	NA	NA	NA	0.153513	0.182671	0.253149	NA	NA	NA	376.492	450.017	NA	NA	NA	0.235819	1	1	1	1	1	1	1	1	1	1	1	1	1	1	1	1	1	1	1	1	1	1	1	1	1
RCAN1	0.00036353	-0.0067849	0.00063745	NA	NA	NA	1	-1	0	NA	NA	NA	0.156524	0.111852	0.267968	NA	NA	NA	378.72	449.998	NA	NA	NA	0.610123	1	1	1	1	1	1	1	1	1	1	1	1	1	1	1	1	1	1	1	1	1	1	1	1	1
DCTN2	0.00041491	-0.0040366	0.002903	NA	NA	NA	1	-1	1	NA	NA	NA	0.140116	0.148848	0.0845213	NA	NA	NA	379.102	450	NA	NA	NA	0.244756	1	1	1	1	1	1	1	1	1	1	1	1	1	1	1	1	1	1	1	1	1	1	1	1	1
AKAP11	-0.0017357	0.0032095	-0.0016803	NA	NA	NA	-1	1	-1	NA	NA	NA	0.0557345	0.194376	0.0846311	NA	NA	NA	300	379.949	NA	NA	NA	0.531491	-1	-1	-1	-1	-1	-1	-1	-1	-1	-1	-1	-1	-1	-1	-1	-1	-1	-1	-1	-1	-1	-1	-1	-1	-1
CTTNBP2	0.00039041	-0.0020212	NA	NA	NA	NA	1	-1	NA	NA	NA	NA	0.163626	0.0724967	NA	NA	NA	NA	380	NA	NA	NA	NA	0.351636	1	1	1	1	1	1	1	1	1	1	1	1	1	1	1	1	1	1	1	1	1	1	1	1	1
IL21R	0.00089716	-0.0029894	NA	NA	NA	NA	1	-1	NA	NA	NA	NA	0.0881718	0.0633004	NA	NA	NA	NA	380	NA	NA	NA	NA	0.439989	1	1	1	1	1	1	1	1	1	1	1	1	1	1	1	1	1	1	1	1	1	1	1	1	1
NFX1	0.00062984	-0.0018928	NA	NA	NA	NA	1	-1	NA	NA	NA	NA	0.113718	0.0821423	NA	NA	NA	NA	380	NA	NA	NA	NA	0.274197	1	1	1	1	1	1	1	1	1	1	1	1	1	1	1	1	1	1	1	1	1	1	1	1	1
NIT1	0.00040885	-0.0052403	0.0020161	NA	NA	NA	1	-1	1	NA	NA	NA	0.150047	0.154706	0.130381	NA	NA	NA	381.193	449.989	NA	NA	NA	0.226358	1	1	1	1	1	1	1	1	1	1	1	1	1	1	1	1	1	1	1	1	1	1	1	1	1
SEMG1	0.00080234	-0.007131	0.0069962	-0.011936	NA	NA	1	-1	1	-1	NA	NA	0.0984899	0.14187	0.0879913	0.141835	NA	NA	381.621	450	551.464	NA	NA	0.318585	1	1	1	1	1	1	1	1	1	1	1	1	1	1	1	1	1	1	1	1	1	1	1	1	1
SLC20A1	-0.0019083	0.001382	-0.002555	NA	NA	NA	-1	1	-1	NA	NA	NA	0.154345	0.094034	0.0626645	NA	NA	NA	129.998	382.526	NA	NA	NA	0.409622	-1	-1	-1	-1	-1	-1	-1	-1	-1	-1	-1	-1	-1	-1	1	1	1	1	1	1	1	1	1	1	1
TMX3	-0.0013059	0.0091561	-0.00096419	NA	NA	NA	-1	1	-1	NA	NA	NA	0.0882385	0.155284	0.19618	NA	NA	NA	326.92	384.037	NA	NA	NA	0.299353	-1	-1	-1	-1	-1	-1	-1	-1	-1	-1	-1	-1	-1	-1	-1	-1	-1	-1	-1	-1	-1	-1	-1	-1	-1
USP4	0.00084916	-0.0083792	0.0074722	-0.0033399	NA	NA	1	-1	1	-1	NA	NA	0.0687623	0.091427	0.161107	0.129733	NA	NA	384.427	449.999	506.529	NA	NA	0.449781	1	1	1	1	1	1	1	1	1	1	1	1	1	1	1	1	1	1	1	1	1	1	1	1	1
TPST1	0.00091574	-0.0027488	0.0053143	NA	NA	NA	1	-1	1	NA	NA	NA	0.0703034	0.106757	0.126462	NA	NA	NA	384.615	530.002	NA	NA	NA	0.327279	1	1	1	1	1	1	1	1	1	1	1	1	1	1	1	1	1	1	1	1	1	1	1	1	1
KIAA0319L	0.0012218	-0.0018151	NA	NA	NA	NA	1	-1	NA	NA	NA	NA	0.066597	0.10363	NA	NA	NA	NA	387.637	NA	NA	NA	NA	0.324893	1	1	1	1	1	1	1	1	1	1	1	1	1	1	1	1	1	1	1	1	1	1	1	1	1
EPM2A	0.00097082	-0.0012344	NA	NA	NA	NA	1	-1	NA	NA	NA	NA	0.0765269	0.136024	NA	NA	NA	NA	387.857	NA	NA	NA	NA	0.252418	1	1	1	1	1	1	1	1	1	1	1	1	1	1	1	1	1	1	1	1	1	1	1	1	1
TYW5	0.00029643	-0.0025065	0.007644	NA	NA	NA	1	-1	1	NA	NA	NA	0.182474	0.108804	0.0843922	NA	NA	NA	388.487	530.001	NA	NA	NA	0.29817	1	1	1	1	1	1	1	1	1	1	1	1	1	1	1	1	1	1	1	1	1	1	1	1	1
CAMK1	0.00046934	-0.0057755	0.0040088	NA	NA	NA	1	-1	1	NA	NA	NA	0.164167	0.174796	0.0865425	NA	NA	NA	388.652	452.968	NA	NA	NA	0.206164	1	1	1	1	1	1	1	1	1	1	1	1	1	1	1	1	1	1	1	1	1	1	1	1	1
CDKN1A	-0.00012554	0.0075163	-0.0029548	NA	NA	NA	0	1	-1	NA	NA	NA	0.37138	0.15031	0.0575029	NA	NA	NA	326.156	389.504	NA	NA	NA	0.420669	0	0	0	0	0	0	0	0	0	0	0	0	0	0	0	0	0	0	0	0	0	0	0	0	0
PANK1	0.00040183	-0.0026295	NA	NA	NA	NA	1	-1	NA	NA	NA	NA	0.154042	0.0662935	NA	NA	NA	NA	390	NA	NA	NA	NA	0.448358	1	1	1	1	1	1	1	1	1	1	1	1	1	1	1	1	1	1	1	1	1	1	1	1	1
C16orf62	0.00059083	-0.009013	0.0035076	NA	NA	NA	1	-1	1	NA	NA	NA	0.14033	0.124089	0.10256	NA	NA	NA	390	449.992	NA	NA	NA	0.269399	1	1	1	1	1	1	1	1	1	1	1	1	1	1	1	1	1	1	1	1	1	1	1	1	1
MTR	-0.0053922	0.00047828	-0.001936	NA	NA	NA	-1	1	-1	NA	NA	NA	0.122012	0.195925	0.0967095	NA	NA	NA	88.9703	390.003	NA	NA	NA	0.39314	-1	-1	-1	-1	-1	-1	-1	-1	-1	1	1	1	1	1	1	1	1	1	1	1	1	1	1	1	1
MCM6	0.0010395	-0.0010458	NA	NA	NA	NA	1	-1	NA	NA	NA	NA	0.0717036	0.171841	NA	NA	NA	NA	392.598	NA	NA	NA	NA	0.275129	1	1	1	1	1	1	1	1	1	1	1	1	1	1	1	1	1	1	1	1	1	1	1	1	1
TAF1	0.00048482	-0.0020553	NA	NA	NA	NA	1	-1	NA	NA	NA	NA	0.135669	0.0874328	NA	NA	NA	NA	393.619	NA	NA	NA	NA	0.272053	1	1	1	1	1	1	1	1	1	1	1	1	1	1	1	1	1	1	1	1	1	1	1	1	1
S100PBP	0.00029347	-0.007575	0.0023505	NA	NA	NA	1	-1	1	NA	NA	NA	0.196351	0.179922	0.107328	NA	NA	NA	393.746	449.985	NA	NA	NA	0.311961	1	1	1	1	1	1	1	1	1	1	1	1	1	1	1	1	1	1	1	1	1	1	1	1	1
IFRD1	-0.00067594	0.0016577	-0.0015119	NA	NA	NA	0	1	-1	NA	NA	NA	0.22399	0.0591948	0.0786076	NA	NA	NA	156.737	393.965	NA	NA	NA	0.531555	0	0	0	0	0	0	0	0	0	0	0	0	0	0	0	0	1	1	1	1	1	1	1	1	1
HSPH1	0.00058306	-0.0027913	NA	NA	NA	NA	1	-1	NA	NA	NA	NA	0.107203	0.0605092	NA	NA	NA	NA	396.283	NA	NA	NA	NA	0.457195	1	1	1	1	1	1	1	1	1	1	1	1	1	1	1	1	1	1	1	1	1	1	1	1	1
TRAPPC10	-0.0026026	0.0010528	-0.0086635	0.0016084	NA	NA	-1	1	-1	1	NA	NA	0.0974355	0.127868	0.160935	0.150468	NA	NA	153.814	397.141	450.001	NA	NA	0.438798	-1	-1	-1	-1	-1	-1	-1	-1	-1	-1	-1	-1	-1	-1	-1	-1	1	1	1	1	1	1	1	1	1
CNOT6L	-0.00079385	0.0029822	-0.0027486	NA	NA	NA	-1	1	-1	NA	NA	NA	0.161987	0.180757	0.0814515	NA	NA	NA	289.978	397.419	NA	NA	NA	0.232674	-1	-1	-1	-1	-1	-1	-1	-1	-1	-1	-1	-1	-1	-1	-1	-1	-1	-1	-1	-1	-1	-1	-1	-1	-1
GRHL2	0.00039227	-0.0034265	0.005402	NA	NA	NA	1	-1	1	NA	NA	NA	0.173521	0.114399	0.146584	NA	NA	NA	398.98	529.982	NA	NA	NA	0.24372	1	1	1	1	1	1	1	1	1	1	1	1	1	1	1	1	1	1	1	1	1	1	1	1	1
FEM1C	-0.0099136	0.011523	-0.0029315	0.0064398	-0.002728	NA	-1	0	-1	1	-1	NA	0.0908003	0.20097	0.0777476	0.134981	0.0776472	NA	70	110.217	317.545	399.689	NA	0.471964	-1	-1	-1	-1	-1	-1	-1	-1	0	0	0	0	-1	-1	-1	-1	-1	-1	-1	-1	-1	-1	-1	-1	-1
COL9A2	0.00096887	-0.0017082	NA	NA	NA	NA	1	-1	NA	NA	NA	NA	0.0737459	0.119229	NA	NA	NA	NA	400	NA	NA	NA	NA	0.264082	1	1	1	1	1	1	1	1	1	1	1	1	1	1	1	1	1	1	1	1	1	1	1	1	1
TNRC18	0.00069745	-0.0024132	NA	NA	NA	NA	1	-1	NA	NA	NA	NA	0.0939128	0.0803865	NA	NA	NA	NA	400	NA	NA	NA	NA	0.330411	1	1	1	1	1	1	1	1	1	1	1	1	1	1	1	1	1	1	1	1	1	1	1	1	1
EXOG	0.00098948	-0.0018277	NA	NA	NA	NA	1	-1	NA	NA	NA	NA	0.0803369	0.112052	NA	NA	NA	NA	400.002	NA	NA	NA	NA	0.246311	1	1	1	1	1	1	1	1	1	1	1	1	1	1	1	1	1	1	1	1	1	1	1	1	1
HEXIM1	0.001077	-0.0014735	NA	NA	NA	NA	1	-1	NA	NA	NA	NA	0.0570978	0.118194	NA	NA	NA	NA	402.544	NA	NA	NA	NA	0.380041	1	1	1	1	1	1	1	1	1	1	1	1	1	1	1	1	1	1	1	1	1	1	1	1	1
POLH	-0.0011628	0.0016347	-0.0097546	0.0014424	NA	NA	-1	1	-1	1	NA	NA	0.141281	0.0969379	0.137822	0.169844	NA	NA	199.249	404.042	449.999	NA	NA	0.310378	-1	-1	-1	-1	-1	-1	-1	-1	-1	-1	-1	-1	-1	-1	-1	-1	-1	-1	-1	-1	1	1	1	1	1
PCDH18	0.00058797	-0.0025642	NA	NA	NA	NA	1	-1	NA	NA	NA	NA	0.109742	0.0755521	NA	NA	NA	NA	406.793	NA	NA	NA	NA	0.338858	1	1	1	1	1	1	1	1	1	1	1	1	1	1	1	1	1	1	1	1	1	1	1	1	1
PLK2	0.00045802	-0.0088546	-0.00040299	NA	NA	NA	1	-1	0	NA	NA	NA	0.118804	0.191453	0.340716	NA	NA	NA	407.142	448.716	NA	NA	NA	0.506729	1	1	1	1	1	1	1	1	1	1	1	1	1	1	1	1	1	1	1	1	1	1	1	1	1
STC2	5.2359e-06	0.0020474	-0.0030731	NA	NA	NA	0	1	-1	NA	NA	NA	0.494867	0.128058	0.0523048	NA	NA	NA	259.967	409.912	NA	NA	NA	0.457926	0	0	0	0	0	0	0	0	0	0	0	0	0	0	0	0	0	0	0	0	0	0	0	0	0
ATP5SL	0.00070464	-0.0070925	0.0030628	NA	NA	NA	1	-1	1	NA	NA	NA	0.0811103	0.176696	0.0843354	NA	NA	NA	409.953	449.989	NA	NA	NA	0.353486	1	1	1	1	1	1	1	1	1	1	1	1	1	1	1	1	1	1	1	1	1	1	1	1	1
ATXN10	0.0012215	-0.00099587	NA	NA	NA	NA	1	-1	NA	NA	NA	NA	0.0615623	0.195629	NA	NA	NA	NA	410	NA	NA	NA	NA	0.373721	1	1	1	1	1	1	1	1	1	1	1	1	1	1	1	1	1	1	1	1	1	1	1	1	1
TSTD2	0.0003293	-0.0022866	NA	NA	NA	NA	1	-1	NA	NA	NA	NA	0.184183	0.0955438	NA	NA	NA	NA	410	NA	NA	NA	NA	0.265449	1	1	1	1	1	1	1	1	1	1	1	1	1	1	1	1	1	1	1	1	1	1	1	1	1
HERPUD1	-0.00034848	0.001727	-0.0027271	NA	NA	NA	0	1	-1	NA	NA	NA	0.396086	0.065982	0.0745054	NA	NA	NA	139.874	410	NA	NA	NA	0.466299	0	0	0	0	0	0	0	0	0	0	0	0	0	0	1	1	1	1	1	1	1	1	1	1	1
TK1	0.0012796	-0.0011587	NA	NA	NA	NA	1	-1	NA	NA	NA	NA	0.0592503	0.174588	NA	NA	NA	NA	410.001	NA	NA	NA	NA	0.387915	1	1	1	1	1	1	1	1	1	1	1	1	1	1	1	1	1	1	1	1	1	1	1	1	1
ST5	-0.00024561	0.0046248	-0.015607	0.002219	NA	NA	0	1	-1	1	NA	NA	0.25506	0.117572	0.178571	0.104022	NA	NA	328.497	410.002	444.151	NA	NA	0.265679	0	0	0	0	0	0	0	0	0	0	0	0	0	0	0	0	0	0	0	0	0	0	0	0	0
BRCA2	-0.002418	0.00082272	-0.0021945	NA	NA	NA	-1	1	-1	NA	NA	NA	0.157854	0.107667	0.0757091	NA	NA	NA	108.166	410.002	NA	NA	NA	0.325819	-1	-1	-1	-1	-1	-1	-1	-1	-1	-1	-1	1	1	1	1	1	1	1	1	1	1	1	1	1	1
ATF3	0.00019351	0.0016171	-0.0039633	NA	NA	NA	0	1	-1	NA	NA	NA	0.413796	0.0652143	0.0429664	NA	NA	NA	149.967	410.177	NA	NA	NA	0.654441	0	0	0	0	0	0	0	0	0	0	0	0	0	0	0	0	1	1	1	1	1	1	1	1	1
KLHL24	-0.00054789	0.0037057	-0.001826	NA	NA	NA	-1	1	-1	NA	NA	NA	0.137694	0.119084	0.0936792	NA	NA	NA	320.016	411.225	NA	NA	NA	0.262952	-1	-1	-1	-1	-1	-1	-1	-1	-1	-1	-1	-1	-1	-1	-1	-1	-1	-1	-1	-1	-1	-1	-1	-1	-1
HMGCR	0.0003148	-0.0049219	NA	NA	NA	NA	1	-1	NA	NA	NA	NA	0.157101	0.0358812	NA	NA	NA	NA	413.519	NA	NA	NA	NA	0.771248	1	1	1	1	1	1	1	1	1	1	1	1	1	1	1	1	1	1	1	1	1	1	1	1	1
CDKN2B	0.0003771	-0.0030689	NA	NA	NA	NA	1	-1	NA	NA	NA	NA	0.192333	0.0866367	NA	NA	NA	NA	413.665	NA	NA	NA	NA	0.307641	1	1	1	1	1	1	1	1	1	1	1	1	1	1	1	1	1	1	1	1	1	1	1	1	1
C5orf54	0.00049232	-0.011998	0.0071512	-0.0047961	NA	NA	1	-1	1	-1	NA	NA	0.0962106	0.196671	0.0810254	0.117801	NA	NA	415.483	449.998	527.594	NA	NA	0.347767	1	1	1	1	1	1	1	1	1	1	1	1	1	1	1	1	1	1	1	1	1	1	1	1	1
CCND1	-0.0021518	0.0017031	-0.0018335	NA	NA	NA	-1	1	-1	NA	NA	NA	0.0535784	0.173993	0.109159	NA	NA	NA	277.071	417.548	NA	NA	NA	0.538228	-1	-1	-1	-1	-1	-1	-1	-1	-1	-1	-1	-1	-1	-1	-1	-1	-1	-1	-1	-1	-1	-1	-1	-1	-1
IGSF1	0.00024747	-0.0092966	0.0014358	NA	NA	NA	1	-1	1	NA	NA	NA	0.175126	0.165784	0.146628	NA	NA	NA	418.496	449.996	NA	NA	NA	0.232098	1	1	1	1	1	1	1	1	1	1	1	1	1	1	1	1	1	1	1	1	1	1	1	1	1
NHS	-0.0014364	0.0010222	-0.016334	0.0022938	NA	NA	-1	1	-1	1	NA	NA	0.0839119	0.170588	0.171121	0.095977	NA	NA	249.398	420.908	450.103	NA	NA	0.574049	-1	-1	-1	-1	-1	-1	-1	-1	-1	-1	-1	-1	-1	-1	-1	-1	-1	-1	-1	-1	-1	-1	-1	-1	1
PRRT2	-0.0009736	0.0024396	-0.019805	0.0035512	NA	NA	-1	1	-1	1	NA	NA	0.106902	0.145368	0.166163	0.0842809	NA	NA	301.106	425.014	450.305	NA	NA	0.298915	-1	-1	-1	-1	-1	-1	-1	-1	-1	-1	-1	-1	-1	-1	-1	-1	-1	-1	-1	-1	-1	-1	-1	-1	-1
LOXL3	0.00071193	-0.011281	0.010121	-0.0038051	NA	NA	1	-1	1	0	NA	NA	0.07965	0.125229	0.0858614	0.2385	NA	NA	425.148	473.553	545.919	NA	NA	0.43565	1	1	1	1	1	1	1	1	1	1	1	1	1	1	1	1	1	1	1	1	1	1	1	1	1
RARG	-0.0017445	0.0025171	-0.001708	NA	NA	NA	-1	1	-1	NA	NA	NA	0.0844206	0.124722	0.150145	NA	NA	NA	269.992	425.154	NA	NA	NA	0.242019	-1	-1	-1	-1	-1	-1	-1	-1	-1	-1	-1	-1	-1	-1	-1	-1	-1	-1	-1	-1	-1	-1	-1	-1	-1
GPCPD1	0.00017465	0.0034203	-0.0038057	NA	NA	NA	0	1	-1	NA	NA	NA	0.290751	0.101298	0.0446113	NA	NA	NA	309.975	425.286	NA	NA	NA	0.592087	0	0	0	0	0	0	0	0	0	0	0	0	0	0	0	0	0	0	0	0	0	0	0	0	0
ZNF181	0.00053695	0.0025065	-0.0024789	NA	NA	NA	1	1	-1	NA	NA	NA	0.192313	0.0868928	0.0809045	NA	NA	NA	259.994	427.324	NA	NA	NA	0.572468	1	1	1	1	1	1	1	1	1	1	1	1	1	1	1	1	1	1	1	1	1	1	1	1	1
ZNF134	0.00028252	-0.012742	0.0062426	-0.0061446	NA	NA	1	-1	1	-1	NA	NA	0.134879	0.166218	0.0968264	0.0810901	NA	NA	428.667	450	529.663	NA	NA	0.346998	1	1	1	1	1	1	1	1	1	1	1	1	1	1	1	1	1	1	1	1	1	1	1	1	1
TRIL	-0.0005792	0.0053882	-0.026847	0.0084209	-0.017396	0.0016612	-1	1	-1	1	-1	0	0.105458	0.0848536	0.0928297	0.0655347	0.138098	0.399715	339.666	429.28	450	530.104	563.389	0.569767	-1	-1	-1	-1	-1	-1	-1	-1	-1	-1	-1	-1	-1	-1	-1	-1	-1	-1	-1	-1	-1	-1	-1	-1	-1
FIGNL1	-0.0018735	0.0016052	-0.0020116	NA	NA	NA	-1	1	-1	NA	NA	NA	0.0870992	0.138623	0.121865	NA	NA	NA	240.002	430	NA	NA	NA	0.273843	-1	-1	-1	-1	-1	-1	-1	-1	-1	-1	-1	-1	-1	-1	-1	-1	-1	-1	-1	-1	-1	-1	-1	-1	1
POC5	0.00081375	-0.0017565	NA	NA	NA	NA	1	-1	NA	NA	NA	NA	0.0719346	0.133051	NA	NA	NA	NA	436.748	NA	NA	NA	NA	0.264381	1	1	1	1	1	1	1	1	1	1	1	1	1	1	1	1	1	1	1	1	1	1	1	1	1
HSP90AA1	0.00090492	-0.0044818	0.00097056	NA	NA	NA	1	-1	0	NA	NA	NA	0.0494404	0.10875	0.374507	NA	NA	NA	439.999	536.366	NA	NA	NA	0.499152	1	1	1	1	1	1	1	1	1	1	1	1	1	1	1	1	1	1	1	1	1	1	1	1	1
INHBE	0.00079633	-0.0029286	NA	NA	NA	NA	1	-1	NA	NA	NA	NA	0.08532	0.0961007	NA	NA	NA	NA	439.999	NA	NA	NA	NA	0.265296	1	1	1	1	1	1	1	1	1	1	1	1	1	1	1	1	1	1	1	1	1	1	1	1	1
HENMT1	0.00067978	-0.001881	NA	NA	NA	NA	1	-1	NA	NA	NA	NA	0.0711864	0.105109	NA	NA	NA	NA	440	NA	NA	NA	NA	0.292849	1	1	1	1	1	1	1	1	1	1	1	1	1	1	1	1	1	1	1	1	1	1	1	1	1
NHEJ1	0.0011282	-0.0021652	NA	NA	NA	NA	1	-1	NA	NA	NA	NA	0.0500347	0.105573	NA	NA	NA	NA	440	NA	NA	NA	NA	0.448285	1	1	1	1	1	1	1	1	1	1	1	1	1	1	1	1	1	1	1	1	1	1	1	1	1
MEPCE	0.00057651	-0.0031476	NA	NA	NA	NA	1	-1	NA	NA	NA	NA	0.116646	0.102067	NA	NA	NA	NA	440.006	NA	NA	NA	NA	0.241881	1	1	1	1	1	1	1	1	1	1	1	1	1	1	1	1	1	1	1	1	1	1	1	1	1
MUM1	0.00099564	0.005296	-0.0031865	NA	NA	NA	1	1	-1	NA	NA	NA	0.0725909	0.195481	0.0757975	NA	NA	NA	369.997	440.099	NA	NA	NA	0.607985	1	1	1	1	1	1	1	1	1	1	1	1	1	1	1	1	1	1	1	1	1	1	1	1	1
PRKCA	-0.00031457	0.0062607	-0.0016029	NA	NA	NA	-1	1	-1	NA	NA	NA	0.14683	0.16648	0.11732	NA	NA	NA	392.75	441.248	NA	NA	NA	0.258941	-1	-1	-1	-1	-1	-1	-1	-1	-1	-1	-1	-1	-1	-1	-1	-1	-1	-1	-1	-1	-1	-1	-1	-1	-1
RBL2	-0.00097703	0.0027716	-0.0051489	0.0045437	NA	NA	-1	1	-1	1	NA	NA	0.0880814	0.117701	0.110947	0.172669	NA	NA	318.523	442.228	529.999	NA	NA	0.300948	-1	-1	-1	-1	-1	-1	-1	-1	-1	-1	-1	-1	-1	-1	-1	-1	-1	-1	-1	-1	-1	-1	-1	-1	-1
CDC6	0.00081858	0.0081782	-0.0019268	NA	NA	NA	1	1	-1	NA	NA	NA	0.0786	0.167896	0.127654	NA	NA	NA	399.397	442.69	NA	NA	NA	0.616433	1	1	1	1	1	1	1	1	1	1	1	1	1	1	1	1	1	1	1	1	1	1	1	1	1
IVNS1ABP	-0.00050185	0.0029225	-0.0062723	0.0068141	NA	NA	0	1	-1	1	NA	NA	0.262488	0.0278701	0.0462072	0.198555	NA	NA	167.316	443.59	566.649	NA	NA	0.838048	0	0	0	0	0	0	0	0	0	0	0	0	0	0	0	0	0	1	1	1	1	1	1	1	1
TADA2A	0.00065039	-0.0022095	NA	NA	NA	NA	1	-1	NA	NA	NA	NA	0.0894758	0.121555	NA	NA	NA	NA	445.252	NA	NA	NA	NA	0.20618	1	1	1	1	1	1	1	1	1	1	1	1	1	1	1	1	1	1	1	1	1	1	1	1	1
C1S	0.0012706	-0.0029295	NA	NA	NA	NA	1	-1	NA	NA	NA	NA	0.0508519	0.101514	NA	NA	NA	NA	445.292	NA	NA	NA	NA	0.432469	1	1	1	1	1	1	1	1	1	1	1	1	1	1	1	1	1	1	1	1	1	1	1	1	1
CENPC1	-0.00028261	0.0064657	-0.0031559	NA	NA	NA	-1	1	-1	NA	NA	NA	0.190449	0.147737	0.0727703	NA	NA	NA	389.072	446.467	NA	NA	NA	0.293138	-1	-1	-1	-1	-1	-1	-1	-1	-1	-1	-1	-1	-1	-1	-1	-1	-1	-1	-1	-1	-1	-1	-1	-1	-1
RPS6KA5	0.00013814	0.0058171	-0.0033098	NA	NA	NA	0	1	-1	NA	NA	NA	0.316465	0.175161	0.0763684	NA	NA	NA	382.556	446.653	NA	NA	NA	0.349117	0	0	0	0	0	0	0	0	0	0	0	0	0	0	0	0	0	0	0	0	0	0	0	0	0
VILL	0.00069869	-0.0019977	NA	NA	NA	NA	1	-1	NA	NA	NA	NA	0.0847698	0.134809	NA	NA	NA	NA	448.219	NA	NA	NA	NA	0.203977	1	1	1	1	1	1	1	1	1	1	1	1	1	1	1	1	1	1	1	1	1	1	1	1	1
2019-03-06	0.00039762	-0.0023225	NA	NA	NA	NA	1	-1	NA	NA	NA	NA	0.123736	0.101831	NA	NA	NA	NA	449.145	NA	NA	NA	NA	0.213791	1	1	1	1	1	1	1	1	1	1	1	1	1	1	1	1	1	1	1	1	1	1	1	1	1
PNISR	-0.00012188	0.0054044	-0.0019798	NA	NA	NA	0	1	-1	NA	NA	NA	0.300115	0.158237	0.112799	NA	NA	NA	396.227	449.944	NA	NA	NA	0.233783	0	0	0	0	0	0	0	0	0	0	0	0	0	0	0	0	0	0	0	0	0	0	0	0	0
FAM76A	0.00026461	0.005547	-0.0057562	0.0038624	NA	NA	1	1	-1	1	NA	NA	0.157797	0.176299	0.0900229	0.155242	NA	NA	409.585	449.967	530.181	NA	NA	0.305387	1	1	1	1	1	1	1	1	1	1	1	1	1	1	1	1	1	1	1	1	1	1	1	1	1
COMMD7	0.0022992	0.00078338	-0.0013784	0.014471	-0.017857	0.0032277	1	0	-1	1	-1	1	0.131928	0.253731	0.141387	0.113956	0.142184	0.0966696	110.491	251.602	410.103	449.973	482.924	0.50214	1	1	1	1	1	1	1	1	1	1	1	1	0	0	0	0	0	0	0	0	0	0	0	0	0
LSM14B	-0.00012219	0.0097256	-0.0020111	NA	NA	NA	0	1	-1	NA	NA	NA	0.283767	0.1593	0.108072	NA	NA	NA	419.888	449.979	NA	NA	NA	0.230742	0	0	0	0	0	0	0	0	0	0	0	0	0	0	0	0	0	0	0	0	0	0	0	0	0
C11orf51	0.00035708	0.0087478	-0.0025708	NA	NA	NA	1	1	-1	NA	NA	NA	0.130361	0.177299	0.0877996	NA	NA	NA	417.14	449.983	NA	NA	NA	0.417335	1	1	1	1	1	1	1	1	1	1	1	1	1	1	1	1	1	1	1	1	1	1	1	1	1
CDC25C	0.0025686	-6.9733e-05	0.013361	-0.0098972	0.0020031	NA	1	0	1	-1	1	NA	0.164461	0.396411	0.171606	0.0848382	0.176962	NA	89.2705	416.765	449.988	500.777	NA	0.427486	1	1	1	1	1	1	1	1	1	0	0	0	0	0	0	0	0	0	0	0	0	0	0	0	0
GDF11	-0.00037948	0.015309	-0.0071832	-0.0016316	NA	NA	-1	1	-1	0	NA	NA	0.128543	0.169286	0.127625	0.226004	NA	NA	416.135	449.989	506.47	NA	NA	0.370757	-1	-1	-1	-1	-1	-1	-1	-1	-1	-1	-1	-1	-1	-1	-1	-1	-1	-1	-1	-1	-1	-1	-1	-1	-1
C6orf72	0.00039329	0.0047554	-0.0029626	NA	NA	NA	1	1	-1	NA	NA	NA	0.145945	0.128141	0.0823668	NA	NA	NA	379.65	449.989	NA	NA	NA	0.470028	1	1	1	1	1	1	1	1	1	1	1	1	1	1	1	1	1	1	1	1	1	1	1	1	1
TOB1	-0.00097595	0.0057549	-0.0021102	NA	NA	NA	-1	1	-1	NA	NA	NA	0.0822004	0.134306	0.129339	NA	NA	NA	366.53	449.991	NA	NA	NA	0.314339	-1	-1	-1	-1	-1	-1	-1	-1	-1	-1	-1	-1	-1	-1	-1	-1	-1	-1	-1	-1	-1	-1	-1	-1	-1
CCDC141	0.00031744	0.011352	-0.0041179	NA	NA	NA	1	1	-1	NA	NA	NA	0.15944	0.157101	0.0622579	NA	NA	NA	415.089	449.992	NA	NA	NA	0.46011	1	1	1	1	1	1	1	1	1	1	1	1	1	1	1	1	1	1	1	1	1	1	1	1	1
FAIM	0.00025262	0.0037186	-0.0023226	NA	NA	NA	0	1	-1	NA	NA	NA	0.201325	0.185998	0.102848	NA	NA	NA	383.094	449.995	NA	NA	NA	0.292814	0	0	0	0	0	0	0	0	0	0	0	0	0	0	0	0	0	0	0	0	0	0	0	0	0
ZNF554	0.00012235	0.0049006	-0.0025542	NA	NA	NA	0	1	-1	NA	NA	NA	0.329514	0.131629	0.100332	NA	NA	NA	375.769	449.995	NA	NA	NA	0.388081	0	0	0	0	0	0	0	0	0	0	0	0	0	0	0	0	0	0	0	0	0	0	0	0	0
ZNF165	0.00082399	-0.0019006	NA	NA	NA	NA	1	-1	NA	NA	NA	NA	0.0639428	0.125784	NA	NA	NA	NA	449.997	NA	NA	NA	NA	0.318824	1	1	1	1	1	1	1	1	1	1	1	1	1	1	1	1	1	1	1	1	1	1	1	1	1
APTX	0.00051296	-0.0012803	NA	NA	NA	NA	1	-1	NA	NA	NA	NA	0.0797555	0.160496	NA	NA	NA	NA	449.997	NA	NA	NA	NA	0.207264	1	1	1	1	1	1	1	1	1	1	1	1	1	1	1	1	1	1	1	1	1	1	1	1	1
RHPN1	-0.00027303	0.0065638	-0.0063739	0.012905	-0.00804	NA	-1	1	-1	1	-1	NA	0.168739	0.0996783	0.102448	0.17579	0.132565	NA	389.6	449.998	528.052	559.81	NA	0.360017	-1	-1	-1	-1	-1	-1	-1	-1	-1	-1	-1	-1	-1	-1	-1	-1	-1	-1	-1	-1	-1	-1	-1	-1	-1
ZNF709	6.0643e-05	0.0086898	-0.0031427	NA	NA	NA	0	1	-1	NA	NA	NA	0.394578	0.197163	0.0819933	NA	NA	NA	410.984	449.998	NA	NA	NA	0.291251	0	0	0	0	0	0	0	0	0	0	0	0	0	0	0	0	0	0	0	0	0	0	0	0	0
SHMT2	0.0007652	-0.0011482	NA	NA	NA	NA	1	-1	NA	NA	NA	NA	0.0594242	0.170796	NA	NA	NA	NA	449.998	NA	NA	NA	NA	0.360814	1	1	1	1	1	1	1	1	1	1	1	1	1	1	1	1	1	1	1	1	1	1	1	1	1
ZNF32	0.0012792	-0.001529	NA	NA	NA	NA	1	-1	NA	NA	NA	NA	0.0433925	0.176097	NA	NA	NA	NA	449.998	NA	NA	NA	NA	0.520685	1	1	1	1	1	1	1	1	1	1	1	1	1	1	1	1	1	1	1	1	1	1	1	1	1
FBF1	0.00018097	0.0058653	-0.002487	NA	NA	NA	0	1	-1	NA	NA	NA	0.239701	0.192879	0.0953383	NA	NA	NA	409.365	449.998	NA	NA	NA	0.23062	0	0	0	0	0	0	0	0	0	0	0	0	0	0	0	0	0	0	0	0	0	0	0	0	0
EIF2C4	-5.418e-05	0.01219	-0.0064366	0.0017494	NA	NA	0	1	-1	0	NA	NA	0.381941	0.121533	0.122882	0.216251	NA	NA	419.005	449.998	515.724	NA	NA	0.287226	0	0	0	0	0	0	0	0	0	0	0	0	0	0	0	0	0	0	0	0	0	0	0	0	0
ATR	0.00041191	-0.0026126	NA	NA	NA	NA	1	-1	NA	NA	NA	NA	0.132176	0.113933	NA	NA	NA	NA	449.998	NA	NA	NA	NA	0.200185	1	1	1	1	1	1	1	1	1	1	1	1	1	1	1	1	1	1	1	1	1	1	1	1	1
ZNF30	0.00015652	0.0023484	-0.0023205	NA	NA	NA	0	1	-1	NA	NA	NA	0.275849	0.133795	0.0879368	NA	NA	NA	349.976	449.998	NA	NA	NA	0.329686	0	0	0	0	0	0	0	0	0	0	0	0	0	0	0	0	0	0	0	0	0	0	0	0	0
SGK196	-6.9265e-05	0.0031923	-0.0027618	NA	NA	NA	0	1	-1	NA	NA	NA	0.378461	0.198165	0.0816723	NA	NA	NA	388.211	449.998	NA	NA	NA	0.217965	0	0	0	0	0	0	0	0	0	0	0	0	0	0	0	0	0	0	0	0	0	0	0	0	0
ZNF92	-0.00011246	0.011376	-0.015533	0.00012574	NA	NA	0	1	-1	0	NA	NA	0.255727	0.109997	0.125727	0.448199	NA	NA	410.913	449.999	480.344	NA	NA	0.417253	0	0	0	0	0	0	0	0	0	0	0	0	0	0	0	0	0	0	0	0	0	0	0	0	0
RBM14-RBM4	0.00073896	-0.0020951	NA	NA	NA	NA	1	-1	NA	NA	NA	NA	0.0533179	0.0988453	NA	NA	NA	NA	449.999	NA	NA	NA	NA	0.409962	1	1	1	1	1	1	1	1	1	1	1	1	1	1	1	1	1	1	1	1	1	1	1	1	1
DDX25	0.00022396	0.0055643	-0.0025925	0.01086	-0.012603	-0.00020614	0	0	-1	1	-1	0	0.287827	0.219573	0.101774	0.0924575	0.166329	0.424979	249.739	285.689	402.315	449.999	486.974	0.45995	0	0	0	0	0	0	0	0	0	0	0	0	0	0	0	0	0	0	0	0	0	0	0	0	0
ZNF582	0.00014976	0.0042334	-0.0024001	NA	NA	NA	0	1	-1	NA	NA	NA	0.284267	0.136815	0.0965985	NA	NA	NA	371.768	449.999	NA	NA	NA	0.408133	0	0	0	0	0	0	0	0	0	0	0	0	0	0	0	0	0	0	0	0	0	0	0	0	0
SUPT16H	6.4428e-05	0.0075256	-0.002735	NA	NA	NA	0	1	-1	NA	NA	NA	0.368338	0.191209	0.0785562	NA	NA	NA	410.241	449.999	NA	NA	NA	0.325606	0	0	0	0	0	0	0	0	0	0	0	0	0	0	0	0	0	0	0	0	0	0	0	0	0
FIG4	0.0014354	-0.00028715	0.007908	-0.002637	NA	NA	0	-1	1	-1	NA	NA	0.27728	0.195153	0.177799	0.0711332	NA	NA	73.2992	407.949	449.999	NA	NA	0.303848	0	0	0	0	0	0	0	0	-1	-1	-1	-1	-1	-1	-1	-1	-1	-1	-1	-1	-1	-1	-1	-1	-1
CASP7	1.3762e-05	-0.0049387	0.0097548	-0.012584	0.00032477	NA	0	0	1	-1	0	NA	0.471084	0.303082	0.0751094	0.160384	0.380027	NA	367.448	395.025	449.999	482.421	NA	0.355401	0	0	0	0	0	0	0	0	0	0	0	0	0	0	0	0	0	0	0	0	0	0	0	0	0
ATXN7L2	-5.4256e-05	0.010197	-0.0096195	0.000721	NA	NA	0	1	-1	0	NA	NA	0.371892	0.092617	0.134311	0.288525	NA	NA	409.958	449.999	495.695	NA	NA	0.375977	0	0	0	0	0	0	0	0	0	0	0	0	0	0	0	0	0	0	0	0	0	0	0	0	0
ZNF17	0.00016974	0.0075278	-0.0024393	NA	NA	NA	0	1	-1	NA	NA	NA	0.246241	0.154546	0.0950234	NA	NA	NA	406.871	449.999	NA	NA	NA	0.381442	0	0	0	0	0	0	0	0	0	0	0	0	0	0	0	0	0	0	0	0	0	0	0	0	0
TMEM57	-0.00039162	0.010592	-0.0019658	NA	NA	NA	-1	1	-1	NA	NA	NA	0.136937	0.171087	0.129031	NA	NA	NA	414.388	449.999	NA	NA	NA	0.25394	-1	-1	-1	-1	-1	-1	-1	-1	-1	-1	-1	-1	-1	-1	-1	-1	-1	-1	-1	-1	-1	-1	-1	-1	-1
DHX35	-0.00061554	0.0017092	-0.002088	NA	NA	NA	0	1	-1	NA	NA	NA	0.226709	0.061033	0.101342	NA	NA	NA	180.811	449.999	NA	NA	NA	0.53315	0	0	0	0	0	0	0	0	0	0	0	0	0	0	0	0	0	0	0	1	1	1	1	1	1
MIS18A	-0.00043233	0.0046562	-0.0023878	NA	NA	NA	-1	1	-1	NA	NA	NA	0.151832	0.101255	0.106753	NA	NA	NA	359.807	449.999	NA	NA	NA	0.344732	-1	-1	-1	-1	-1	-1	-1	-1	-1	-1	-1	-1	-1	-1	-1	-1	-1	-1	-1	-1	-1	-1	-1	-1	-1
CLIP2	0.00051907	-0.0015985	NA	NA	NA	NA	1	-1	NA	NA	NA	NA	0.0831557	0.139111	NA	NA	NA	NA	450	NA	NA	NA	NA	0.206996	1	1	1	1	1	1	1	1	1	1	1	1	1	1	1	1	1	1	1	1	1	1	1	1	1
E2F8	-0.00065393	0.0010302	-0.0022494	NA	NA	NA	-1	1	-1	NA	NA	NA	0.181006	0.0849908	0.0887637	NA	NA	NA	192.232	450	NA	NA	NA	0.322735	-1	-1	-1	-1	-1	-1	-1	-1	-1	-1	-1	-1	-1	-1	-1	-1	-1	-1	-1	-1	1	1	1	1	1
ZMYM1	-0.00047602	0.01236	-0.015808	0.0030374	NA	NA	-1	1	-1	1	NA	NA	0.0915677	0.121198	0.146277	0.0941123	NA	NA	418.532	450	485.06	NA	NA	0.371948	-1	-1	-1	-1	-1	-1	-1	-1	-1	-1	-1	-1	-1	-1	-1	-1	-1	-1	-1	-1	-1	-1	-1	-1	-1
PPM1M	9.5931e-05	0.0066559	-0.0023643	NA	NA	NA	0	1	-1	NA	NA	NA	0.34028	0.178823	0.102857	NA	NA	NA	405.294	450	NA	NA	NA	0.276082	0	0	0	0	0	0	0	0	0	0	0	0	0	0	0	0	0	0	0	0	0	0	0	0	0
LANCL2	0.00079939	-0.0016576	NA	NA	NA	NA	1	-1	NA	NA	NA	NA	0.066299	0.142852	NA	NA	NA	NA	450	NA	NA	NA	NA	0.299318	1	1	1	1	1	1	1	1	1	1	1	1	1	1	1	1	1	1	1	1	1	1	1	1	1
DDIT4	-0.00010987	0.0011573	-0.0016591	NA	NA	NA	0	1	-1	NA	NA	NA	0.406205	0.0852753	0.117822	NA	NA	NA	214.395	450	NA	NA	NA	0.366862	0	0	0	0	0	0	0	0	0	0	0	0	0	0	0	0	0	0	0	0	0	0	1	1	1
PCGF1	0.00018055	0.0055638	-0.0030458	NA	NA	NA	0	1	-1	NA	NA	NA	0.237793	0.193086	0.0681319	NA	NA	NA	390.135	450	NA	NA	NA	0.414267	0	0	0	0	0	0	0	0	0	0	0	0	0	0	0	0	0	0	0	0	0	0	0	0	0
SHPK	0.0010813	-0.0016663	NA	NA	NA	NA	1	-1	NA	NA	NA	NA	0.0520041	0.166242	NA	NA	NA	NA	450	NA	NA	NA	NA	0.412509	1	1	1	1	1	1	1	1	1	1	1	1	1	1	1	1	1	1	1	1	1	1	1	1	1
ZC3H6	-0.00035914	0.0025439	-0.0033238	NA	NA	NA	0	1	-1	NA	NA	NA	0.224123	0.109109	0.0848669	NA	NA	NA	300.041	450	NA	NA	NA	0.314441	0	0	0	0	0	0	0	0	0	0	0	0	0	0	0	0	0	0	0	0	0	0	0	0	0
ZNF90	-0.0011554	0.0022185	-0.0023776	NA	NA	NA	-1	1	-1	NA	NA	NA	0.090137	0.134868	0.126796	NA	NA	NA	309.665	450	NA	NA	NA	0.239	-1	-1	-1	-1	-1	-1	-1	-1	-1	-1	-1	-1	-1	-1	-1	-1	-1	-1	-1	-1	-1	-1	-1	-1	-1
NEFH	0.00044693	-0.0017614	NA	NA	NA	NA	1	-1	NA	NA	NA	NA	0.0879202	0.117539	NA	NA	NA	NA	450	NA	NA	NA	NA	0.226185	1	1	1	1	1	1	1	1	1	1	1	1	1	1	1	1	1	1	1	1	1	1	1	1	1
RCCD1	0.00069342	-0.0011468	NA	NA	NA	NA	1	-1	NA	NA	NA	NA	0.0743226	0.189965	NA	NA	NA	NA	450	NA	NA	NA	NA	0.249368	1	1	1	1	1	1	1	1	1	1	1	1	1	1	1	1	1	1	1	1	1	1	1	1	1
ZNF79	0.00072271	-0.0018333	NA	NA	NA	NA	1	-1	NA	NA	NA	NA	0.0798554	0.158498	NA	NA	NA	NA	450	NA	NA	NA	NA	0.207537	1	1	1	1	1	1	1	1	1	1	1	1	1	1	1	1	1	1	1	1	1	1	1	1	1
ZNF345	-0.00029218	0.0042787	-0.0025631	NA	NA	NA	-1	1	-1	NA	NA	NA	0.185044	0.165673	0.0853044	NA	NA	NA	371.699	450	NA	NA	NA	0.26265	-1	-1	-1	-1	-1	-1	-1	-1	-1	-1	-1	-1	-1	-1	-1	-1	-1	-1	-1	-1	-1	-1	-1	-1	-1
C15orf42	-0.00043202	0.0015798	-0.0033064	NA	NA	NA	-1	1	-1	NA	NA	NA	0.160325	0.117664	0.0640558	NA	NA	NA	299.392	450	NA	NA	NA	0.413649	-1	-1	-1	-1	-1	-1	-1	-1	-1	-1	-1	-1	-1	-1	-1	-1	-1	-1	-1	-1	-1	-1	-1	-1	-1
CSRP2	0.00090952	-0.0010663	NA	NA	NA	NA	1	-1	NA	NA	NA	NA	0.047167	0.191209	NA	NA	NA	NA	450	NA	NA	NA	NA	0.477296	1	1	1	1	1	1	1	1	1	1	1	1	1	1	1	1	1	1	1	1	1	1	1	1	1
ZSCAN10	0.00092175	-0.0016445	NA	NA	NA	NA	1	-1	NA	NA	NA	NA	0.0483379	0.137649	NA	NA	NA	NA	450	NA	NA	NA	NA	0.446616	1	1	1	1	1	1	1	1	1	1	1	1	1	1	1	1	1	1	1	1	1	1	1	1	1
RECQL5	0.00055675	-0.0016776	NA	NA	NA	NA	1	-1	NA	NA	NA	NA	0.0776398	0.133125	NA	NA	NA	NA	450	NA	NA	NA	NA	0.233389	1	1	1	1	1	1	1	1	1	1	1	1	1	1	1	1	1	1	1	1	1	1	1	1	1
NFE2L1	0.00076419	-0.0044304	NA	NA	NA	NA	1	-1	NA	NA	NA	NA	0.054047	0.0441886	NA	NA	NA	NA	450	NA	NA	NA	NA	0.635124	1	1	1	1	1	1	1	1	1	1	1	1	1	1	1	1	1	1	1	1	1	1	1	1	1
MKRN1	0.00048726	0.0051495	-0.0032961	NA	NA	NA	1	1	-1	NA	NA	NA	0.120935	0.119506	0.0745191	NA	NA	NA	379.734	450	NA	NA	NA	0.532084	1	1	1	1	1	1	1	1	1	1	1	1	1	1	1	1	1	1	1	1	1	1	1	1	1
DCAF11	0.00077704	-0.0020625	NA	NA	NA	NA	1	-1	NA	NA	NA	NA	0.0577785	0.113384	NA	NA	NA	NA	450	NA	NA	NA	NA	0.361539	1	1	1	1	1	1	1	1	1	1	1	1	1	1	1	1	1	1	1	1	1	1	1	1	1
AARS	0.00095481	-0.0025984	NA	NA	NA	NA	1	-1	NA	NA	NA	NA	0.0622315	0.1188	NA	NA	NA	NA	450	NA	NA	NA	NA	0.326135	1	1	1	1	1	1	1	1	1	1	1	1	1	1	1	1	1	1	1	1	1	1	1	1	1
CDK2AP2	0.00085058	-0.0025163	NA	NA	NA	NA	1	-1	NA	NA	NA	NA	0.0638593	0.112772	NA	NA	NA	NA	450	NA	NA	NA	NA	0.322314	1	1	1	1	1	1	1	1	1	1	1	1	1	1	1	1	1	1	1	1	1	1	1	1	1
ZNF777	0.00056405	0.0056723	-0.0037936	NA	NA	NA	1	1	-1	NA	NA	NA	0.107815	0.11151	0.0663753	NA	NA	NA	377.872	450	NA	NA	NA	0.589245	1	1	1	1	1	1	1	1	1	1	1	1	1	1	1	1	1	1	1	1	1	1	1	1	1
ACSL3	0.00081994	-0.0042153	NA	NA	NA	NA	1	-1	NA	NA	NA	NA	0.0601769	0.0629163	NA	NA	NA	NA	450	NA	NA	NA	NA	0.510087	1	1	1	1	1	1	1	1	1	1	1	1	1	1	1	1	1	1	1	1	1	1	1	1	1
COL23A1	0.00084422	-0.0010491	NA	NA	NA	NA	1	-1	NA	NA	NA	NA	0.0500051	0.191372	NA	NA	NA	NA	450	NA	NA	NA	NA	0.443161	1	1	1	1	1	1	1	1	1	1	1	1	1	1	1	1	1	1	1	1	1	1	1	1	1
STARD10	0.00069014	-0.0014215	NA	NA	NA	NA	1	-1	NA	NA	NA	NA	0.0776157	0.183453	NA	NA	NA	NA	450	NA	NA	NA	NA	0.21405	1	1	1	1	1	1	1	1	1	1	1	1	1	1	1	1	1	1	1	1	1	1	1	1	1
UBB	0.0015079	-0.0009874	NA	NA	NA	NA	1	-1	NA	NA	NA	NA	0.0239347	0.17644	NA	NA	NA	NA	450	NA	NA	NA	NA	0.805858	1	1	1	1	1	1	1	1	1	1	1	1	1	1	1	1	1	1	1	1	1	1	1	1	1
PIK3R1	-0.00058997	0.0051082	-0.0018773	NA	NA	NA	-1	1	-1	NA	NA	NA	0.132617	0.128873	0.157552	NA	NA	NA	369.932	450	NA	NA	NA	0.227342	-1	-1	-1	-1	-1	-1	-1	-1	-1	-1	-1	-1	-1	-1	-1	-1	-1	-1	-1	-1	-1	-1	-1	-1	-1
ARFGAP2	0.0010547	-0.0020489	NA	NA	NA	NA	1	-1	NA	NA	NA	NA	0.0392065	0.105153	NA	NA	NA	NA	450	NA	NA	NA	NA	0.556089	1	1	1	1	1	1	1	1	1	1	1	1	1	1	1	1	1	1	1	1	1	1	1	1	1
BTG2	5.3248e-05	0.0024667	-0.0026584	NA	NA	NA	0	1	-1	NA	NA	NA	0.430772	0.0993111	0.0764224	NA	NA	NA	304.256	450	NA	NA	NA	0.473212	0	0	0	0	0	0	0	0	0	0	0	0	0	0	0	0	0	0	0	0	0	0	0	0	0
MSL1	0.00082874	-0.0022322	NA	NA	NA	NA	1	-1	NA	NA	NA	NA	0.0561549	0.108908	NA	NA	NA	NA	450	NA	NA	NA	NA	0.377528	1	1	1	1	1	1	1	1	1	1	1	1	1	1	1	1	1	1	1	1	1	1	1	1	1
RIOK2	0.00077518	-0.0020074	NA	NA	NA	NA	1	-1	NA	NA	NA	NA	0.070037	0.138475	NA	NA	NA	NA	450	NA	NA	NA	NA	0.265709	1	1	1	1	1	1	1	1	1	1	1	1	1	1	1	1	1	1	1	1	1	1	1	1	1
RGS2	0.00036858	0.01144	-0.00755	0.0011442	NA	NA	1	1	-1	0	NA	NA	0.0946395	0.15966	0.0695536	0.250158	NA	NA	416.5	450	518.96	NA	NA	0.5937	1	1	1	1	1	1	1	1	1	1	1	1	1	1	1	1	1	1	1	1	1	1	1	1	1
TNKS1BP1	0.00064779	-0.0017363	NA	NA	NA	NA	1	-1	NA	NA	NA	NA	0.0703186	0.134825	NA	NA	NA	NA	450	NA	NA	NA	NA	0.266308	1	1	1	1	1	1	1	1	1	1	1	1	1	1	1	1	1	1	1	1	1	1	1	1	1
C14orf118	0.00068161	-0.001871	NA	NA	NA	NA	1	-1	NA	NA	NA	NA	0.0816088	0.134922	NA	NA	NA	NA	450	NA	NA	NA	NA	0.216654	1	1	1	1	1	1	1	1	1	1	1	1	1	1	1	1	1	1	1	1	1	1	1	1	1
RNF216	0.00041762	-0.0021378	NA	NA	NA	NA	1	-1	NA	NA	NA	NA	0.108554	0.100762	NA	NA	NA	NA	450	NA	NA	NA	NA	0.222636	1	1	1	1	1	1	1	1	1	1	1	1	1	1	1	1	1	1	1	1	1	1	1	1	1
TSPYL2	0.00045389	-0.0018364	NA	NA	NA	NA	1	-1	NA	NA	NA	NA	0.0944949	0.122995	NA	NA	NA	NA	450	NA	NA	NA	NA	0.201908	1	1	1	1	1	1	1	1	1	1	1	1	1	1	1	1	1	1	1	1	1	1	1	1	1
KIAA0182	-0.00054399	0.0028901	-0.0029713	NA	NA	NA	-1	1	-1	NA	NA	NA	0.111364	0.114085	0.0650461	NA	NA	NA	339.78	450	NA	NA	NA	0.366155	-1	-1	-1	-1	-1	-1	-1	-1	-1	-1	-1	-1	-1	-1	-1	-1	-1	-1	-1	-1	-1	-1	-1	-1	-1
ZNF649	0.00077504	0.0092012	-0.0029455	NA	NA	NA	1	1	-1	NA	NA	NA	0.0449707	0.186893	0.0503242	NA	NA	NA	414.587	450	NA	NA	NA	0.783176	1	1	1	1	1	1	1	1	1	1	1	1	1	1	1	1	1	1	1	1	1	1	1	1	1
PSPH	0.00029473	0.017533	-0.0085039	0.0037206	NA	NA	1	1	-1	1	NA	NA	0.133298	0.129408	0.0927955	0.112918	NA	NA	428.177	450	510.11	NA	NA	0.47056	1	1	1	1	1	1	1	1	1	1	1	1	1	1	1	1	1	1	1	1	1	1	1	1	1
RSRC2	0.00076005	-0.00226	NA	NA	NA	NA	1	-1	NA	NA	NA	NA	0.072521	0.126457	NA	NA	NA	NA	450	NA	NA	NA	NA	0.262224	1	1	1	1	1	1	1	1	1	1	1	1	1	1	1	1	1	1	1	1	1	1	1	1	1
CALR	0.0006328	-0.0010864	NA	NA	NA	NA	1	-1	NA	NA	NA	NA	0.0684377	0.191057	NA	NA	NA	NA	450.001	NA	NA	NA	NA	0.271417	1	1	1	1	1	1	1	1	1	1	1	1	1	1	1	1	1	1	1	1	1	1	1	1	1
KCTD18	0.00079688	-0.0015063	NA	NA	NA	NA	1	-1	NA	NA	NA	NA	0.0721398	0.1849	NA	NA	NA	NA	450.001	NA	NA	NA	NA	0.245807	1	1	1	1	1	1	1	1	1	1	1	1	1	1	1	1	1	1	1	1	1	1	1	1	1
ZNF184	0.00088173	-0.0016648	NA	NA	NA	NA	1	-1	NA	NA	NA	NA	0.0550268	0.146981	NA	NA	NA	NA	450.001	NA	NA	NA	NA	0.377191	1	1	1	1	1	1	1	1	1	1	1	1	1	1	1	1	1	1	1	1	1	1	1	1	1
TRMT1L	0.00066246	-0.0013437	NA	NA	NA	NA	1	-1	NA	NA	NA	NA	0.0771307	0.16629	NA	NA	NA	NA	450.001	NA	NA	NA	NA	0.230068	1	1	1	1	1	1	1	1	1	1	1	1	1	1	1	1	1	1	1	1	1	1	1	1	1
ZFAND4	-0.00021232	0.0091274	-0.012448	0.0036321	NA	NA	0	1	-1	1	NA	NA	0.208301	0.173103	0.0740628	0.113933	NA	NA	403.469	450.001	504.968	NA	NA	0.40059	0	0	0	0	0	0	0	0	0	0	0	0	0	0	0	0	0	0	0	0	0	0	0	0	0
JDP2	0.00056001	-0.0015405	NA	NA	NA	NA	1	-1	NA	NA	NA	NA	0.0785373	0.145709	NA	NA	NA	NA	450.001	NA	NA	NA	NA	0.219654	1	1	1	1	1	1	1	1	1	1	1	1	1	1	1	1	1	1	1	1	1	1	1	1	1
NACC2	-0.0012144	0.0024292	-0.0017759	NA	NA	NA	-1	1	-1	NA	NA	NA	0.0728718	0.0809226	0.129011	NA	NA	NA	281.273	450.001	NA	NA	NA	0.396288	-1	-1	-1	-1	-1	-1	-1	-1	-1	-1	-1	-1	-1	-1	-1	-1	-1	-1	-1	-1	-1	-1	-1	-1	-1
CSTF2	0.00060473	-0.0012047	NA	NA	NA	NA	1	-1	NA	NA	NA	NA	0.0788728	0.190813	NA	NA	NA	NA	450.001	NA	NA	NA	NA	0.207454	1	1	1	1	1	1	1	1	1	1	1	1	1	1	1	1	1	1	1	1	1	1	1	1	1
TMED1	0.00064452	-0.00083929	NA	NA	NA	NA	1	-1	NA	NA	NA	NA	0.0625381	0.199089	NA	NA	NA	NA	450.001	NA	NA	NA	NA	0.340915	1	1	1	1	1	1	1	1	1	1	1	1	1	1	1	1	1	1	1	1	1	1	1	1	1
TMEM55B	0.00047836	-0.0016022	NA	NA	NA	NA	1	-1	NA	NA	NA	NA	0.0845718	0.131193	NA	NA	NA	NA	450.001	NA	NA	NA	NA	0.211392	1	1	1	1	1	1	1	1	1	1	1	1	1	1	1	1	1	1	1	1	1	1	1	1	1
COQ5	0.00058171	-0.0011207	NA	NA	NA	NA	1	-1	NA	NA	NA	NA	0.0698435	0.177317	NA	NA	NA	NA	450.001	NA	NA	NA	NA	0.260117	1	1	1	1	1	1	1	1	1	1	1	1	1	1	1	1	1	1	1	1	1	1	1	1	1
MDM1	0.00102	-0.002288	NA	NA	NA	NA	1	-1	NA	NA	NA	NA	0.0670031	0.13461	NA	NA	NA	NA	450.001	NA	NA	NA	NA	0.295293	1	1	1	1	1	1	1	1	1	1	1	1	1	1	1	1	1	1	1	1	1	1	1	1	1
RAB27A	-0.002496	0.0013972	-0.0024566	NA	NA	NA	-1	1	-1	NA	NA	NA	0.141716	0.0659591	0.118606	NA	NA	NA	120.561	450.001	NA	NA	NA	0.350352	-1	-1	-1	-1	-1	-1	-1	-1	-1	-1	-1	-1	-1	1	1	1	1	1	1	1	1	1	1	1	1
BRD1	-0.00031637	0.0019201	-0.0028352	NA	NA	NA	0	1	-1	NA	NA	NA	0.229566	0.108291	0.0748909	NA	NA	NA	289.921	450.001	NA	NA	NA	0.317756	0	0	0	0	0	0	0	0	0	0	0	0	0	0	0	0	0	0	0	0	0	0	0	0	0
ILVBL	0.0010086	-0.0012716	NA	NA	NA	NA	1	-1	NA	NA	NA	NA	0.0430414	0.167454	NA	NA	NA	NA	450.001	NA	NA	NA	NA	0.522332	1	1	1	1	1	1	1	1	1	1	1	1	1	1	1	1	1	1	1	1	1	1	1	1	1
GTF2A1	0.00066543	-0.001958	NA	NA	NA	NA	1	-1	NA	NA	NA	NA	0.0785391	0.137398	NA	NA	NA	NA	450.001	NA	NA	NA	NA	0.225811	1	1	1	1	1	1	1	1	1	1	1	1	1	1	1	1	1	1	1	1	1	1	1	1	1
GOLPH3L	0.00092684	-0.0013154	NA	NA	NA	NA	1	-1	NA	NA	NA	NA	0.05564	0.187815	NA	NA	NA	NA	450.002	NA	NA	NA	NA	0.380503	1	1	1	1	1	1	1	1	1	1	1	1	1	1	1	1	1	1	1	1	1	1	1	1	1
CTPS	0.00071509	-0.0013419	NA	NA	NA	NA	1	-1	NA	NA	NA	NA	0.06909	0.179485	NA	NA	NA	NA	450.002	NA	NA	NA	NA	0.265358	1	1	1	1	1	1	1	1	1	1	1	1	1	1	1	1	1	1	1	1	1	1	1	1	1
MRPS25	0.00046575	0.0050246	-0.0020941	NA	NA	NA	1	1	-1	NA	NA	NA	0.121683	0.178076	0.104566	NA	NA	NA	389.556	450.002	NA	NA	NA	0.487502	1	1	1	1	1	1	1	1	1	1	1	1	1	1	1	1	1	1	1	1	1	1	1	1	1
STK17B	0.00054037	-0.0025632	0.003337	NA	NA	NA	1	-1	0	NA	NA	NA	0.0782459	0.131773	0.267897	NA	NA	NA	450.002	554.201	NA	NA	NA	0.229827	1	1	1	1	1	1	1	1	1	1	1	1	1	1	1	1	1	1	1	1	1	1	1	1	1
UHRF1	-0.0013478	0.0018568	-0.0014213	NA	NA	NA	-1	1	-1	NA	NA	NA	0.0924236	0.0428422	0.111931	NA	NA	NA	186.5	450.002	NA	NA	NA	0.681174	-1	-1	-1	-1	-1	-1	-1	-1	-1	-1	-1	-1	-1	-1	-1	-1	-1	-1	-1	1	1	1	1	1	1
GADD45G	0.00079048	-0.001173	0.0082305	-0.0024285	NA	NA	1	0	1	-1	NA	NA	0.0889715	0.259354	0.130371	0.0863249	NA	NA	303.955	407.69	450.002	NA	NA	0.451228	1	1	1	1	1	1	1	1	1	1	1	1	1	1	1	1	1	1	1	1	1	1	1	1	1
ALPK3	-0.00065417	0.0074318	-0.0034965	NA	NA	NA	-1	1	-1	NA	NA	NA	0.108465	0.198751	0.0817626	NA	NA	NA	398.005	450.003	NA	NA	NA	0.246023	-1	-1	-1	-1	-1	-1	-1	-1	-1	-1	-1	-1	-1	-1	-1	-1	-1	-1	-1	-1	-1	-1	-1	-1	-1
CHRNA7	-7.7866e-05	0.016524	-0.016417	0.00038049	0.0010664	NA	0	1	-1	0	0	NA	0.319918	0.0811751	0.125183	0.434414	0.392813	NA	419.624	450.003	481.605	552.109	NA	0.408452	0	0	0	0	0	0	0	0	0	0	0	0	0	0	0	0	0	0	0	0	0	0	0	0	0
ZNF260	-0.00038636	0.0033441	-0.001846	NA	NA	NA	-1	1	-1	NA	NA	NA	0.135685	0.154083	0.102825	NA	NA	NA	363.961	450.003	NA	NA	NA	0.236841	-1	-1	-1	-1	-1	-1	-1	-1	-1	-1	-1	-1	-1	-1	-1	-1	-1	-1	-1	-1	-1	-1	-1	-1	-1
PARPBP	3.758e-05	0.0070949	-0.012512	0.0059762	NA	NA	0	1	-1	1	NA	NA	0.446873	0.154699	0.162616	0.0687462	NA	NA	383.674	450.006	486.395	NA	NA	0.578069	0	0	0	0	0	0	0	0	0	0	0	0	0	0	0	0	0	0	0	0	0	0	0	0	0
C20orf11	-0.0014628	0.0014422	-0.0021176	NA	NA	NA	-1	1	-1	NA	NA	NA	0.150296	0.0829756	0.138306	NA	NA	NA	172.857	450.006	NA	NA	NA	0.260896	-1	-1	-1	-1	-1	-1	-1	-1	-1	-1	-1	-1	-1	-1	-1	-1	-1	-1	1	1	1	1	1	1	1
ARHGEF26	3.9227e-05	0.0090424	-0.010878	0.0016718	NA	NA	0	1	-1	1	NA	NA	0.420866	0.167061	0.104424	0.187383	NA	NA	409.013	450.007	497.322	NA	NA	0.28664	0	0	0	0	0	0	0	0	0	0	0	0	0	0	0	0	0	0	0	0	0	0	0	0	0
ZNF699	8.768e-05	0.012844	-0.0079265	-0.00020822	NA	NA	0	1	-1	0	NA	NA	0.322632	0.174019	0.132238	0.437914	NA	NA	418.995	450.012	497.7	NA	NA	0.332002	0	0	0	0	0	0	0	0	0	0	0	0	0	0	0	0	0	0	0	0	0	0	0	0	0
ADD2	0.0010571	-0.0033025	NA	NA	NA	NA	1	-1	NA	NA	NA	NA	0.0670184	0.112269	NA	NA	NA	NA	450.085	NA	NA	NA	NA	0.306034	1	1	1	1	1	1	1	1	1	1	1	1	1	1	1	1	1	1	1	1	1	1	1	1	1
AURKB	0.0059185	0.0006739	-0.0085504	0.0046117	NA	NA	1	1	-1	1	NA	NA	0.0988216	0.0839811	0.182035	0.0793021	NA	NA	70.011	450.151	490.657	NA	NA	0.605692	1	1	1	1	1	1	1	1	1	1	1	1	1	1	1	1	1	1	1	1	1	1	1	1	1
MAP1A	0.00098341	-0.0044443	NA	NA	NA	NA	1	-1	NA	NA	NA	NA	0.0633165	0.0749827	NA	NA	NA	NA	451.009	NA	NA	NA	NA	0.427794	1	1	1	1	1	1	1	1	1	1	1	1	1	1	1	1	1	1	1	1	1	1	1	1	1
LONP1	0.00078341	-0.0012962	NA	NA	NA	NA	1	-1	NA	NA	NA	NA	0.0573798	0.153096	NA	NA	NA	NA	451.229	NA	NA	NA	NA	0.37714	1	1	1	1	1	1	1	1	1	1	1	1	1	1	1	1	1	1	1	1	1	1	1	1	1
EPPK1	0.0003532	-0.003464	NA	NA	NA	NA	1	-1	NA	NA	NA	NA	0.183057	0.108761	NA	NA	NA	NA	451.324	NA	NA	NA	NA	0.222403	1	1	1	1	1	1	1	1	1	1	1	1	1	1	1	1	1	1	1	1	1	1	1	1	1
[truncated: 346 more rows]
[truncated: 36 more columns]
