# Supplementary material for: Automated minute scale RNA-seq of pluripotent stem cell differentiation reveals early divergence of human and mouse gene expression kinetics
Source: PLoS Comput Biol. 2019 Dec 9;15(12):e1007543. doi: 10.1371/journal.pcbi.1007543 (PMC6922475; doi:10.1371/journal.pcbi.1007543)
Supplement: S2 File — (TXT) [file pcbi.1007543.s011.txt]

Anxa3
Asns
Ddx5
Flna
Lmo7
Ror1
St6galnac3
Xkr4
Zfp423
Zfp462
Rpl27a
