# Supplementary material for: Automated minute scale RNA-seq of pluripotent stem cell differentiation reveals early divergence of human and mouse gene expression kinetics
Source: PLoS Comput Biol. 2019 Dec 9;15(12):e1007543. doi: 10.1371/journal.pcbi.1007543 (PMC6922475; doi:10.1371/journal.pcbi.1007543)
Supplement: S3 File — (XLSX) [file pcbi.1007543.s012.xlsx]

## Sheet: mouse_rawCounts
	X.m_0.	X.m_4.	X.m_8.	X.m_12.	X.m_16.	X.m_20.	X.m_24.	X.m_28.	X.m_32.	X.m_36.	X.m_40.	X.m_44.	X.m_48.	X.m_52.	X.m_56.	X.m_64.	X.m_68.	X.m_72.	X.m_76.	X.m_80.	X.m_84.	X.m_88.	X.m_92.	X.m_96.	X.m_100.	X.m_104.	X.m_108.	X.m_112.	X.m_116.	X.m_120.	X.m_124.	X.m_128.	X.m_136.	X.m_140.	X.m_144.	X.m_148.	X.m_152.	X.m_156.	X.m_160.	X.m_164.	X.m_168.	X.m_172.	X.m_176.	X.m_180.	X.m_184.	X.m_188.	X.m_192.	X.m_196.	X.m_200.
0610007P14Rik	105	31	152.39	136	74	83.61	167	107	87	137	199	168	129	130.57	128	133	125	111	90	102	74	109	97	118	184.48	158	142	101	170.07	158.16	118	51	113	128	134.22	70	111	101.92	100	256.3	119	265	130	150	138	102	85	100	129
0610009B22Rik	109.71	2	85.86	67.66	68	75.01	105.65	50.02	124.53	42.66	127	109.6	35	109	69	78.69	21	64.78	67.78	54	60	80	31	45.71	57	50	54	47	68	76	60.02	1	91.83	21	35.99	29	58.73	0	98	157.86	66	176	87.81	150	105.02	58	95	61.77	108.03
0610009D07Rik	281	38	247	332.9	206	300	253.01	229	326	157.72	320.62	287	263.6	300	189	287.17	375.84	144	260	273.01	120	245	161	350.02	352.98	270.67	181	229	264	166	277	84	185	133	239	122	191	0	244.01	272	218.3	394.05	224.69	180	320.33	128	100	139	198.99
0610009O20Rik	20	30	186.39	183	108	199	154	180.45	60.78	216	188	180	150	198	212	181.51	219.02	178	170	143.18	131	148	159	233	252.58	193	223	165	121.28	119	148	91	176	185.33	133	113	172	8	128	183	126	245	148	140	148	110	71	126	154
0610010F05Rik	243	60	191	211	180	266	320	329	196	151	255	382	386	345	309	318	291	224	418	292	350	351	260.81	226	488	292	343	284	283	322.02	182	248	297	199.29	305	184	346	30	282	351	385	525.13	269	349	317	373	319	181.06	218
0610010K14Rik	304	112	187	243	127	145	177	134	154	184	243	178	113	227	178	162	309	102	150	170	68	153	149.04	188	164	186	143	102	159	138	182	85	97	189	105	101	166	36	140	199	207	143	153	195	151	90	22	79	144
0610011F06Rik	64	0	53	26	18	26	27	9	0	37	42	6	5	27	10	24	27	0	19	14	1	13	2	8	46	17	22	22	4	33	62	26	21	20	15	7	30	0	18	23	27	45	31	32	21.01	63	3	32	15
0610012H03Rik	0	0	0	0	0	0	0	0	0	0	0	0	0	0	0	1	0	0	0	0	0	0	0	0	0	0	0	0	0	0	0	0	0	0	0	0	0	0	0	0	0	0	0	0	0	0	0	0	2
0610030E20Rik	16	0	116	90.04	73.01	81	159.01	60.01	54	23	97	107.04	72	119.35	58	64	57	36	48	63	37	84	19	75	15.38	89.87	84	28	63	50	15	31	71.01	73	96	33	88	0	81	84	109.06	100.18	77.18	97.1	96	79	63	59.5	86
0610031J06Rik	1	75.15	36.42	70.03	42.45	65.18	76.24	51.35	26.06	42.63	102.73	73.34	54	108.84	9.1	87.3	18.01	105.59	54.86	56.2	97.02	40.6	76.46	68.29	129.08	72.16	58.15	92.48	77.3	61.28	58.67	38.07	60.3	35.39	43.22	23.67	72.29	0	53.97	99.76	79.36	120.12	67.26	82.12	84.72	62.89	43.44	70.23	93.89
0610037L13Rik	82	38	176	214	110	148	110	90	35	63	111	161	72	161	114	137	274	53	106	135	81	113	94	111	137	163	96	135	105	128	129	67	109	82	164	99	127	0	135	212	195	203.01	173	140	173	113	75	62	137
0610040J01Rik	0	0	6	5	0	0	0	0	0	0	0	0	0	0	0	4	0	0	0	1	0	0	0	0	0	0	12	0	6	1	0	0	0	0	1	0	0	0	3	0	0	4	0	0	1	0	4	7	0
1100001G20Rik	0	0	0	0	0	0	0	0	0	0	0	0	0	0	0	0	0	0	0	0	0	0	0	0	0	0	0	0	0	0	0	0	0	0	0	0	0	0	0	0	0	0	0	0	0	0	0	0	0
1110001A16Rik	377	37	146	162	78	155	175	146	86	81	127	132	66	177	161	146	114	165	116	112	124	133	111	143	96	169	111	115	122	183	94	0	97	53	170	109	147	1	113	159	215	193	169	114	178	83	83	123	93
1110001J03Rik	1	0	11	3	6	10	9	11	54	0	0	12	0	29	1	4	8	0	5	1	0	1	21	10	1	15	2	1	4	17	0	0	12	22	6	3	11	0	20	6	7	12	9	5	8	8	0	0	4
1110004E09Rik	1005	119	626	589	520	697	665	485	777	568	740	799	617	680	674	752.95	947	950	866	646	478	953	601	577	1173	903	616	649	639	760	945	364	898	918	947	555	753	423.54	642	1353	1117	1492	663	673	801.99	825.99	914	536	552
1110004F10Rik	1757	66	924	1098	873	1204	904	910	623	633	1031.99	1411	769	1393	820	1220.03	1054	871	1041	1153	910	874	977	1233	1379.08	1306	984	1087	1003	1293	880.01	497	1331.99	728	1234.81	844	1199	89	1182	1231	1633	1751	1339	1143	1538.08	1099.01	1038	677	884
1110007C09Rik	32	1	40	60	29	48	68	21	85	32	37	61.91	16	54	19	48	39	20	25	48	3	48	13	22	77	39	34	22	29	46	23	35	42	33	14	11	3	2	18	25	9	45	34	29	14	7	14	8	1
1110008F13Rik	701	289	463	418	301	347	642	326	660	550.98	681	738	505	562	551	651	655	539	507	513	567	590	490	473	1293	576	532	522	465	529	569	582	432	756.03	477	273	463	295	388	990	514	826	505	464	521	584.91	439	401	417
1110008J03Rik	36	31	43	57	41	55	64	32	47	51	43	43	25	49	6	53	14	45	31	38	37	24	40	49	20	45	27	25	72	30	94	6	34	38	41	16	42	7	38	52	44	81	50	52	63	35	33	49	58
1110008L16Rik	96	0	79	165	132	151	147	99	52	122	100	304	100	159	154	164	126	178	120	122	123	124	101	89	219	107	151	89	128	97	53	100	78	66	107	57	111	0	131	105	131	123	115	96	143	45	82	115	95
1110008P14Rik	13	0	3	19	18	40	26	20	10	22	36	35	52	12	39	23	59	12	12	4	25	8	19	20	2	34	16	11	7	5	0	0	40	12	19	14	34	9	10	12	31	49	16	31	27	9	11	8	7
1110012L19Rik	138	27	90	92	30	55	75	84	18	60	94	81	125	98	27	53	84	52	82	96	30	52	36	50	99	79	72	50	51	55	70	5	49	27	56	44	54	0	48	75	119	141	62	47	63	31	43	42	55
1110017D15Rik	0	0	0	0	0	0	0	0	0	0	0	0	0	0	0	0	0	0	0	0	0	0	0	0	0	0	0	0	0	0	0	0	0	0	0	0	0	0	0	0	0	0	0	0	0	0	0	0	0
1110025L11Rik	0	0	0	0	0	0	0	0	0	0	0	0	0	0	0	0	0	0	0	0	0	0	0	0	0	0	0	0	0	0	0	0	0	0	0	0	0	0	0	0	0	0	0	0	0	0	0	0	0
1110032A03Rik	0	0	11.01	12.01	12.03	12.04	16.02	11.15	55.03	0	47.13	10.08	10.3	20.12	0	23.03	32.82	44.08	5.02	15.22	0	19.03	13.03	11.01	7.02	17.18	9.03	18.01	18.07	7.01	0	0	25.05	0	25.02	7.32	20.02	0	8	28.1	36.22	40.05	18.02	30.09	11.01	31.24	10.03	18.01	22.03
1110032F04Rik	17	13	0	7	1	0	0	0	2	6	11	1	0	2	0	5	1	5	9	0	0	0	1	4	4	4	4	0	0	10	9	0	0	13	1	2	13	0	1	16	5	9	0	8	0	6	0	0	0
1110034G24Rik	18	0	6	5	1	2	4	11	0	0	16	3	19	9	5	4	0	0	4	14	22	5	3	7	23	17	1	10	2	0	0	0	5	2	3	0	13	0	5	5	8	0	17	8	5	0	1	3	19
1110037F02Rik	810	66.75	512	705.01	700	833	829	862	301	475	920	1478.04	662.04	1068	839	1037	860	984.56	1225	1099	625	862	858	902	1470	1260.99	1179	1062	1099	1260.41	448	614	1138	869.04	1124	815.61	1180	113	1077	1056	1588.13	1845	996	933	1354.97	1000	997	794	1003
1110038F14Rik	354	60	253	247	152	256	217	203	188	357	240	246	294	260	142	224	368	123	174.11	221	135	238	177	227	369	223	165	164	161	168	374	86	279	356	266	167	129	150	202	263	306	456	191	236	291	201	239	193	172
1110051M20Rik	54	4	55	61	26	75	26	42	65	60	89	72	64	82	58	38	52	52	63	43	64	57	40	57	120	67	57	63	46	36	25	0	41	57	34	27	30	0	32	85	44	99	24	55	52	37	41	20	38
1110057K04Rik	158.45	110.2	232.77	309.48	237.72	338.28	325.01	238.26	250.21	282.32	522.52	463.69	483.19	378.65	421.91	379.63	309.93	341.13	396.91	408.08	417.68	312.97	280.08	337.46	673.46	355.81	486.2	510.51	374.88	334.44	240.03	181.96	334.49	183.68	473.06	153.09	318.67	26	306.72	355.65	380.71	680.99	369.45	435.68	419.66	343.44	302.65	321.62	452.14
1110058L19Rik	1	1	38	47	20	73	33	42	28	46	62	38	52	63	71	42	58	37	65	55	9	49	16	46	42	76	7	43	39	49	26	0	42	11	50	32	116	52	33	27	30	55	56	32	55	44	40	42	31
1110059E24Rik	370	21	202	206	154	219	319	184	173	162	285	277	236	305	337	271	259	210.25	253	271	232	269	197	191	384	261	229	242	180	236	220	139	251	141	341	171	324	23	228	294	382	449	232	212	275	304	239.96	117	225
1110059G10Rik	62	39	23	14	27	29	35	40.93	8	55	48	16	58	21	65	26	27	35	13	39	14	26	12	25	0	29	25	21	35	15	70	28.24	10	26	22	20	36	0	27	27	47	51	30	43	25	5	42	0	40
1110059M19Rik	0	0	0	0	0	0	0	0	0	0	0	0	0	0	0	0	0	0	0	0	0	0	0	0	0	0	0	0	0	0	0	0	0	0	0	0	0	0	0	0	0	0	0	0	0	0	0	0	0
1110065P20Rik	30	42	26	16	10	22	10	15	1	14	18	28	25	27	37	24	29	27	12	6	4	15	6	14	30.02	13	10.01	34	19	22	66	39	8	7	27	5	1	0	11	10	17	21	23	33	16	15	0	10	3
1190002N15Rik	86	63	180	219	204	237	269	178	217	233	385	348	343	386	492	383	309	785	569	640	630	639	476	477	1196	693	717	585	636	631	307.8	349	513	493	563	249	592	103	441	854	632	924	482	490	534	390	376	295	415
1190003K10Rik	0	0	0	0	0	0	0	0	0	0	0	0	0	0	0	0	0	0	0	0	0	0	0	0	0	0	0	0	0	0	0	0	0	0	0	0	0	0	0	0	0	0	0	0	0	0	0	0	0
1190005I06Rik	0	0	4	4	3	6	9	14	0	1	25	0	10	10	8	5	9	0	12	14	16	3	11	12	9	6	1	7	13	3	0	0	1	14	7	4	0	1	2	0	0	0	0	2	5	0	0	0	1
1190007I07Rik	74.95	1	76	61	27	55	64	65.02	77	33	65	48.99	68	58	29.16	47	60.2	18	25	31	14	38.31	62	28.02	79	54	57.01	36	54	50	82	22	75	43	33	37	52	14	34.82	99.01	97	50.98	45	46.45	68.88	109	20	34	38
1200014J11Rik	290	221	538	468	406	559	571	393	460	453	893	725	543	591	633	584	628	632	727	493	686	726	463	442.02	961.97	690.25	814	577	621.01	712	840	458	782	438	673	400	850	62	543	960	934	1283	749	666.66	709	856	704.61	503	549.07
1300002K09Rik	0	0	0	1	0	0	0	8	0	0	0	1	0	8	0	10	0	4	4	3	0	0	7	0	0	3	0	0	8	0	0	0	0	0	0	0	9	0	4	0	3	0	0	0	4	0	0	0	4
1300017J02Rik	0	0	0	0	0	0	0	0	0	0	0	0	0	4	0	1	6	0	0	0	0	0	0	0	0	0	0	0	0	0	0	0	0	0	0	2	0	0	0	0	0	0	0	11	1	0	0	3	0
1500009L16Rik	122	21	50	85	48	55	32	68	59	133	108	152.92	62	122	22	108	190	82	36	109	152	90	66	54	128	131	108	106	104	49	66	71	57	89	57	69	67	3	82	59	102	68	49	95	76	62	63	89	69
1500012F01Rik	88	87.96	314.07	351.98	192	379.99	390.48	314.75	420.45	275.86	317.44	265.01	237.22	370.96	178.7	322.77	508	133.82	280.61	212.94	238	183	217	266.01	318.98	343	202	230.03	224.86	250	287	86.06	250	366	192.27	168	267.06	26	239.98	426	294	310.29	262.13	177	206.54	154	193.99	190.66	130
1500015O10Rik	0	0	0	0	0	0	0	0	0	0	0	0	0	0	0	0	0	0	0	0	0	0	0	0	0	0	0	0	0	0	0	0	0	0	0	0	0	0	0	0	0	0	0	0	0	0	0	0	0
1600002H07Rik	105.09	42.92	87.56	138.14	98.93	149.93	146.36	92.08	82.43	102.98	172.35	181.05	79.61	133.93	124.15	118	162.72	80.55	136.86	123.08	105.68	129.33	100.38	130.34	148.92	150.08	71	95.31	115.06	80.06	46.47	64	122.05	131.15	133.37	84.09	134.45	55	132.27	270.4	123.4	204.26	94.06	131.03	181.33	108.31	142.26	113.17	148.44
1600002K03Rik	16	0	40	25	19	4	18	17	17	22	26	26	34	13	12	14	23	11	20	38	6	48	2	16	47	15	29	37	19	29	19	0	36	43	15	18	52	2	26	35	29.9	40	24	25	29	28	10	8	16
1600012H06Rik	322	54	125	191	169	208	166	161	181	158	245	252	195	248	178	190	207	183	168	196	71	155	152	111	308	161	173	154	123	191	195	61	208	127	178	114	192	33	166	275	264	307.96	241	280	223	195	118	213	220
1600014C10Rik	60	0	27	38	27	12	58	35	33	32	52	44	8	45	57	29	41	50	22	31	7	29	36	34	32	43.96	15	20	28	13	19	18	28	24	18	8	43	11	36	66	56	69	43.01	38.01	52	44	28	27	31
1600014C23Rik	0	0	0	0	0	0	0	0	0	0	0	0	0	0	0	0	0	0	0	0	0	0	0	0	0	0	0	0	0	0	0	0	0	0	0	0	0	0	0	0	0	0	0	0	0	0	0	0	0
1600014K23Rik	0	0	0	0	0	0	0	0	0	0	0	0	0	0	0	0	0	0	0	0	0	0	0	0	0	0	0	0	0	0	0	0	0	0	0	0	0	0	0	0	0	0	0	0	0	0	0	0	0
1600015I10Rik	0	0	0	0	0	0	7	0	0	0	0	0	0	0	0	0	0	0	0	0	0	0	0	0	0	0	0	0	0	0	0	0	0	0	0	0	0	0	0	0	0	0	0	0	0	0	0	0	0
1600016N20Rik	0	0	0	5	4	4	11	4	0	0	2	2	0	21	11	3	0	0	6	1	0	6	0	1	7	4	0	0	0	2	0	0	0	11	0	5	0	0	2	11	0	0	0	0	2	1	0	0	0
1600029D21Rik	36	0	39.01	13.01	41	35	44	39.16	12	53	64.19	80.01	43	54	39	46	27	63.02	29	39	20.11	19.1	36	32	81.24	26	16	14	20	11	0	0	45	16	30	5	13.03	0	34.27	11.04	6	16	15.08	20.01	16	30	10.1	8	30
1600029I14Rik	0	0	0	0	0	0	0	0	0	0	0	0	0	0	0	0	0	0	0	0	0	0	0	0	0	0	0	0	0	0	0	0	0	0	0	0	0	0	0	0	0	0	0	0	0	0	0	0	0
1700001C02Rik	0	0	0	0	0	0	0	0	0	0	0	0	0	0	0	0	0	0	0	0	0	0	0	0	0	0	0	0	0	0	0	0	0	0	0	0	0	0	0	0	0	0	0	0	0	0	0	0	0
1700001C19Rik	0	3	7	0	1	3.92	5	1	9	0	0	2	4	1	4	9	19	4	0	2	22.03	0	5	0	25	3	0	0	0	10	0	0	1	0	0	0	0	1	0	0	11	0	1	1	0	0	0	0	0
1700001F09Rik	0	0	0	0	0	0	0	0	0	0	0	0	0	0	0	0	0	0	0	0	0	0	0	0	0	0	0	0	0	0	0	0	0	0	0	0	0	0	0	0	0	0	0	0	0	0	0	0	0
1700001J03Rik	0	0	0	0	0	0	0	0	0	0	0	0	0	0	0	0	0	0	0	0	0	0	0	0	0	0	0	0	0	0	0	0	0	0	0	0	0	0	0	0	0	0	0	0	0	0	0	0	0
1700001K19Rik	0	0	0	0	0	0	0	0	0	0	0	0	0	0	0	0	0	0	0	0	0	0	0	0	0	0	0	0	0	0	0	0	0	0	0	0	0	0	0	0	0	0	0	0	0	0	0	0	0
1700001L19Rik	0	0	0	0	0	0	0	0	0	0	1	5	0	0	0	0	0	0	0	0	0	0	0	0	0	0	0	0	0	0	0	0	0	5	0	0	0	0	0	0	0	0	0	0	0	0	0	0	0
1700001O22Rik	0	0	0	0	0	0	0	4	0	0	14	0	0	5	0	2	0	0	5	1	0	0	0	0	0	4	0	5	4	0	0	0	0	0	0	0	0	0	2	0	0	0	0	0	2	0	0	0	2
1700001P01Rik	0	0	0	0	0	0	0	0	0	0	0	0	0	0	0	2	0	0	0	0	0	0	7	0	0	6	0	0	0	0	0	0	0	0	0	0	0	0	0	0	0	0	0	0	0	0	0	5	0
1700003E16Rik	0	0	0	0	0	0	0	0	0	0	0	0	0	0	5	0	0	0	0	0	0	0	0	0	0	0	0	0	0	0	0	0	0	0	0	0	0	0	1	0	0	0	0	0	0	0	0	0	0
1700003F12Rik	0	0	0	0	0	0	0	0	0	0	0	0	0	0	0	1	0	0	0	2	0	2	0	0	0	0	0	0	1	8	0	0	0	0	0	0	0	0	0	0	2	0	0	0	0	2	0	0	0
1700003M02Rik	0	0	0	0	6	0	0	0	0	0	0	3	0	0	0	0	0	0	0	0	0	0	0	0	0	0	0	0	0	0	0	0	0	0	0	0	0	0	0	0	0	0	0	0	0	0	0	0	0
1700006A11Rik	0	0	0	0	0	0	0	0	0	0	0	0	0	0	0	0	0	0	0	0	0	0	0	0	0	0	0	0	0	0	0	0	0	0	0	0	0	0	0	0	0	0	0	0	0	0	0	0	0
1700006E09Rik	0	0	0	0	0	0	0	0	0	0	0	0	0	0	0	0	0	0	0	0	0	0	0	0	0	0	0	0	0	0	0	0	0	0	0	0	0	0	0	0	0	0	0	0	0	0	0	0	0
1700007B14Rik	0	0	0	0	0	0	0	0	0	0	0	0	0	0	0	0	0	0	0	0	0	0	0	0	0	0	0	0	0	0	0	0	0	0	0	0	0	0	0	0	0	0	0	0	0	0	0	0	0
1700007G11Rik	0	0	0	1	5	3	0	0	0	13	0	1	6	0	12	1	12	11	18	5	0	4	0	1	0	13	0	3	6	7	0	0	0	4	0	0	0	0	2	1	1	1	6	3	5	2	8	0	3
1700007K09Rik	0	0	0	0	0	0	0	0	0	0	0	0	0	0	0	0	0	0	0	0	0	0	0	0	0	0	0	0	0	0	0	0	0	0	0	0	0	0	0	0	0	0	0	0	0	0	0	0	0
1700007K13Rik	0	0	9	12	10	1	8	5	0	0	7	20	1	11	11	5	6	6	4	9	0	14	1	4	37	2	5	5	2	7	0	10	10	0	0	2	0	0	2	0	8	20	3	0	9	11	0	10	3
1700008A04Rik	0	0	0	0	0	0	0	0	0	0	0	0	0	0	0	0	0	0	0	0	0	0	0	0	0	0	0	0	0	0	0	0	0	0	0	0	0	0	0	0	0	0	0	0	0	0	0	0	0
1700008F21Rik	0	0	0	0	0	0	0	0	0	0	0	0	0	0	0	0	0	0	0	0	0	0	0	0	0	0	0	0	0	0	0	0	0	0	0	0	0	0	0	0	0	0	0	0	0	0	0	0	0
1700008I05Rik	28	0	5	5	1	13	6	3	18	32	0	3	0	4	15	2	0	0	6	0	0	9	0	3	0	0	0	1	0	0	0	0	8	5	1	1	3	0	3	0	6	8	6	0	0	0	0	4	6
1700008O03Rik	0	0	10	2	4	3	5	11	0	43	14	0	8	2	0	10	0	0	0	1	0	0	1	3	1	3	0	3	0	0	0	0	8	4	8	1	0	0	0	0	7	16	1	0	2	5	0	0	2
1700008P02Rik	0	0	0	0	0	0	0	0	0	0	0	0	0	0	0	0	0	0	0	0	0	0	0	0	0	0	0	0	0	0	0	0	0	0	0	0	0	0	0	0	0	0	0	0	0	0	0	0	0
1700009N14Rik	0	0	0	0	0	0	0	0	0	0	0	0	0	0	0	0	0	0	0	0	0	0	1	0	0	0	0	0	0	0	0	0	0	0	0	0	0	0	0	0	0	0	0	0	0	0	1	0	0
1700009P17Rik	0	0	1	0	3	0	0	0	0	0	5	6	0	15	0	2	0	2	0	6	0	4	0	0	1	2	0	0	0	0	0	0	0	8	0	0	0	0	0	0	4	0	0	0	0	0	5	0	0
1700010B08Rik	0	0	0	0	0	0	0	0	0	0	0	0	0	0	0	1	0	0	0	0	0	0	0	0	0	0	0	0	0	1.28	0	0	0	0	0	0	0	0	0	0	0	0.89	0	0	1	0	0	0	0
1700010D01Rik	0	0	0	0	0	0	0	0	0	0	0	0	0	0	0	0	0	0	0	0	0	0	0	0	0	0	0	0	0	0	0	0	0	0	0	0	0	0	0	0	0	0	0	0	0	0	0	0	0
1700010I14Rik	32	2	45	27	30	62	19	45	31	69	29	50	61	35	39	26	32	25	31	32	47	34	20	21	26	15	5	29	26	32	32	14	44	5.06	26	14	17	0	31	51	35	47	29	52	26	64	30	11	29
1700011A15Rik	0	0	0	0	0	0	0	0	0	0	0	0	0	0	0	0	0	0	0	0	0	0	0	0	0	0	0	0	0	0	0	0	0	0	0	0	0	0	0	0	0	0	0	0	0	0	0	0	0
1700011E24Rik	0	0	0	0	0	0	0	0	0	0	0	0	0	0	0	0	0	0	0	0	0	0	0	0	0	0	0	0	0	0	0	0	0	0	0	0	0	0	0	0	0	0	0	0	0	0	0	0	0
1700011H14Rik	0	0	0	0	0	0	0	0	0	0	0	0	0	0	0	0	0	0	4	0	0	0	0	0	0	0	0	0	0	0	0	0	0	0	0	0	0	0	2	0	0	0	0	0	0	0	0	0	0
1700011I03Rik	0	0	0	0	0	0	0	0	0	0	0	0	0	0	0	0	0	0	0	0	0	0	0	0	0	0	0	0	0	0	0	0	0	0	0	0	0	0	0	0	0	0	0	0	0	0	0	0	0
1700011L22Rik	0	0	0	0	0	0	0	0	0	0	0	0	0	0	0	0	0	0	0	0	0	0	0	0	0	0	0	0	0	0	0	0	0	0	0	0	0	0	0	0	0	0	0	0	0	0	0	0	0
1700012A03Rik	0	0	0	0	0	0	0	0	0	0	0	0	0	0	0	0	0	0	0	0	0	0	0	0	0	0	0	0	0	0	0	0	0	0	0	0	0	0	0	0	0	0	0	0	0	0	0	0	0
1700012B07Rik	0	0	0	0	0	0	0	0	0	0	0	0	0	0	0	0	0	0	0	0	0	0	0	0	0	0	0	0	0	0	0	0	0	0	0	0	0	0	0	0	0	0	0	0	0	0	0	0	0
1700012B09Rik	0	0	0	0	0	0	0	0	0	0	0	0	0	0	0	0	0	0	0	0	0	0	0	0	0	0	0	0	0	0	0	0	0	0	0	0	0	0	0	0	0	0	0	0	0	0	0	0	0
1700012L04Rik	0	0	0	0	0	0	0	0	0	0	0	0	0	0	0	0	0	0	0	0	0	0	0	0	0	0	0	0	0	0	0	0	0	0	0	0	0	0	0	0	0	0	0	0	0	0	0	0	0
1700012P22Rik	0	0	0	0	0	0	0	0	0	0	0	0	0	0	0	0	0	0	0	0	0	0	0	0	0	0	0	0	0	0	0	0	0	0	0	0	0	0	0	0	0	0	0	0	0	0	0	0	0
1700013D24Rik	0	0	0	0	0	0	0	0	0	0	0	0	0	0	0	0	0	0	0	0	0	0	0	0	0	0	0	0	0	0	0	0	0	0	0	0	0	0	0	0	0	0	0	0	0	0	0	0	0
1700013F07Rik	0	0	0	0	0	0	0	0	0	0	0	0	0	0	0	0	0	0	0	0	0	0	0	0	0	0	0	0	0	0	0	0	0	0	0	0	0	0	0	0	0	0	0	0	0	0	0	0	0
1700013G24Rik	0	0	0	0	0	0	0	0	0	0	0	0	0	0	0	0	0	0	0	0	0	0	0	0	0	0	0	0	0	0	0	0	0	0	0	0	0	0	0	0	0	0	0	0	0	0	0	0	0
1700013H16Rik	0	0	0	1	0	1	2	0	0	0	0	1	0	4	0	3	0	15	2	8	17	0	0	3	10	1	0	4	11	0	0	0	0	4	13	2	9	0	4	9	6	1	5	9	3	2	0	1	23
1700015E13Rik	0	0	0	0	0	0	0	0	0	0	0	0	0	0	0	0	0	0	0	0	0	0	0	0	0	0	0	0	0	0	0	0	0	0	0	0	0	0	0	0	0	0	0	0	0	0	0	0	0
1700015F17Rik	0	0	0	0	0	0	0	0	0	0	0	0	0	0	0	0	0	0	0	0	0	0	0	0	0	0	0	0	0	0	0	0	0	0	0	0	0	0	0	0	0	0	0	0	0	0	0	0	0
1700015G11Rik	0	0	0	0	0	0	0	0	0	0	0	0	0	0	0	0	0	0	0	0	0	0	0	0	0	0	0	0	0	0	0	0	0	0	0	0	0	0	0	0	0	0	0	0	0	0	0	0	0
1700016C15Rik	0	0	0	0	0	0	0	0	0	0	0	0	0	0	0	0	0	0	0	0	0	0	0	0	0	0	0	0	0	0	0	0	0	0	0	0	0	0	0	0	0	0	0	0	0	0	0	0	0
1700016D06Rik	0	1.74	0	2.95	0	0.97	0	2	0	18.58	0	6.23	0	0.75	0	0	0	2.98	0	2.86	0	0	3.09	0	0	0	0	0	4	0	2	0	0	0	0	0	2.99	0	2	1.92	0	0	0	2.33	0	1	2.36	0.01	0
1700016H13Rik	0	0	0	0	2	0	0	0	0	11	0	5	0	0	0	0	0	0	0	0	0	0	0	0	0	0	6	2	0	0	0	0	0	0	0	0	5	0	0	0	0	0	0	0	0	0	0	0	7
1700016K19Rik	0	0	0	0	0	4	0	0	0	0	0	0	0	0	0	0	0	0	0	0	0	0	0	0	0	0	0	0	0	0	0	0	0	0	0	0	0	0	0	0	2	8	0	0	0	2	0	0	1
1700017B05Rik	225.9	50	173	219	169	231	160	129	48	128	260	336	207	233	161	205	197	221	211	193	142	166	165	166	245	214	80	162	120	100	103	62	64	83	124	82	100	14	164	196	149	150	123	113	157	138	82	82	134
1700017D01Rik	0	0	0	0	0	0	0	0	0	0	0	0	0	0	0	0	0	0	0	0	0	0	0	0	0	0	0	0	0	0	0	0	0	0	0	0	0	0	0	0	0	0	0	0	0	0	0	0	0
1700017N19Rik	0	0	0	0	0	0	0	0	0	0	0	0	0	0	0	0	0	0	0	0	0	0	0	0	0	0	0	0	0	0	0	0	0	0	0	0	0	0	0	0	0	0	0	0	0	0	0	0	0
1700018B08Rik	0	0	0	0	0	0	0	0	0	0	0	0	0	0	0	0	0	0	0	0	0	0	0	0	0	0	0	0	0	0	0	0	0	0	0	0	0	0	0	0	0	0	0	0	0	0	0	0	0
1700018C11Rik	0	0	0	0	0	0	0	0	0	0	0	0	0	0	0	0	0	0	0	0	0	0	0	0	0	0	0	0	0	0	0	0	0	0	0	0	0	0	0	0	0	0	0	0	0	0	0	0	0
1700018F24Rik	0	0	0	0	0	0	0	0	0	0	0	0	0	0	0	0	0	0	0	0	0	0	0	0	0	0	0	0	0	0	0	0	0	0	0	0	0	0	0	0	0	0	0	0	0	0	0	0	0
1700019A02Rik	0	0	0	2	0	0	7.03	0	0	0	1	0	0	0	0	2	0	0	0	1	0	0	0	0	0	0	0	1	0	0	0	0	0	0	0	0	0	0	0	0	0	0	0	0	0	0	0	0	0
1700019B03Rik	0	0	0	0	0	0	1	0	0	0	0	0	0	0	0	2	0	0	0	0	0	0	4	0	0	0	0	0	0	0	0	0	0	0	0	0	0	0	0	0	0	0	0	0	0	0	0	0	0
1700019D03Rik	161	126	173	175	176	164	135	119	226	200	252	318	204	286	127	176	184	185	167	139	103	170	146	154	314	162	180	132	129	132	55	68	160	100	165	72	210	30	105	189	140.92	298	159	165	172	158	117	121	128
1700019G17Rik	32.49	0	38	10	11.95	41	19.74	10.58	32	10	18	28.33	22	30.61	0	10.33	0	15	9	4	21	11	8	30.95	7	15.38	9	4	16	5	11	0	10	3	7.24	6	26	0	6.59	17	21	14.49	14	36	24	7	43	22	19.91
1700019L03Rik	0	0	0	0	2	0	0	0	0	0	0	0	0	1	0	1	0	0	0	0	0	0	0	0	0	0	0	0	0	0	0	0	0	0	0	0	0	0	0	0	0	0	0	0	1	0	0	0	0
1700019M22Rik	0	0	0	0	0	0	0	0	0	0	0	0	0	0	0	0	0	0	0	0	0	0	0	0	0	0	0	0	0	0	0	0	0	0	0	0	0	0	0	0	0	0	0	0	0	0	0	0	0
1700019N19Rik	0	0	0	0	0	0	0	0	0	0	0	0	0	0	0	0	0	0	0	0	0	0	0	0	0	0	0	0	0	0	0	0	0	0	0	0	0	0	0	0	0	0	0	0	0	0	0	0	0
1700019O17Rik	0	0	0	0	0	0	0	0	0	0	0	0	0	0	0	0	0	0	0	0	0	0	0	0	0	0	0	0	0	0	0	0	0	0	0	0	0	0	0	0	0	0	0	0	0	0	0	0	0
1700020A23Rik	0	0	0	0	0	0	0	0	0	0	0	0	0	0	0	0	0	0	0	0	0	0	0	0	0	0	0	0	0	0	0	0	0	0	0	0	0	0	0	0	0	0	0	0	0	0	0	0	0
1700020L24Rik	0	0	0	0	3	0	0	0	0	0	0	0	0	0	0	0	0	0	0	0	0	0	0	0	0	0	0	0	0	0	0	0	0	0	0	0	0	0	0	0	4	0	0	0	0	0	0	0	0
1700020N15Rik	0	0	0	0	0	0	0	0	0	0	0	0	0	0	0	0	0	0	0	0	0	0	0	0	0	0	0	0	0	0	0	0	0	0	0	0	0	0	0	0	0	0	0	0	0	0	0	0	0
1700021F05Rik	215	148	380	301	193	303	168	219	182	219	311	361	272	299	240	317	331	135	186	271	134	278	180	183	366	195	195	155	163	182	210	140	124	270	176	148	184	94	194	330	318	395	161	237	250	243	220	169	203
1700021F07Rik	0	0	0	0	0	0	0	0	0	0	0	0	0	0	0	0	0	0	0	0	0	0	0	0	0	0	0	0	0	0	0	0	0	0	0	0	0	0	0	0	0	0	0	0	0	0	0	0	0
1700021K19Rik	13	30	52	154	86	100	120	107	132	100	101	131	124	103	51	87	43	73	92	76	54	50	71	62.87	161	81	60	84	50	122	30	30	60	75	104	42	80	12	57	169	101	142	60	82	110	77	35	35	77
1700022I11Rik	0	0	0	0	0	0	0	0	0	0	0	0	0	0	0	0	0	0	0	0	0	0	0	0	0	0	0	0	0	0	0	0	0	0	0	0	0	0	0	0	0	0	0	0	0	0	0	0	0
1700022P22Rik	0	0	0	0	0	0	0	0	0	0	0	0	0	0	0	2	0	0	0	0	0	0	0	0	0	0	0	0	0	0	0	0	0	2	0	0	0	0	0	0	12	13	2	1	0	0	0	0	0
1700023E05Rik	0	0	2	1	3	2	0	0	0	0	0	1	0	1	0	2	0	11	0	6	0	0	3	4	0	0	3	0	0	0	0	0	0	0	6	0	4	0	2	0	0	8	4	0	0	0	0	0	0
1700023F06Rik	0	0	0	0	0	0	0	0	0	0	0	0	4	0	0	0	0	0	0	0	0	0	0	0	0	0	0	0	0	0	0	0	0	0	0	0	0	0	0	2	0	0	0	0	0	0	0	0	0
1700024G13Rik	0	0	0	0	0	0	0	0	0	0	0	0	0	0	0	0	0	0	0	0	0	0	0	2	0	0	0	0	0	0	0	0	0	0	0	0	0	0	0	0	0	0	0	0	0	0	0	0	0
1700024P04Rik	0	0	0	0	0	0	0	0	0	0	0	0	0	0	0	0	0	0	0	0	0	0	0	0	0	0	0	0	0	0	0	0	0	0	0	0	0	0	0	0	0	0	0	0	0	0	0	0	0
1700024P16Rik	0	0	0	0	0	0	0	0	0	0	0	0	0	0	0	0	0	0	0	0	0	0	0	0	0	0	0	0	0	0	0	0	0	0	0	0	0	0	0	0	0	0	0	0	0	0	0	0	0
1700025F22Rik	0	0	0	0	0	0	0	0	0	0	0	0	0	0	0	0	0	0	0	0	0	0	0	0	0	0	0	0	0	0	0	0	0	0	0	0	0	0	0	0	0	0	0	0	0	0	0	0	0
1700025G04Rik	0	25	67	114	91.97	94	97.45	78	148	136	106	148	121	83.98	21	109	77	113	102.12	82	39	103.47	56	76	179	121	94	74	158.04	124.35	76	58	72	60	120	52	51	8	115	125	101	163	80.2	101	106	85	92	46	127
1700026D08Rik	0	0	0	0	0	0	0	0	0	0	0	0	0	0	0	0	0	0	0	0	0	0	0	2	0	2	0	0	0	0	0	0	0	0	0	2	0	0	0	0	0	0	0	0	0	0	0	0	0
1700026L06Rik	0	0	0	0	0	0	0	2	0	0	0	4	0	0	0	0	0	0	0	0	0	0	0	4	0	0	0	0	0	0	0	0	0	0	0	0	0	0	0	0	0	0	0	0	0	0	0	0	0
1700028K03Rik	0	0	0	0	0	0	0	0	0	0	0	0	0	0	0	0	0	0	0	0	0	0	0	0	0	0	0	0	0	0	0	0	0	0	0	0	0	0	0	0	0	0	0	0	0	0	0	0	0
1700028P14Rik	0	0	0	0	0	0	0	0	0	0	0	0	0	0	0	0	0	0	0	0	0	0	0	0	0	0	0	0	0	0	0	0	0	0	0	0	0	0	0	0	0	0	0	0	0	0	0	0	0
1700029F12Rik	0	0	0	0	0	0	0	0	0	0	0	0	0	0	0	0	0	0	0	0	0	0	0	0.99	0	0	0	0	0	0	0	0	0	1	0	2	0	0	0	0	0	0	0	0	0	0	0	0	0
1700029H14Rik	0	0	0	0	0	0	0	0	0	0	0	0	0	0	0	0	0	0	0	0	0	0	0	0	0	0	0	0	0	0	0	0	0	0	0	0	0	0	0	0	0	0	0	0	0	0	0	0	0
1700029I15Rik	0	0	0	1	0	0	0	0	0	0	0	0	0	0	0	0	0	0	0	0	0	0	0	0	0	0	0	0	0	0	0	0	0	0	0	0	0	0	0	0	0	0	0	0	0	0	0	0	0
1700029J07Rik	0	0	14	0	6.09	11	5	1	25	0	3.95	8.03	0	16	2	4.01	3.97	6	9	14	0	9.78	6	4	52	2	6	5	7	2	0	1	6	3.01	0	15	0	4	4	0	7	16.01	4	6	12.64	9.36	10.06	0	10
1700029P11Rik	0	0	0	0	0	0	0	0	0	0	0	0	0	0	0	0	0	0	0	0	0	0	0	0	0	0	0	0	0	0	0	0	0	0	0	0	0	0	0	0	0	0	0	0	0	0	0	3	0
1700030J22Rik	0	0	0	9	8	6	2	2	0	0	0	7	16	7	0	7	7	2	3	9	0	1	13	11	0	15	2	15	18	0	0	8	0	16	14	3	1	3	7	20	6	10	9	20	16	21	28	8	9
1700030K09Rik	0	17	21	32	32	19	30	16	1	35	36	26	49	22	25	42	26	6	31	34	22	38	29	31	44	23	22	23	33	29	14	0	47	6	39	26	17	0	43	51	31	41	27	44	36	6	23	47	20
1700031F05Rik	0	0	0	0	0	0	0	0	0	0	0	0	0	0	0	0	0	0	0	0	0	8	3	0	0	0	0	1	0	0	0	0	0	0	0	0	0	0	0	0	0	0	0	0	0	0	0	0	0
1700034E13Rik	0	0	0	0	0	0	0	0	0	0	0	0	0	0	0	0	0	0	0	0	0	0	0	0	0	0	0	0	0	0	0	0	0	0	0	0	0	0	0	0	0	0	0	0	0	0	0	0	0
1700034J05Rik	0	0	0	0	0	0	0	0	0	0	0	0	0	0	0	0	0	0	0	0	0	0	0	0	0	0	0	0	0	0	0	0	0	0	0	0	0	0	0	0	0	0	0	0	0	0	0	0	0
1700034O15Rik	0	0	0	0	0	0	0	0	0	0	0	0	0	0	0	0	0	0	0	0	0	0	0	0	0	0	0	0	0	0	0	0	0	0	0	0	0	0	0	0	0	0	0	0	0	0	0	0	0
1700037C18Rik	61.02	0	28.35	2.97	11.13	6.95	7.1	6.23	0	16.31	13.17	10.54	1	10.11	0	13.45	0	5.02	0	11.3	9	4.19	2.7	3.42	4.92	8.13	14.94	3.29	0	6.24	0	0	4.65	10.29	14.86	3.34	4.03	0	6.94	2.97	4.33	20.12	5.02	11.9	16.12	0	32.99	10.06	10.9
1700037H04Rik	193	39	168	119	93	97	132	126	117	94	175	144	149	140	108	124	116	115	113	112	136.03	113.62	138	108	148	106	125	108	114	82	185	63	60	82	125	55.34	86	38	88	139	142	161	82	63	152	81	84	53	118
1700039E15Rik	0	0	0	0	0	0	0	0	0	0	0	0	0	0	0	0	0	0	0	0	0	0	0	0	0	0	0	0	0	0	0	0	0	0	0	0	0	0	0	0	0	0	0	0	0	0	0	0	0
1700040L02Rik	0	0	0	0	0	0	0	0	0	0	0	0	0	0	0	0	0	0	0	0	0	0	0	0	0	0	0	0	0	0	0	0	0	0	0	0	0	0	0	0	0	0	0	0	0	0	0	0	0
1700042B14Rik	0	0	0	0	0	0	0	0	0	0	0	0	0	0	0	0	0	0	0	0	0	0	0	0	0	0	0	0	0	0	0	0	0	0	0	0	0	0	0	0	0	0	0	0	0	0	0	0	0
1700042G07Rik	0	0	0	0	0	0	0	0	0	0	0	0	0	0	0	0	0	0	0	0	0	0	0	0	0	0	0	0	0	0	0	0	0	0	0	0	0	0	0	0	0	0	0	0	0	0	0	0	0
1700047I17Rik2	121.61	0	49.48	85.1	63.04	104.43	122.65	93.94	60.98	45.54	153.32	167.73	131.82	112.61	79.48	101.33	105.47	150.82	106.92	79.16	65.38	74.64	62.41	86.57	69.78	126.54	144.51	127.87	60.73	158.81	126.26	18.26	113.32	79.28	113.57	52.3	169.18	17.87	87.24	88.06	94.04	128.47	85.75	95.2	147.71	121.43	75.92	95.09	48.18
1700049G17Rik	12.36	3	17.7	18.12	22.62	24.31	12.98	10.96	12.95	18.01	34.21	32.66	88.34	33.88	26.19	21.12	0	14.25	27.37	21.47	9.14	7.81	5.59	15.37	27.57	13.31	6.48	25.77	34.41	27.12	38	29	32.9	26.77	48.25	8.73	16.63	0	13.41	31.39	44.55	41.27	17.57	41.05	35.44	9.88	20.15	2.21	42.8
1700052N19Rik	256	236	249	270	165	288	305.82	186	282	395	261.02	283.88	234	232	239	253	238	328	261	195	104	215	138	186	361	207	253	159	167	198	188	140	151	141	158	84	196	6	151	393	228	446	267.94	202	193	226	197	273	234
1700054O13Rik	0	0	0	0	0	0	0	0	0	0	0	0	0	0	0	0	0	0	0	0	0	0	0	0	0	0	0	0	0	0	0	0	0	0	0	0	0	0	0	0	0	0	0	0	0	0	0	0	0
1700055N04Rik	0	0	0	0	0	0	0	0	0	0	0	0	0	0	0	0	0	0	0	0	0	0	0	0	0	0	0	0	0	0	0	0	0	0	0	0	0	0	0	0	0	0	0	0	0	0	0	0	0
1700056E22Rik	0	0	0	0	2	3	0	0	0	0	0	0	0	1	0	7	11	0	0	7	0	0	0	5	0	5	0	0	0	0	0	0	3	0	0	0	0	0	0	0	0	0	0	0	2	0	0	0	0
1700057G04Rik	0	0	0	0	0	0	0	0	0	0	0	0	0	0	0	0.75	0	0	0	0	0	0	0	0	0	0	0	0	0	0	0	21.62	0	0	0	0	0	0	0	0	0	0	0	0	0	0	0	0	0
1700061G19Rik	0	0	0	7	2	4	0	0	0	0	0	0	0	7	0	0	0	0	0	0	0	0	0	2	0	12	0	0	0	0	0	0	0	1	7	0	0	0	0	7	0	5	0	0	0	0	0	1	1
1700065D16Rik	0	0	0	1	0	0	0	0	2.99	0	12	1	0	0	0	0	0	0	0	0	20.91	0	0	6	0	0	0	0	0	0	0	0	0	0	0	0	0	0	5	0	2	0	4	0	0	0	0	0	0
1700065I17Rik	0	0	0	3	0	0	0	0	0	0	0	0	0	0	0	0	0	0	0	0	0	0	0	0	0	0	0	5	0	0	0	0	0	0	0	0	0	0	0	0	0	0	0	0	0	0	0	0	0
1700066B19Rik	19	0	0	1	0	0	0	2	0	0	1.89	8	0	0	0	0	0	0	0	0	0	0	0	1	0	0	0	1	0	1	0	0	0	0	0	0	0	0	0	0	0	0	0	0	0	0	0	0	0
1700066M21Rik	13	0	20	28	10	23	27	25	14	13	18	21	4	16	12	14	18	5	1	16	0	24	15	16	19	21	17	12	2	17	13	0	2	22	11	17	4	9	23	17	13	25	33	57	11	11	28	18	33
1700067K01Rik	0	0	0	0	2	0	0	0	0	0	0	0	0	0	9	0	0	0	0	0	0	0	0	0	0	0	0	0	0	0	0	0	0	0	0	0	0	0	0	0	0	0	0	0	0	2	0	0	0
1700067P10Rik	0	0	0	0	0	0	0	0	0	0	0	0	0	0	0	0	0	0	0	0	0	0	0	0	0	0	0	0	0	0	0	0	0	0	0	0	0	0	0	0	0	0	0	0	0	0	0	0	0
1700074P13Rik	0	0	0	0	0	0	0	0	0	0	0	0	0	0	0	0	0	0	0	0	0	0	0	0	0	0	0	0	0	0	0	0	0	0	0	0	0	0	0	0	0	0	0	0	0	0	0	0	0
1700080E11Rik	0	0	0	0	0	0	0	0	0	0	0	0	0	0	0	0	0	0	0	0	0	0	0	0	0	0	0	0	0	0	0	0	0	0	0	0	0	0	0	0	0	0	0	0	0	0	0	0	0
1700080O16Rik	0	0	0	0	0	0	0	0	0	0	0	0	0	0	0	0	0	0	0	0	0	0	0	0	0	0	0	0	0	0	0	0	0	0	0	0	0	0	0	0	0	0	0	0	0	0	0	0	0
1700084C01Rik	0	0	0	0	0	0	0	0	0	0	0	0	0	0	0	0	0	0	0	0	0	0	0	0	0	0	0	0	0	0	0	0	0	0	0	0	0	0	0	0	0	0	0	0	0	0	0	0	0
1700088E04Rik	0	0	0	0	0	3	0	1	0	0	0	0	0	3	0	0	0	0	0	0	0	6	0	1	0	0	0	0	0	0	0	0	1	0	0	0	0	0	0	0	3	0	0	0	0	6	0	3	1
1700092M07Rik	0	0	0	0	5	0	0	0	0	0	0	0	0	0	0	0	0	0	0	0	0	0	7	6	0	0	0	0	0	0	0	0	5	0	0	0	0	0	1.85	7	0	0	0	0	1	0	0	0	0
1700093K21Rik	0	0	1	2	0	2	0	5	23	0	1	4	0	0	0	1	0	0	0	2	0	0	1	3	0	10	0	4	2	8	0	0	0	0	5	10	0	0	0	0	0	1	0	1	5	0	0	10	5
1700094D03Rik	1	0	14.4	17.66	5.84	5.85	4.47	16.37	23.75	0	0	10.07	0.2	19.44	33.79	3.32	6.91	1.39	7.08	14.81	28.83	11	7.2	10.72	18.08	26.39	15.32	11.76	5	3.16	2.05	0	1.18	0	5.97	10.32	19.08	1.04	10.09	34.17	7.48	6.57	1.05	7.03	4.07	0	1.33	8.32	4.12
1700101E01Rik	0	0	6	10	4	6	0	4	0	0	0	7	0	5	0	5	0	0	0	5	0	0	0	2	0	5	0	1	1	5	0	0	0	0	0	0	7	0	3	0	8	7	0	2	2	2	0	5	1
1700102P08Rik	0	0	3	2	0	0	0	0	0	0	5	0	0	0	0	6	0	0	2	0	0	0	0	1	15	0	4	0	0	0	0	14	2	10	0	0	0	0	4	8	0	0	7	0	3	0	0	0	0
1700106J16Rik	0	0	0	0	0	0	0	0	0	0	0	0	0	0	0	0	0	0	0	0	0	0	0	0	0	0	0	0	0	0	0	0	0	0	0	0	0	0	0	0	0	0	0	0	0	0	0	0	0
1700109H08Rik	0	0	0	16	0	0	3	7	4	0	4	5	0	0	0	8	0	7	5	11	0	6	10	9	23	1	5	6	0	8	0	5	6	1	0	6	0	0	4	4	9	11	0	6	2	0	3	0	3
1700110M21Rik	0	0	0	0	0	0	0	0	0	0	0	0	0	0	0	0	0	0	0	0	0	0	0	0	0	0	0	0	0	0	0	0	0	0	0	0	0	0	0	0	0	0	0	0	0	0	0	0	0
1700112E06Rik	0	0	0	0	1	0	0	0	0	0	0	0	0	0	0	0	0	0	0	0	0	0	0	0	0	0	0	0	0	0	0	0	0	0	0	0	0	0	0	0	0	0	0	0	0	0	0	0	0
1700113H08Rik	0	0	0	0	0	0	0	0	0	0	0	0	0	0	0	0	0	0	0	0	0	0	0	0	0	0	0	0	0	0	0	0	0	0	0	0	0	0	0	0	0	0	0	0	0	0	0	0	0
1700122O11Rik	0	0	0	0	0	0	0	0	0	0	0	0	0	0	0	0	0	0	0	0	0	0	0	0	0	0	0	0	0	0	0	0	0	0	0	0	0	0	0	0	0	0	0	0	0	0	0	0	0
1700123I01Rik	0	0	0	0	0	0	0	0	0	0	0	0	0	0	0	0	0	0	0	0	0	0	0	0	0	0	0	0	0	0	0	0	0	0	0	0	0	0	0	0	0	0	0	0	0	0	0	0	0
1700123K08Rik	0	0	0	0	0	0	0	0	0	0	0	0	0	0	0	0	0	0	0	0	0	0	0	0	0	0	0	0	0	0	0	0	0	0	0	0	0	0	0	0	0	0	0	0	0	0	0	0	0
1700123O20Rik	198	78	102	85	35	94	135	48	101	76	128	114.26	101	159	91	131	103	178	155.01	136	110	94	101	97	186	173	153	81	132	119	193	145	100	99	141	72	157	43	82	167	126.01	238	132	121	147	146	100.99	99	114
1700125H20Rik	0	0	0	0	0	0	0	0	0	0	0	0	0	0	0	0	0	0	0	0	0	0	0	0	0	0	0	0	0	0	0	0	0	0	0	0	0	0	0	0	0	0	0	2	0	0	0	0	0
1700129C05Rik	0	0	0	0	0	0	0	0	0	0	0	0	0	0	0	0	0	0	0	0	0	0	0	0	0	0	0	0	0	0	0	0	0	0	0	0	0	0	0	0	0	0	0	0	0	0	0	0	0
1810009A15Rik	253	64	304	276	163	211	158	207	76	158	183	265	141	251	125	198	277	163	158	248	130	130	150	229	308	262	181	240	130	176	181	38	308	166	273.57	209	152	3	278	197	338	321.07	241	262	346.82	259	215	149	162
1810009J06Rik	0	0	0	0	0	0	0	0	0	0	0	0	0	0	0	0	0	0	0	0	0	0	0	0	0	0	0	0	0	0	0	0	0	0	0	0	0	0	0	0	0	0	0	0	0	0	0	0	0
1810011H11Rik	0	0	0	0	0	0	0	0	0	0	0	0	0	0	0	0	0	0	0	0	0	0	0	1	0	0	0	0	0	0	0	0	0	0	0	0	0	0	0	0	0	0	0	0	0	0	0	0	0
1810011O10Rik	113	27	111	94	122.14	131	92	81	78	46	144	137	88	77	73	69	86	24	59	61	116	100	56	106	109	102	86	91	89	89	73	50	126	39	88	53	94	0	125	141	145	145	104	91.88	85	119	65	89	100
1810013L24Rik	230	89	184	197	181.99	154	224	141	107	377	330	299.23	274	307	224	302	239	541	355	334.02	550	316	247	307	556	370	382	270	279.63	266.51	176	155	302	261	305	119	354	64	249	288.49	302.01	515	238	331	208	232	209	160	191
1810019J16Rik	0	0	10	0	0	0	0	3	0	0	5	0	0	0	0	1	0	0	0	0	0	1	1	5	0	3	0	0	0	0	0	0	14	0	0	0	0	0	0	0	0	0	0	0	0	0	0	0	1
1810024B03Rik	0	0	0	5	2	6	8	0	0	0	2	0	0	0	0	4	0	0	8.99	1	0	2	2	0	11	4	2	0	0	2	1	0	1	3	0	0	0	0	0	0	0	0	3	0	0	0	0	0	0
1810026J23Rik	216	46	119	194	138	178	281	142	219	171	481	339	260	218	227	297	191.08	350	372	301	232	325	230	227	623	398	377	253	280	287	274	183	297	318	327	140	330	60	207	491.67	354	497	318	391	334	269	254	125	250
1810030O07Rik	30	22.01	169.03	142.86	143.78	163.49	184.85	118.79	36.47	115.39	189.66	159.29	106.16	231.17	186.17	186.91	217.31	180.01	213.82	201.32	106	142.11	99.99	191.59	277.68	186.89	179.51	194.14	143.07	234.39	150.44	148	138.16	154.86	175.07	107	265.81	56.58	155	251.17	297.95	247.22	183	180.27	202.19	183.35	106.04	148.95	165.2
1810033B17Rik	0	0	0	0	0	0	0	0	0	0	0	0	0	0	0	0	0	0	0	0	0	0	0	0	0	0	0	0	0	0	0	0	0	0	0	0	0	0	0	0	0	0	0	0	0	0	0	0	0
1810037I17Rik	306	46	98	165	91	128	116	79	92	75	84	110	73	151	64	146	174	84	87	101	73	76	108	101	94	145	73	112	87	76	145	89	101	206	74	52	46	122	86	91	84	118	74	65	81	68	59	81	51
1810041L15Rik	0	0	13.02	16	12	16	21	13	17	0	13	23	5	25	0	4	31	9	44	15	0	9	10	16	21	8	8	13	4	0	13	0	11	4	10	4	14	0	27	10	35	7	37	11	25	16	12	8	9
1810043G02Rik	13	1	18	41	36	40	41	37	24	61	21	44	69	13	37	45	20	46	71	38	40	36	48	35	103	78	59	64	26	74	99	10	75	77	48	45	55	1	44	137	83	127	58	53	78	68	62	70	55
1810043H04Rik	40	20.16	112	113	47	78	80	87	45	69	144	57	103	152	122	83.01	148	126	81.11	74	129	56	120	117	204	188	78	107	108	140	137	0	90	108.84	98	72	77	21	76.07	104	156.93	176.98	125	112	130	109	120	100	97
1810046K07Rik	0	0	0	0	0	0	0	0	0	0	0	0	0	0	0	0	0	0	0	0	0	0	0	0	0	0	0	0	0	0	0	0	0	0	0	0	0	0	0	0	0	0	0	0	0	0	0	0	0
1810055G02Rik	66	26	153	181	141	138	268	137	74	107	251	306	142	175	198	231	121	203	275	170	128	233	201	193	392	188	170.21	165	169	213	61	40	97	89	234	119	208	0	206	317	182	297	220.18	178	220	108	120	89	176
1810062G17Rik	0	0	7	0	0	0	0	0	0	2	0	1	0	0	0	1	0	0	0	5	0	0	0	0	0	0	1	0	0	0	0	0	0	0	5	0	0	0	7	9	0	0	0	0	0	0	0	0	0
1810065E05Rik	0	0	0	0	0	0	0	0	0	0	0	0	0	0	0	0	0	0	0	0	0	0	0	0	0	0	0	0	0	0	0	0	0	0	0	0	0	0	0	0	0	0	0	0	0	0	0	0	0
2010001E11Rik	0	15	14.85	6.66	5.28	18.32	15.47	11.97	0	0	2	11.46	17	15.65	9.41	16.25	0	0	0	10.07	0	0	11.63	4	15.37	2	0	0	4.67	8	1	0	28	0	0	3	13.85	0	11.46	0	16.1	6.01	4.02	0	13.64	2	9	5	4
2010002M12Rik	0	0	0	2.38	0	1.2	0	0	0	0	0	0	0	2.13	0	0	0	1	0	0	0	0	0	0	0	3	0	0	0	1	0	0	0	0	0	0	0	0	2	4.71	1	0	1.99	0	0	1	0	0	4
2010003K11Rik	0	0	0	0	0	0	0	0	0	0	0	0	0	0	0	0	0	0	0	0	0	0	0	0	0	0	0	0	0	0	0	0	0	0	0	0	0	0	0	0	0	0	0	0	0	0	0	0	0
2010005H15Rik	0	0	0	0	0	0	0	0	0	0	1	0	0	0	0	0	0	0	0	0	0	0	0	0	0	0	0	0	0	3	0	0	0	0	0	0	2	0	0	0	0	0	0	0	3	0	0	0	0
2010012O05Rik	67	1.02	9.05	24.01	14.03	8.02	10.02	21	0	27.23	4	20.05	8	13.04	18.8	21.01	30.56	31.03	8.08	6.02	16.03	8.07	19	25.02	26.11	32.14	38.16	16	14.02	13.1	0.95	0	27.98	4.02	22	14	0	0.98	22.07	51.14	24.03	30.04	34.1	25	29.05	27.05	8.05	5.02	17.92
2010015L04Rik	76.3	38.4	138.1	108.67	72.24	97.01	146.11	102.53	153.99	110.5	120.25	109.35	79.81	132.42	83.79	124.37	78.54	96.05	118.71	122.78	9.18	103.98	59.3	74.22	175.82	132.77	130.98	107.04	106.73	160.28	153.3	128.99	149.7	61.71	74.64	66.68	192.09	21.62	104.72	144.67	134.04	163.44	98.29	72.86	103.74	119.28	142.29	59.21	107.17
2010106E10Rik	0	0	0	0	0	0	0	0	0	0	0	0	0	0	0	0	0	0	0	0	0	0	0	0	0	0	0	0	0	0	0	0	0	0	0	0	0	0	0	0	0	0	0	0	0	0	0	0	0
2010107E04Rik	78	27	74	74	46	75	20	57	41	23	70	67	35	79	44	81	153	25	35	86	32	41	49	90	44	96	40	55	62	58	28	34	22	46	36	33	48	2	45	24	60	48	54	38	67	9	38	44	37
2010107G12Rik	0	0	3	3	0	0	0	5	0	0	0	1	0	5	0	7	0	0	0	0	0	1.46	1.77	0	0	0	0	1	0	0	0	0	0	0	0	0	0	0	0	0	2	0	0	0	8	0	0	0	0
2010107G23Rik	20	0	8	13	8	11.99	20	4	26	11	5	19	23	5	0	13	1	3.95	6	2	19	1	4	6	0	13.53	6	5	5	7	11	0	2	4	0	14	0	2	10	21	4	5.44	6	11	4	3	11	0	7
2010109A12Rik	0	0	1	1	0	0	0	0	0	0	0	0	0	0	0	0	0	0	0	0	0	0	0	0	0	0	12	0	0	0	0	0	0	0	0	0	0	0	0	0	0	0	0	0	1	0	0	0	0
2010109I03Rik	0	0	0	0	0	0	0	1.55	0	0	0	0	0	0	0	0	0	0	0	0	0	0	0	0	0	0	0	1	0	0	0	3.9	1	0.96	0	0	0	0	0.26	0.61	0	0	0	0	0	0	0	0	0
2010111I01Rik	76	0	55	67	50	64	115	34	104	93	113	104.11	50	72	98	68	43	78.04	52	78	17	49	133	98	118	114	92	89	110	114	43	57	109	48	86	32	61	17	65	109	99	127	53.03	59	68	68	24	24	53
2010300C02Rik	0	0	0	3	3	0	0	2	2	22	14	3	0	0	0	4	0	0	0	2	0	0	5	7	0	3	2	1	0	0	6	0	7	11	8	0	12	0	0	1	0	0	4	4	3	0	4	14	8
2010315B03Rik	0	0	31.15	28.86	23.02	35.34	37.83	21.83	13.95	5.13	65.34	49.5	36.02	33.31	36.12	25.51	15.85	42.71	21.57	29.84	37.34	4.25	22.25	28.55	51.43	57.4	36.29	33.71	35.98	41.97	2.37	16.95	52.36	30.79	49.9	7.46	13.44	0	25.04	57.37	55.94	59.57	49.51	55.54	49.59	0.94	25.03	26.65	51.6
2200002D01Rik	120	72.93	293	179	147	214.94	107	192	92	133	182	241	140	223	98	249	258	107	97	129	126	126	94	189	125	186	105	141.03	102	115	150	99	131.58	114	127.01	82	126	43	214	176	158	216	196	149	159	51	38	96	94
2200002J24Rik	0	0	0	0	0	0	0	0	0	0	0	0	0	0	0	0	0	0	0	0	0	0	0	0	0	0	0	0	0	0	0	0	0	0	0	0	0	0	0	0	0	0	0	0	0	0	0	0	0
2210010C04Rik	0	0	0	0	0	0	0	0	0	0	0	0	0	0	0	0	0	0	0	0	0	0	0	0	0	0	0	0	0	0	0	0	0	0	0	0	0	0	0	0	0	0	0	0	0	0	0	0	0
2210016F16Rik	0	0	0	0	0	0	0	0	0	0	0	0	0	1.98	0	4	0	0	0	0	0	0	0	0	0	1	0	0	0	0	0	0	0	1	0	0	0	0	2	0	1	5	0	0	0	0	0	4	0
2210016L21Rik	198	121	248	195	142	172	163	128	287	107	194	260	254	193	91	155	236	165	185	179	188	182	135	167	333	202	167	170	142	199	169	68	188	171	175	89	162	28	131	280	166	310	159	159	212	154	132	180	149
2210018M11Rik	33	0	96	130	80.95	83	158	117.99	86	97	125	215	227	157	192	125	80	112	82	98	90	123	85	107	182	95	113.82	114.75	165	78	52	45	157	20	111	57	190	0	117	134	131	251	148	188	150	93	55	52	143
2210404O07Rik	1	0	0	1	0	0	0	0	0	0	0	0	0	0	0	0	0	0	0	0	0	0	0	0	0	1	0	0	0	0	0	0	0	0	0	0	0	0	0	0	0	0	0	0	0	0	0	0	0
2210404O09Rik	12.94	10.86	36.3	24.44	26.87	44.14	19.77	42.57	32.48	25.23	42.3	66.99	43.55	51.34	71.12	41.68	13.08	53.8	26.47	31.55	33.09	56.49	44.69	47.42	57.8	52.21	67	39.17	49.69	84.44	104.52	54.47	52.22	1.21	41.26	36.98	54.68	0	42.97	86.2	59.84	82.45	72.79	64.11	59.83	41.86	44.48	50.56	42.33
2210407C18Rik	0	0	0	0	0	0	0	0	0	0	0	0	0	0	0	0	0	0	0	0	0	0	0	0	0	0	0	0	0	0	0	0	0	0	0	0	0	0	0	0	0	0	0	0	0	0	0	0	0
2210408I21Rik	0	0	1	13	8	19	25	20	0	37	41	33	12	34	54	37	38	38	32	23	45	27	17	26	18	20	70	43	21	14	0	0	23	19	9	11	14	0	16	20	46	64	17	20	38	61	26	1	23
2300002M23Rik	0	0	0	0	0	0	0	0	0	0	0	0	0	0	0	0	0	0	0	0	0	0	0	0	0	0	0	0	0	0	0	0	0	0	0	0	0	0	0	0	0	0	0	0	0	0	0	0	0
2300003K06Rik	0	0	0	0	0	0	0	0	0	0	0	0	0	0	0	0	0	0	0	0	0	0	0	0	0	0	0	0	0	0	0	0	0	0	0	0	0	0	0	0	0	0	0	0	0	0	0	0	0
2300005B03Rik	0	0	0	0	0	0	0	0	0	0	0	0	0	0	0	0	0	0	0	0	0	0	0	0	0	0	0	0	0	0	0	0	0	0	0	0	0	0	0	0	0	0	0	0	0	0	0	0	0
2300009A05Rik	0	0	6	0	0	6	0	0	6	0	0	1	0	0	0	1	0	0	0	2	0	0	0	7	0	8	0	2	0	0	0	0	0	0	0	3	7	0	0	0	1	0	6	0	0	0	0	0	0
2310002J15Rik	0	0	0	0	0	0	0	0	0	0	0	0	0	0	0	0	0	0	0	0	0	0	0	0	0	0	0	6	0	0	0	0	0	0	0	0	0	0	0	0	0	0	0	0	0	0	0	0	0
2310002L09Rik	0	0	0	0	0	0	0	0	0	0	0	0	0	0	0	0	0	0	0	0	0	0	0	0	0	0	0	0	0	0	0	0	0	0	0	0	0	0	0	0	0	0	0	0	0	0	0	0	0
2310003H01Rik	0	31	15	25	22	31	22	21	0	25	21	38	23	49	66	47	66	50	45	41	55	28	21	44	61	44	40	44	23	30	12	13	51	11	54	12	42	5	15	46	78	83	52	39	34	19	34	24	53
2310005G13Rik	0	0	0	0	0	0	0	0	0	0	0	5.98	0.93	0	0	0	0	0	0	0	0	0	0	0	0	0	0	0	1	0	0	0	0	0	0	0	0	0	1	13.1	0	0	0	0	0	0	0	10	0.15
2310007B03Rik	23	0	4	5	9	0	13	0	0	31	8	1	0	6	10	1	0	20	0	0	0	0	0	6	0	0	14	3	15	0	0	25	0	1	0	5	0	0	2	0	1	0	1	0	0	0	0	0	0
2310007L24Rik	0	0	0	0	0	0	0	0	0	0	0	0	0	0	0	0	0	0	0	0	0	0	0	0	0	0	0	0	0	0	0	0	0	0	0	0	0	0	0	0	0	0	0	0	0	0	0	0	0
2310009B15Rik	0	0	16	18	3	13	10	9	0	22	22	28	13	33	0	10	42	30	10	10	0	0	11	6	15	2	10	6	0	42	9	2	36	17	13	3	0	9	11	4	17	14	18	2	18	18	9	21	12
2310011J03Rik	17	1	42	50	40	71	47	56	107	86	69	67	32	50	43	64	110	29.41	35	42	75	44	46	59	142	135	48	91	87	34	36	48	53	56	50	27	25	10	60	106	53	90	82	48	73	29	66	31	50
2310014L17Rik	138	0	36	21.9	34	59	66.25	68	6	46	120.02	21	72	79	26	61.97	159	101	70.98	34	39	30	35	59	107	71.09	129.65	82	45	75	145	79	148	44	79.86	79	131	0	49	113	65	105	83	42	72	38	91	61	71.98
2310022A10Rik	142	4	97	104	69	118	101	61	104	77	139	166	71	108	73	104	50	145.88	156	101	207	111	87	91	158	93.16	87	109	88	147	78	62	74	105	91	56	122	7	85.06	263	134	185	153.12	131.01	154	177	89	70	122
2310022B05Rik	111	1	135	117	137	136	156	120	30	96	126	219	87	152	131	143	116	163	119	118	93	91	90	76	151	136	91	103	43	105	75	71	92	78	109	60	87	21	72	151	90	146	103	76	99	74	59	30	89
2310030G06Rik	0	0	13	13	17	24	29	8	0	12	20	13	20	19	33	14	6	14	5	4	25	8	1	3	26	15	1	1	0	12	0	1	11	0	7	16	5	0	8	0	10	13	4	7	7	7	1	15	12
2310033P09Rik	112	27	208	179	125	138	138	149	81	91	257	337	266	214	199	287	415	204	187	239	177	265	206	249	324	241	170	202	172	281	445	101	247	199	223	159	239	46	270	321	364	431.89	184	183	325.41	392	225	104	172
2310035C23Rik	90	31	54	89	79	144	104	99	103	135	126	196	70	146	105.01	121	166	164	135	127	116	105	108	121	233	136	144	131	90	110	76	106.26	117	88	140	58	152	3	127	133.92	98	178	120	137	122	219	104	84	107
2310036O22Rik	647	358	294	579	234.14	358	340	254	214	287	400	460	200	345	298	421	407	313	323	396	230	331	349.07	591	467	508	286	289	327	336	506	218.56	219	770	312	217	470.14	494	697	422	473	506	340	397	449	309	287	163	203
2310039H08Rik	15	0	21	21	7	3	9	22	15	46	43	26	42	37	24	28	22	18	20	18	0	16	24	19	1	31	22	24	26	7	41	0	27	9	37	6	20	1	9	45	18	70	28	22	21	47	12	32	26
2310042D19Rik	0	0	0	1.99	0	0	0	0	0	0	0	0	0	0	0	0	0	0	0	0	0	0	0	0	0	0.83	0	0	0	0	0	0	0	0	0	0	0	0	0	0	0	0	0	0	0	0	0	0	0
2310044G17Rik	93	118	98	208	192	180	225	146	138	125	245	268	213	163	238	186	134	245	208	170	196	252.04	145	179	315	235	189	143	199	203	49	91	209	197	189	125	232	26	204	401	283	527	325	300	262	302.04	177	120	239
2310045N01Rik	68	1	59	25	23	24	29	10	46	10	37	20	12	40	11	37	69	11	30	32	48	23	52	21	21	41	48	37	24	65	43	12	69	20	50	30	33	3	66	82	62.98	61.86	60	41	77	71	53	63	19
2310047M10Rik	3	3	12	16	16	3	8	29	7	16	0	20	12	10	0	19	25	0	11	4	1	6	13	16	37	28	8	8	15	0	22	14	22	11	13	4	9	17	37	26	39	49	34	33	22	1	2	7	9
2310050C09Rik	0	0	0	0	0	0	0	0	0	0	0	0	0	0	0	0	0	0	0	0	0	0	0	0	0	0	0	0	0	0	0	0	0	0	0	0	0	0	0	0	0	0	0	0	0	0	0	0	0
2310057J18Rik	0	0	0	0	0	0	0	0	0	0	0	0	0	0	0	0	0	0	0	0	0	0	0	0	0	0	0	0	0	0	0	0	0	0	0	0	0	0	0	0	0	0	0	0	0	0	0	0	0
2310057M21Rik	112	0	36	95	72	78	102	66	25	73	124	112	68	118	107	104.76	142	103	116	112	112.91	104	123	82	127	129	92	129.83	107	183.07	98	109	85	106	82	61	81.1	24	83	182	141	247	109	71	105	142	85	76	44
2310057N15Rik	0	0	0	0	0	0	0	0	0	0	0	0	0	0	0	0	0	0	0	0	0	0	0	0	0	0	0	0	0	0	0	0	0	0	0	0	0	0	0	0	0	0	0	0	0	0	0	0	0
2310061I04Rik	25	8	39	51	25	35	58	56	24	45	76	85.75	47	71	52	66	43	20	35	53	38	29	18	42	29	36	15	18	28	39.94	13	24	41	10.54	41	12	16	0	47	36	28	38	43	44	36	11	26	22	42
2310061N02Rik	0	0	0	0	0	0	0	0	0	0	0	0	0	0	0	0	0	0	0	0	0	0	0	0	0	0	0	0	0	0	0	0	0	0	0	0	0	0	0	0	0	0	0	0	0	0	0	0	0
2310067B10Rik	32	41	77	124	70	116	105	88	0	153	179	191	139	178	122	118.04	107	96	157	110	80	129	140	91	64	139	117	66	79	98	7	25	99	81	76	45	104	18	105	75	118	203	89	135	105	91	95	73	104
2310079G19Rik	0	0	0	0	0	0	0	0	0	0	0	0	0	0	0	0	0	0	0	0	0	0	0	0	0	0	0	0	0	0	0	0	0	0	0	0	0	0	0	0	0	0	0	0	0	0	0	0	0
2410002F23Rik	82.02	80	68	154.98	61	128	147	150.96	105	184	284	210	129.99	222	185	257.92	217	254.17	230	178	281	200	182	224	525	261	150	159	137	211	127	86	166	144.99	136.06	95	86.02	63	104.48	218.44	183.4	225.03	112	194.02	168	133	89	143	138
2410004B18Rik	668.75	42	166.02	145	144	200.92	138	112	127	168	296	274	278.07	283	153	240.01	336	261	267	208.97	146	244	171	206	497	253	249	159	234	279	241	124	312	331	289	130	202	64	217	363	295.99	426.99	246	251	287.01	327	196	127	172
2410004P03Rik	0	0	0	7	3	10	1	4	0	31	0	4	1.01	5	3	0	0	9	0	2	0	8	5	8	0	3	1	3	0	2	0	0	3	0	0	0	0	0	2	0	2	2	2	6	9	0	0	3	3
2410012M07Rik	0	0	0	0	0	0	0	0	0	0	0	0	0	0	0	0	0	0	0	0	0	0	0	0	0	0	0	0	0	0	0	0	0	0	0	0	0	0	0	0	0	0	0	0	0	0	0	0	0
2410015M20Rik	186	52	156	130	81	92	71	87	69	49	213	73	102	116	44	105	51	115	76	88	40	123	81	84	131	80	51	104	66	139	213	51	129	68	148	90	113	3	101	91	141	155	68	84.94	144	125	110	50	80
2410016O06Rik	138	61	172	138	82	143	172	109	153	160	298	189	134	158	137	213	256	238	163	179	150	155	158	186	287	234	236	148	186	217	257	133	164	157	211.68	128.97	258	35	216	291	195	442.98	258	262	262	179	107	125	148
2410018M08Rik	37.84	42.99	43.74	33.09	13.43	33.13	35.87	13.69	2.25	24.53	21.72	24.13	25.33	37.44	33.89	52.08	59.64	71.79	60.27	37.32	2.42	70.36	55.72	38.75	114.65	64.55	39.69	16.81	28.92	26.97	13.43	33.9	14.37	7.25	60.51	3.66	40.11	0	7.48	81.94	33.17	25.06	19.24	15.85	31.33	21.45	5.76	22.27	30.68
2410066E13Rik	0	0	1	2	4	0	10	10	0	0	7	5	12	0	1	2	1	11	0	0	0	0	0	4	22	5	3	0	4	10	14	19	3	3	2	4	0	0	6	0	6	23	5	1	0	20	6	12	9
2410076I21Rik	0	0	0	0	0	0	0	0	0	0	11	0	0	0	0	0	0	0	0	0	0	0	0	0	0	0	0	0	0	0	0	0	0	0	0	0	0	0	0	0	0	0	0	0	0	0	0	0	0
2410089E03Rik	6	23	122	299	153	284	274	212	52	264	337	344	269	247	283	269	152	221	290	289	217	196	235	245.71	445	269	278	299	209	410	181	131	280.01	230	328	167	218	57	257	311	380	515	230	298	326	283	253	198	256
2410124H12Rik	0	0	0	5	0	0	5	0	0	0	0	14	0	8	0	1	0	0	0	3	0	0	0	0	2	5	0	0	0	4	0	0	0	0	0	0	0	0	0	3	0	0	0	5	1	0	0	0	0
2410127L17Rik	410	87	465	414	338	439.36	562	377.19	409	309.95	614	539	477	563.11	434	485	479.66	596.98	483	502.12	389.02	437	346.45	357.33	786	470.05	555.07	519.26	434	509.93	200	300	434	285.22	496	298	446	47	372.98	852.92	427.16	850.74	544.09	450.25	400.8	473	338	452	403
2410131K14Rik	258.6	35.54	139.93	161.6	112.18	203.21	199.41	159.19	137.47	153.34	243.21	219.71	175.14	266.09	185.42	227.42	314.13	204.28	230.52	219.06	192.98	175.74	235.07	232.42	474.15	331.88	268.24	237.06	242.79	255.34	152.04	164.52	285.31	307.28	318.5	150.42	256.19	52.32	235.95	377.44	287.18	473.39	253.1	306.46	320.89	280.24	238.04	215.85	263.88
2410137M14Rik	0	0	0	1	0	0	0	5	0	0	0	0	0	0	0	0	0	0	0	0	0	0	0	1	0	0	0	0	0	0	0	0	0	0	0	0	0	0	0	2	0	0	0	0	2	0	0	0	0
2410141K09Rik	0	0	0	0	0	0	3.24	1	0	0	6.59	4	0	0.99	0	0	0	0	0	0	0	7	0	0	0	1	0	1	0	0	0	0	0	1	0	0	0.99	0	0	0	0	0	8	0	0	6.63	9	0	0
2510002D24Rik	0	33.05	106.02	79.04	64.73	98.96	85.02	109.09	140.88	89.87	67.08	63.52	96.99	119.3	66.76	57.16	115.1	32	43.01	55.17	101	41.75	69.77	79.13	103.07	84.19	18	47	35	64.02	138.71	13.01	60	55.1	45.06	44.02	91.08	2	47.56	46.29	77.37	53.1	63.13	52.01	53	50	33.06	77	42.84
2510003E04Rik	107	11	156	243	94	147	151	172	125	37	248	175	151	185	140	170	185.98	107	146	205	220	212	175	216	219	258.36	234	187	139	190	322	50	206	149	247	178	170	34	229	297	440	507	257	266	338	318	209	191	262
2510009E07Rik	0	0	1	4	0	3	0	4	0	4	3	0	12	1	0	5	0	18	18	4	37	4	14	15	26	20	43	13	27	2	19	0	16	30	42	12	4	0	18	24	33	46	35	41	20	32	19	14	26
2510039O18Rik	104	27	88	86	58	83	41	102	14	89	128	159	158	150	96	117	105	82	148	86	78	87	106.99	133	207	138	76	122	114	162	126	41	66	129	148.76	65	123	89	89	239	121	191	172	137	112	62	85.14	66	115
2510049J12Rik	0	0	0	0	0	0	0	0	0	0	0	0	0	0	0	0	0	0	0	0	0	0	0	0	0	0	0	0	0	0	0	0	0	0	0	0	0	0	0	0	0	0	0	0	0	0	0	0	0
2610002J02Rik	43	40	66	71	74	81	62	45	61	17	84	41	31	56	77	57	54	64	46	71	25	51	41	55	114	31	39	35	65	41	0	11	24	58	65	12	17	8	34	53	55	88	32	18	69	24	32	36	68
2610002M06Rik	107	47	73.24	107.09	78.06	122.48	133.39	64	44	66	114.08	140.88	127.01	169.09	207.53	112	98	131	122.04	117	99	122.99	63.06	117.33	200.3	119	131	121.18	103.99	66	85	33	119	76.05	119	82	102.25	27	87	141	89.04	255	114.01	128.33	101	115	85	31	60.04
2610008E11Rik	24	0	147	215	155	240	175	176	297	199	295	188	299	223	176	156	112	110	167	149	129	196	72	85	222.77	116	136	93	99	121	50	45	120	144	129	97	140	2	116	214	157	261	240	142	138	141	139	171	174.59
2610015P09Rik	5	86.78	251	194	135	185.73	58	124	125	158	190	248	137	75	150	141	179	133	132	101	98	106	107	143	185	147	100	108	78	101	116	85	132	78	150	81	111	16	95	249	175	222	113	115	166.07	166	167	104	152
2610018G03Rik	59	11	23	41	34	47.09	33	44	35	15	37	50	67	86	43	47	56	108	80	68	42	68	47	63	117	49	59	34	38	73	44	18	68	43	73	52	109	10	55	55	62	124	40	103	41	42	25	66	36
2610020H08Rik	0	0	28	40	16	25	51	24	37	14	42	46	45	64	17.07	33	33	36	20	25	0	64	30	32	9	41	32	17	45	34	9	28	24	35	9	18	18	2	21	28	31	42	42	33	61	29	23	7	21
2610028H24Rik	1.11	0	0	0.89	1	0	0	0	0	0	0	0	0.4	0	0	0.87	0	0	1.69	0	0	0	0	0	0	0.9	0.23	0	0	0	0	0	0	0	0	0	0	0	2.03	1.92	0	2.79	0	0	0	0	0	0	0
2610034B18Rik	56	26	66	49	61	98	113	79	34	49	179	129	41	160.1	95	99	56	74	97	110	93	93.12	65	74	73	117	90	77	69.04	81	134	72	128.99	66	120	54	135	24.98	87	174.75	172	213.02	77	101	142	124	115	94	135
2610034M16Rik	0	0	0	0	0	0	0	0	0	0	0	4	0	0	0	0	0	0	0	10	8	0	3	5	0	1	0	0	0	0	8	0	0	2	4	0	0	0	0	0	4	0	0	8	1	0	0	1	0
2610044O15Rik8	2.99	0	28	23.19	25.63	11.26	55.74	1	40.59	0	55.52	32.35	61.64	34.05	80	62.69	24	64.62	41.41	32.69	65.37	27.94	45.21	33	48.49	43.3	49.21	34.16	44.37	65.72	26.74	28.68	73.69	48.47	19.45	38.62	73.96	10	40.12	54.1	45.57	80.17	25.91	27	35.52	64.51	36	26.87	35.75
2610301B20Rik	63	17	49	63	45	80	67	69	53	60	92	70	119	101	32	84	39	24	73	81	42	28	46	78	107	64	38	61	51	52	79	0	99	4	73	46	41	16	55	58	81	86	47	49	59	44	34	20	52
2610305D13Rik	86.24	0	68.18	76.67	55.06	64.09	62.28	37.71	83.04	40	60	102.61	55.52	72.62	96.09	68.1	79.19	35.79	72.86	67.8	97	46	50.96	44.51	127.84	65.82	73.43	45.27	45.03	36.18	6	43.1	47.7	28.98	15.98	30.31	68.82	0	34.07	33.59	45.98	61.07	63.3	41.91	48.77	68.32	24.31	38	60.5
2610318N02Rik	380	26	164	143	127.96	102	129	96	131	190.13	313	193	209	223	193	201	210.1	105	215	155	140	115	122	163.61	295	170	135.97	109	205	210.98	202	114	128	125	153	120	154	3	148	380	273	324	142	218.96	180	141	143	197	161
2610507B11Rik	239	161	676.92	835	753	1016	918	864	367	671	1112	1280.04	934	1267	1007	1054	1293	1217	1292	1182	1107	1357	1087	1192	2240.92	1561	1190.05	1189	1105.97	1299	992	864	1257	765	1580	836.1	1576	126	1373	1887	1663	2309	1390	1246	1659	1361	1116	866	1265
2610524H06Rik	629	61	413	259.98	203	314.08	288.32	213.02	272.98	224.94	327.97	294.03	317	320.15	221.33	282	349.75	303.98	180.38	265.83	263.02	233	188	226.11	469.34	304.58	243.42	201	192	236.96	198	81.72	222	316.02	173.91	118.94	218	114.04	199.18	475.99	256.55	423.68	207.16	199.95	255.41	240.81	119.01	229.01	203.13
2610528A11Rik	0	0	0	0	0	0	0	0	0	0	0	0	0	0	0	1	0	0	0	0	0	0	0	0	0	1	0	0	0	0	0	0	0	0	0	0	0	0	0	0	0	0	0	0	0	0	0	0	0
2610528J11Rik	0	0	0	0	0	0	0	0	0	0	7	2	0	0	0	2	0	0	0	0	0	0	0	0	10	0	0	0	0	0	0	0	0	0	0	1	0	0	5	0	3	0	1	0	0	0	0	0	0
2700029M09Rik	1342.54	435	1043	952.97	669.64	896.19	981	701	641	1065.88	1320	1389.05	770	1051	918	1147.91	1402	906.82	1030.55	885	706	1081.99	685.2	809.32	2041.97	1107.92	937	881.3	843	1012	1080	506	937	873	917	559	754	204	686.97	1721.09	1076.6	1279	763	747.99	929.86	812	747	1020	711
2700049A03Rik	0	67	85	125	145	233	120	139	49	156	256	299	269	202	202	144	110	101	180	158	149	170.11	114	167	209	146	193	137	156	175	63	75	156	76	175	100	191	19	115	164.52	118	217	132	129	146	187	135	106	133
2700050L05Rik	135	107	307	277	254	277	370	308	232	303	312	521	233	490	341	353	456	278	383.49	357	122	415	279	342	759	489	357	403	293	430	299	303	308	405	408	275	382	122	377	637	452	574	340	326	428.44	454	236	283	345
2700060E02Rik	921	218	743	713	492	687	566	489	518	488	745	828	798	866	473	702	754.72	545	543	704.92	686	717	601	625	973	701.49	617	618	535	585	793.88	370	563	195	667	392	771	4	573	934	773	800	690	680	817	556	423	556	546
2700062C07Rik	64	1	36	53	28	28	30	35	24	54	62	69	56	57	41	44	14	19	42	29	39	84	55	16	60	54	33	40	28	70	47.82	16	13	23	57	21	19	0	31	32	47	72	52	13	26	34	41	15	16
2700073G19Rik	8	8	29.17	12.86	18.09	17.61	10.12	3.03	29.46	14.91	14.79	15.74	6.65	28.58	16.97	8.17	0	0	10.42	13.18	1.01	12.28	1.41	3.22	4.14	8.42	17.18	5.08	0	19.35	20	0	11.06	11.42	12.93	16.74	5.61	0	21.72	51.45	12.14	23.6	7.49	2.38	11.24	6.24	12.12	16.49	16.09
2700081O15Rik	6	27	74	88	68	59	80	111	110	74	212	181.55	124	189	193	169	67	219	181	158	224	224	149	174	277	204	195	147	160	158	113	113	136	137.03	83	127	201	47	124	182.02	144	250	138	175	124	191	147	71	95
2700089E24Rik	526	51	303	298.83	253	361	530	346.84	389	300	656.69	476.54	586.24	321.01	376	437.4	418	576.42	551	348	465	330	313.89	274	830.02	384.05	500	338	266	405	347	446	485	304	458.81	225.46	567.01	36	294.99	730	496	935	474	512	441	574	543.98	411	381
2700094K13Rik	1295	123	502	410	290.71	399	310	356	318	380	245	421	375	477.87	359	501	534	190	349	439	350.23	353	381	446	522	562	297	356	376	329	324	254	387	478	366	297	474	376	450	496	521	529	339	389	522	243	221	466	333
2700097O09Rik	54	28	63	89	52	54	89	61	38	63	61	96	111	55	62	78	57	57	33	68	148	50	52	78	168	147	94	113	83	72	170	113	81	55	113	51	73	1	56	106	62	101	88	88	85	62	73	120	83
2810004N23Rik	923	192	761	792	604	990.91	494	725	493	384	1049	962.79	563	923	562	875.63	781	806	919	879	516	714	639	780	973	988	737	819	637	961	747	369	1030	684	978	600	868	97	787	832	1172.02	1311	847	857	1012	894	727	533	641
2810006K23Rik	72.07	81.96	188.89	196	180.09	214.79	186.01	175.92	193.28	277.04	359.27	308.72	297.92	339.7	206.41	262.46	338.32	289.26	294.57	296.78	371.21	296.89	158.25	254.89	392.04	275.06	228.54	265.33	189.85	274.76	302.03	67.5	319.44	195.7	275.14	267.61	292.16	68.01	275.39	387.58	447.09	453.19	208.51	302.41	353.63	358.84	265.27	246.97	277.48
2810007J24Rik	0	0	0	0	0	0	0	0	0	0	0	0	0	0	0	0	0	0	0	0	0	0	0	0	0	0	0	0	0	0	0	0	0	0	0	0	0	0	0	0	0	0	0	0	0	0	0	0	0
2810021J22Rik	0	0	40	52	36.31	51	82	51.08	14	84	42	44.43	32	34.04	6	34.86	55	31	46.51	59.58	27	39.17	28.58	43	76	45	38	42	31.37	50.01	40	11	48.49	52.51	55	46	41	7	49	76	54.92	103.13	36	57.75	64.59	59.16	31	36.2	57
2810403A07Rik	134	386	393	342.01	283	327	442	232.99	415	542	593	459	452.66	465.02	294	442	508	396.02	385	480.01	481	394.78	303	392	1098	574.38	614	370	410	462	440.01	286	421	739.73	348	344	520.11	324.94	347.86	1183	588.93	874.01	524	655.01	449	451	410.99	443.88	443
2810408A11Rik	42	0	13	20	8	10	15	36	0	54	28	14	12	13	13	15	33	31	34	11	0	19	6	26	57	16	22	13	18	47	45	0	4	8	11	14	6	0	16	1	10	11	26	10	14	12	0	10	6
2810408M09Rik	273.64	129.7	202.81	162	121.41	138.21	192.14	128.79	161.44	197.05	230.47	194.03	219.18	198.86	168.53	275.19	297.35	230.39	281.36	247.42	175.4	254.51	248.4	216.46	616.47	346.98	286.74	260.01	304.75	365.7	310.69	138.81	297.73	394.05	251.35	171.92	250.97	32	214.51	711.73	358.97	707.39	326.83	421.6	325.48	258.51	260.23	236.92	266.77
2810417H13Rik	1827.94	400.08	714.6	730.67	557.75	789.39	874.76	689.27	670.88	801.37	1109	1141.47	881.45	881.03	768.84	794.98	999.89	1075.23	846.54	879.85	747.61	868.78	621.48	768.13	1555.36	860.26	1020.18	733.9	836.1	708.79	778.44	497.5	725.73	768.23	861.98	577.96	1036.96	109.93	599.38	1679.37	933.67	1750.19	1155.07	1049.8	822.13	934.03	766.53	534.32	779.72
2810428I15Rik	198	33	93	70	59	74	58	40	41	91	63	92.98	51	71	67	88	229	38	49	75	49	53	68	101.22	173	105	80	86.96	43	75	167	69	100.5	52	96	53	123	7	73	101	84	182	88	75	79.96	68	84	40	101
2810459M11Rik	0	0	1	0	1	0	18	15	8	0	14	22	48	10	6	14	14	14	14	0	29	25	12	16	51.59	6	24	7	5	24.26	0	11	36.32	18	17	0	37	5	3	3	10	36.01	12	41	28	21.3	9	11	20
2810474O19Rik	90	246.08	536	721.33	548.93	731.05	770.99	588.19	681.2	737.4	1118.45	1168.19	996	999.01	566.05	737.07	849	863.28	953.11	766.03	926.91	721.41	714.02	810.96	1579.16	1038.5	1090.05	782.05	857	1070.89	711.56	656	868.04	743	1097.07	574.26	982.8	185	859.04	1636.11	1185.62	1882.97	963.16	1060.15	1041.42	1118.55	796	777.15	976.51
2900011O08Rik	36	30	60	49	18	71	43	25	0	0	36	14	19	62	68	75	24	79	43	55	71	83	45	33	114	91	47	68	76	92	38	59	116	43	113	41	29	1	67	110	114	147	63	64	87	26	31	88	75
2900026A02Rik	0	0	50.05	66.36	76	78.92	41.21	64.54	33.5	77.01	90.38	103.65	148.48	70.43	40	63.04	77.2	45.26	57.06	65.22	126.23	61.69	48.36	56.04	52.93	65.23	88.14	62.67	98.51	39.24	38.91	14.71	71.16	36.29	101.82	40.65	32.62	7	66.2	79.23	67.78	91.52	41.7	31.92	46.25	80.16	74	13.27	40.12
2900092C05Rik	0	0	0	0	0	0	0	0	0	0	0	0	0	0	0	0	0	0	0	0	0	0	0	0	0	0	0	0	0	0	0	0	0	0	0	0	0	0	0	0	0	0	0	0	0	0	0	0	0
3010026O09Rik	0	0	41	22	24	24	13	28	20	0	30	34	47	23	0	27	37	28	18	13	24	34	26	22	54	19	16	18	37	43	21	1	16	25	18	31	18	0	30	68	27	39	28	30	32	75	25	24	33
3110001I22Rik	1	0	12	16.73	9.89	18.06	22	31.45	0	18	6.61	31.59	31.32	20.66	13	37.56	59	34	61.65	62.39	11	37.2	34.37	32.13	40.48	56.41	56.4	42.29	45.07	47.32	22	49	40.16	36	15.96	33.09	41.44	0	38.77	63	75.92	102.27	52	45	53.95	32.98	13.09	28	40.05
3110002H16Rik	165	8	141	255.92	162	283	175	203	96	123	314	320	238	292	196	268	170	200	274	229	199	252	185	237	332	282	238	197	203.56	262	150	172	192	182	264	127	208	46	192	379	280.03	344	203	190	213	175	118	112	231
3110007F17Rik	83.99	2.7	22	17.52	13.08	20.6	43.51	4.06	6.88	17.26	3.03	28.28	33.25	19.25	18	30.65	46.81	16.08	2.31	22.46	47.07	16.13	21.61	18.66	39.4	34.04	34.58	14.03	19.23	21.1	3.01	22	11.05	1.19	26.87	8	7.41	0	12.35	78.81	12.53	52.63	52.21	12.69	29.75	0	13.45	25.99	16.75
3110009E18Rik	0	0	6	0	4	2	0	0	0	0	10	1	0	8	0	3	1	0	3	9	1	8	1	7	0	0	1	0	0	1	0	0	0	0	0	2	0	0	3	0	5	0	5	2	0	3	0	4	0
3110021N24Rik	0	0	0	1	0	0	0	0	0	0	0	3	0	0	0	0	0	5	1	3	0	0	0	0	5	0	0	0	3	0	0	0	0	0	3	0	0	0	0	0	0	0	0	0	1	0	0	0	2
3110035E14Rik	0	0	0	2	0	0	0	1	0	0	0	0	0	2	0	0	11	0	8	1	0	0	0	0	0	1	0	0	0	0	0	0	0	0	0	0	0	0	0	0	0	10	0	4	0	0	0	0	0
3110040N11Rik	193	23	89	73	72	101	69.99	71	19	82	88	98.05	98	129	93	115	183	91	82	107	68.85	87	100	114.92	148	147	32	75	97	93	103	1	83	94	100	72.03	104	12	94.4	129	122.66	127	104	92	109	55	86	100.68	82
3110043O21Rik	60	2	48	67	84	93	114	52	70	107	177	122	93	125	80	94	82	126	113	114	108	73	78	62	266	86	88	86	75	93	75	81	97	87	94	74	142	8	75	155	123	184	136	120	96	74	150	57	109
3110047P20Rik	0	0	0	0	0	0	0	0	0	0	0	0	0	0	0	0	0	0	0	0	0	0	0	0	0	0	0	0	0	0	0	0	0	9	0	2	0	0	0	0	0	0	0	0	0	0	0	0	0
3110052M02Rik	0	0	22.56	16.63	17.99	11.32	1.87	8.12	1	7.02	24.59	21.19	14.75	13	19.06	11.4	31	46.34	23.93	16	0	14.51	20.35	8.62	71.21	7.99	36.48	16	17.1	23	0	33.22	1.11	6	12	3.52	12.09	0	3	24.67	8	26.11	17.3	39.99	7.05	5	1.16	0	18.38
3110057O12Rik	1	0	0	26.92	20.9	4	22.04	15	0	17.06	12.03	16.15	28.58	22.25	20.07	10.84	0	0	8	11.08	45.12	4.84	3.14	2.01	39.2	13.46	6.02	12.43	22.96	1.72	0	0	11.01	0	1.02	1	14	0	9.01	1.32	17.04	52.49	21.21	14.19	16.27	23.18	14.06	14.27	18.04
3110062M04Rik	38	1	22	22	13	18	0	9	0	17	29	19	16	23	0	21	12	22	12	30	0	3	8	12	1	14	11	3	0	8	17	13	28	25	9	4	41	0	24	16	19	15	11	3	22	10	37	12	12
3110079O15Rik	0	0	0	0	0	0	0	0	0	0	0	0	0	0	0	0	0	0	0	0	0	0	0	0	0	0	0	0	0	0	0	0	0	0	0	0	0	0	0	0	0	0	0	0	0	0	0	0	0
3110082I17Rik	367.99	199	553.02	503.94	432.1	606.18	469.42	565.01	392.06	522	641.2	844.57	629.03	664.53	518.03	644	652.22	506.63	645.33	552.33	487.09	543.02	486.43	570.68	922.24	684	551.59	503	482.85	612.1	599	335.36	742.11	622.02	568.01	371.05	607.01	237	475.37	774.01	713.37	901.31	440.04	452.38	612.22	518.24	542.01	390	427.94
3110082J24Rik	0	0	0	0	0	0	0	0	0	0	0	0	0	0	0	0	0	0	0	0	0	0	0	0	0	0	0	0	0	0	0	0	0	0	0	0	0	0	0	0	0	0	0	0	0	0	0	0	0
3300002I08Rik	0	0	5.6	2.6	8	8.61	0	11.31	22	0.95	10.73	0	14.28	0	0	5.26	0	0	12.15	4.54	0	1.83	0	7.47	36.76	3.18	9.15	3.6	0	0	0	0	3.29	0	15.37	4.97	0	0	11.71	0	7.28	1.26	14.91	13.63	2.28	0	0	0	10.62
3425401B19Rik	0	0	0	0	0	0	0	0	0	0	0	0	12.94	0	0	0	0	0	0	0	0	0	0	0	0	0	0	0	0	0	0	0	0	0	0	0	0	0	0	0	0	0	0	0	0	0	0	0	0
3632451O06Rik	98	3.98	70.02	65	50	74.21	111	97	73.03	47	115	90	124.66	117	68	78.56	64	23.25	52.01	52.91	66	64.02	114.01	75	172.01	106	158	111.01	55	75	107.01	27	114.94	98.2	111	52	95	7	75.95	111	100.42	141.47	64	64	102	96	45.69	83	73
3830403N18Rik	0	0	0	9	9	6.92	10	6	2	0	2	8	6	11	0	4	1	13	13.82	0	0	9	2	17.94	0	5	6	0	8.75	0	9	0	0	23.89	4.25	11	4	0	4.67	11.64	9.43	24	8	12	7	8	11	4.5	5.56
3830406C13Rik	0	0	25	16	10	31	25	4	0	13	5	11	14	6	11	5	0	8	10	6	25	0	7	13	11	4	12	15	3	0	12	0	12	12	16	0	18	0	2	3	17	1	9	7	5	12	5	3	20
3830417A13Rik	16	0	0	9	8	4	0	19	0	41	26	15	16	13	6	28	19	26	14	10	15	22	9	3	23	12	19	15	25	8	38	0	5	17	12	10	54	1	10	23	15	30	22	14	19	5	14	6	17
4430402I18Rik	0	0	0	0	0	0	0	0	0	0	0	0	0	0	0	0	0	0	0	0	0	0	0	0	0	0	0	0	0	0	0	0	0	0	0	0	0	0	0	0	0	0	0	0	0	0	0	0	0
4632428N05Rik	0	0	20	9	14	26	12	8	12	0	15	44	34	9	22	12	47	40	13	13	19.02	31	5	4	21	15	23	6	10	11	8	4	5	4	13	2	0	0	5	0	8	31	14	7	3	22	5	5	2
4632434I11Rik	30	24	57	160	108	159	140	114	151	60	156	212	184	179	103	170	133	161	128	127	115	127	91	126	191	145	166	146	139	180	58	25	160.15	87	199	55	159	2	134	237	217	188	150.76	162	216	161	91	87	139
4732456N10Rik	0	0	1	0	0	3	0	4	1	0	0	0	0	0	0	0	0	0	0	3	0	0	0	5.85	0	3	0	0	7	6	1	0	5	3	0	0	0	0	1	1	3	0	0	0	0	0	6	4	0
4833403I15Rik	0	0	0	0	0	0	0	0	0	0	0	0	0	0	0	0	0	0	0	0	0	0	0	0	0	0	1	0	0	0	0	0	0	0	0	0	0	0	0	0	0	0	0	0	0	0	0	0	0
4833420G17Rik	161	32	263	302.21	187	311	301.46	221.99	224	182	243	338.04	284	262	238	278	314	331	304	230	268	259	215.77	220.98	766	307	290	319	240	337	221	111	352	225	278	187	312	3	195	482.99	320	364	224	330	314	295	271	320	268
4833423E24Rik	0	0	0	0	0	0	0	0	0	0	0	0	0	0	0	0	0	0	0	0	0	0	0	0	0	0	0	0	0	0	0	0	0	0	0	0	0	0	0	0	0	0	0	0	0	0	0	0	0
4833424O15Rik	0	0	0	0	0	0	0	0	0	0	0	0	0	0	0	0	0	0	0	0	0	0	0	0	0	0	0	0	0	0	0	0	0	0	0	0	0	0	0	0	0	0	0	0	0	0	0	0	0
4833427G06Rik	0	0	1	0	2	0	0	0	0	0	0	0	0	0	0	0	0	0	0	0	0	0	0	4	25	4	0	1	0	0	0	0	0	0	0	0	0	0	0	0	0	0	0	0	0	14	4	0	0
4833439L19Rik	110.45	17.53	242.77	337.95	236.64	347.65	386.41	254.69	145.47	238.96	391.15	465.65	198.41	468.45	315.99	325.37	261.73	426.18	388.7	331.15	384.22	295.2	246.72	316.14	506.96	392.12	339.86	254.01	300.24	366.18	201.67	163.85	356.83	274.17	363.97	189.72	340.99	47.62	317.99	321.8	376.02	516.15	282.38	403.58	329.23	318.92	295.94	208.09	314.65
4921501E09Rik	0	0	0	0	0	0	0	0	0	0	0	0	0	0	0	0	0	0	0	0	0	0	0	0	0	0	0	0	0	0	0	0	0	0	0	0	0	0	0	0	0	0	0	0	0	0	0	0	0
4921504E06Rik	0	0	0	0	0	0	0	0	0	0	0	0	0	0	0	0	0	0	0	0	0	0	0	0	0	0	0	0	0	0	0	0	0	0	0	0	0	0	0	0	0	0	0	0	0	0	0	0	0
4921507P07Rik	0	0	0	0	2	0	3	1	0	0	9	0	0	18	12	0	0	0	4	0	0	3	2	3	5	9	0	0	3	11	0	0	0	8	4	0	0	0	1	19	2	8	4	0	5	0	0	1	9
4921509C19Rik	0	0	0	0	0	0	0	1	0	0	0	0	0	0	0	0	0	0	0	0	0	0	0	0	0	0	0	0	0	0	0	0	0	0	0	0	0	0	0	0	0	0	0	0	0	0	0	0	0
4921511H03Rik	0	0	0	0	0	0	0	0	0	0	0	0	0	0	0	0	0	0	0	0	0	0	0	0	0	0	0	0	0	0	0	0	0	0	0	0	0	0	0	0	0	0	0	0	0	0	0	0	0
4921511M17Rik	0	0	0	0	0	0	0	0	0	0	0	0	0	0	0	0	0	0	0	0	0	0	0	0	0	0	0	0	0	0	0	0	0	0	0	0	0	0	0	0	0	0	0	0	0	0	0	0	0
4921517D22Rik	17.59	0	13	10	6	22	25	0	0	0	17	16	13.83	13	0	24.99	4	0	5	8	0	0	2	4.01	25	7	9	4	5	4.99	0	0	0	0.64	0	0	0	9	2	22	11	22.29	0	4	9.99	3	7	0	12
4921524J17Rik	334	92.01	341	379	238	404	449	334	537	395	526	622	390	502	398	347	459	495	423	366	502	402	280	294	586	368	563	299	291	247	357	272	359	234	307	187	377	26	186	561	390	597	430	482	332	372	349	218	264
4921524L21Rik	0	0	0	0	0	0	0	0	0	0	0	0	0	0	0	0	0	0	0	0	0	0	0	0	0	0	0	0	0	0	0	0	0	0	0	0	0	0	0	0	0	0	0	0	0	0	0	0	0
4921530D09Rik	0	0	0	0	0	0	0	0	0	0	0	0	0	0	0	0	0	0	0	0	0	0	0	0	0	0	0	0	0	0	0	0	0	0	0	0	0	0	0	0	0	0	0	0	0	0	0	0	0
4921530L21Rik	0	0	0	0	0	0	0	0	0	0	0	0	0	0	0	0	0	0	0	0	0	0	3	3	0	0	0	0	0	0	0	0	0	0	7	0	0	0	0	0	0	0	0	0	4	10	0	0	0
4921536K21Rik	28	0	18.55	10	2.12	16.2	14	2	0	0	15	12	7	2	0	1.27	0	11	13	10	0	25	5	4	11	8.02	0	2.35	2.21	4.85	0	0	1	6	7	5	0	0	4	4	9	0	4	0	3	2.31	0	7	0
4921539E11Rik	0	0	0	0	0	0	0	0	0	0	0	0	0	0	0	0	0	0	0	0	0	0	0	0	0	0	0	0	0	0	0	0	8	0	0	0	0	0	0	0	0	0	0	0	0	0	0	0	0
4922501C03Rik	2	30	176	178	215	246	185	202.72	128	91	265	396.16	163	223	139	176	167	194	248	183	66	134	137	182.7	84	170	193.98	155	172	242	99	63	133.29	127	227	168.83	206.04	1	246	252	310.5	311.06	240	230	312	215	215	116.86	227.68
4922501L14Rik	0	0	0	0	2	0	0	0	0	0	0	0	6	1	0	6	0	0	0	1	0	0	0	3	0	0	5	1	0	0	0	0	0	0	0	0	0	0	3	0	0	0	0	0	2	0	12	0	6
4922502D21Rik	0	0	0	0	0	0	0	0	0	0	0	0	0	0	0	0	0	0	0	0	0	0	0	0	0	0	0	0	0	0	0	0	0	0	0	0	0	0	0	0	0	0	0	0	0	0	0	0	0
4922505E12Rik	0	0	0	0	0	0	0	0	0	0	0	0	0	0	0	0	0	0	0	0	0	0	0	0	0	0	0	0	0	0	0	0	0	0	0	0	0	0	0	0	0	0	0	0	0	0	0	0	0
4930402F06Rik	0	0	0	0	0	0	0	0	0	0	0	0	0	0	0	0	0	0	0	0	0	0	0	0	0	0	0	0	0	0	0	0	0	0	0	0	0	0	0	0	0	0	0	0	0	0	0	0	0
4930402H24Rik	54.33	41.42	124.27	132.49	86.39	149.8	167.6	114.23	134.5	108.79	205.84	208.89	169.86	143.61	183.42	161.12	162.03	172.24	164.04	117.97	37.43	86.61	88.31	113.35	215.93	109.56	121	132.04	76.05	134.5	55.73	34.19	127.94	103.01	131.96	43.63	198.59	2.1	98.86	149.32	132.64	165.5	93.56	83.08	117.16	68.68	127.72	83.52	111.44
4930402K13Rik	0	0	0	0	0	0	0	0	0	0	0	0	0	0	0	0	0	0	0	0	0	0	0	0	0	0	0	0	0	0	0	0	0	0	0	0	0	0	0	0	0	0	0	0	0	0	0	0	0
4930404A10Rik	0	0	0	0	0	0	0	0	0	0	0	0	0	0	0	0	0	0	0	0	0	0	0	0	0	0	0	0	0	0	0	0	0	0	0	0	0	0	0	0	0	0	0	0	0	0	0	0	0
4930404N11Rik	0	0	0	0	0	0	0	0	0	0	0	0	0	0	0	0	0	0	0	0	0	0	0	0	0	0	0	0	0	0	0	0	0	0	0	2	0	0	0	0	0	0	0	0	0	0	0	0	0
4930407I10Rik	0	0	0	0	0	0	0	0	0	0	0	0	0	0	0	0	0	0	0	0	0	0	0	0	0	0	0	0	0	0	0	0	0	0	0	0	0	0	0	0	0	0	0	0	0	0	0	0	0
4930412D23Rik	0	0	0	0	0	0	0	0	0	0	0	0	0	0	0	0	0	0	0	0	0	0	0	0	0	0	0	0	0	0	0	0	0	0	0	0	0	0	0	0	0	0	0	0	0	0	0	0	0
4930415F15Rik	0	0	0	0	0	0	0	0	0	0	0	0	0	0	0	0	0	0	0	0	0	0	0	0	0	0	0	0	0	0	0	0	0	0	0	0	0	0	0	0	0	0	0	0	0	0	0	0	7
4930415L06Rik	0	0	0	0	0	0	0	0	0	0	0	0	0	0	0	0	0	0	0	0	0	0	0	0	0	0	0	0	0	0	0	0	0	0	0	0	0	0	0	0	0	0	0	0	0	0	0	0	0
4930415O20Rik	0	0	0	0	0	0	0	0	0	0	0	0	0	0	0	0	0	0	0	0	0	0	0	0	0	0	0	0	0	0	0	0	0	0	0	0	0	0	0	0	0	0	0	0	0	0	0	2	0
4930422G04Rik	115	94	229	218	191	226	181	181	180.97	248	299	237	205	296	220	204	300.99	341	271	268	206	161	209	182	318	317	295	206	217	283.8	175	119	232	174	204	171	294	12	280	394	351	410	309	337	402	300	197	271.74	293
4930427A07Rik	19.05	43.57	164.69	122.74	121.97	181.45	222.45	160.18	143.09	215.78	218.89	148.28	279.39	123.94	176.81	153.74	192.37	130.56	112.52	126.6	149.08	137.38	97.46	110.46	301.98	190.18	160.62	137.78	159.41	176.79	101.2	80.37	189.25	211.94	132.52	153.49	175.47	46	162.09	316.7	255.13	239.24	209.46	189.67	156.7	196.31	166.63	172.1	185.27
4930428D18Rik	0	0	0	0	0	0	0	0	0	0	0	0	0	0	0	0	0	0	0	0	0	0	0	0	0	0	0	0	0	0	0	0	0	0	0	0	0	0	0	0	0	0	0	0	0	0	0	0	0
4930430A15Rik	0	0	0	0	0	0	0	0	0	0	0	0	0	0	0	0	0	0	0	0	0	0	0	0	0	0	0	0	0	0	0	0	0	0	0	0	0	0	0	0	0	0	0	0	0	0	0	0	0
4930430D24Rik	0	0	0	0	0	0	0	0	0	0	0	0	0	0	0	0	0	0	0	0	0	0	0	0	0	0	0	0	0	0	0	0	0	0	0	0	0	0	0	0	0	0	0	0	0	0	0	0	0
4930430F08Rik	115	18	106	96	80	158	90	94	44	43	97	144	76.65	98	95	154	60	58	89	127	31	91	112	97	154	127	92	103	69	57	55	52	69	41	121	84	55	10	119	53	117	228	108	105	145	149	84	52	83
4930432K09Rik	0	0	0	0	0	0	0	0	0	0	0	0	0	0	0	0	0	0	0	0	0	0	0	0	0	0	0	0	0	0	0	0	0	0	0	0	0	0	0	0	0	0	0	0	0	0	0	0	0
4930432K21Rik	0	0	0	0	2	1	0	3	0	0	0	0	11	14	18	1	12	0	0	2	0	0	0	7	0	0	0	0	7	1	0	0	0	0	5	0	0	0	0	7	2	14	3	0	0	0	0	4	4
4930432M17Rik	0	0	0	0	0	0	0	0	0	0	0	0	0	0	0	0	0	0	0	0	0	0	0	0	0	0	0	0	0	0	0	0	0	0	0	0	0	0	0	0	0	0	0	0	0	0	0	0	0
4930433I11Rik	0	0	0	0	0	0	0	0	0	0	0	0	0	0	0	0	0	0	0	0	0	0	0	0	0	0	0	0	0	0	0	0	0	0	0	0	0	0	0	0	0	0	0	0	0	0	0	0	0
4930435E12Rik	0	0	0	0	0	0	0	0	0	0	0	0	0	0	0	0	0	0	0	0	0	0	0	0	0	0	0	0	0	0	0	0	0	0	0	0	0	0	0	0	0	0	0	0	0	0	0	0	0
4930444G20Rik	0	0	0	1	1	0	0	2	0	0	0	2	13.78	1	0	3	0	0	0	0	16	0	0	5.8	17.96	0.67	0	0	3	3	0	0	2.39	5	0	4	0	0	2	0	0.39	2	0	0	0	0	0	0	0.67
4930444P10Rik	0	0	5	3	2	4	0	0	0	11	0	0	5	0	0	3	0	0	0	2	0	0	0	0	28	2	0	0	0	1	5	0	0	0	0	1	0	0	2	9	0	0	0	0	0	6	0	1	0
4930447A16Rik	0	0	0	0	0	0	0	0	0	0	0	0	0	0	0	0	0	0	0	0	0	0	0	0	0	0	0	0	0	0	0	0	0	0	0	0	0	0	0	0	0	0	0	0	0	0	0	0	0
4930447C04Rik	0	0	0	0	0	0	0	0	4	0	0	1	0	2	18	0	0	0	0	0	0	0	0	0	0	0	0	0	0	0	18	0	0	0	0	0	0	0	0	0	0	0	0	0	0	0	0	0	0
4930449I24Rik	0	0	0	0	0	0	0	0	0	0	0	0	0	0	0	0	0	0	0	0	0	0	0	0	0	0	0	0	0	0	0	0	0	0	0	0	0	0	0	0	0	0	0	0	0	0	0	0	0
4930451C15Rik	0	0	0	1.88	3	0.67	26.96	8.95	2.03	8	0	0	0	12.24	0	3	5	1.01	5	0	0	0	1	2.99	13.87	0	0	2.1	1.24	0	0	0	0	0	2.04	2.99	0	0	1.11	18.2	10.46	0	0	3.04	0	0.67	6	0	2
4930451I11Rik	0	0	0	0	0	0	0	0	0	0	0	0	0	0	0	0	0	0	0	0	0	0	0	0	0	0	0	0	0	0	0	0	0	0	0	0	0	0	0	0	0	0	0	0	0	0	0	0	0
4930452B06Rik	153	21	132	171	121.56	262	132	148	251	197	266	387.88	205	261	193.95	210	167	181	216	266	147	261	178.14	140	278	285	209	208	179	216	149	103	193	166	146	100.99	108	32	140	173	236	221	170	168	145	166	146	115	161
4930453N24Rik	137.23	65.22	149.69	210.04	161.74	268.23	294.58	197.54	178.52	276.25	308.91	270.69	265.17	272.77	202	276.22	423.86	271.85	323.22	251.76	238.31	249.82	193.78	227.67	601.88	282.67	212.52	207.98	249.49	250.49	213.52	252.11	196.03	144.21	360.06	137.23	255.36	12.82	276.77	430.95	247.73	426.8	255.31	264.61	255.4	180.45	226.09	213.36	256.46
4930467E23Rik	0	0	0	0	0	0	0	0	0	0	0	0	0	0	0	0	0	0	0	1	0	0	0	0	0	0	0	0.5	0	0	0	0	0	0	0	0	0	0	0	0	0	0	0	0	0	0	0	0	0
4930468A15Rik	0	0	0	0	0	0	0	0	0	0	0	0	0	0	0	0	0	0	0	0	0	0	0	0	0	0	0	0	0	0	0	0	0	0	0	0	0	0	0	0	0	0	0	0	0	0	0	0	0
4930474N05Rik	0	0	0	0	0	0	0	0	0	0	0	0	0	0	0	0	0	0	0	0	0	0	0	0	0	0	0	0	0	0	0	0	0	0	0	0	0	0	0	0	0	0	0	0	0	0	0	0	0
4930480E11Rik	0	0	0	0	0	0	0	0	0	0	0	0	0	0	0	0	0	0	0	0	0	0	0	0	0	0	0	0	0	0	0	0	0	0	0	0	0	0	0	0	0	0	0	0	0	0	0	0	0
4930486L24Rik	0	0	0	0	0	0	0	0	0	0	1	0	0	6	0	0	0	0	0	0	0	0	0	0	0	0	0	0	0	0	0	0	0	0	0	0	0	0	0	0	0	0	0	0	0	0	0	0	0
4930502E18Rik	0	0	0	0	0	1	0	2	0	0	3	0	0	0	0	0	0	0	0	0	0	4	0	0	14	0	0	0	0	0	0	0	0	5	0	0	1	0	0	4	0	0	0	0	1	0	0	0	0
4930503B20Rik	0.96	0	0	0	0	0	0	0	0	0	0	0	0	0	0	0	1	0	0	1	0	0	0	0	0	0	0	0	0	0	0	0	0	0	0	0	0	0	0	3	0	0	0	0	1	0	0	3	0
4930503E14Rik	0	0	3	0	5	0	0	4	1	0	13	4	10.42	0	5	0.99	11.39	2	0	0	0	0	6	0	0	10	0	5	1	0	1	0	0	0	7.75	0	0	0	4.91	0	5.16	15	6	0	3	0	0	0	8.03
4930503L19Rik	56	3	72	133	86	139	167	141.86	79	76	165	200	87.49	192	137	148	148	92	135.89	159	159	106.27	122	102	234	149	162	175	111	115	57	53	97	107	187	97	151	21	164.77	267	206.7	207.03	104	224	181	159.76	109	82	222
4930504O13Rik	0	0	0	0	0	0	0	0	0	0	0	0	0	0	0	0	0	0	0	0	0	0	0	0	0	0	0	0	0	0	0	0	0	0	0	0	0	0	0	0	0	0	0	0	0	0	0	0	0
4930505A04Rik	0	0	0	0	0	0	0	0	0	0	0	0	0	0	0	0	0	0	0	0	0	0	0	0	0	0	0	0	0	0	0	0	0	0	0	0	0	0	0	0	0	0	0	0	0	0	0	0	0
4930506M07Rik	0	12	0	19	14	6	27	10	0	39	8	16	42	21	4	16	18	12	19	24	31	19	44	21	10	23	32	28	12	25	0	0	11	3	15	16	0	0	18	22	24	44	27	16	32	18	35	19	30
4930511M11Rik	0	0	0	1.2	0	0	0	0	0	0	4.15	1	0	0	0	0.99	0	9	0	0	3.04	0	1.89	0	0	0	0	0	0.91	0	0	0	0	0	4.02	0.74	0	0	0	1.01	1	1	0	0	1.01	0	0	0	0
4930513O06Rik	0	0	0	0	0	0	0	0	0	12	0	0	0	0	0	0	0	0	0	0	0	0	0	0	0	0	0	0	0	0	0	0	0	0	0	0	0	0	0	0	0	0	0	0	0	0	0	0	0
4930519G04Rik	0	0	0	0	0	0	0	0	0	0	0	0	0	0	0	0	0	0	0	0	0	0	0	0	0	0	0	0	0	0	0	0	0	0	0	0	0	0	0	0	0	0	0	0	0	0	0	0	0
4930522H14Rik	0	0	0	0	0	0	0	0	0	0	0	0	0	0	0	0	0	0	0	0	0	0	0	0	0	0	0	0	0	0	0	0	0	0	0	0	0	0	0	0	0	0	0	0	0	0	0	0	0
4930523C07Rik	0	0	0	7	2	5	0	0	0	0	0	5	0	0	0	2	0	0	0	0	0	0	4.14	0	0	0	0	0	0	0	0	0	0	0	0	0	0	0	1.02	0	3	0	0	0	1	0	0	0	0
4930524B15Rik	0	0	0	0	0	0	0	0	0	0	0	0	0	0	0	0	0	0	0	0	0	0	0	0	0	0	0	0	0	0	0	0	0	0	0	0	0	0	0	0	0	0	0	0	0	0	0	0	0
4930524N10Rik	0	0	0	0	0	0	0	0	0	0	0	0	0	0	0	0	0	0	0	0	0	0	0	0	0	0	0	0	0	0	0	0	0	0	0	0	0	0	0	0	0	0	0	0	0	0	0	0	0
4930525M21RIK	0	0	0	0	0	0	0	0	0	0	0	0	0	0	0	0	0	0	0	0	0	0	0	0	0	0	0	0	0	0	0	0	0	0	0	0	0	0	0	0	0	0	0	0	0	0	0	0	0
4930526D03Rik	0	0	0	0	0	0	0	0	0	0	0	0	0	0	0	0	0	0	0	0	0	0	0	0	0	0	0	0	0	0	0	0	0	0	0	0	0	0	0	0	0	0	0	0	0	0	0	0	0
4930529M08Rik	0	0	0	0	0	3	0	0	0	0	0	0	0	0	0	1	0	0	0	0	0	0	0	0	0	0	0	0	0	0	0	0	0	0	0	2	0	0	1	13	3	0	0	0	0	0	8	0	0
4930538K18Rik	0	0	0	0	0	0	0	0	0	0	0	0	0	0	0	0	0	0	0	0	0	0	0	1	0	0	0	0	0	0	0	0	0	0	0	0	0	0	0	0	0	0	0	5	0	0	0	0	0
4930539E08Rik	0	0	1.04	9.87	2	1.97	4	2.01	1	0	2	5	5.52	1.79	18.96	5	0	0	8.07	4.12	9.37	5.01	0	0	5.31	1	10	3.01	0	0	0	0	2.38	0	1	3.96	0	0	8.03	0	6	1.14	3.71	1	6.01	0	0	3.77	1.66
4930544D05Rik	0	0	0	0	0	0	0	0	0	0	0	0	0	0	0	2	0	0	0	0	0	0	0	0	0	0	0	0	0	0	0	0	0	0	0	0	0	0	0	0	0	0	0	0	0	0	0	0	0
4930544G11Rik	0	0	0	0	0	0	0	0	0	0	0	0	0	0	0	0	0	0	0	0	0	0	0	0	0	0	0	0	0	0	0	0	0	0	6	0	0	0	0	0	0	0	0	0	0	0	7.4	0	0
4930546H06Rik	0	54	6	6.56	4	7	4	8	16	1	12	8.14	22	29	1	7	32	20	8	8	10	26	6.31	19	1	18	0	4	4	22	0	35	21	3	4.99	4	26	0	14.01	20	27.99	30	8.7	2.84	11.43	36	15	17	7
4930547C10Rik	0	0	0	0	0	0	0	0	0	0	0	0	0	0	0	0	0	0	0	0	0	0	0	0	0	0	0	0	0	0	0	0	0	0	0	0	0	0	0	0	0	0	0	0	0	0	0	0	0
4930548H24Rik	0	0	0	1	1	0	0	2	20	17	0	0	0	0	0	0	0	0	0	1	0	0	0	0	0	4	0	2	0	6	0	0	0	0	0	0	0	0	0	10	0	0	0	0	0	0	6	0	0
4930549C01Rik	0	0	0	0	0	0	0	0	0	0	0	0	0	0	0	0	0	0	0	0	0	0	0	0	0	0	0	0	0	0	0	0	0	0	0	0	0	0	0	0	0	0	0	0	0	0	0	0	0
4930550C14Rik	0	0	5	6	0	0	0	4	0	0	1	0	0	1	0	1	0	0	0	0	0	0	4	0	0	0	10	0	0	0	0	0	0	4	0	0	0	0	1	0	0	0	0	0	3	0	0	0	3
4930550L24Rik	0	0	0	0	0	0	0	0	0	0	0	0	0	0	0	0	0	0	0	0	0	0	1	0	0	0	0	0	0	0	0	0	0	0	0	0	0	0	0	0	0	0	0	0	0	0	0	0	0
4930555G01Rik	0	0	0	2.03	6.36	0	0	1.11	0	0	0	0	11.24	11.44	0	0	14.38	9.27	0	2.12	0	0	0	0	11.16	0	0	1.13	1.01	0	0	0	0	1.04	0	0	0	0	13.77	0	3.13	19.73	0	1.02	0	0	2.02	0	0
4930557A04Rik	0	0	0	0	0	0	0	0	0	0	0	0	0	0	0	0	0	0	0	0	0	0	0	0	0	0	0	0	0	0	0	0	0	0	0	0	0	0	0	0	0	0	0	0	0	0	0	0	0
4930558K02Rik	0	0	0	0	0	0	0	0	0	0	0	0	0	0	0	0	0	0	0	0	0	0	0	0	0	0	0	0	0	0	0	0	0	0	0	0	0	0	0	0	0	0	0	0	0	0	0	0	0
4930562C15Rik	0	0	0	0	0	0	0	0	0	0	0	0	0	0	0	0	0	0	0	0	0	0	0	0	0	0	0	0	0	0	0	0	0	0	0	0	0	0	0	0	2	0	0	0	0	0	0	0	0
4930563D23Rik	0	0	0	0	0	0	0	0	0	0	0	0	0	0	0	0	0	0	0	0	0	0	0	0	0	0	0	0	0	0	0	0	0	0	0	0	0	0	0	0	0	0	0	0	0	0	0	0	0
4930564B18Rik	0	0	0	0	0	0	0	0	0	0	0	0	0	0	0	0	0	0	0	0	0	0	0	0	0	0	0	0	0	0	0	0	0	0	0	0	0	0	0	0	0	0	0	0	0	0	0	0	0
4930564D02Rik	0	0	0	0	0	0	0	0	0	0	0	0	0	0	0	0	0	0	0	0	0	0	0	0	0	0	0	0	0	0	0	0	0	0	0	0	0	0	0	0	0	0	0	0	0	0	0	0	0
4930567H17Rik	0	0	0	0	0	0	0	0	0	0	0	0	0	0	0	0	0	0	0	0	0	0	0	0	0	0	0	0	0	0	0	0	0	0	0	0	0	0	0	0	0	0	0	0	0	0	0	0	0
4930568D16Rik	0	0	0	0	0	0	0	0	0	0	0	0	0	0	0	0	0	0	0	0	0	0	0	0	0	0	0	0	0	0	0	0	0	0	0	0	0	0	0	0	0	0	0	0	0	0	0	0	0
4930571K23Rik	0	0	0	0	0	0	0	0	0	0	0	0	0	0	0	0	0	0	0	0	0	0	0	0	0	0	0	0	0	0	0	0	0	0	0	0	0	0	0	0	0	0	0	0	0	0	0	0	0
4930578C19Rik	0	0	0	0	0	0	0	0	0	0	0	0	0	0	0	0	0	0	0	0	0	0	0	0	0	0	0	0	0	0	0	0	0	0	0	0	0	0	2	0	0	0	0	0	0	0	0	0	0
4930578I06Rik	0	0	0	0	0	0	0	0	0	0	0	0	0	0	0	0	0	0	0	0	0	0	0	0	0	0	0	0	0	0	0	0	0	0	0	0	0	0	0	0	0	0	0	0	0	0	0	0	0
4930579F01Rik	0	0	0	0	0	0	0	0	0	0	0	0	0	0	0	0	0	0	0	0	0	0	0	0	0	0	0	0	0	0	0	0	0	0	0	0	0	0	0	0	0	0	0	0	0	0	0	0	0
4930579G24Rik	122.28	23.14	59.57	73.29	54.63	59.92	91.7	56.62	44.21	96.18	81.64	128.47	159.52	87.1	66.46	91.19	55.35	125.12	117.68	97.3	197.93	115.9	69.63	76.57	240.72	95.28	144.7	94.78	76.33	77	22.27	31.79	114.33	154.62	159.64	72.95	166.19	8.87	103.39	168.16	142.78	257.51	191.37	177.67	119.29	78.19	119.69	77.22	106.77
4930590J08Rik	0	0	0	0	0	0	0	0	0	0	0	0	0	0	0	0	0	0	0	0	0	0	0	0	0	0	0	0	0	0	0	0	0	0	0	0	0	0	0	0	0	0	0	0	0	0	0	0	0
4930595M18Rik	0	0	0	0	0	0	0	0	0	0	0	0	0	0	0	0	0	0	0	0	0	0	0	0	0	0	0	0	8	0	0	0	0	0	0	0	0	0	0	0	0	0	0	0	2	0	0	0	0
4930596D02Rik	0	0	0	0	0	0	0	0	0	0	0	0	0	0	0	0	0	0	0	0	0	0	0	0	0	0	0	0	0	0	0	0	0	0	0	0	0	0	0	0	0	0	0	0	0	0	0	0	0
4931406B18Rik	0	8.01	0	0	0	2	3	2	0	1	0	0	0	1	0	0	0	0	0	0	0	0	0	0	2	0	0	0	0	0.93	0	0	0	0	0	0	0	0	0	0	0	0	0	0	0	0	0	0	0
4931406C07Rik	35	0	14	48	32	68	37	29	12	33	27	40	37	47	44	46	66	28	46	55	40	30	69	67	135.1	23	31	54	46	65	34	10	19	8	24	36	36	0	39.08	32	47.97	63	76	22	50	44	31	24	43
4931406P16Rik	27	36	145	213	145	217	198	160	22	139	301	310.35	299	277	254	240	159	219	186	248	162	159	186	208	258	289	187	286	145	299	74	80	170	166	229	148	182.24	23	216	188	244	388.31	183	167	222	227	132	124	245
4931408C20Rik	0	0	0	0	0	0	0	0	0	0	0	0	0	0	0	0	0	0	0	0	0	0	0	0	0	0	0	0	0	0	0	0	0	0	0	0	0	0	0	0	0	0	0	0	0	0	0	0	0
4931409K22Rik	0	0	1	2	0	0	0	5	0	0	0	0	0	0	0	5	0	0	0	0	0	0	0	0	0	0	0	0	0	0	0	0	0	0	0	0	5	0	0	0	0	0	0	0	0	0	0	0	0
4931414P19Rik	5	1	21	22	29	23	37	20	0	9	42	56	15	46	24	33	25	47	27	34	57	0	37	20	76	38	29	13	43	39	47	8	33	30	13	21.97	47	2	39	47	42	51	19	59	50	28	18	23	28
4931417E11Rik	0	0	0	0	0	0	0	0	0	0	0	0	0	0	0	0	0	0	0	0	0	0	0	0	0	0	0	0	0	0	0	0	0	0	0	0	0	0	0	0	0	0	0	0	0	0	0	0	0
4931423N10Rik	0	0	0	0	0	0	0	0	0	0	0	0	0	0	0	0	0	0	0	0	0	0	0	0	0	0	0	0	0	0	0	0	0	0	0	0	0	0	0	0	0	0	0	0	0	0	0	0	0
4931428F04Rik	25.91	20.5	80.19	83.75	51.46	107.79	56.05	90.76	113.41	94.97	110.81	191.82	133.33	136	99.39	116.42	97.12	160.42	98.97	105.2	59.8	38.71	63.85	110.29	202.71	108.66	98.9	103.75	103.41	158.76	42.84	93.98	133.66	72.59	104.85	90.37	109.55	9.07	109.22	208.38	145.14	187.75	80.5	92.39	132.54	160.37	81	92.49	146.9
4931429I11Rik	0	0	0	0	0	0	0	0	0	0	0	0	0	0	0	1	0	0	0	0	0	0	0	0	0	0	0	2	0	0	0	0	0	0	0	0	0	0	0	0	0	0	0	0	0	0	0	0	0
4931429L15Rik	0	9.76	0	0	2.99	0	0	0	0	0	0	0	0	0	0	0	0	0	0	0	0	0	2.36	0	2.86	0	0	0	0	0	0	0	0	1	0	0	2.32	0	0	8	0	0	0	0	0	0	0	0	0
4931431F19Rik	0	0	0	0	0	0	0	0	0	0	0	0	0	0	0	0	0	0	0	0	0	0	0	0	0	0	0	0	0	0	0	0	0	0	0	0	0	0	0	0	0	0	0	0	0	0	0	0	0
4931440F15Rik	0	0	0	0	0	0	0	0	0	0	0	0	0	0	0	0	0	0	0	0	0	0	0	0	0	1.28	0	0	3.89	0	0	0	0	0	0	0	0	0	1.28	0	0	0	0	0	0	0	0	0	1.03
4931440L10Rik	0	0	0	0	0	0	0	0	0	0	0	0	0	0	0	0	0	0	0	0	0	0	0	0	0	0	0	0	0	0	0	0	0	0	0	0	0	0	0	0	0	0	0	0	0	0	0	0	0
4932411E22Rik	0	0	0	0	0	0	0	0	0	0	0	0	0	0	0	0	0	0	0	0	0	0	0	0	0	0	0	0	0	0	0	0	0	0	0	0	0	0	0	0	0	0	0	0	0	0	0	0	0
4932411N23Rik	0	0	22	3	0	0	4	4	0	11	0	0	0	2	0	0	4	0	0	0	0	0	0	0	0	0	0	0	0	0	0	0	4	0	0	0	0	0	1	4.17	0	0	3	0	0	0	0	1.29	0
4932414N04Rik	0	0	0	0	4.87	3.74	0	2.38	0	1.18	3.14	8.45	0	0.39	1	4.1	0	8	4	0	2.35	0	3	0	7	0	6	0	5	5	0	0	1	0	0	0	21.56	0	1.37	15.64	2	18.06	4	6.44	0.95	0	0	3	11.97
4932418E24Rik	0	0	4	0	5	0	2	8	0	0	0	6	0	1	0	6	1	0	10	2	20	24	1	5	0	0	2	10	12	0	0	13	9	8	1	1	0	0	0	0	0	0	2	0	1	0	0	0	10
4932429P05Rik	0	0	0	0	0	0	0	0	0	0	0	0	0	0	0	0	0	0	0	0	0	0	0	0	0	0	0	0	0	0	0	0	0	0	0	0	0	0	0	0	0	0	0	0	0	0	0	0	0
4932438A13Rik	3	39	195	270	317	422	454	393	275	380	705	629	287	608	452	460	315	521	636	538	314	366	419	475	687	556.27	612	573	386	640	271	206	298	349	775	340	688	30	569	575	627	775	535	533	692	563	485	221	695.02
4932438H23Rik	0	0	0	3	0	0	0	0	0	0	0	4	0	0	10	1	0	14	0	0	0	0	5	0	0	0	0	0	0	0	0	0	0	0	0	0	0	0	0	0	0	0	0	1	0	0	0	0	0
4932443I19Rik	0	0	0	0	0	0	0	0	0	0	0	0	0	0	0	0	0	0	0	0	0	0	0	0	0	0	0	0	0	0	0	0	0	0	0	0	0	0	0	0	0	0	0	0	0	0	0	0	0
4933402D24Rik	0	0	0	0	0	0	0	0	0	0	0	0	0	0	0	0	0	0	0	0	0	0	0	0	0	0	0	0	0	0	0	0	0	0	0	0	0	0	0	0	0	0	0	0	0	0	0	0	0
4933402E13Rik	0	12	1	5	0	0	5	4	0	0	0	7	7	0	0	2	0	11	0	5	0	0	1	1	0	0	0	6	0	0	0	0	0	5	0	0	0	0	3	0	1	0	0	0	0	0	0	8	0
4933402J07Rik	0	0	0	0	0	0	0	0	0	0	0	0	0	0	0	0	0	0	0	0	0	0	0	0	0	0	0	0	0	0	0	0	0	0	0	0	0	0	0	0	0	0	0	0	0	0	0	0	0
4933402N03Rik	0	0	0	0	0	0	0	0	0	0.9	0	0	0	0	0	0	0	0	0	0	0	0	0	0	0	0	0	0	0	0	0	0	0	0	0	0	0	0	0	0	0	8	0.39	0	0	0	0	0	0
4933402N22Rik	0	0	0	0	0	0	0	0	0	0	0	0	0	0	0	0	0	0	0	0	0	0	0	0	0	0	0	0	0	0	0	0	0	0	0	0	0	0	0	0	0	0	0	0	0	0	0	0	0
4933402P03Rik	0	0	0	0	0	0	0	0	0	0	0	0	0	0	0	0	0	0	0	0	0	0	0	0	0	0	0	0	0	0	0	0	0	0	0	0	0	0	0	0	0	0	0	0	0	0	0	0	0
4933403O08Rik	0	0	0	0	0	0	0	0	0	0	0	1	0	0	0	0	0	0	0	0	0	0	0	0	0	0	0	0	0	0	0	0	0	0	0	0	0	0	1	0	0	0	0	0	0	0	0	0	0
4933405L10Rik	0	0	0	0	0	0	0	0	0	0	10	0	0	8	0	0	0	0	0	0	0	0	0	0	0	0	0	0	0	0	0	0	0	0	0	0	0	0	0	0	1	0	0	0	0	0	0	0	0
4933405O20Rik	0	0	0	0	0	0	0	0	0	0	0	0	0	0	0	0	0	0	0	0	0	0	0	0	0	0	0	0	0	0	0	0	0	0	0	0	0	0	0	0	0	0	0	0	0	0	0	0	0
4933406J08Rik	0	0	0	0	0	0	0	0	0	0	0	0	0	0	0	0	0	0	0	0	0	0	0	0	0	0	0	0	0	0	0	0	0	0	0	0	0	0	0	0	0	0	0	0	0	0	0	0	0
4933406M09Rik	0	0	0	0	0	0	0	0	0	0	0	0	0	0	0	1	0	4	0	0	0	0	0	0	0	0	0	0	0	0	0	0	0	0	0	0	0	0	0	0	0	0	0	4	0	0	0	0	0
4933408B17Rik	0	7	0	5	1	6	0	11	0	30	6	2	7	15	0	11.98	50	3	8	4	0	10	0	5	0	8	1	0	18	7	0	1	1	9	10	2	7	0	10	29	2	14	7	31	0	2	2	4	3
4933409G03Rik	0	0	0	0	0	0	0	0	0	0	0	0	0	0	0	0	0	0	0	0	0	0	0	0	0	0	0	0	0	0	0	0	0	0	0	0	0	0	0	0	0	0	0	0	0	0	1	0	0
4933411G11Rik	0	0	0	0	0	0	0	0	0	0	0	0	0	0	0	0	0	0	0	0	0	0	0	0	0	0	0	0	0	0	0	0	0	0	0	0	0	0	0	0	0	0	0	0	0	0	0	0	0
4933411K16Rik	0	0	0	0	0	0	4	1	0	0	0	0	0	0	0	1	0	0	0	0	0	0	0	0	0	0	0	4	0	0	0	0	8	0	0	0	0	0	0	0	0	0	0	0	0	0	0	0	2
4933411K20Rik	0	1	44	91	65	113	48	85	93	64	147	190.75	69	117	58	90	50	98	108.98	80	73	71	59	70	83	83.94	85	61	77	134	54	42	73	64	115	73	121	1	98	183	159	105	98	129	160	126	126	95	140
4933412E24Rik	0	0	0	0	0	0	0	0	0	0	0	0	0	0	0	0	0	0	0	0	0	0	0	0	0	0	0	0	0	0	0	0	0	0	0	0	0	0	0	0	0	0	0	0	0	0	0	0	0
4933413G19Rik	0	0	0	6.13	0	0	0	0	0	0	0	0	0	0	0	0	0	0	0	4.07	0	0	0	0	0	0	0	0	0	0	0	0	0	0	0	0	0	0	0	0	5.24	0	0	0	2	0	0	0	0
4933415F23Rik	0	0	0	0	0	0	0	0	0	0	0	0	0	0	0	0	0	0	0	0	0	0	0	0	0	0	0	0	0	0	0	0	0	0	0	0	0	0	0	0	0	0	0	0	0	0	0	0	0
4933416C03Rik	0	0	0	0	0	0	0	0	0	0	0	0	0	0	0	0	0	0	0	0	0	0	0	0	0	1	0	0	0	0	0	0	0	0	0	0	0	0	0	0	0	0	0	0	0	0	0	0	0
4933417A18Rik	0	0	0	0	0	0	0	0	0	0	0	0	0	0	0	0	0	0	0	0	0	0	0	0	0	0	0	0	0	0	0	0	0	0	0	0	0	0	0	0	0	0	0	0	0	0	0	0	0
4933421I07Rik	0	0	0	0	0	0	0	0	0	0	0	0	0	0	0	0	0	0	0	0	0	0	0	0	0	0	0	0	0	0	0	0	0	0	0	0	0	0	0	0	0	0	0	0	0	0	0	0	0
4933422H20Rik	0	0	0	0	0	0	0	0	0	15	0	0	0	0	0	0	0	0	0	2	0	0	0	0	0	0	0	0	0	0	0	0	0	0	0	0	0	0	0	0	0	0	0	0	0	0	0	0	0
4933425L06Rik	0	0	0	0	0	0	0	0	0	0	0	0	0	0	0	0	0	0	0	0	0	0	0	0	0	0	0	0	0	0	0	0	0	0	0	0	0	0	0	0	0	0	0	0	0	0	0	0	0
4933426M11Rik	30	5	113	136	107	131	183.79	84	37	112	187	180	139	170	205	155	71	167	137	142	119	119	90	143	264	155	83	91	70	104	16	82	67	116.31	90	65	104	38.02	79	175	80	150	109	123	115	109.13	83	63	98
4933427D06Rik	0	0	0	3.93	0	0	0	0	0	0	0	0	0	0	0	0	0	0	0	0	0	0	0	0	0	6	0	1	0	0	0	0	0	0	0	0	0	0	0	0	0	0	0	0	0	0	0	0	0
4933427D14Rik	19	39	122	97	114	124	134	135	17	91	76	164	92	136.41	86	102	128	64	69	73	121	77	78	90	93	113	51	78	102	27	35	6	69	66	88	58	104	12	102	122	119	96	100	45	80	92	52	82	67
4933427G17Rik	0	0	0	1	0	0	0	0	0	0	0	0	0	0	0	0	0	0	0	0	0	0	0	0	0	0	0	0	0	0	1	0	0	0	0	0	0	0	0	0	0	0	0	0	0	0	0	0	0
4933430I17Rik	29	0	0	0	0	5	2	0	0	18	10	0	18	9	0	5	0	0	3	4	0	0	9	0	11	2	0	0	0	0	0	0	17	0	0	0	0	0	1	9	0	0	7	3	4	0	0	3	0
4933433C11Rik	0	0	0	0	0	0	0	0	0	0	0	0	0	0	0	0	0	0	0	0	0	0	0	0	0	0	0	0	0	0	0	0	0	0	0	0	0	0	0	0	0	0	0	0	0	0	0	0	0
4933434E20Rik	135	25	126.39	107	79	144	154	60	65	88	123	102	110	122	142	148	66	92	108	98	244	106.82	100.92	113	244	151.8	104	125	150	108	59	48	116	176	160	105	110.23	64	128	327	166.79	213	130	186.28	145	217	104	84	121.97
4933434I20Rik	0	0	0	0	0	0	0	0	0	0	0	0	0	0	0	0	0	0	0	0	0	0	0	0	0	0	0	0	0	0	0	0	0	0	0	0	0	0	0	0	0	0	0	0	0	0	0	0	0
4933436I01Rik	0	0	0	0	0	0	0	0	0	0	0	0	0	0	0	0	0	0	0	0	0	0	0	0	0	0	0	0	0	0	0	0	0	0	0	0	0	0	0	0	0	0	0	0	0	0	0	0	0
5031410I06Rik	0	0	0	0	0	0	0	0	0	0	0	0	0	0	0	0	0	0	0	0	0	0	0	0	0	0	0	0	0	0	0	0	0	0	0	0	0	0	0	0	0	0	0	0	0	0	0	0	0
5031414D18Rik	0	0	0	0	0	0	0	0	0	0	0	0	0	0	0	0	0	0	0	0	0	0	0	0	0	0	0	0	0	0	0	0	0	0	0	0	0	0	0	0	0	0	0	0	0	0	0	0	0
5031439G07Rik	295	1	150	213.75	177	300	266	209	39	190	284	392	217	288	177	273	226	225	298	199	129	225	217	189	436	253	271	226	210	227	71	96	229	297	248	137	281	38	171	297	334	318	218	210	220	154	159	157	199
5033411D12Rik	0	0	7	0	0	3	0	0	0	0	0	0	0	0	0	3	0	0	0	1	0	0	1	1	0	0	0	0	7	0	0	0	0	0	0	0	0	0	0	0	0	0	0	0	0	0	0	0	0
5330417C22Rik	0	0	0	0	0	0	0	0	0	0	0	4	0	0	0	0	0	0	0	0	0	0	0	0	0	0	0	0	0	0	0	0	0	0	0	0	0	0	0	0	0	0	0	0	0	0	0	0	0
5430401F13Rik	0	0	0	0	0	0	0	0	0	0	0	0	0	0	0	0	4	0	0	0	0	0	0	0	0	0	0	0	0	0	0	0	0	0	0	0	0	0	0	0	0	0	0	0	0	0	0	0	0
5430402E10Rik	0	0	0	0	0	0	0	0	0	0	0	0	0	0	0	0	0	0	0	0	0	0	0	0	0	0	0	0	0	0	0	0	0	0	0	0	0	0	0	0	0	0	0	0	0	0	0	0	0
5430419D17Rik	0	0	0	0	0	0	0	0	0	0	0	0	0	0	0	0	0	0	0	0	0	0	0	0	0	0	0	0	0	0	0	0	0	0	0	0	0	0	0	0	0	0	0	0	0	0	0	0	0
5430421N21Rik	0	0	0	0	0	0	0	0	0	0	0	0	0	0	0	0	0	0	0	0	0	0	2.99	0	0	0	0	0	0	0	0	0	0	0	0	0	0	0	0	0	0	0	0	0	0	0	0	0	0
5430427O19Rik	0	0.74	0	0	0.64	0	0	6.83	0	0	0	0	0	0	0	0	0	8	0	0	0	0	2	0	0	0	2	3	0	0	5.93	0	0	3.96	0	0	0	1	1.99	2.17	0	8.62	0	0	0	4.98	1.99	11	0
5430435G22Rik	80	0	10	13	5	2	13	0	0	14	6	11	9	27	9	17	14	0	2	4	11	3	6	1	13	0	14	6	0	4	0	0	3	1	0	10	6	0	0	8	0	7	14	0	5	5	0	0	2
5530400C23Rik	0	0	0	0	0	0	0	0	0	0	0	0	0	0	0	0	0	0	0	0	0	0	0	0	0	0	0	0	0	0	0	0	0	0	0	0	0	0	0	0	0	0	0	0	0	0	0	0	0
5730409E04Rik	34	46.5	21.61	15.2	6	11.19	44.22	15.55	0	21.92	17	19.01	31.22	10.5	6.01	12.79	9.13	20	21.5	5.57	21	12	10.04	6.13	8.02	19.61	6	9.23	5	20.06	0	0	16	11.05	6.09	8	3	0	10.07	11	22.85	20.18	17.21	16	20.24	31	40.93	21	14.05
5730455P16Rik	70.18	43.39	115.17	150.35	139.83	182.65	142.38	183.43	114.93	173.24	188.23	198.48	141.11	212.07	81.01	170.12	158.32	156.25	189.26	141.05	185.47	152.65	121.97	124.76	178.76	195.17	131.44	130.74	152.09	148.77	75.06	66.01	187.05	123	162.02	108.07	127.85	26.63	143.04	237.46	185.77	242.06	218.18	132.05	261.78	220.89	208.39	132.23	206.1
5730507C01Rik	20.17	34.81	118.71	113.72	72.19	145.59	87.42	134.41	44.25	71.92	129.57	117.78	98.57	140.85	67.28	132.4	98.99	134.45	128.17	151.77	127.73	136.39	115.75	96.55	309.51	124.99	132.9	146.73	155.44	214.22	106.06	48.67	167.19	71.32	191.11	139.39	97.77	0	136.15	243.9	164.29	219.62	137.13	183.07	205.21	122.59	137.82	80.22	136.58
5730508B09Rik	4	27	0	7	0	7	1	7	0	8	16	0	25	2	0	10	30	0	12	3	0	2	5	0	0	2	3	2	17	0	0	0	0	6	0	0	0	0	3	7	0	16	2	4	2	2	0	0	13
5730559C18Rik	43	0	61	115	91	67	111	97	33	76	177	113	195	116	139	84	101	90	68	118	128	98	101	67	234	135.02	83	71	90	114	117	69.01	100	94	82	55	66	22	92	244	135	174	126	135	107	134	71	77	118
5830403L16Rik	0	0	0	0	0	0	0	0	0	0	0	0	0	0	0	0	0	0	0	0	0	0	0	0	0	0	0	0	0	0	0	0	0	0	0	0	0	0	0	0	0	0	0	0	0	0	0	0	0
5830411N06Rik	0	0	0	0	0	0	0	0	0	0	0	0	0	0	0	0	0	0	0	0	0	0	0	0	0	0	0	0	0	0	0	0	0	0	0	0	0	0	0	0	0	0	0	0	0	0	0	0	0
5830415F09Rik	65	35	40	86	37	81	34	58	111	59	55.88	94	54	74	36	70	92	90	60	39.12	57	41	34	82.98	71	78	46	47	46	77	50	37	63	92	95	46	76	48	49	109	73	116	57	66	81	73	67	62	82
5830418K08Rik	17	94	243	503.95	474	610.56	574	586	113	297	695	707.46	459	652	551	588	517	571	701	602	484	476.31	527.98	509	707	642	776	758.88	624	777	195	346	673	248	819	505	694	58.65	586	655	935	917.02	554	627	816	614	478	357.91	617
5830473C10Rik	0	0	0	0	0	0	0	0	0	0	0	0	0	0	0	0	0	0	8	0	0	0	0	0	0	0	0	0	0	0	0	20	0	0	0	0	0	0	0	0	0	0	0	0	0	0	0	0	0
6030419C18Rik	0	0	0	0	4	2	15	0	0	0	0	7	1	4	21	1	0	1	0	8	0	10	0	4	0	9	1	1	1	6	0	0	9	0	0	4	15	5	9	5	2	14	2	0	4	11	0	0	6
6030458C11Rik	105.06	127.25	180.87	194.63	199.87	212.76	298.93	241.69	226.23	236.14	327.63	346.5	199.55	238.72	241.04	211.69	227.15	277.76	209.32	211.61	191.29	146.02	135.65	195.42	462.44	220.43	224.52	160.11	219.24	233.52	155.57	172.06	188.44	227.29	230.29	119.64	333.54	124.26	191.5	506.03	282.79	649.2	369.3	438.12	205.5	362.55	344.59	263.58	256.17
6030468B19Rik	0	0	0	0	0	0	0.72	0	0	0	0	0	0	0	0	1	0	1	0	0	0	0	0	0	0	5	0	0	0	0	0	0	0	0	0	0	0	0	0.24	0	0	0	0	0	0	0	0	0	0
6030498E09Rik	15	0	0	0	0	0	0	0	0	0	0	0	0	0	0	0	0	0	0	0	0	4	0	0	0	0	0	0	0	0	0	0	0	0	0	0	0	0	0	0	0	0	0	0	0	0	0	0	0
6330403A02Rik	0	0	0	0	0	0	0	0	0	0	0	0	0	0	0	0	0	0	0	0	0	0	0	0	10	2	8	0	0	0	0	0	0	0	5	0	0	0	0	0	0	0	0	0	1	8	0	0	0
6330408A02Rik	7	16	92	87	75	148	56	127	61	80	82	105	100	86	34	98	179	161	112	82	75	85	41	49	65	116	77	71	43	83	101	38	94	41	104	63	99	6	62	87	126	82	69	43	81	31	74	95	52
6330409D20Rik	0	0	0	0	0	0	0	0	0	0	0	0	0	0	0	0	0	0	0	0	0	0	0	0	0	0	0	0	0	2	0	0	0	0	0	0	0	0	0	0	0	0	0	0	0	0	0	0	0
6330416G13Rik	27	0	40	49	30	72	39	14	0	26	35	46	77	58	9	51	39	42	54	28	29	64	58	29	99	67	19	48	43	38	29	0	48	15	24	33	52	0	32	66	38	75	52	37	27	8	24	61	32
6430531B16Rik	0	0	0	0	1	5	1	2	0	15	0	1	0	0	0	2	0	0	0	0	0	0	4	0	0	0	0	0	0	1	0	0	0	0	0	5	0	0	0	0	0	0	0	9	0	0	0	0	0
6430548M08Rik	0	0	8	0	0	15	2	2.01	0	12	0	14.97	0	8	0	4	5	0	0	5	26	28	10	16.17	17	5	11	12	2	8	26	0	25	12	23	18	1	0	9	6	5	8	12	24	15	20	6	10	21
6430550D23Rik	0	0	0	0	1.97	0	1	0.98	30	0	0	0	0	0	0	0	0	0	0	0	0	0	0	0	0	0	0	0	3	0	0	0	2	0	0	0	0	0	0	0	0	0	0	0	3	0	0	0	0
6430571L13Rik	0	0	0	0	2	0	0	0	0	0	0	3	0	0	0	0	0	0	0	0	0	0	0	3	15	7	0	3	1	2	0	0	0	0	0	0	15	0	0	0	0	0	0	0	5	14	0	0	0
6430573F11Rik	0	0	0	0	0	0	0	4	0	0	0	1	0	1	0	1	0	8	0	1	0	11	0	5	0	1	2	0	0	0	0	0	4	0	6	5	0	0	5	0	5	23	5	0	1	6	22	6	0
6820408C15Rik	12	0	0	5	0	2	0	0	1	0	0	2	30	3	0	5	16	0	3	0	0	0	14	0	0	0	0	5	10	14	0	19	0	2	12	0	0	0	4	10	6	4	9	10	2	13	0	0	2
7420426K07Rik	0	0	0	0	0	0	0	0	0	0	0	0	0	0	0	0	0	0	0	0	0	0	0	0	0	0	0	0	0	0	0	0	0	0	0	0	0	0	0	0	0	0	0	0	0	0	0	0	0
7420461P10Rik	0	0	0	0	0	0	0	0	0	0	0	0	0	0	0	0	0	0	0	0	0	0	0	0	0	0	0	0	0	0	0	0	0	0	0	0	0	0	0	0	0	0	0	0	0	0	0	0	0
7530416G11Rik	0	0	0	0	0	0	0	0	0	0	0	0	0	0	0	0	0	0	0	0	0	0	0	0	0	0	0	0	4.71	0	0	0	0	0	0	0	0	0	0	0	0	0	0	0	0	0	0	0	0
8030411F24Rik	0	0	0	0	0	0	0	0	0	0	0	0	0	0	0	0	0	0	0	0	0	0	0	0	0	0	0	0	0	0	0	0	0	0	0	0	0	0	0	0	0	0	0	0	0	0	0	0	0
8030423J24Rik	0	0	0	0	0	0	0	0	0	0	0	0	0	0	0	0	0	0	0	0	0	0	0	0	0	0	0	0	0	0	0	0	0	0	0	0	0	0	0	0	0	0	0	0	0	0	0	0	0
8030462N17Rik	309	31	111	160	158	196	250	171	95	113	160	263.99	191.92	188	216	244	170	374	289	296	218	287	304	349	434	430	454	392	348	405.99	147	174	385	259	434	207	489	8	299.81	360.03	430	785	438	348	400	303	258	252	306
8430408G22Rik	0	0	0	0	0	0	0	0	0	0	0	0	0	0	0	0	0	0	0	0	0	0	0	0	0	0	0	0	0	0	0	0	0	0	0	0	0	0	0	0	0	0	0	0	0	0	0	0	0
8430419L09Rik	88	40.86	42	49	24	53	57	63	49	8.07	32	78	20	55	45	44	31.51	69	60	63	85.03	51	30	46	76	53	35	39	56.01	24	29	0	26	26.01	51	36	36	0	52	41	61	124	46	37	45	65.07	12	7	46
8430427H17Rik	43	72	114	162.71	126	208	243	186	107	112	334	229	205	198	133	190	138	201	230	171	124	162	159	142	344	219	158	124	145	202	51	35	147	114	211	95	201	75	188	278	236	391	189	173	144	219	143	104	123
9030025P20Rik	0	0	28.6	27.28	26.85	8.73	39.77	27.65	29.71	54.82	65.66	18.9	15.68	41.57	0	19.66	0	12.67	17.9	15.51	3.98	23.97	2.05	11.91	11.86	17.88	18.82	36.82	0	44.38	36.96	21.37	10.03	3.98	41.39	34.61	25	0	7.55	61.25	37.58	3.98	25.6	3.68	8.25	18.77	0	0	11.64
9030612E09Rik	0	0	0	0	0	0	0	4	0	0	0	0	0	3	0	1	0	0	0	0	0	0	0	0	0	0	0	0	0	0	5	0	0	0	0	1	1	0	1	0	2	0	7	0	1	0	0	0	0
9030617O03Rik	0	0	3	4	3	0	1	0	0	0	0	0	3	4	5	1	0	0	0	0	0	0	0	4	0	3	5	4	0	0	0	0	5	0	6	0	0	0	0	0	5	0	5.71	8	0	0	0	2	0
9030619P08Rik	0	0	0	0	0	0	0	0	0	0	0	0	0	0	0	0	0	0	0	0	0	0	0	0	17	0	0	0	0	0	0	0	0	0	0	0	0	0	0	0	0	0	0	0	0	6	0	0	0
9030624G23Rik	0	0	24.22	9.14	23.25	48.06	11.01	34.65	29	0	52.42	50.39	38.43	12.84	9.49	21.6	32.05	81.1	27.96	40.13	42.19	57.54	23.75	20.26	143.67	24.58	4.25	34.95	41.37	16.32	6	26.44	6.55	43.86	16.51	12.57	27.33	0	22.01	44.75	57.19	66.27	30.35	22.59	44.92	26.89	8.08	44.53	34.73
9030624J02Rik	203.59	99.36	159.72	256.13	144.49	274.47	271.05	122.52	71.03	131.07	255.38	287.06	289.52	309.5	325.13	245.07	191.45	288.06	185.02	192.25	217.83	175.32	149.16	209.98	330.03	267.56	192.19	241.57	240.9	261.63	126	144.35	225.01	129.2	266.75	140.4	216.04	7	193.3	189.01	296.16	343.42	211.31	271.35	273.94	157.17	176.51	174	249.18
9130008F23Rik	336	121	175	153	117	162	102	134	134	66	165	161	157	158	109	151	37	126.77	176	117.24	107	135.04	129.99	157.78	149.94	122	187	131	152	148	65	97	149	93.92	161	40	164	46	90.96	119	103	306	153	125.99	145	78	165	77.21	131
9130011E15Rik	58	58	48	49	63	68	125	82	0	51	84	92	121	116	35	117	95	75	113	132.97	252	62	102	86.99	151	114.69	100.8	96	92	149	46	24	92	91	104	62	162	12	97	80	158	264	107	104	127	124	94	48	120.97
9130019O22Rik	0	0	0	0	1.2	0	0	2.96	0	0	0	2.42	7.13	0	1.75	0	0	0	0	0	0	0	0	2.46	6.48	9.18	0	3.89	6.04	0	0	0	0	0	6.77	3.31	0	0	2.34	0	3.55	0	0	0	0	3.05	0	2.27	9.87
9130023H24Rik	0	0	15	4	4	0	6	12	7	9	0	9	0	8	0	11	0	1	12	10	24	0	17	7	6	11	7	6	14	15	0	0	0	15	12	4	0	18	10	20	14	69	17	33	11	34	9	28	32
9130204L05Rik	0	0	0	0	0	0	0	0	0	0	0	0	0	0	0	0	0	0	0	0	0	0	0	0	0	0	0	0	0	0	0	0	0	0	0	0	0	0	0	0	0	0	0	0	0	0	0	0	0
9130401M01Rik	548.42	92	196	342	193	273	222	215	229	272	373	285	299	307	200	328	378	342	285	287	263	306	241	304	442	458	216	275	325	307	354	151	285	410	310	209	243	99	296	537	507	488	330	256	397	347.92	299	288	268
9130409I23Rik	0	0	1.2	0	0	0	0	7.99	0	0	10.81	0	0	0	0	0	0	0	0	0	0	0	0	0	0	1	0	0	0	0	0	0	4	0	0	2.99	0	0	4.97	0	0	10.95	9	0	0	0	0	0	0
9230104L09Rik	0	0	0	0	0	0	0	0	0	0	0	0	0	0	0	0	0	0	0	0	0	0	0	0	0	0	0	0	0	0	0	0	0	0	0	0	0	0	0	0	0	0	0	0	0	0	0	0	0
9230110C19Rik	25	0.16	27.98	15.9	13.48	11	15.01	12.54	19.03	17.96	43.17	32	30.21	9.11	27.67	15.01	36.37	0	36.01	24.21	18.01	34	10	8	53	15	35.23	18	1.02	15.61	28.34	25	8.19	6.05	8.01	11.02	7.95	1	20.99	27.38	30.33	43.4	18.66	19.04	26.74	19.03	8.34	10	15.28
9230110F15Rik	0	0	0	0	0	0	0	0	0	0	0	0	0	0	0	0	0	0	0	0	0	0	0	0	0	0	0	0	0	0	0	0	0	0	0	0	0	0	0	0	0	0	0	0	0	0	0	0	0
9230112D13Rik	0	0	0	0	0	0	0	0	0	0	0	0	0	0	0	0	0	0	0	0	0	0	0	0	0	0	0	0	0	0	0	0	0	0	0	0	0	0	0	0	0	0	0	0	0	0	0	0	0
9330159F19Rik	0	31.27	27.98	57.05	49.98	31.28	49	52.03	24.17	68.98	74.79	114.2	34.13	52.01	68.25	40.6	49.04	53	55.95	48.01	62.99	74.19	24.08	57.36	88.09	38.84	39.03	47.03	32.72	55.01	19	0	41.91	46.8	72.11	25	31.02	2.94	49.41	45.75	64.03	46.02	12	56.1	38.01	23.54	3.11	29.08	38.81
9330182L06Rik	1	0	15	15	3	5	6	13	0	21	1	7	0	6	23	14	0	22	10	18	14	1	9	4	11	24	17	15	7	8	13	0	28	4	20	10	7	0	13	32	8	28	11	24	11	45	15	0	9
9330182O14Rik	0	0	0	0	0	0	0	0	0	0	0	0	0	0	0	0	0	0	0	0	0	0	0	0	0	0	0	0	0	0	0	0	0	0	0	0	0	0	0	0	0	0	0	0	0	0	0	0	0
9430007A20Rik	0	0	0	0	0	0	0	0	0	0	0	0	0	0	0	0	0	0	0	0	0	0	0	0	0	0	0	0	0	0	0	0	0	0	0	0	0	0	0	0	0	0	0	0	0	0	0	0	0
9430015G10Rik	75	37	49	76	56	85	56	74	53	45	58	76	33	59	44	78	138	132	91	46	154	94	49	75	146.05	84	67	65	76	77	59	27	36	58	25	39	61	1	65	129	76	144	61.39	65	95	73	57	63	56
9430016H08Rik	333	24	157	236	139	213	181	122	126	222	191	242	212	261	173	234	305	159	212	229	137	201	197	212	344	249	234	206	185	206	235	134	188	153	189	106	199	26	201	261	180	365	183	175	266	147	124	107	197
9430020K01Rik	203	78	404	490.19	469	589	782	538	330	270	900.13	734	477.92	624.3	590	511	323	521	572	482.89	252	335.99	387	387	615	492	349	411.98	353	389	200	236	322	189	275	188	256	53	303	213	442	552	217	210	310	289	200	130	325
9430023L20Rik	754	167	372	323	195.97	371	299	221	367	320	415	434	278	371	294	413	355	433	343	329	390	403	329	336	632	430	380	322	348	380	511	304	322	353	389	280	374	103	351	573	559	606	437	290	327	454	256	315	326
9430038I01Rik	240.24	11.61	107.33	65.02	60.88	83.11	69.32	80	47.44	73	90.05	121.04	73.67	104	74	111.32	82.03	153.13	101.06	91.4	10	100.18	56	81	156.09	83	138.04	62	101	118.93	107.45	49.01	115.07	83.82	115.26	91.03	122.99	10	70.01	123.77	99	173.08	79.99	112.13	93	57.86	82.02	67	62.03
9430069I07Rik	0	0	0	0	0	0	0	0	0	0	0	0	0	0	0	0	0	0	0	0	0	0	0	0	0	0	0	0	0	0	0	0	0	0	0	0	0	0	0	0	0	0	0	0	0	0	0	0	0
9530002B09Rik	0	0	0	0	0	0	0	0	0	0	0	0	0	0	0	0	0	0	0	0	0	0	0	0	0	0	0	0	0	0	0	0	0	0	0	0	0	0	0	0	0	0	0	0	0	0	0	0	0
9530003J23Rik	0	0	0	0	0	0	0	0	0	0	0	0	0	0	0	0	0	0	0	0	0	0	0	0	0	0	0	0	0	0	0	0	0	0	0	0	0	0	0	0	0	0	0	0	0	0	0	0	0
9530053A07Rik	16	0	21	15	11	25	27	30.94	0	67	15	12	15	27	2	28.42	43	5	1	7	2	7	20	10	49	12	1	16	14	36	6	33	4	35	14	20	0	11	9	14	22	9	0	8	20	4	1	19	18
9530068E07Rik	172	10	203	157	162	153	184	147	68	176	277	189	124	181	180	208	114	244	140	205	178	162	147	193	325	254	186	130	190	158	155	120	168	253	172	85	243	56	122	268	273.8	375	211	243	182	152	142	114	150
9530077C05Rik	1	0	0	0	1	0	0	5	21	0	4	3	4	1	20	6	0	0	0	7	0	0	0	2	0	2	0	2	0	6	0	0	12	0	0	0	0	0	4	13	4	13	0	7	3	14	0	0	0
9630033F20Rik	252	65	180	168	161	195	215	137	104	156	233	218	77	203	136	211	302	171	219	136.39	140	171	142	188	321.03	238	221	175	198	221	155	218	213	159	225	153	241.26	13	159	310	277	208	193	194	259	268.99	190	131	226
9830107B12Rik	0	1	0	1.38	0	0	0	0	0	0	0	2	0	0	0	0	0	0	0	1	0	0	2.98	0	0	0	0	0	0	0	0	0	0	1	4	11.14	0	0	0	0	0	0	0	2.1	0	0	0	0	0
9830147E19Rik	9.99	0	0	1.25	0	0	2.7	1.19	0	0	0	1.07	0	13.78	0	9.93	0.4	1.15	11.51	4.03	0	0	6.74	0	0	3.74	0	7.73	4.37	0	0	2.14	30.39	0	6.06	0	1.11	0	2.76	0	17.17	8.54	9.64	14.86	4.6	1.82	17.98	0	12.75
9930012K11Rik	109	55	119	86	46	91	72	73	49	84.9	51	86	41	62	41	45	77	42	45	44	12	43	34	23	62	46	34	61	37.93	26	8	45.72	71	47	54	46	62	25	88	85	73	69	69	82	69.11	28	25	68	50
9930013L23Rik	0	0	6	8	2	6	0	3	0	0	18	0	14	0	0	3	0	14	13	11	21	9	17	5	0	9	6	2	8	13	0	0	11	0	2	2	6	0	0	0	2	4	9	8	6	0	12	0	0
9930021J03Rik	26	133	84	152	184	267	194	123	108	211	232	243	142	212	239	174	216	191	222	211	191	164	174.02	162	303.66	238	185	167	128	270	96	118	186	103	207	85	201	45	181	188	171	332	143	147	209	149	105	81	143
9930111J21Rik1	0	39.93	12.05	15.41	14.42	27.88	22.56	7.06	36.27	21	1	21.07	26.76	7	37	17.36	67.62	16	15	10.93	0	9	13	22.84	7.57	18.91	15.49	19.18	22.93	5	1	21	18	0	11.99	28.63	14.63	0	6.82	38.36	11.99	15.93	16	7.83	26.92	1.01	10	9.99	15.43
9930111J21Rik2	0	0	0	0	0	0	0	0	0	0	0	0	0	0	0	0	0	0	0	0	0	0	0	0	0	0	0	0	0	0	0	0	0	0	0	0	0	0	0	0	0	0	0	0	0	0	0	0	0
A130010J15Rik	204	22.14	140.34	99.98	90.72	96.43	163.05	76.93	112.55	84.54	112.26	217.82	129.93	74.2	123.57	94.15	73.94	89.08	78.27	116.07	98.41	117.01	69.17	116.16	219.79	89.36	140.47	64.22	166.13	68.13	81.46	96.08	115.93	118.26	170.4	76.92	113.86	28.08	157.23	285.52	197.03	406.72	176.16	300.85	178.01	235.05	247.83	117.47	154.22
A1bg	0	0	0	0	0	0	0	0	0	0	0	0	0	0	0	0	0	0	0	0	0	0	0	0	0	0	0	0	0	0	0	0	0	0	0	0	0	0	0	0	0	0	0	0	0	0	0	0	0
A1cf	0	0	0	0	0	0	0	0	0	0	0	0	0	0	0	0	0	0	0	0	0	0	0	0	0	0	0	0	0	0	0	0	0	0	0	0	0	0	0	0	0	0	0	0	0	0	0	0	0
A230046K03Rik	297.47	190.38	558.54	639.17	601.3	822.56	935.62	658.49	424.68	352.71	886.95	1049.58	711.24	974.89	830.49	697.73	472.6	977.23	722.11	701.49	509.03	661.23	511.32	662.57	1161.59	783.63	730.39	674.69	783.44	762.7	289.93	461.65	581.67	408.59	824.54	552.39	775.72	19.56	753.14	705.92	759.21	1075.05	821.02	727.92	866.11	651.64	557.43	384.56	729.44
A230050P20Rik	15	19.42	61.09	72.15	74.98	78.06	30.15	61.02	90.99	80	88.49	132	73	85.06	42	87	95.03	42.1	47	51.05	57	69.1	40.05	86	65.96	73	49	52	36	57.35	71.19	13	58.06	27.94	55.88	39.03	19.01	0	54.01	9.65	61.19	47.88	24.5	31.01	25.02	13.02	29.16	7.05	10
A230065H16Rik	0	0	0	0	0	0	0	0	0	0	0	0	0	0	0	0	0	0	0	0	0	0	0	0	0	0	0	0	0	0	0	0	0	0	0	0	0	0	1	0	0	0	0	0	0	0	0	0	0
A2m	1	0	0	0	2	0	0	7	0	12	0	6	0	15	0	5	0	0	6	1	43	3	8	4	0	4	14	0	6	0	0	0	0	5	2	0	0	0	0	0	0	0	0	7	2	12	0	0	9
A330021E22Rik	0	0	5	11	5	4	30	6	0	14	28	9	39.92	19	6	12	30	12	4	19	0	8	7	8	5	18	4	17	5	0	0	10	23	23	17	5	15	0	13	21	12	9	11	10	8	0	0	0	3
A330050F15Rik	0	0	0	0	1	0	0	0	0	0	0	0	0	0	0	0	0	0	0	0	0	0	0	0	0	0	0	0	0	0	0	0	0	0	0	0	0	0	0	3	0	0	0	0	0	0	0	0	0
A330070K13Rik	0	0	0	0	0	0	0	0	0	0	0	0	0	0	0	0	0	0	0	0	0	0	0	0	0	0	0	0	0	0	0	0	0	0	0	0	0	0	0	0	0	0	0	0	0	0	0	0	0
A3galt2	0	0	0	6	0	0	0	0	0	0	6	0	0	8	0	0	0	0	3	5	0	11	4	1	0	4	0	0	3	0	0	0	0	0	0	0	0	0	8	0	0	23	0	0	0	0	0	0	0
A430005L14Rik	246	111	217	230	160	226	197	190	222	121	232.01	197	166	268	92	221	211	124	149	203	134	227	179	207	401	268	184	190	157.5	227	151	33	242	230	212	147	211	149	246	336	261	309	279	239	321	133	239	247	255
A430033K04Rik	0	115.65	126.47	79.38	81.17	54.28	38.36	61.7	178.1	211.79	50.37	135.08	68.29	64.85	116.61	34.96	70.57	33.06	98.43	28.89	57.67	28	33.14	45.87	126.53	23.45	65.56	56.98	54.35	134.88	153.63	122.98	90.62	24.85	46.02	67.8	55.84	31.66	59.07	145.49	85.52	101.42	66.55	105.93	73.06	127.17	52.93	130.2	86.97
A430078G23Rik	0	4.48	17.21	8.8	1.89	22.99	9.84	16.2	1.01	19.41	22.85	14.12	11.83	12.26	15.04	9.05	19.34	20.77	23.04	14.83	14.01	17.06	16.98	14.23	47.45	14.43	15.15	14.16	10.2	2	0	18.93	14.05	1.05	22.06	4.02	17.03	1.03	26.45	50.84	25.82	18.07	23.73	25.74	22.17	4.02	36.95	5.02	23.85
A430105I19Rik	0	10	16.01	9	7	15.02	2	17	12	15	11	10	15.01	11	12.02	11	0	0	0	8	22	0	13	10	12	7	2	4	0	1	0	0	1	1	8	0	17.97	0	8	15.01	5	5	3	2	7	7	15	5	8
A4galt	0	1.04	13.31	12.27	16.11	21.06	12.35	30.33	0	0	73.99	7.16	28.36	19.71	21.14	14.18	26.53	6.02	21.7	5.05	23.09	3.01	15.2	10.1	7.07	5.04	20.68	9.45	9.08	18	2.01	0	7.14	0.96	4.01	5.45	16.07	0	20.04	11.3	15.07	24.8	9.03	25.16	6.06	18.17	4.43	4.01	16.09
A4gnt	0	0	0	0	0	0	0	0	0	0	0	0	0	0	0	0	0	0	0	0	0	0	0	0	0	0	0	2	0	0	0	0	0	0	0	0	0	0	0	0	0	0	0	0	0	0	0	0	0
A530016L24Rik	0	0	0	0	0	0	0	0	0	0	0	0	0	0	0	0	0	0	0	0	0	0	0	0	0	0	0	0	0	0	0	0	0	0	0	0	0	0	0	0	0	0	0	0	0	0	0	0	0
A530032D15Rik	0	0	0	0	0	0	0	0	0	0	0	0	0	0	12	0	0	0	0	0	0	0	0	0	0	0	0	0	0	0	0	0	0	0	0	0	0	0	0	0	0	0	0	0	0	0	0	0	0
A530054K11Rik	39.02	2	16.08	49.57	81.08	65.88	66.35	104.14	6.39	14.99	99.77	119.3	110.98	79.7	124.28	105.62	39.68	72.77	104.62	156.07	122.12	60.4	81.71	90.97	200.91	103.19	106.11	175.65	130.87	250.26	120.46	79.69	129.4	35.6	104.12	81.26	62.13	0	98.85	83.7	83.69	159.85	131.9	113.45	105.07	54.94	97.72	41.82	126.54
A530064D06Rik	0	0	1	0	2	1	0	0	4	0	1	4.99	0	0	0	2	0	0	0	0	1.04	0	0	3.24	0	0	6.6	0	14.31	0.99	0	0	0	0	0	0	0	0	4.91	17	15	0	0	7.9	4.48	0.99	0.87	0	1.04
A530099J19Rik	0	0	0	0	0	0	0	0	0	0	0	0	0	0	0	0	0	0	0	0	0	0	0	0	0	0	0	0	0	0	0	0	0	0	0	0	0	0	0	0	0	0	0	0	0	0	0	0	0
A630001G21Rik	0	0	0	0	1	0	0	3	0	0	0	0	0	0	0	0	0	0	10	0	0	7	3	0	0	0	0	0	0	1	0	0	1	2	0	1	0	0	1	6	3	0	0	0	2	4	0	0	0
A630007B06Rik	53	24	84	126	102	215	292	201	13	64	111	192	153	184	188	138.27	106	158	167	184	86	169	153	127	155.95	144	180	116	119	206	127	76	238.13	93	226	138	201	22	156	140	290.07	338	280	182	199	202	169	117	151
A630023A22Rik	0	0	0	0	0	0	0	0	0	0	0	0	0	0	0	0	0	0	0	0	0	0	0	0	0	0	0	0	0	0	0	0	0	0	0	0	0	0	0	0	0	0	0	0	0	0	0	0	0
A630033H20Rik	0	0	0	1.67	0	0	0	0	3.71	0	0	0	0	1.51	0	2.89	0	0	0	0	0	0	0	2.42	0	3	0.33	0	0	0	0	0	0	0	0	0	0	0	0	0	3.54	0	0	0.97	0	6.01	0	0	0
A630073D07Rik	0	0	0	0	0	0	0	0	0	0	0	0	0	0	0	0	0	0	0	0	0	0	0	0	0	0	0	0	0	0	0	0	0	0	0	0	0	0	0	0	0	0	0	0	0	0	0	0	0
A630076J17Rik	0	0	0	0	0	0	0	0	0	0	0	0	0	0	0	0	0	0	0	0	0	0	0	0	0	0	0	0	0	0	0	0	0	0	0	0	0	0	0	0	0	0	0	0	0	0	0	0	0
A630095E13Rik	0	0	0	0	0	0	0	0	0	0	0	0	0	0	0	0	0	0	0	0	0	0	0	0	0	0	0	2	0	0	0	0	0	0	0	0	0	0	0	0	0	0	0	0	0	0	0	0	0
A630095N17Rik	0	0	0	0	0	0	0	0	0	0	0	0	0	0	0	0	0	0	0	3	0	0	0	0	0	0	0	0	0	0	0	0	0	0	0	0	0	0	0	0	0	0	0	0	0	0	0	0	0
A730017C20Rik	32	0	0	0	4	4	0	1	0	7	0	0	10	11	7	3	0	8	0	0	0	0	0	0	14.11	0	3	5	0	12	0	0	6	15	3	0	15	4	4	12	5	13	7	10	4	7	0	0	2
A830010M20Rik	1	0	18	16	35	25	20	26	1	13	26	53	59	27	32	25	17	26	19	22	1	25	4	16	5	13	21	7	1	28	0	0	16	15	17	6	0	6	21	44	14	20	27	17	23	15	20	18	23
A830018L16Rik	37	0	23	4.05	8.06	8	8	22.22	22.37	14.81	0	14.53	13	13	0	5.03	0	12.1	4.03	3.04	22	0	5	7.91	27.03	13.02	5.02	12.96	15.21	16	0	16.19	23.02	11.04	11.02	3	0	0	7	33.49	26.61	17.56	24.01	7.17	20.44	11.07	9	3.11	19.91
A830080D01Rik	174	37	111	91	117	204	145	120	54	146	202	296	210	246.97	112	153	183	231	187	215	253	213	182	199	298.42	218	229	229	217	235	124	79	276	101	202	164.93	225	8	172	322	211	496	249	267.95	186.01	198	140	153	145
A930009A15Rik	0	0	0	0	0	0	0	0	0	0	0	0	0	0	0	0	0	0	0	0	0	0	0	0	0	0	0	0	0	0	0	0	0	0	0	0	0	0	0	0	0	0	0	0	0	0	0	0	0
A930018P22Rik	0	0	0	0	0	0	0	0	0	0	0	0	0	0	0	0	0	0	0	0	0	0	0	0	0	0	0	0	0	0	0	0	0	0	0	0	0	0	0	0	0	0	0	0	0	0	0	0	0
AA415398	0	0	0	1	0	0	0	0	0	12	0	0	0	0	0	4	0	0	1	0	0	2	0	4	0	4	0	0	0	0	0	0	6	0	0	0	0	0	3	8	0	7	1	3	1	0	0	16	0
AA467197	0	0	0	0	0	0	0	0	0	0	0	0	0	0	0	0	0	0	0	0	0	11	0	1	0	0	0	0	0	0	0	0	0	1	0	0	0	0	0	0	0	0	0	0	0	0	0	0	0
AA792892	0	0	0	0	0	0	0	0	0	0	0	0	0	0	0	0	0	0	0	0	0	0	0	0	0	0	0	0	0	0	0	0	0	0	0	0	0	0	0	0	0	0	0	0	0	0	0	0	0
AA986860	0	0	4	4	3	6	4	3	0	0	7	12	0	10	13	8.97	0	0	7	5	0	1	2	5	0	3	2	3	2	12	0	2	11	3	16	8	0	0	2	0	11	10	1	0	0	0	0	9	0
AA987161	22	0	10.87	93.42	74.45	88.98	121.12	62.49	13.82	50.97	197.93	96.49	67.04	145.33	136.3	157.03	54.19	96.15	184.64	114.57	62.4	138.28	85.14	138.9	131.63	130.6	216.57	101.28	103	146.23	63.08	151.21	107.83	74.51	209.75	79.14	154.37	14	107.44	155.99	113.77	219.7	124.67	127.83	175.08	133.46	113.79	73.97	156.79
AB099516	0	5.64	0	0	0	0	0	0	0	0	0	0	0	0	8.57	0	0	0	0	0	0	0	0	0	0	0	0	0	0	0	0	0	0	0	0	0	0	6.76	0	0	0	0	0	0	0	0	0	0	0
AB124611	0	0	0	0	0	0	0	0	0	0	0	0	0	0	0	0	0	0	0	0	0	0	0	0	0	0	0	0	0	0	0	0	0	0	0	2.59	0	0	0	0	0	0	0	0	0	0	0	0	0
AC110575.1	0	0	0	0	0	0	0	0	0	0	0	0	0	0	0	0	0	0	0	0	0	0	0	0	0	0	0	0	0	0	0	0	0	0	0	0	0	0	0	0	0	0	0	0	0	0	0	0	0.6
ACE3	0	0	0	0	0	0	0	0	0	0	0	0	0	0	0	0	0	0	0	0	0	0	0	0	0	0	0	0	0	0	0	0	0	0	0	0	0	0	0	0	0	0	0	0	0	0	0	0	0
AF067061	0	0	0	0	0	0	0	0	0	0	0	0	0	0	0	0	0	0	0	0	0	0	0	0	0	0	0	0	0	0	0	1	0	0	0	0	0	0	0	0	0	0	0	0	0	0	0	0	0
AF067063	0	0	0	0	0	0	0	0	0	0	0	0	0	0	0	0	0	0	0	0	0	0	0	0	0	0	0	0	0	0	0	0	0	0	0	0	0	0	0	0	0	0	0	0	0	0	0	0	0
AF251705	0	0	0	0	0	0	0	0	0	0	0	0	0	0	0	0	0	0	0	0	0	0	0	0	0	0	0	0	0	0	0	0	0	0	0	0	0	0	0	0	0	0	0	0	0	0	0	0	0
AF366264	0	0	1	0	0	6	0	0	0	0	0	2	1.22	10	0	0	0	0	0	0	0	0	0	1.2	0	1.33	1	4	0	0	24.99	0	2.61	0	5	0	14	0	5	7	3.61	13	9	0	2	0	0	6	1.33
AF529169	0	0	0	0	0	0	0	0	0	0	0	0	0	0	0	0	0	0	0	0	0	0	0	1	0	1	0	0	3	0	0	0	0	0	0	0	0	0	0	0	0	10	0	0	1	0	2	0	5
AI118078	0	0	0	0	1	4	8	0	8	0	2	0	0	0	0	3	0	0	0	0	0	0	0	0	6	0	0	0	0	0	0	0	7	0	0	4	0	0	0	0	6	0	0	0	0	0	0	0	1
AI182371	0	0	0	0	3	0	0	0	0	7	0	0	0	0	0	0	0	0	4	3	0	0	0	0	0	0	0	0	0	0	0	0	0	0	0	1	0	0	0	0	0	0	0	0	0	0	0	0	1
AI314180	419	316	1088	1349	1229	1541	1512	1216	929	1122	1830	2463	1568	1849.27	1263	1581	1976	1417	1632	1440.99	1172	1256	1064	1266	2020	1612.8	1499	1440	1331.08	1891	1329	794	1549	866.76	1595	927.3	1441.76	98	1481	1834.96	1899	2179	1477	1565	1739	1525.98	1207	1074	1654
AI317395	53	0	0.46	12.36	3.24	4.68	18.48	1.74	21	0	0	8.54	0	21.62	16.97	11.75	10	0	18	1.53	0	0	3.02	3.42	0	0	0	4.06	0	0	0	0	10	0	0	0	0	0	11.54	14.9	3.09	6.99	23.22	9.24	0	0	0	0	4.34
AI413582	2	98	81	165.36	97	169.17	102	3	20	126	198.97	191.11	114.36	134.49	56.3	133.08	0	11	47.5	88	68	38.93	43.13	63	198	50.09	24	46	88.97	22	0	1	1	12	66	11	0	0	53.95	214	87.29	156.01	95	81.33	146.75	54.63	27	1	104.99
AI429214	0	0	5	5	1	0	13	2	15	0	0	1	0	1	0	2	0	0	0	0	0	1	0	0	0	0	0	4	0	0	0	0	3	4	0	1	24	0	0	16	15	5	6	8	9	0	4	6	10
AI462493	203	49	137	99	56	83	54	52	46	41	70	99	73	92	30	108	197	81	61	104	54	86	108	106	138	142	73	64	117	124	109	60	132	136	118	96	93	120	139	166	196	228	134	101	166	96	124	96	107
AI464131	0	0	0	12.06	22.46	17	17.06	14.1	0	0	10.6	46.17	0	19.25	0	17.1	5.07	0	27.55	10.24	12.47	8.23	15	8.08	11.07	23.08	20.05	8.04	24.07	8	42.01	0	6	12.04	39	12.03	8.15	10	44.57	13.36	30.23	4	10.01	26.01	59.34	22	0	16	6
AI467606	0	0	5	0	3	0	0	3	0	0	0	0	0	3	0	1	0	0	0	3	16	0	0	0	11	0	0	0	0	4	0	0	0	0	4	0	0	0	0	0	0	0	3	0	2	0	0	0	0
AI593442	0	0	0	0	0	0	0	0	0	0	0	0	0	0	0	0	0	0	0	0	0	0	0	0	0	0	0	0	0	0	0	0	0	0	0	0	0	0	0	0	0	0	1	0	0	0	0	0	0
AI597468	152.76	15.42	136	147.87	96.11	123.3	136.22	123.69	178.4	138.06	233.97	165.25	131.3	132.8	158.38	131.62	226.61	240.34	193.01	113.53	139.09	198.95	84.08	161.3	313.25	184.97	240.64	141.53	174.35	178	197.46	303.32	176.86	173.17	165.28	82.67	260.16	32.16	123.7	278.53	178.02	436.57	211.03	199.64	143.29	112.71	183.34	109.6	130.36
AI597479	194	121	292	313	314	341	368	281	315	291	367	478	340	278	296	302	250	366	279	237	242	166	164	190	513	325	274	192	298	247	99	65	180	210	239	144	276	29	220	423	394	601	279	395	357	362	300	217	303
AI607873	0	0	0	0	0	0	0	0	0	0	0	0	0	11.8	0	0	0	0	0	0	0	0	0	0	0	0	0	0	0	0	0	0	0	0	0	0	0	0	1	0	0	0	0	0	0	0	3.24	0	0
AI661453	40	10	96	86	51	96	43	67	59	159	133	140	85	110	89	118	34	103	80	67	52	29	43	68	96	63	37	37	33	23	45	25	36	51	53	12	2	25	27	28	19	38	33	31	24	20	16	7	32
AI747448	0	0	6	9	6	8	4	13	0	21	0	8	0	5	19	3	0	0	7	0	0	0	3	0	0	0	0	0	1	5	0	0	10	6	7	1	0	0	9	15	5	0	0	7	4	6	7	0	0
AI836003	0	0	2	2	0	0	4	0	0	0	0	0	0	0	10	0	0	0	0	0	0	0	0	0	0	0	0	0	5	0	0	0	0	0	1	0	0	0	1	30	0	2	0	3	2	6	0	6	5
AI837181	36	20	80	57	33	34	67	42.52	63	30	54	71	50	54	74	55	32	47	28	41	50.69	39	37	53	96	41	31	63	40	39	2	32	35	26	31	22	38	10	56	83	47	112	42	100	77.02	47	44	13	51
AI846148	25	25	88	141	86	138	123	61	41	128	96	132	129	184	129	198	160	111	155	126	196	110	144	141	235	225	120	152	95	158	110	93	127	173	157	111	121	134	131	179	153	203	127	143	147	111	67	89	136
AI848285	0	0	4	3	4	3	0	0	0	0	0	13	0	7	0	1	1	0	2	4	0	2	0	8	0	2	4	0	1	0	0	0	0	0	1	0	5	0	13	3	2	0	6	1	3	0	0	0	0
AI987944	52.35	0	84.67	55.38	76.81	78.12	61.06	69.57	41.14	36.39	42.33	111.9	113.6	61.36	34.51	53.15	104.44	38.32	32.07	64.59	27.33	73.36	35.03	38.85	108.1	41.92	42.33	38.05	48.56	109.44	138.45	53.32	121.95	24.9	65.53	30.5	69.45	0	92.93	108.33	86.77	106.62	71.22	91.67	69.83	83.5	74.93	95.2	86.58
AK010878	530.28	86.65	336.2	444.49	335.21	519.11	367.78	298.76	201.11	414.03	722.46	594.51	597.82	562.78	408.18	483.57	265.22	458.14	483.26	424.57	324.82	467.22	407.49	395.12	606.25	557.67	480.13	334.95	338.33	410.6	399.88	189.96	382.06	313.03	499.25	229.28	397.15	94.06	329.17	589.57	580.3	725.87	459.26	484.92	513.18	451.44	387.95	297.74	427.54
AK129341	0	1	50	82	42	77	44	72	20	39	93	106	41	81	32	29	72	41	51	93	0	63	37	48	39	42	64	43	49	48	51	28	32	15	62	39	64	0	56	74	44	110	53	37	95	77	48	22	93
ATF7	0	1	15.85	9.36	3.43	8.05	7	8	0.91	1	20.01	13.73	0	6.81	7.02	5	2	3	9.5	9	0	1	18	10	0	5	5	5	10.78	27	15.92	0	0	2	0	9	18.08	2	7	8.13	25.39	15	16	8	14	12.38	5	7	13
AU018091	2	12.08	41	58	39	35.11	55	37	58.08	35.14	46	96.34	35	47.04	51	43.3	69.19	37.14	55	28.18	30.02	28.96	32.1	18	50	49.08	37.38	16	47	36	31	27	30	8.05	41	9	51.14	7	19	44.14	34.1	45.22	31	19	18	27.04	10.65	9	9.02
AU019823	313	16	246	288	254	350	363	297	386.08	264	477	557.99	382	411.41	335	374	404.99	732	468	473.56	486.22	428	289	382.1	681.25	489.98	522	445	484	489	264	390	571.45	411	592	271.99	502	64	354	704	604.02	912	455	438	416	505	433	179	322
AU021092	0	0	0	0	0	0	0	0	0	0	0	0	0	0	0	0	0	0	0	0	0	3	0	0	0	0	0	0	0	0	0	0	0	0	0	0	0	0	0	0	0	0	0	0	0	0	0	0	1
AU022252	187.27	128.73	195.77	312.71	223.23	282.27	246.45	247.03	184.75	293.11	458.7	411.88	324.67	328.34	270.36	324.66	354.55	359.22	424.68	342.3	296.57	249.41	271.87	272.33	740.07	382.07	358.84	301.4	283.79	240.99	138.7	208.01	239.47	493.09	343.96	230.9	404.62	248.03	295.6	482.43	438.4	699.57	288.62	375.01	362.85	401.8	312.15	187.59	291.86
AU022751	0	0	0	0	0	0	0	0	0	0	0	0	0	0	0	0	0	0	1	0	0	0	0	0	1	0	0	0	2	0	0	14	0	0	0	0	0	0	4	0	0	0	0	0	0	0	0	0	0
AU023871	0	0	0	0	2	0	0	2	0	0	0	0	0	15	0	2	0	0	0	0	0	0	0	0	0	0	0	0	0	0	0	0	0	0	0	0	0	0	0	0	0	13	2	0	0	0	0	0	0
AU040320	28	0	73	113	75.48	110	131	112	13	76	108	155	70	146	109	98	56	130	138	88	74	97	126	97	81	108	81	93	112	77	47	27	40	39	89	60	69	32	83	78	127	131	44	57	98	44	95	49	87
AU041133	0	0	0	0	2.97	1	7.58	3.09	0	12.05	0	7.22	12.41	2.86	3.68	3.03	0	0	25.22	6.11	0	9.2	5.15	2.36	1.2	0	7.98	0.41	7.43	0	0	0	1.87	0	11.53	9.87	17	0	2.72	5.07	7.14	0	0	8.78	7.24	0.3	0	1.9	9.37
AV320801	0	0	0	0	0	0	0	0	0	0	0	0	0	0	0	0	0	0	0	0	0	0	0	0	0	0	0	0	0	0	0	0	0	0	0	0	0	0	0	0	0	0	0	0	0	0	0	0	0
AW112010	0	0	0	0	1	0	0	3	0	0	0	0	0	0	0	0	0	0	0	0	0	0	0	0	0	0	0	0	0	0	0	0	0	0	0	0	0	0	0	0	0	0	0	0	0	0	0	0	0
AW146154	42.98	17	60.34	83.95	49.72	68.54	56.6	55.93	26.69	70.27	130.23	71.49	18.43	69.34	57.34	63.09	78.43	70	67.67	51.81	13.27	70.08	27.83	69.23	108.92	72.67	46.9	103.1	36.18	44.45	37.28	43.23	110.54	76.92	85.46	47.39	56.92	6	92.41	93.55	80.66	81.06	99.49	73.68	69.45	52.61	63.47	63.4	68.97
AW209491	300	35	245	213	166	203	193	198	129	59	223	202	171	215	140	170	151	119	159	172	105	126	124	178	210	183	113	178	162	270	107	101	177	88	287	172	220	28	187	393	275	379	288	222	280	218	250	205	266
AW549877	79	16	134	164	141	186	186	108	88	111	180	223	106	133	185	169	86	214	160	185	153	149	105	203	270	149	178	143	187	144	37	129	107	94	260	85	172	16	169.83	176	184	300	191	233.32	233	274	97	112	150
AW551984	0	0	8	7	8	7	1	7	0	0	3	6	15	0	17	4.01	0	0	0	6.01	0	1	0	4	0	16	17	3	1	0	0	1	2	3	9	10	8	0	6	4	16	10	13.05	12	12	21	16	7	23
AW554918	39	12	24	39	46	33	57	57	0	31.99	55	67	26	62	53	59	2	112	69	44	36	43	62	59	46	55	50.69	46	56	57	21	2	22	14	69	31	75	0	30	18	53	65	32	33	54	43	40	22	55
AY074887	0	4.44	0	0	0	0	0	0	0	0	0	0	0	0	0	0	0	0	0	1.03	0	0	0	0	4.45	0	0	0	0	0	11.8	0	2.88	0	0	0	0	0	0	12.2	0	0	0	0	0	0	0	0	0
AY358078	0	0	0	0	2.03	0	0	0	0	0	0	0	0	0	0	3.05	0	0	0	0	0	0	0	0	0	0	0	1.04	0	0	0	0	0	0	0	0	0	0	0	0	0	0	0.98	0	1.03	0	12.04	0	2.1
AY761184	0	0	0	0	0	0	0	0	0	0	0	0	0	0	0	0	0	0	0	0	0	0	0	0	0	0	0	0	0	0	0	0	0	0	0	0	0	0	0	0	0	0	0	0	0	0	0	0	0
AY761185	0	0	0	0	0	0	0	0	0	0	0	0	0	0	0	0	0	0	0	0	0	0	0	0	0	0	0	0	0	0	0	0	0	0	0	0	0	0	0	0	0	0	0	0	0	0	0	0	0
Aaas	151	30	239	279	227.91	304	324.04	236	272	270	264	325	209	315	231	293	210	225	231	249	183	267	243	302	380.25	304	228	246.89	214	201	223	29	248	165	184	117	203	64	185.56	363	270.01	344	168	274	315	165	196	132	266
Aacs	256	129	201.1	257	202	349	255	268	191	392.13	409	459	230	366	178	351	446	390	381	389	343	338	296	447	850.07	523	529	523	443	592	460	245	578	465	619.01	348.98	647	172	456	700	600	1005	467	538	657.97	508	420	407	518
Aadac	0	0	0	0	0	0	0	6	0	0	0	0	0	0	0	0	0	0	0	0	0	0	0	1	0	1	0	2	0	0	0	0	0	0	9	0	0	0	2	0	0	0	0	0	2	0	0	3	0
Aadacl2	0	0	0	0	0	0	0	0	0	0	0	0	0	0	0	0	0	0	0	0	0	0	0	0	0	0	0	0	0	0	0	0	0	0	0	0	0	0	0	0	0	0	0	0	0	0	0	0	0
Aadacl3	0	0	0	0	0	0	0	0	0	0	0	0	0	0	0	0	0	0	0	0	0	0	0	0	0	0	0	0	0	0	0	0	0	0	0	0	0	0	0	0	0	0	0	0	0	0	0	0	0
Aadat	0	0	8	9	10	0	12	11	0	0	18	20	14	1	0	17	20	3	11	9	0	15	8	0	1	4	18	4	6	6	0	0	21	0	14	7	0	0	3	17	19	32	4	21	10	4	7	0	4
Aaed1	17	0	22	55	28	51	19	16	30.99	8	31	40	30	47	26	42	15	19	26	23	136	49	53	47	66	39	42	29	43	29	56	24	59	8	44.4	26	35	0	32	37	38	89	33	31.76	36	45	36	41	56
Aagab	375	94	367	489	364	577	507	378	462	412	702	657	497	455	426	566	503	327	522	580	386	416	399	518	793	649	572	568	396	542	463	137	498	566	557	379	568	110	529	989.98	667	942	570	531.1	714	476	480	461	463
Aak1	0	10	11	34	41	37	45	48	15	9	49	66	26	56	14	38	18	40	22	43	27	18	38	48	56	54	49	35	25	100	14	80	40	75	83	32	26	9	58	35	35	81	37	41	85	62	42	34	53
Aamdc	54	0	15	13	8	22	1	18	14	50	46	45	17	3	8	18	7	7	33	31	26	31	7	14	43	27	31	18	31	10	45	0	27	14	29	6	32	0	18	88	27	47	28	18	29	54	19	23	12
Aamp	1796	250	1263	1382	1008	1610	1044	1342	682.01	1205	1185	1533	1283.02	1591	946	1423.97	1633	1158	1262	1740	1133.42	1172	1109	1692	2047	2091	1169	1440	1265.04	1428	1457	751	1869	1702	1814	1241.94	1538	743	1668	1701	2807.95	2678	1603	1507	2176.98	1785	1395	1127	1392
Aanat	0	0	0	0	0	0	0	0	0	0	0	0	0	0	0	0	0	0	0	0	0	0	0	0	0	0	0	0	0	0	0	0	0	0	0	0	0	0	0	0	0	0	0	0	0	0	0	0	0
Aar2	234	42	133	186	105	108	240	121	180.21	111	330	262	89	168	164	215	214	181	208	210	213	166	177	143	423	215	189	178	195	222	257	127	187	172	180.98	76	200	8.54	166	302	227	309	190	186	241.68	176	191	146	216.11
Aard	79	0	8	7	6	6	11	17	7	6	12	25.12	11	21	0	13	30	14	27	22	0	3	7	11	0	6	15	7	13	9	39	5	7	16	20	2	11	18	14	27	33	31	9	29	15	21	4	17	9
Aars	2111	549	2547	2803	2172	3124	2438	2617	1697	2198	3718.62	4264	3240	4417.19	3000	3743.98	4848	3685	4549	4110	3616	4520	4091	4431	7030	6042	4704	4676	4264	5407.99	4871	2493	5917	4424	5776	3934	5000	1016	4619	5884	7678.9	8109	4853	4545.01	6634	5221.49	5089.01	4203	4940
Aars2	87	32	124	159	131	151.02	155	105	8	76	201	186.88	57	176	40	175	175	119	174	179	116	118	158	150	280	206	95	140	177	145	178	151	176	134	168	91	107	29	116	162	199	173	113	93	208	123	139	88	118
Aarsd1	1820	335	938	854	588	996	701	732	890	783	767	1082.08	670	812	746	878	1261	836	834	857.02	478	825	628	664	1237	975	845	807	740.82	839.69	1444	676	1183	640	1036	757	815	221	842	1447	1392	1388.13	742	880	1234	1082.61	789.22	926	878
Aasdh	52	9	51	71.97	64	103	79	69	64	78	62	78	112	67	45	56	56	57	74	57	65	40	35	65	112	77	65	30	47	51	22	0	67	43	48	21	31	14	51	78	49	74	57	49	54	58	70	60	62.66
Aasdhppt	747	154	581.81	469.52	450	561	746.74	454.02	571	527.2	666.77	719.72	562.67	677.22	754	693.08	662.73	597	575.27	606.88	546.31	629	496.9	520.87	1122.67	730	719	660	651	729.65	532.48	347	658.63	527	660.17	334.98	575.18	44	511.95	873.81	688.05	1046.69	557	600.24	668.35	726.92	497.63	484	526.74
Aass	20	0	4	9	3	19	0	4	0	0	0	18	8	7	0	13	0	5	10	6	0	6	3	1	0	0	11	8	7	0	0	0	12	2	0	5	0	0	4	16	4	0	15	6	1	14	10.05	1	6
Aatf	165	90	738	861	719	937	846	856	662	719	844.98	1177	732	1040	647	988	1175	864	1082	921	663	1042	731	876	1028	1055	780	838	764	1030	712.23	534.53	952	867	950	611	1011	238	831	1343	1178	1478	668	728	974	904.38	832	477.93	601
Aatk	0	0	0	3	0	0	0	0	0	0	0	1	0	0	0	0	0	0	0	0	0	0	0	0	0	0	0	3	3	0	0	0	0	0	0	0	0	0	1	0	0	0	0	0	1	0	0	0	2
Abat	8	0	10	15	29	28	53	27	22	28	34	66	13	113	51	40	25	48	36	45	0	30	37	38	72	66	34	33	53	24	7	0	63	44	28	26	30	0	37	56	33	149	44	46	53	30	27	32	56
Abca1	15	18	1	10	2	13	0	3	0	10	0	11	20	0	0	3	25.7	0	12	11	28	3	16	12	0	12	34	6	4	24	1	0	9	3	7	12	13	0	9	4	27	1	1	20	15	12	16	0	31
Abca12	0	0	0	0	1	0	0	0	0	0	0	0	0	0	0	0	0	0	0	0	0	0	0	1	0	0	0	0	0	0	0	0	0	0	0	0	0	0	2	0	1	0	4	0	0	0	0	0	0
Abca13	0	0	0	5	0	10	0	0	0	0	0	0	3	0	0	0	0	0	0	0	0	0	0	1	0	0	0	0	0	0	0	0	0	0	0	2	0	0	0	0	0	0	6	0	0	0	0	0	0
Abca14	0	0	0	0	0	0	0	0	0	0	0	3	0	0	0	2	0	0	0	2	0	0	0	0	0	0	0	0	0	0	0	0	0	0	0	0	0	0	0	0	0	0	0	0	0	0	0	0	0
Abca15	0	0	0	0	0	0	0	0	0	0	0	0	0	0	0	0	0	0	0	0	0	0	0	0	0	0	0	0	0	0	0	0	0	0	0	0	0	0	0	0	0	0	0	0	0	0	0	0	0
Abca16	0	0	0	0	0	0	0	0	0	0	0	0	0	0	0	0	0	0	0	0	0	0	0	0	0	0	0	0	0	0	0	0	0	0	0	0	0	0	0	0	0	0	0	0	0	0	0	0	0
Abca17	0	0	0	0	0	0	0	0	0	0	0	0	0	0	0	0	0	0	0	0	0	0	0	0	0	0	0	0	0	0	0	0	0	0	0	0	0	0	0	0	0	0	0	0	0	0	0	0	0
Abca2	0	15	77	101	71	94	123	77	34	117	164	108.02	145	177	91	101	59	86	107	119	81	66	100	91	163	108	95	113	58	88	17	42	115	100	82	68	99	39	108	143	88	212	75	86	165	80	109	135	127
Abca3	0	27.17	15	27	34	30	97	52	31	24	53	79	56	55	26	65	14	74	53	33	1	26	29	38	141	30	31	31	49	64	66	33	27	29	67	32	46	2	43	58	49	39	20	38	35	16	28	23	58
Abca4	0	0	0	5	9	6	0	7	0	8	4	3	10	0	0	7	0	5	11	5	0	10	6	2	11	6	2	14	0	16	0	0	3	0	3	0	14	0	2	10	5	17	0	0	4	11	5	0	6
Abca5	28	1	8	15	17	24	13	11	0	31	44	16	24	21	26	12	23	28	15	20	8	9	11	25	22	20	44	21	36	33	0	0	16	3	24	6	14	1	19	12	22	31	33	20	16	47	30	8	15
Abca6	0	0	0	0	0	0	0	0	0	0	0	1	0	0	0	0	0	6	0	0	0	0	0	0	0	0	0	0	0	0	19	0	0	0	0	0	0	0	0	0	3	0	0	2	2	5	0	0	0
Abca7	55	100	47	46	54.88	72	94	46	0	30	46	40	43	60	34	60	26	23	73	24	25	51	28	44	141	67	19	9	39	32	31	6	34	45	26	35	19	4	65.93	40	55.77	98	28	46	59	48	34	9	62
Abca8a	0	0	0	0	0	0	0	0	0	0	0	0	0	0	0	0	0	0	0	0	0	0	0	0	0	0	0	0	0	0	0	0	0	0	3.93	0	0	0	0	0	0	3	0	0	0	0	0	0	7.18
Abca8b	20	0	20.79	22	10	51.73	26.28	55	30	7	46.65	73	64.9	29.08	29	33.97	34	17.03	73	48.98	33	18	33.28	23.86	107	31.15	77.89	43	17.6	46.99	38	31	43.63	33.66	32	29.01	77.03	7	16.01	73	55.98	105	26	44	22	25.01	52	46	44.82
Abca9	0	0	0	1	3	3	13	1	0	0	6	0	0	0	1	6	6	16	0	0	0	0	0	1	44	8	8	0	5	0	0	0	0	0	2	0	0	0	1	0	21	16	7	14	13	14	16	3	8
Abcb10	25	12	128	92	76	64	169	75	86	83	191	119	52	116	77	134	125	156	106	124	9	92	95	101.99	191	137	105.97	94	112	161	80	36	100	136	101	74	177	107	122	169	116	218	153	105	118	139	50	90	96
Abcb11	0	0	0	0	0	0	0	0	0	0	0	0	0	0	7	0	0	5	0	4	0	0	0	1	0	0	0	0	2	6	0	0	0	0	0	0	0	0	0	0	1	0	0	0	2	0	0	0	0
Abcb1a	0	0	10.09	0	1.39	10.44	0	0	0	19.22	13.85	0	0	0	0	1.21	0	13.64	0	2.36	0	0	0	1.17	2.54	1.24	0	7.32	14.64	5.36	0	57.94	0	0	9.99	2.51	0	0	4.84	0.93	8.18	1.36	1.12	3.92	3.44	0	2.32	0	4.84
Abcb1b	90	6	66.91	79.67	51.55	110.56	117	106.98	60	59.78	178.15	145	122	111.71	89	113.75	110	161.36	108.77	122.64	65	96	103.91	114.66	231.46	160.23	134.92	132.68	110.16	149.12	15	147.68	120	129	147.01	91.38	82	3	101.22	203.07	139.82	240.57	186.88	130.08	161.55	182	124.68	77	146.16
Abcb4	0	0	0	5.33	1.06	0	0	2.02	0	0	3	12	0	8.29	18	2.04	0	0	6.23	14	1	0	10.09	3.17	0	14.53	5.08	0	8.2	13.52	0	19.38	0	0	0	5.11	0	0	1.01	0	5	17.07	0	2	2.01	0	7	0	1
Abcb5	0	0	0	0	0	0	0	0	0	0	0	0	0	0	0	0	0	0	0	0	0	0	0	0	0	0	0	0	0	0	0	0	0	0	0	0	0	0	0	0	0	0	0	0	0	12	0	0	0
Abcb6	151	21	151	123	110	136	103	122.01	61	116	221	203	190	195	136	146	151	126	159	142	173	155	203	190	433	201	224	176	219	217	121	106	213	132	274	135	235	24	215	367	346	338.7	230	226	363.99	246	253	194	278
Abcb7	594.58	52	404.86	501.39	348.15	508.5	670.06	460.25	292.17	488.04	811.92	820.28	623.08	596.24	661.64	684.02	574.61	803	774.01	713.53	865.99	638	474.78	558.39	1016.05	682.08	875.92	595.98	571.59	759	354	363.97	538.47	640.39	740.57	374.64	846.37	74	564.01	962.17	799.55	1368.04	804.05	846.88	732.3	775.22	497.99	333.25	589.97
Abcb8	23	20	78	86	60	86	54	86	21	59	144	111	147	85	52	93	137	101	41	80	53	40	79	104	222	93	69	81	64	62	21	48	76	72	93	50	53	9	63	60	95	153	98	70	81	54	120	64	90
Abcb9	0	0	0	3	0	0	0	0	0	0	12	0	0	3	0	0	4	9	0	0	31	0	0	3	0	0	0	0	0	0	0	0	0	0	3	0	0	0	0	0	0	0	0	0	0	0	0	0	1
Abcc1	94	27	122	162	138	168	154	189	124	68	261	248	198	219	151	177	69	206	154	210	96	177	141	204	237	212	169	181	172	183	94	62	166	122	242	133	195	30	225	196	211	287	186	146	207	134	110	158	193
Abcc10	17	0	43	19	20.96	15	31	18	0	11	20	27	0	29	10	20	0	19	21	15	0	6	18	32	34	19	19	24	14	30	50	0	16	14	12	14	18	0	31	40.98	42	44	37	28.97	39	15	29	31	23.01
Abcc12	0	0	0	0	0	0	0	0	0	11	0	0	0	0	0	0	0	0	0	0	0	0	3	0	0	0	0	0	0	0	0	0	0	0	0	0	0	0	0	0	0	0	0	0	0	0	0	0	1
Abcc2	0	0	0	0	4	0	0	0	0	0	0	0	0	0	15	0	0	0	0	0	0	6	0	0	0	0	0	8	0	0	0	0	0	0	0	0	0	0	2	1	0	0	0	0	0	0	0	0	0
Abcc3	0	0	0	0	0	2	0	0	0	0	0	0	0	3	0	0	0	9	11	7	0	0	4	6	0	1	0	0	0	1	0	0	0	1	5	5	0	0	0	0	0	0	0	0	0	5	10	0	0
Abcc4	348	65	264	443	361	505	549	446	275	286	727	780	489	686	478	616	461	690	614	606	488	497	454	589	967	765	539	592	586	873	225	211	565	458	740.99	407	527	38	469	561	656	1002.08	504	461	552	493	353	263	593.01
Abcc5	231	29	164	270	212	314.98	232	184	178	252	386	393	365	356	256	358.68	283	235	340	390.99	330	238	247	329	586	433	324	372	400	414	121	162	282	480	460	223	364	93	468.99	564	622.94	604	409	383.61	413.93	463	187	280	422
Abcc6	0	25	8	5	0	0	0	0	0	1	8	0	0	0	0	3	0	0	9	0	0	0	0	2	0	4	0	3	0	5	17	0	0	0	0	0	0	0	0	0	6	0	0	0	0	0	0	8	0
Abcc8	0	0	0	13	1	0	2	1	0	0	0	9	10	6	0	4	0	0	4	4	0	0	0	4	0	1	9	4	6	4	0	0	7	9	4	0	0	0	3	8	4	17	4	0	4	2	1	1	7
Abcc9	0	0	0	1.65	6.81	2.09	0	12.08	0	1.45	0	0	0	0	0	4.63	0	21.95	0	0	0	5.06	1	1.6	0	1.02	2.93	0	0	0	0	0	0	6	0	0	9.02	0	0	0	0	12.19	0	0	0	6.02	14.41	0	0
Abcd1	0	0	13	43	21	22	35	20	31	35	54	40	13	32	9	25	7	15	21	30	53	0	32	18	17	30	35	14	15	35	0	19	23	10	33	24	26	13	17	21	34	81	19	32	42	23	10	15	36
Abcd2	0	0	7.24	21.11	7.07	32.03	6.71	8.17	1	40.17	6.01	15.06	27.47	37.07	0	11.35	18.4	7.5	26.99	15.01	0	4.11	18	11.12	42.44	20.59	2	7.14	19.62	8.02	1.01	9.14	40.53	0	15	5	8.01	0	16.72	12.14	3	38.06	14.02	29.35	23.09	21.08	13.03	6.01	19.03
Abcd3	225	1	181	275	213	356	520	265	298	166.03	381.19	439	235	313.06	270	291	215	346	285	218	125	261	216	232	497	254	289	177	250	315	262	215	198	200	324	173	311	46	231	405	368	407	300	314	312	290	254	171	314
Abcd4	0	142.85	136.49	176.79	112.42	207.44	158.16	159.69	194.84	204.15	136.35	182.52	272.13	178.46	144.56	129.08	137.02	103.47	116.53	162.03	143.32	121.28	130.37	153.41	206.29	166.42	141.48	125.31	96.96	128.09	147.91	57.04	100.62	87.2	104.33	86.13	176.8	56.01	164.58	259.34	161.04	174.91	152.83	95.81	167.37	96.24	101.35	224.24	163.71
Abce1	2397	391.4	2105	2274	2015	2629	3231	2370.28	2025	1803	3806	3740.55	3049	3377	2577.51	2813	2309	3913.01	3487.03	2932.1	3008	2957.05	2345	2569.66	5007.88	2808.11	4018	2922.76	2930	3093	1747	1750	2572	1502.97	3689	1721	3487	49.01	2640.95	4626	3182	6079	3908.2	3598	3138	2745	2537.99	1581	2895
Abcf1	1381.21	2283.07	4491.9	3509	3156	4459.61	3819.77	3750.95	2642.63	3151.9	5861.01	5390.65	5305	4743.99	3812	4699	8028.99	5548.75	5851.01	4646.01	4269.47	5358.85	3653	4436.02	8164	6055.65	5989.04	5082.98	4517.9	6140.07	6498	3751	7515	4638	6232.73	4618.77	6570.1	1288	4651.18	8015.75	8096	9934.17	4503.12	4537	5977.83	5789.02	5596	4672.76	4492.73
Abcf2	778	145	1071	1322.99	1091	1599	1375.03	1338	710	1113	1551.54	1910	1550	1855	1200	1693	1493	1565	1796	1444	1419	1758	1455.01	1571	2760	2192.81	1528.55	1719	1680	2136.25	1449	799	1821	1186	1880	1195	1678	380	1718	2144	2182	3045	1798	1855	2224	1985	1813	1173	1780
Abcf3	284	127	340.29	302	277	324	297	262	222	218	364	360	360	360	282	406	346	442	371	366	276	278	274	433	521	438	336	351	327	421.99	270	118	468	315	400	221	325	21	387	365	518	614	460	466	488	424	439	305	334
Abcg1	0	0	0	2	2	2	2	1	0	10	0	0	12	1	0	0	6	5	0	0	0	0	0	0	8	1	4	4	0	8	0	0	0	0	0	3	0	0	0	0	2	2	0	0	2	0	0	0	2
Abcg2	2841	344	1008	1398	1178	1451.03	1903.71	1119.52	1320	1420	2292.28	2097	1777.99	1793	1785	1656.02	1160	1655	1725.98	1585	1551	1624.53	1227	1274.28	2823	1495	1589	1450	1161	1537	979	962.93	964	1000	1353	634	1065	190	881	2053	1233	1935	1081	1172	1061	946	991	624	979
Abcg3	0	0	0	0	0	0	0	0	0	0	0	0	0	0	0	0	0	0	0	0	0	0	0	0	0	0	0	0	0	0	0	0	0	0	0	0	0	0	0	0	0	0	0	0	0	0	0	0	0
Abcg4	0	0	0	0	1	0	0	0	0	15	0	0	0	0	0	0	0	0	0	0	0	0	0	0	0	7	0	0	0	0	0	0	0	0	0	0	0	0	0	0	0	0	0	0	0	0	0	0	0
Abcg5	0	0	0	0	0	0	0	0	0	0	0	0	0	0	0	1	0	1	0	0	0	0	0	0	0	0	0	0	0	0	0	0	0	0	0	0	0	0	0	0	0	0	0	0	0	0	0	3	0
Abcg8	0	0	0	0	0	0	0	0	0	0	0	9	0	0	0	0	0	0	0	0	0	0	0	0	0	0	0	0	0	0	0	0	0	0	0	0	0	0	0	0	0	0	0	0	0	0	0	0	0
Abhd10	267	43	69	141	75	155	102	71	92	221	179	208	197	161	152	171	188	262	96	138	277	188	97	103	228	185	183	151	119	197	188	155	148	72	185	107	271	15	94	283	186	372	187	187	183	174	178	101	160
Abhd11	20.03	38	43	74	60	88	55	46	5	43	69	110	113	62	69	71	52	73	58	63	78	27	41	61	89	57	45	48	38	33	0	0	24	22	83	28	54	0	43	133	55	113	58	62	69	97	30	31	68
Abhd12	119	0	99	90	57	114	145	73	145	96	88	190	78	85	117	117	75	44	109	87	47	112	100	92	171	140.77	108	115	82	125	115	97	126	92	106	73	66	34	107	118	156	231	136	134	183	119	79	72	112
Abhd12b	0	0	0	0	0	0	0	0	0	0	0	0	0	0	0	0	0	0	0	0	0	0	0	0	0	0	0	0	0	0	0	0	0	0	0	0	0	0	0	0	0	0	0	0	0	0	0	0	0
Abhd13	239	35	191	181	129.97	186	310.31	164	123	77	420	329	173	290	244	259	196	358	277	241	174	152	189	250	503	254	349	225.98	202.98	307	176	153	164	157.31	219	141	315	19	184	317	254	276	285	231	262	150	184	119	226
Abhd14a	15	36	61	49	66	92.09	83.07	52	1	58	72	83	51	78	24	91	91	56	46	73	106	82	52	74	84	61	36	56	26	40	60	24	18	56	51	34	16	9	44	89	68	110	50	39	52	37	34	31	68
Abhd14b	0	0	13	2	4	10	7	3	22	0	14	3	17	0	0	3	0	5	21	1	0	6	3	8	34	4	5	3	0	0	0	14	6	10	4	8	0	0	5	2	5	4	17	1	1	2	0	5	2
Abhd15	0	0	0	0	1	3	1	5	0	0	1	0	0	2	0	7	20	7	3	1	15	15	5	0	10	3	11	0	6	19	0	17	0	0	14	0	14	0	2	15	18	10	3	5	17	3	0	14	35
Abhd16a	33	0	65	54	23	48	83.37	42	2	51	56	72	72.47	82	77	61	67	35	35	34	19	71	49	44	76	49	18	49	30	72	17	0	74	42	54	48	33	19	45	95	38	47	24	69	63	22	58	79	59
Abhd16b	0	0	0	0	0	0	0	0	0	0	0	0	0	0	0	0	0	0	0	0	0	0	0	0	0	0	0	0	0	0	0	0	0	0	0	0	0	0	0	0	0	0	0	0	0	0	0	0	0
Abhd17a	135	21	83	112	75	89	199	64	0	118	115	113	200	147	105	102	248	118	81	100	117	72	91	82	129	160	78	104	71	101	126.73	39	135	153	103	35	44	0	79	193	130	138	91	56	163	69	82	109	110
Abhd17b	182	1	196	154	108	143	219	142	277	152	293	274.99	198	229	154	224	172	334	278	184	218	176	162	187	551	249	265	212.04	162	192	317	176	150	217	265	135	198	71	185.11	409.99	249	415	276.95	247	222	250	211	159.26	199
Abhd17c	394	269	739	568	399	621	568	540	699	731	995	802	959	723	742	626	852	695	739.98	618	878	699	450	475	1225	560	826	713	557	719.99	871	486	696	451	598.97	380	851	251	420.5	976	653	1158	608	562	609	509	329	642	665
Abhd2	337	192	349	319	283	474	521	372	447	490	688	823	596	581	475	589	475	791	672	714	525	659	517	643	1169	718	759	565	521	634	217	317	469.99	615	497	284	450	199	381	589	483	788	413	393	374	369	275.01	201	306
Abhd3	0	0	5	0	2	0	0	1	0	0	0	0	0	0	0	0	0	0	0	5	0	0	2	5	4	2	0	6	0	8	0	0	5	10	0	0	24	0	7	5	6	10	0	4	3	9	5	11	3
Abhd4	55	2	110	105	71	81	126	76	48	95	186	111	84	127	124	71	47	35	83	88	81	86	91	114	127	70	66	118	49	123	79	54	113	33	86	28	100	6	54	98	85	197	90	90	108	48	57	83	99
Abhd5	190	4	107	84	72	84	168	78	97	102	179.21	131	180	104	81	140	92	101	154	75	92	90.1	71	99	83	104	89	108	125	110.71	67	103	100.99	25	125	47	37	39	68	129.29	79	116	106	93	125	76	32	22	69
Abhd6	39	20	59	53	32	55	75	36	35	32	96	30	76	85	55	67	52	24	57	52	57	52	37	31	102	46	27	47	29	39	7	39	13.01	27	36	17.91	43	8	46.97	98	51	14	30	41	39	20	29	43	10
Abhd8	110	0	109	80	77	75	97	77	83	103	123	118	88	116	52	108	58	58	68	98	93	105	60	64	177	129	71	80	49	91	57	22	89	95	83	67	45	0	57	182	137	127	83	107	109	79	58	64	74
Abi1	291	28	158	270.89	219	326.42	326	252	148	209.99	405	355	306	300	324	318	346	334	310	282	209	267	264	321	575.38	459	385	317	347	377	216	300	335	385	474	261	425	96.47	303	534.2	447	575	409	448	393	353	295	244	309
Abi2	401.07	138.01	168.77	287.02	249.92	353.39	504.25	358	175.26	249.96	601.03	408.99	344.73	387.38	307.02	366.07	218.85	393.54	373.08	372.5	366.33	248.11	258	270.06	770.23	393.09	483.09	347.01	350.56	408.28	134.01	240.07	318.01	310.13	385.64	228.03	496.79	23.05	319.4	586.54	504.38	690.2	464.24	397.16	469.06	397.02	203.67	346.38	415.65
Abi3	30	0	0	13	1	0	0	4	0	0	0	4	6	18	0	7	0	0	0	2	0	0	0	2	0	14	0	1	0	6	0	0	7	7	2	3	5	0	14	42.61	13	9	8	15	5	7	0	7	20
Abi3bp	0	0	0	0	1	2	0	4	0	0	0	0	13	3	0	0	0	0	0	0	0	1	0	2	4	0	8	1	0	0	0	0	0	0	0	0	0	0	0	9	0	0	0	0	2	0	0	6	1
Abl1	75	72	190.56	310	225	327	302.73	296	110	331	413	523.5	345	385	299	332	221	289	450	346	169	362	306	310	431	403.4	287	315	304	379	105	136	227	378.05	337	189	241	9	341	400	471	486.44	327	401	468	260	329	222	353
Abl2	166.85	112.34	270.28	463.62	451.07	521.84	576.53	511.52	302.95	483.8	757.76	955	529.44	755.85	454.09	695.41	456.49	649.22	848.77	905	509.14	624.81	644.36	744.24	1019.94	1105.86	786.03	902.99	763.29	960.34	247.05	369	874.48	730.21	920.92	453.08	893.94	106	817.82	673.7	975.11	1130.99	769.09	797.7	887.99	841.23	595.64	415	702.32
Ablim1	0	0	20	32	30	61	52	66	22	0	61	65	33.33	98	45	30	40	96	41	85	0	60	69	50	116	45	47	35	43	88	16	0	49	39	36	31	14	0	29	11	36	20	39	32	51	27	46	13	38
Ablim2	0	0	0	0	0	0	0	0	0	0	0	0	0	0	0	0	0	0	0	0	0	0	0	0	0	9	0	0	0	0	0	0	0	0	0	0	0	0	0	1	0	0	0	0	0	0	0	0	0
Ablim3	0	0	0	0	0	2	0	1	0	0	0	0	0	0	0	0	0	0	0	0	0	0	0	0	0	0	0	0	0	0	0	0	0	0	0	5	0	0	0	0	0	0	0	0	0	0	0	0	0
Abo	0	0	0	0	0	0	0	0	0	0	0	0	0	0	0	0	0	0	0	0	0	0	0	0	0	0	0	0	0	0	0	0	0	0	0	0	0	0	0	0	0	0	0	0	0	0	0	0	1
Abr	146	60	269	256.99	292	331	319	297	184	207	489	484	342	437	309	327	237	363	328	351	240	337	376	282	431	424	378	310	338	502	282	284	474	345	463	282	401	68	463	640	638	769	463	495	563	573	433	343	486
Abra	0	0	0	0	1	0	0	0	0	0	0	0	0	0	0	0	0	0	0	0	0	0	0	0	0	0	0	0	0	11	0	0	0	0	0	0	0	0	0	0	0	0	0	0	0	0	0	0	0
Abracl	1319	395	767	797.09	518	751	817	469	966.21	753	876	874	921	905	744	738.92	699	717.89	679	771	596	578	597	692	1269	749	816	662	728	714.89	698	381	695	776	908.41	454	821	199	699.59	1103	912	1185.98	931.47	791.33	861	876	809	411	540
Abt1	145	23	243	300.99	174	233	247	183	159	197	332	413	321	308	271	277	208	233	243	305	249	322	332	225	435	393	232	269	286	238	298	126	362	325	287	188	268	72	253	352	399	554	238	326	333	272	274	230	250
Abtb1	105	14	74	52	57	55	35	62	98	76	48	69	84	74	56	85	9	31	69	89	150	46	60	87	146	104	53	76	63	85	98	43	54	118	61	63	81	7	93	180	136	116	79	54	95	102	40	53	98
Abtb2	39	38	1	8	6	20	15	6	0	0	20	7	0	14	28	12	0	28	27	2	0	34	13	4	11	14	11	16	34	17	9	1	3	11	11	13	14	6	14	14	20	11	6	25	13	33	5	14	19
Acaa1a	145	64	201.97	158.07	124	187.74	144	151	148	160	148	193	173	224.86	143	204.65	199	181	151	157	87	185	176	209	256	287.71	176	157	150	164	269	117	174.11	260	230	104.25	130	126	163.49	266	237	307.05	128	200	256.84	201	183	126	204
Acaa1b	0	0	10.03	2.93	0	7.26	0	0	0	0	0	0	0	5.14	0	2.35	0	0	0	0	0	0	0	0	0	10.29	0	0	0	0	0	0	0	0	0	13.75	0	0	6.51	0	0	4.95	0	0	2.16	0	0	0	0
Acaa2	295	9	141	151	79	154	154	112	173	119	150	190.88	99	169	46	153	101	81	117	157	215	157	153	156	302	163.05	85	125	120	108	98	35	95	164	114	80	96	24	95	261	261	169	149	119	143	95	85	91	152
Acaca	236	142	361	690	586	774	732	703	277	476	781	1210	759	1020	686	781	655	972	1046	1008	595	787	825	909	1259	1208	962	993	806	1089	380	477	838	738	1185	714	1177	91	1101.96	908	1424	1889	968	1047.9	1407	906	948.97	453	1123
Acacb	0	7	5	0	9	15	2	6	4	14	5	0	11	16	0	11	0	0	15	3	22	9	7	15	0	28	9	10	7	12	0	1	0	4	0	0	22	0	14	3	5	12	5	13	1	0	0	0	7
Acad10	0	0	8	22.74	14.97	7.8	41.21	29	0	29.68	43	14.61	2	9.51	45	4.03	0	29	1.44	26	0	29.48	4.87	5.75	33.1	13.77	7.63	9	8.62	24.86	19.02	0	5.88	7	11.36	11.99	0	0	15.82	27	35	23	23.09	13.29	18.19	2.22	8.51	6	19.14
Acad11	49	23	133	126	93	175	136	134	110	129	189	206	142	190	177	166	141	97	134	152	91	202	121	128	224	187	184	148	174	200	53	11	163	145	165	83	154	23	96	286	178	298	181	106	184	172	98	77	127
Acad12	0	27	0	6.26	10.03	17.2	7.79	0	29	1.32	0	46.39	0	18.49	0	9.97	8	0	22.56	0	0	5.52	4.13	28.25	45.9	12.23	16.37	0	1.38	11.14	0.98	0	17.12	0	3.64	11.01	7	0	3.18	0	0	0	12.91	7.71	10.81	12.78	5.49	15	10.86
Acad8	51	62	95	143	101	141	139	171	69	93	155	145	111	115	57	127	132	123	123	132.02	61	95	96	116	144	142	150	116	92	67	117	93	86	75	101	56	104	1	124	125	101	162	126	45	122	78	98	83	97
Acad9	199.19	112.11	302.65	313.32	190.21	305.65	226.42	239.2	188.57	200.27	296.39	375.36	235.55	365.97	129.97	333.1	252.99	178.14	308.72	270.06	237.97	321.98	232.73	236.93	370.12	366.74	266.88	227.2	190	335.43	105.01	56.26	287.11	190.15	232	184.95	254.88	38.03	281.28	464.55	319.79	364.94	278.94	265.37	345.2	233.76	269.29	247.34	226.07
Acadl	855	91	484	551	408	442	510	435	269	434	655	705	515	672	365	568	736	495	479	571.21	523	507	429	453	621	518	594	468	493	552.04	611	218	563	242	617	360	471	60	484	647	723	845	428	455	571.99	452	383	280	425
Acadm	939	71	749.14	826	707	1057	1119	932	892	913	1388	1284	1103	1008.99	936	1103	978	978	1174	1109	743	1100	942	878	1844	1340	1061.29	1155.25	1156	1118	1058	676	1335	858	1284	842.8	1118.98	93	978	1708.01	1558	1923	997	1152.09	1512	1360	1302	920	1127
Acads	55	0	83	161	97	143	159	91	183	85	98	236	186	188	145	179	103	108	111	150	99	136	181	110	251	142	140	146	66	124	145	107	137	143	98	120	146	48	91	83	223	168	129	62	153	100	76	112	127
Acadsb	53	14	73	126	91	112	137	135	142	84	95	146	124	165	140	114	116	125	165	135	170	138	116	142	204	138	110	110	154	119	102	95	143	93	134	92	149	0	107	141	115	207	185	139.97	132	125	132	112	106
Acadvl	92	95	180	191	162	274	190	177	121	206	408	335	215	356	98	236	144	183	188	237	173	229.02	256	256	362	256	246	252	262	304	268	73	311	232	259	181	265	26	248	486	343	391	279	277	320	322	268	160	268
Acan	0	0	28	20	4	7	3	8	9	14	5	10	5	14	6	12	0	26	16	22	16	16	27	10	12	19	25	4	20	8	11	40	32	8	5	11	3	0	26	9	13	15	24	5	12	22	2	11	16
Acap1	0	0	0	0	3	0	0	0	0	19	2	6	8	15	0	0	0	0	0	1	0	7	0	3	9	0	0	6	2	6	22	0	0	4	4	1	0	0	4	8	1	0	2	5	5	1	0	2	1
Acap2	305.13	284	469	750	659	1004.01	999	893	571	523	1494	1418	935	961	766	929.96	659	1321.96	1139	993	804	772	819	898	1519	1178	1000	1053.08	933	1123	287	488	917	820.97	1337	558.4	1026	151	829	958	1217	1629	836	952	1035	836.87	807	576	1006
Acap3	95	20	37	102	61	68	113	53	61	82	60	84	102	89	41	75	44	63	97	67	54	60	70	103	172	130	89	75	81	136	56	115	47	86	137	64	87	39	152	166	159	200	170	140	138	115	128	78	121
Acat1	94	2	100	125	103	120	182	128.01	87	60	157	221	105	160	152	174.99	108	233	123	159.95	97	100	151	143	281	162	114	167	139.95	142	145	106	80	88	212	63	147	2	131.98	197	163	204	121.04	144	140	136	97	106	85
Acat2	1240	262	849.53	762.41	627.89	832.96	779.12	810.35	653	772	1004.51	1148.08	934.85	969.17	896.28	838.59	1122.29	970	991.47	883.26	914.75	874.78	843.05	857.26	1715.89	1255	1029	853.6	852.7	903.71	880.22	522	1039	822	1094.21	583	1187.78	151	872.37	1324.41	1154.93	1655	997.09	919.45	1072.45	871.13	943.51	587	897.49
Acat3	0	0	21.47	29.59	7.11	6.04	6.88	8.65	0	0	35.49	2.92	3.15	62.83	4.73	30.41	7.71	0	3.54	24.74	2.25	16.22	12.95	12.74	32.11	0	0	14.4	33.3	25.29	1.78	0	0	0	2.79	0	7.22	0	3.63	5.59	20.1	0	12.91	16.55	6.55	24.87	13.49	0	12.51
Acbd3	183	73	448	395	306	495	327	324.96	165	388	455	537	348	505	310	415.96	466	489	415	473	300	468	376	477	523	555	532	436	317	478	321	272	434	286.09	495	370	441	122	393	553	541.96	681.83	353.09	364	437	363	315	289	302
Acbd4	29	0	14	20	12	7	4	12	24	8	7	16	0	11	12	9	15	25	12	16	0	23	12	9	0	0	3	14	0	16	10	0	0	3	6	5	9	1	4	0	21	17	14	7	0	11	14	3	4
Acbd5	163	83	135	241.61	194	326	435	230	194	211	298	391	297	249	237	292.16	204	302	431	307	200	229.45	234	242	540	328	337	284	269	338	89	238	295	258	338	207	436.12	64	271.2	478	457	784	392	298	374	367	328	217.33	310.07
Acbd6	361	58	375	373.21	261.26	476	348	365	211.65	352	497	534	441	517	345	459	533	427	445	496	325	480	425	453	568	526	380	398	350	498	505	306	500.87	358	501	285	461	69	386	567	572	569.01	283	377	481	381	417	386	340
Acbd7	0	0	0	0	1	0	0	0	18	0	0	0	0	5	0	0	0	0	0	1	13	5	0	0	0	0	5	6	0	0	0	0	0	0	0	0	0	0	1	0	0	0	0	0	7	0	0	0	0
Accs	0	0	3	16	1	4	6	9	28	0	12	10	0	8	0	4	7	6	11	4	0	0	3	13	21	1	8	2	9	12	0	0	11	0	1	9	12	0	8	14	10	0	5	4	9	8	15	0	11
Accsl	0	0	0	1	0	0	0	0	0	0	0	0	0	0	0	0	0	0	0	0	0	0	0	0	0	0	5	0	0	0	0	0	0	0	0	0	0	0	0	0	0	0	0	0	0	5	0	0	0
Acd	20	0	42	37	52	44	52	35	76	14	41	82	87	78	30	52	41	18	51	35	71	76	62	39	92	75	19	69	58	41	24	7	35	15	42	41	42	0	53	63	39	85	38	72	77	4	62	28	40
Ace	0	0	0	0	0	0	0	3	0	0	0	0	0	0	0	0	0	0	0	4	0	0	0	1	0	2	0	0	0	0	0	0	10	0	0	0	0	0	7	0	0	0	0	1	1	0	0	7	4
Ace2	0	0	0	0	0	0	0	0	0	0	0	0	0	0	0	0	0	0	0	0	0	0	0	0	0	0	0	0	0	0	0	0	0	0	0	0	0	0	0	0	3	0	0	0	0	0	0	0	0
Acer1	0	0	0	0	0	2.04	0	1.09	0	1.5	0	1.14	0	0.53	0	2.68	3.99	5.62	0	3.13	15.39	0	1.04	1.79	0	3.13	0	0	0	0	0	0	0.32	0	0	3.08	0	0	0	10.31	0	0	3.61	0	0	0.82	0	5.89	0
Acer2	4	0	4	2	6	1	2	7	31	0	1	0	0	5	0	0	0	0	3	7	0	0	4	1	0	0	4	1	3	0	0	0	0	1	0	3	18	0	4	14	6	11.98	3	6	5	13	11	0	2
Acer3	158	1	60	75	71	86	145	72	77	108.04	193	142	219	140	67	129	38	152	97	134	190	82	64	80	165	108	115	74	123	75	60	41	105	68	77	69	207	1	60	134	156	197	110	126	100	44	64.03	98	92
Ache	0	0	2	0	0	0	0	0	0	0	0	0	0	0	0	0	0	0	0	0	0	0	0	0	0	0	0	0	0	0	0	0	0	0	0	0	0	0	0	0	0	0	0	0	0	0	0	0	0
Acin1	1015	899.28	2726.22	2517.61	2081.91	3502	2105.01	3014.15	1524.06	2306.22	3468.8	3628.01	2821	3641.14	2279.2	3284.18	5874.53	3339.11	4040.05	3505.39	2995.2	3785.16	2941.72	3519.9	5336.02	5077.72	4119.72	3855.23	3414.6	4699.12	3731.02	1983	5978.41	3097.01	4835.48	3875.61	5443.18	980.85	3981.2	5186.26	6557.46	7207.86	3560	3599.77	4992.01	4113.07	4020.59	3536.32	3025.69
Ackr2	0	0	0	0	0	0	0	2	0	0	0	0	0	0	0	1	0	0	0	0	0	0	0	0	0	0	0	0	0	0	0	0	0	0	0	0	0	0	0	0	0	0	0	0	0	0	0	0	0
Ackr3	289	0	12	23	32	55	69.29	28	125	31	51.1	34	68	51	26	44	40	15	34.03	23	64	34	19	15.99	52.17	28	52	18	16	6	32	0	26	20	43	31	22	0	28	36	33.06	122	78	63	35	15	79	10	27
Ackr4	92	26	282.17	248	198	228	289	257	126	168.96	290	342	133	192	136	166	137	174	81	81	64	53	63	54	44	92	74	52	58.05	94	26	0	27	12	19	13	4	8	17	10	17	21	8	8	15	1	3	5	18
Acly	1717.01	420	2050	2501.95	2192.43	3109.12	2965.33	2580	1942	1884	4177.68	4229.02	3347.97	3661.3	2791	3234	2954.09	3514.16	3886.99	3351	2868	3599	3081.48	3442	5411.32	4493.24	4033.96	3739.94	3514.08	4115	2274	2083	3689	2699.83	4147.99	2329	4393.99	439.02	3458.73	4806.97	5010.84	5924.94	3715.3	3998	4836.02	3630.6	2901	2138.58	3586
Acmsd	1.71	0	0	8.04	0.67	0	5.04	0	0	13.21	0	4.7	16.89	0	0	1.13	0	0	0	0	0	0	0	0	0	3.95	0	0	0.7	0	0	0	11.75	0	0	0	0	0	0	0	8.59	0	0	0	0	0	0	0	0
Acn9	58	0	86	95	51	28.94	97	58	11	57	75	62	31	59	92	32	13	15	43	54	0	56	41	28.01	115	42	52	64	55	36	29	38	25	37	76	27	11	1	47	51	14	108	68	36	35	50	33	14	63
Acnat1	0	0	0	0	0	0	0	0	0	0	0	0	0	0	0	0	0	0	3	0	0	0	0	0	0	3	0	0	0	0	0	0	0	0	0	0	0	0	0	0	0	0	0	0	0	0	0	0	1
Acnat2	0	0	0	0	0	0	0	0	0	0	0	0	0	0	0	0	0	0	0	0	0	0	0	0	0	0	0	0	0	0	0	0	0	0	0	0	0	0	0	0	0	0	0	0	0	0	0	0	0
Aco1	311	78	245	382	279	422	378	371	290	352	596	590	467	543	363.99	453	364	430	460	509	176	521	400	413	776	544	580	516	390	501.91	255	172	438	371	474	326	477	67	479	872	724	972	559	543	690	690	492	421	627
Aco2	412	55	571	728	598	915	757	681	369	522	1128	1168	792	1088	714	934	575	816	899	848	656	824.29	813	928	1379	1151	765.8	907	799	942	712	510	806	714	809	562	780	207	838	1183	1182	1587	918	884	1135	643	690	688	912
Acot1	356.02	25.04	343.97	416.18	249.54	417.9	330.31	369.08	372.1	306.84	449.63	483.46	405.18	467.52	421.35	481.65	468.05	386.82	448.21	338.05	234.57	424.1	291.82	309.34	703.11	465.98	399.28	375.98	280.34	535.08	564.09	299.12	386.85	328.94	346.83	246.37	423.99	61	267.62	442.4	437.8	593.82	257.72	286.49	517.6	235.26	148.23	323.56	310.01
Acot10	0	0	0	0	0	0	0	0	0	0	0	0	0	0	0	0	0	0	0	0	0	0	0.62	0	0	0	0	0	1.1	0	0	0	0	0	0	0	0	0	0	0	0	0	0	0	1.03	0	0	0	0
Acot11	13.65	6.89	6.44	39.55	35.13	15.58	41.63	17.87	36.91	21.27	21.66	63.94	6.15	32.96	11.19	14.18	25.91	15.03	6.89	36.34	10.06	26.6	13.04	18.24	25.51	9.14	21.08	22.76	15.17	24.51	0.97	0	32.58	23.36	11.41	4.34	6.7	0	7.66	52.46	27.21	21.58	19.93	20.89	13.12	23.45	13.45	10.35	27.19
Acot12	0	0	0	0	0	0	0	0	0	0	0	0	0	0	0	0	0	0	0	0	0	0	0	0	0	0	0	0	0	0	0	0	0	0	0	0	0	0	0	0	0	0	0	0	0	0	0	0	0
Acot13	76	36	69	58	29	45	43	61	28	40	71	23	107	82	51	59	79	51	61	63	0	38	46	34	144	59	31	51	32	51	79	68	51	67	46	32	35	0	46	51	74	92	38	55	48	49	62	49	49
Acot2	40.98	32.67	25.02	48.77	20.56	27.11	23.66	17.89	23.9	8.16	66.36	58.71	49.89	59.38	1.57	32.32	23.95	26.18	36.88	12.95	21.43	29.9	47.3	34.25	60.48	31.03	23.72	13.95	10.66	28.89	43.9	31.88	32.15	29	34.17	15.62	31.01	0	15.36	47.63	3.15	27.27	18.17	20.51	14.4	54.74	41.77	11.44	8.97
Acot3	0	0	5.02	3.06	1.01	0	0	6.04	0	0	0	0	0	3.03	14.08	0	0	1	0	0	0	0	0	2.01	0	0	0	7.07	0	0	1.01	0	0	0	0	4.01	0	0	0	3.05	3.02	0	11.1	0	0	0	0	0	2.01
Acot4	0	0	0	0	0	0	0	0	0	0	0	0	0	0	0	0	0	0	0	0	0	0	0	0	0	0	0	0	0	0	0	0	0	0	0	0	0	0	0	0	0	0	0	0	0	0	0	0	0
Acot5	0	0	0	0	0	0	0	0	0	0	0	0	0	0	0	0	0	0	0	0	0	0	0	0	0	0	0	0	0	0	0	0	0	0	0	0	0	0	0	0	0	18.91	0	0	0	0	0	0	0
Acot6	0	22	0	1.01	1.01	8.02	22.03	7	0	0	5.02	15.18	0	13.08	15	7.03	0	0	0	6	0	0	7	2	0	0	2	0	0	5.03	0	0	10	5.06	6	0	0	0	3.03	4.05	5.03	0	6.01	11	2	0	0	1	11.02
Acot7	245	1	210	206	161	174	200	159	146	235	138	318	177	191	212	283	308	199	245	219	121	261.25	228.89	202	302	216	242	216	159	218	128	40	212	200	179	140	195	60	214.35	298	290	271	254	199	245	220	209	143	207
Acot8	0	0	20	22	30	18	64	14	28	0	30	29	27	19	47	31	34	41	4	17	82	29	12	26	43	25	16	5	2	28	35	22	16	18	18	18	8	0	20	14	20	8	12	25	26	9	2	3	10
Acot9	427	170	326	327	278	324	397	232	477	253	542	466	302	407	398	428	239	303	325	316	260	265	233.38	290	633	351	329	371	341.9	317	383	221	203	181	306	204	226	7	219.98	476	287	484	250	273	247.97	163	205	183	276
Acox1	53	28	144	129	102	101	206	125	43	118	230	176	187	188.31	120	130.39	155	108	152	112	91	177.01	126	146	279	181	151	127	172	99	65	111	110	131	135	65	90	0	134	239	231	261	174	116	159	184	97	109	151
Acox2	0	0	0	0	0	0	0	0	0	0	0	0	0	0	0	0	0	0	0	0	0	0	0	0	0	0	0	0	0	0	0	0	0	0	0	0	0	0	0	0	0	0	0	0	0	0	0	0	0
Acox3	0	13	26	19	14	17	30	34	0	47	11	36	16	26	22	24	28	18	41	30	5	32	6	30	51	42	44	14	22	18	1	82	12	21	14	30	44	0	22	80	14	37	19	38	36	30	12	10	15
Acoxl	0	0	0	0	0	0	0	0	0	0	0	0	0	0	0	0	0	0	0	0	0	0	0	0	0	3	0	0	0	0	0	0	0	0	0	0	0	0	0	0	0	0	0	0	0	0	0	0	0
Acp1	1221	266	804.24	867	678	932	890	840	592	933	1192	1371	856	1084	1017	1139	1130	1034	869	933	749	923	844	928	1519	987	949.87	894	906	1202	1369	793	1014	502.06	1042	703	973	55	865	1606	1159	1749	1109	826	1114	936	869	1028.01	1115.16
Acp2	29	130.27	162.16	95.02	61.01	90.97	138.01	74	45.16	103.01	116.92	132.08	142.14	163.16	126.88	124.1	130.04	76.01	112.9	111.02	130.01	112.03	84.42	87.74	279.3	74.01	108.73	112.12	74.02	138.05	84.03	66	94.02	65.01	69.01	92.01	119.03	3	65.45	130.02	155.42	166.02	99	170.38	149.46	90.01	79.03	67.03	101.02
Acp5	0	0	9	0	3	3	10	0	0	12	0	13	0	1	21	6	0	0	1	3	0	0	2	5	0	3	4	6	1	0	0	0	5	4	11	0	13	0	3	11	2	20	11	0	16	0	0	0	1
Acp6	175	46	91	101	80	175	136	93	86	130	158	122	138	141	94	120	93	159	98	124	157	98	102	77	102	95	119	113	121	97	74	48	138	56	116	93	97	15	99	161	134	112	81	114	156	107	137	80	127
Acpl2	0	16	14	24	10	33	59	10	1	4	46	38	61	25	33	30	15	42	55	12	23	19	20	20	42	41	11	21	26	22	5	25	13.5	6	12	9	0	5	8	29	28	48	12	34	15	26	16	10	25.04
Acpp	0	0	6	3	1	2	0	0	19	0	0	0	0	4	8	0	0	0	0	7	0	0	5	2	1	13	0	5	3	1	0	0	0	0	0	0	0	0	1	0	5	8	0	0	4	9	0	3	0
Acpt	0	0	0	0	0	0	0	0	0	0	0	0	0	0	0	0	0	0	0	0	0	0	0	0	0	0	0	0	0	0	0	0	0	0	0	0	0	0	0	0	0	0	0	0	0	0	0	0	0
Acr	0	0	0	0	0	0	2	0	0	0	0	0	0	0	0	0	0	0	0	0	0	0	0	0	0	0	0	0	0	0	0	0	0	0	0	0	0	0	0	0	0	0	0	0	0	0	0	0	0
Acrbp	46	0	24	20	18	24	10	19	0	27	12	25	24	9	18	20	24	22	38	26	0	21	19	18	58	33	11	31	5	31	3	32	13	22	12	18	33	0	20	45	25	34	20	19	27	13	13	9	24
Acrv1	0	0	0	0	0	0	0	0	0	0	0	0	0	0	0	0	0	0	0	0	0	0	0	0	0	0	0	0	0	0	0	0	0	0	0	0	0	0	0	0	0	0	0	0	0	0	0	0	0
Acsbg1	0	0	8	24	20	28	57	8	0	0	40	26	47	34	18	18	0	15	35	21	0	24	33	16	30	10	24	22	18	13	0	0	31	10	5	9	26	3	13	22	20	11	13	12	6	4	4	0	26
Acsbg2	0	0	0	0	0	0	0	0	0	0	0	0	0	0	0	0	0	0	0	0.66	0	0	0.21	0	0	0	0	0	0	0	0	0	0	0	0	0	0	0	0.85	0	0	0	0	0	0	0	0	0	0
Acsf2	22	2	62	61	47	29	55	42	47	24	37	23	56	40	14	26	54	29	49	33	43	36	8	46	53	38.97	27	28	53	16	27	25	21	23	37	32	35	0	38	35	36	62	23	51	66	59	46	35	19.13
Acsf3	22	3	80	48	41	58	30	30	0	29	20	38	66	64	55	62	63	52	42	61	25	30	32	64	108	60	55	32	12	48	27	0	59	17	66	24	60	22	59	140	72	58	51	52	41	20	32	40	35
Acsl1	0	31	28	49	43	58	74	43	18	65	90	123	99	56	56	85	34	60	73	95	50	92	70	35	128	94	73	68	60	99	56	51	54	81	84	73	91	8	67	127	93	110	61	83	95	56	43	40	77
Acsl3	2620	443	2526	2426.93	2118.86	3117.45	3144.28	2343.76	1640.97	2329	4062.85	4472.95	3395.68	3642.89	3482.05	3678.15	3692	3566.31	3864.9	3573.84	3187.82	3775.47	3031.86	3503.72	6388.84	4106.45	4149.6	3952.87	3578.45	4406.19	2986.75	2213.88	4190.3	2241.21	4269.87	2567.84	3646.04	77	3075.71	4324.53	4161.03	5454.56	2851.89	3141.35	3527.47	3888.27	2753.72	1945	2358.11
Acsl4	785	117	594	833.25	720	945	967.04	785.9	409	787	1283	1488	928	1165	835	1124	702	1162	1180	1093	932	896	865	994	1470	1342	1206	1074	1077	1124.72	508	573	979	1067	1253	713	1120.96	336	1060	1274	1447.36	1801	1223	1244	1324	1219.06	889	724	960
Acsl5	196	68	257	242	182	247	328	194	59	180	380	404	295	288	197	278	249	226	278	253	267	254	186	214	306	301	190	246	203	228	146	157	220	213	233	145.01	251	58	166	296.86	215	407	246	260	198	175	173	136	191
Acsl6	0	0	18	18	20	18	3	27	0	65	24	23	34	40	22	25	17	43	6	13	16	32	26	22	9	32	12	15	15	23	0	0	31	1	42	6	24	0	15	19	16	10	18	24	24	6	13	10	15
Acsm1	0	0	0	0	0	0	0	0	0	0	0	0	0	6	0	0	0	0	0	0	0	0	0	0	0	0	0	0	0	0	0	0	0	0	0	0	0	0	0	0	0	0	0	0	0	0	0	0	0
Acsm2	0	0	1	0	0	0	0	0	1.74	0	0	2.06	0	0	0	1	0	0	0	0	0	0	0	3.41	0	0	0	0	2.99	0	0.55	0	0	0	0	0	0	0	0.91	0	0	0	1.82	0	0	0	0	0	0
Acsm3	0	0	0	0	0	0	0	0	0	0	0	0	0	4	0	1	0	0	0	0	0	0	0	0	0	0	0	0	0	1	0	0	0	0	0	0	0	0	2	0	0	0	0	0	0	4	0	0	5
Acsm4	0	0	0	0	0	0	0	0	0	0	0	0	0	0	0	0	0	0	0	0	0	0	0	0	0	0	0	0	0	0	0	0	0	0	0	0	0	0	0	0	0	0	0	0	0	0	0	0	0
Acsm5	0	0	0	0	0	0	0	0	0	0	0	0	0	0	0	0	0	0	0	0	0	0	0	0	0	0	0	0	0	0	0	0	0	0	0	0	0	0	0	0	0	0	0	0	0	0	0	0	0
Acss1	0	0	6	19.01	15	19	19	13	12	17	12	23	17	2	13	12	6	11	4	14	5	24	19	3	12	19	16	15	19	6	16	0	1	34	11.02	12	15	16	16	29	19	12	0	24	19	10	3.01	27	20
Acss2	0	0	26	20	13	14	17	15	42	14	21	46	27	37	41	22	11	1	8	30	0	11	42	7	36	25	35	8	15	26	11	0	15	22	21	8	10	17	12	46	8	38	22	15	22	37	5	15	20
Acss3	0	0	0	0	3	9	0	4	0	0	0	0	0	0	0	2	0	0	0	6	0	4	0	0	3	0	0	0	0	0	0	0	7	1	0	2	10	0	2	0	0	0	3	1	3	0	0	0	0
Acta1	84.86	29.86	28.9	20.83	18.77	29.18	36.31	16.89	47.42	4.19	18.89	15.65	24.37	23.05	33.24	27.37	54.82	39.85	29.38	14.55	0	17.88	35.25	34.33	82.09	12.53	10.35	26.23	20.06	2.48	40.53	33.89	4.17	9.34	18.65	4.16	0	15.2	7.78	17.82	12.45	5.2	8.36	58.19	18.68	28.64	26.12	17.94	27.22
Acta2	296.95	18.01	63.05	111.05	82.08	100.1	26.02	38.04	48.04	83.06	132.1	119.16	68.02	117.72	88.82	113.11	85.15	74.04	70.04	89.07	38.01	52.03	100.07	63.03	141.1	106.07	85.06	69.06	70.06	67.04	114.92	61.73	72.06	52.01	69.05	34.02	73.07	32.49	69.03	94.04	81.05	102.03	53.04	82.05	84.06	44.03	117.04	34.05	58.04
Actb	3818.45	3365.58	7877.74	8294.96	7442.92	9652.01	10643.3	7586.62	7099.33	9257.23	13709.9	13745.7	11657	11832.8	9596.14	10435.7	9509.15	11051.5	10840.6	10215.4	8995.93	9619.22	8522.51	9313.09	17566.1	11592.5	10308.4	10196.6	8900.63	10717.3	7405.45	4297.95	8749.32	8335.41	11667.1	5514.44	9512.69	1968.36	8893.88	13193.9	11595	17234.2	9688.31	9821.26	11228.3	8396.46	7045.33	7487.48	9461.87
Actbl2	0	0	0	0	0	0	0	0	0	0	0	0	0	0	0	0	0	0	0	0	0	0	0	1	0	0	0	0	0	0	0	0	0	0	0	0	0	0	0	0	0	0	0	0	0	0	0	0	0
Actc1	32	0	2	18	19	11	39	16	18	24.99	11	35	13	24	24	28	18	26	13	39.03	11	12	24	15	13	13	13	10	27	39.72	25.78	0	25	6	32	20	14	22	21	27.65	18	24	24	2	26	13	12.22	21.58	8
Actg1	12702.1	2735.23	8950.52	9605.77	8226.96	10501	10969.8	8945.21	7266.04	11102.1	15067.3	16119.9	13041.2	14629.8	10990.6	13409.3	12353.5	12338.9	13208.6	13268.5	10844.4	12663	10324.4	11889.3	21611.1	14987.6	13278	12469.9	10622.2	13410.1	10314.8	6893.51	10121.1	8389.25	13486.4	6646	11874.8	1235.83	11476.5	17955.3	14034	19785.3	12601.6	12192	14141.5	9661.3	8387.23	9712.96	13046.4
Actg2	0	0	0	0	0	0	0	0	21	0	0	0	0	0	0	5	0	0	0	0	0	0	0	2	0	0	0	3	0	0	0	0	0	0	6	0	0	2.38	2	0	0	0	0	0	3	0	6	0	0
Actl10	0	0	0	1	0	0	0	0	0	0	0	0	0	0	1	0	0	0	0	0	0	0	0	0	0	0	0	0	0	0	0	0	0	0	0	0	0	0	0	0	0	0	0	0	0	0	0	0	0
Actl11	0	0	0	0	0	0	0	0	0	0	0	0	0	0	0	0	0	0	0	0	0	0	0	0	0	0	0	0	0	0	0	0	0	0	0	0	0	0	0	0	0	0	0	0	0	0	0	0	0
Actl6a	2718	307	1543.01	1588.93	1166	1782	2071	1518	1089	1589	2571	2670	1997	2335	1634	2414	2059	1694	2166	2060	1938	2117.99	1997	1963	4184	2869	2035	1970	1953	2456.06	1971	1746	2683	3276	2154	1614	1792	709	1872	3227	3437	3829	2147	1992	2452	2988	2411.99	1500	2010
Actl6b	0	0	0	0	1	0	0	0	0	0	0	0	0	0	0	2	0	0	0	0	0	0	0	0	0	0	0	0	0	0	0	0	0	0	0	0	0	0	0	0	0	0	0	0	0	0	0	0	0
Actl7a	0	0	0	0	0	0	0	0	0	0	0	0	0	0	0	0	0	0	0	0	0	0	0	0	0	0	0	0	0	0	0	0	0	0	0	0	0	0	0	0	0	0	0	0	0	0	0	0	0
Actl7b	0	0	0	0	0	1	0	3	0	0	0	0	0	0	0	0	0	0	0	2	0	0	0	4	0	0	0	0	0	0	0	0	0	0	0	0	0	0	0	0	0	0	0	0	3	0	0	0	0
Actl9	0	0	0	0	0	0	0	0	0	0	0	0	0	0	0	0	0	0	0	0	0	0	0	0	0	0	0	0	0	0	0	0	0	0	0	0	0	0	0	0	0	0	0	0	0	0	0	0	0
Actn1	842.08	375	1983.79	2510.53	2105.46	2713.83	2299.03	1984.18	1350	1900	3364.79	4185.56	3014.07	3392.9	2308.73	2969.99	2196.96	2710.87	2971.09	3107.16	2092.41	2643.41	2231.92	2436.83	4143.58	3411.8	2544.16	2934.15	2475.1	3358.35	1594.72	1391.81	2331.26	2042.77	3145.72	1595.45	2259.18	272.02	2410.79	2682.85	3231.26	4221.07	2181.3	2479.87	3276.78	2123.99	1786.26	1370.25	2509.85
Actn2	0	0	5.08	14.98	4	0.98	0	1	0	0	27.93	16.46	0	14.68	11	2	0	0	7.47	11.38	17	11.01	7	6.09	4.92	6	0	6.05	0.98	7.01	0	0	8	3	2	3.12	23	1	7	7	7.82	2.1	13.11	2.05	0	8.71	10.38	0	9.12
Actn3	0	0	12	31	22	37	14.01	23	40.94	0	21	49.67	21	28.01	26	22.01	0	0	20	28	26	21	31	17	65	19	21.01	15	8	14	0	26	0	68	72	7	25	1	43	45.02	56	50	28	21	52.78	32	40	23.02	22.01
Actn4	736.92	630	2163.63	2689.23	2220.53	3041.29	3260.36	2668.81	1421.99	2062	3931.38	4357.45	3350.93	3863.43	2902.27	3473	3008.52	3142.13	3608.13	3217.48	2450.5	3315.58	3023.07	3028.25	5011.67	4257.2	3496.83	3453.84	3185.19	4052.64	2438.28	1707.15	3263.74	2392.23	3831.07	2097.55	2963.29	279.97	3285.2	4032.9	4508.46	5418.93	3029.7	2679.66	4056.44	3256.01	2575.74	1955.73	2966.14
Actr10	756.68	157.31	571.31	733.91	407.75	664.47	934.62	479.92	428.54	741.61	1053.44	884.73	867.45	791.44	601.19	727.06	823.52	1046.77	789.18	801.85	793.53	811.19	577.17	504.38	1626.84	862.02	874.11	575.75	715.67	679.12	789.8	432.51	635.16	624.72	883.78	421.25	820.02	62.22	601.51	1243.57	896.79	1450.05	776.36	777.66	741.15	836.12	732.6	532.27	656.35
Actr1a	793	50	505	484	412	531	648	443	384	443	894	690	423	584	436	649	419	471	424	543	547	531	371	529	1137	578	585	512	447	584	383	481	446	441	513	352	396	50	481	720	656	851	534	558	691	524	469	550	627
Actr1b	410	94	356	423	390	533.01	397	423	256	239	468	532	440	617	453	509	434	499	510	553	381	568	523	572	782	631	467	580	528	699	344	350	621	340	636	375	461.21	74	475	657	689	856.78	558	484	769	543.84	365	262	536
Actr2	3138	902	2178	2660	1966.03	2901	3126	2215.88	2615	3238	4101.9	3796.77	3071	3364	2784	2957	3450	3333.88	3385.42	2994.98	2558	2859.1	2283	2508	5489	3659	3393	2852	2555	3261	3170.91	1939	2897	2665	3080.93	1883.47	3333.79	593	2656	4546.07	3423	4803	2997	2948	3204	2881	2451	2419	2562
Actr3	4955	330	1907	2344.91	1872	2681	3087.75	2100	2094	2371	4041	3735	2777	2863	2847	2886	2773	3659.94	3178.7	2949	2722	2821	2216.85	2417.99	5329	3121	3453	2680	2698	3085	2287	1742	2967	2307.33	3232.01	1674	3120	463	2312	4641.02	3494	5261.76	3302	3241.13	3092	2932.95	2469.55	1796.52	2418.19
Actr3b	11	0	8	11	5	0	3	1	0	44	16	7	0	17	0	8	22	5	17	11	21	19	9	10	0	20	7	1	3	15	9	0	0	2	20	12	0	0	12	8	10	9	12	18	20	17	5	13	10
Actr5	30	2	94	97	59	69	91	41	104	74	94	92	74	56	109	51	105	47	66	62	32	81	39	67	131	90	101	90	62.83	69	101	20	54	61	62	65	47	14	65	113	79	74	84	65	89	58	62	97	102
Actr6	156	17	72	108	80	145	158	81	124	82	128	141	103	175	204	150	84	210	153	127	66	110	44	69	122	124	198.13	132	147	135	118	9	147	107	137	58	125	35	113	115	136.36	142	146	144	108	103	84	73	117
Actr8	203	38	272	244	192	200	262	206	39	172	241	376	245	296	218	260	182	174	224	224	191	230	189	232	304	184	199	211	126	227	253	34	209	109	283	107	215	5	208	313	299	268	137	207	250	250	171	163	182
Actrt1	0	0	0	0	0	0	0	0	0	0	0	0	0	0	0	0	0	0	0	0	0	0	0	0	0	0	0	0	0	0	0	0	0	0	0	0	0	0	0	0	0	0	0	0	0	0	0	0	0
Actrt2	0	0	0	0	0	0	0	0	0	0	0	0	0	0	0	0	0	0	0	0	0	0	0	0	0	0	0	0	0	0	0	0	0	0	0	0	0	0	0	0	0	0	0	0	0	0	0	0	0
Actrt3	0	0	0	0	0	1	7	4	0	0	0	0	0	0	0	0	0	0	0	0	0	1	1	4	0	5	0	0	0	0	0	0	0	0	0	0	10	0	0	0	0	0	0	0	0	0	0	0	0
Acvr1	54	22	78	79	77.78	105	61	124	40	37	117	105	73	130	61	130	95	55.82	79	101	41	102	76	65	99	92.49	57	73	75	64	25	28	60	43	111	48	48	10	69	110	96	124	65	82	118	84	58	25	81
Acvr1b	93	0	141.96	157	138	206.01	202	191	84	168.76	279	296.99	150	238	112	204.01	153.74	186	221	178	205	169.44	122	142	311	167	167	162.13	140.74	183.37	144	107	161	85.81	232.16	150.93	218	30	138.38	279.93	246	447	233.1	215	281	200	137.28	197	221
Acvr1c	0	0	0	0	1	0	0	0	0	0	0	0	0	0	0	0	0	0	0	0	0	0	1	0	0	0	0	0	0	0	0	0	0	0	0	0	0	0	0	0	0	0	0	0	0	9	0	0	0
Acvr2a	106	16	123	152	132	110	211	108	90	125	215	226	116.01	149	183	153	235	208	226.88	205	212	165	172.03	155	459	272	270	176	187	254	126	210	158	241	242	130	234	57	180	308	238	340	212	222	236	206	182	86	156
Acvr2b	17	72	46	59	60	54.47	75.02	55	17	52	75	87	94	82	77	65	124	67	73	59	8	67	52	56	100	69	76	85	30	75	1	17	51	64	109	51	65	13	75.01	77	83	106	98.74	51	102	48.04	59	15	72
Acvrl1	32	0	7	13	11	31	13	8	26	0	14	27	0	11	14	20	28	22	19	6	18	3	9	18	32	14	26	24	9	10	12	0	8	0	10	8	20	0	8	3	14	18	2	2	23	3	0	0	9
Acy1	57	33	67	62	38	78	41	42	100	74	32	74	97	48	36	64.5	42	15	64	65	21	65	62	56	103	56	106	68	100	52	38	24	51	59	29	46	59	0	52	77	75	49	62	61	60	51	70	47	46
Acy3	0	0	6	1	2	10	7	2	0	4	13	6	7	2	0	9	12	5	3	13	0	0	9	12	16	10	1	5	0	2	0	0	0	6	12	0	0	0	1	4	2	14	5	12	15	1	0	22	6
Acyp1	205	12	113	178	75	134	169	95	64	97	148	136	94	87	65	135	118	130	91	77	24	116	82	125	239	114	108	49	116	105	74	26	76	123	115	59	76	23	73	133	104	162	86	80	121	117	78	41	71
Acyp2	0	0	9	20	19	33	14	25	61	34	0	35	1	34	25	30	30	47	19	21	46	12	21	21	56	40	32	35	25	13	38	0	36	3	15	27	28	3	10	24	28	27	38	26	45	9	13	14	11
Ada	37	0	7	24	1	6	16	9	14	22	17	20	0	15	0	15	10	28	15	13	16	19	17	12	24	28	25	10	11	16	13	9	41	5	22	20	13	0	22	32	21	43	26	49	48	14	20	21	25
Adad1	0	0	0	0	0	0	0	0	0	0	0	0	0	0	0	0	0	0	0	0	0	0	0	0	0	0	0	0	0	0	0	0	0	0	0	0	0	0	0	0	0	0	0	0	0	0	0	0	0
Adad2	0	0	0	0	0	0	0	0	0	0	7	0	0	0	0	0	0	0	0	0	0	0	0	0	0	0	0	0	0	0	0	0	0	0	0	0	0	0	0	0	0	0	0	0	0	0	0	0	0
Adal	118	0	59	50	77	66	113	64	123	102	102	109	47	53	102	76	61	84	65	83	18	112	42	74	105	64	111	83	88	123	93	102	60	42	97	65	147	12	59	151	106	162	89	106.84	86	88	78	79	126
Adam10	157	23	317	467	355	587	622	583	290	343	845	791	386.28	674	523	574	454	601	823	626	414	605.98	533	642	806	857	818	785	657	724	391	482	664	486	826	372	884	66	576	881	855	1047	739	889	817	653.94	551	287	622.97
Adam11	0	0	12	0	4	3	18	1	0	9	0	30	6	14	25	14	8	16	3	13	0	6	17	10	31	21	12	7	0	17	14	0	14.97	4	10	10	5	0	5	2	18	8	26	33.36	12	34	13	4	15
Adam12	0	1	7	23	26	22	51	40	10	10	24	58	59	62	77	39	15	47	30	29	14	80	19	43	60	38	36	56	28	42	1	21	49	6	40	14	66	0	22	47	14	32	39	32	11	15	33	10	19
Adam15	0	0	66	43	55.98	55	49	34	120	112	102	89	66	82	13	73	87	48	46	53	37	52	38	49	124	70	37	60	51	42	7	30	49	28	48	25	77	13	54	88	76	82	31	61	72	44	26	66	37
Adam17	164	87	264	441	399	583	624	488	206	236	652	774	432	547	575	497	274	545	601	560	469	471	488	428	764.99	546	516	395	468	645	378	232	447	459	757	373	569	74.16	448	687	630	1124	596	662	681	667	547	322	486
Adam18	0	0	0	0	0	0	0	0	0	0	0	0	0	0	0	0	0	0	0	0	0	0	0	0	0	0	0	0	0	0	0	0	0	0	0	0	0	0	0	0	0	0	0	0	0	0	0	0	0
Adam19	89.03	54.24	106.32	139.23	215.08	190.53	153.47	239.15	25.26	152.38	349.76	361.72	129.42	281.08	108.64	202.52	72.47	224.71	193.56	245.98	152.01	133.43	184.07	184.3	198.28	267.59	187.27	197.87	174.49	181.61	126.1	136.51	183	147.04	209.99	126.79	221.19	46	186.5	294.73	239.8	298.62	184.98	205.83	259.67	179.64	153.52	78.04	144.53
Adam1a	0	0	29	19	9	24	5	0	0	23	34	36	0	17	45	27	17	5	43	16	0	5	9	14	13	14	22	13	11	17	25	0	18	21	30	17	9	0	9	48	18	62	9	8	23	0	15	35	28
Adam1b	33	39	0	0	0	0	0	7	0	0	0	0	0	0	0	0	0	0	0	0	0	0	0	0	0	0	0	0	0	0	0	0	0	0	0	0	0	0	0	0	0	0	0	0	0	3	0	0	0
Adam2	0	0	0	0	2	0	0	0	0	0	0	0	0	0	0	0	0	0	0	0	0	0	0	0	0	0	0	0	0	0	0	0	11	0	0	0	0	0	0	0	0	0	0	0	0	0	0	0	0
Adam20	0	0	0	0	0	0	0	0	0	0	0	0	0	0	0	0	0	0	0	0	0	0	0	0	0	0	0	0	0	0	0	0	0	0	0	0	0	0	0	0	0	0	0	0	0	0	0	0	0
Adam21	0	0	0	2	0	5	0	0	0	0	0	0	5	0	0	2	0	0	0	0	0	0	0	0	0	0	0	1	0	0	0	0	5	0	0	0	7	0	4	0	2	0	0	0	0	0	0	0	0
Adam22	0	1	7	15	7	17	3	6	0	13	10	29	11	16	1	14	43	13	19	16	15	22	4	5	17	16	34	8	9	20	18	7	11	1	14	15	21	0	12	38	43	18	8	14	11	19	11	9	19
Adam23	36	0	71	32	23	40	28	31	11	50	36	52	51	64	18	42	64	73	23	22	38	34	42	26	58	38	28	18	27	39	12	1	18	23	67	8	38	3	21	24	31	53	23	31	39	19	36	31	33
Adam24	0	0	0	0	0	0	0	0	0	0	0	0	0	0	0	0	0	0	0	0	0	0	0	0	0	0	0	0	0	0	0	0	0	0	0	0	0	0	0	0	0	0	0	0	0	0	0	0	0
Adam25	0	0	0	0	0	0	0	0	0	0	0	0	0	0	0	0	0	0	0	0	0	0	0	0	0	0	0	0	0	0	0	0	0	0	0	0	0	0	0	0	0	0	0	0	0	0	0	0	0
Adam26a	0	0	0	0	0	0	0	0	0	0	0	0	0	0	0	0	0	0	0	0	0	0	0	0	0	0	0	0	0	0	0	0	0	0	0	0	0	0	0	0	0	0	0	0	0	0	0	0	0
Adam26b	0	0	0	0	0	0	0	0	0	0	0	0	0	0	0	0	0	0	0	0	0	0	0	0	0	0	0	0	0	0	0	0	0	0	0	0	0	0	0	0	0	0	0	0	0	0	0	0	0
Adam28	3.36	5.92	5.37	5.1	0	4.26	8.51	0	14.41	1.2	0	5.4	0.75	3.38	0	5.33	2.11	0	21.32	2.08	0	1.08	0	1.84	0	18.76	2.79	0	0	0	7.69	0	0	0	1.02	0	3.83	0	0.8	0	3.1	0	12.19	20.39	5.55	1.83	0	0	3.14
Adam29	0	0	0	0	0	0	0	0	0	0	0	0	0	0	0	0	0	0	0	0	0	0	0	0	0	0	0	0	0	0	0	0	0	0	0	0	0	0	0	0	0	0	0	0	0	0	0	0	0
Adam3	0	0	5	0	0	0	7	0	0	0	1	4	0	1	0	1	0	0	0	0	0	0	0	0	0	1	0	0	0	0	0	0	0	0	0	0	0	0	0	1	0	0	4	0	1	0	0	1	0
Adam30	0	0	0	0	0	0	0	0	0	0	0	6	0	5	0	0	0	0	0	0	0	0	0	0	0	0	0	0	0	0	0	0	0	0	0	0	0	0	0	0	0	0	0	0	0	0	0	0	0
Adam32	0	0	2	0	0	1	0	0	0	0	4	2	0	6	0	6	7	0	0	0	0	0	0	3	0	0	0	0	0	10	0	0	0	0	0	0	0	0	1	0	0	0	4	8	0	0	0	4	0
Adam33	0	0	0	1	0	0	0	0	0	0	0	0	0	0	0	0	0	0	0	0	0	0	0	0	0	0	0	0	0	0	0	0	0	0	0	0	0	0	1	0	0	0	0	2	0	0	0	2	0
Adam34	0	0	0	0	0	0	0	0	0	0	0	0	0	0	0	0	0	0	0	0	0	0	0	0	0	0	0	0	0	0	0	0	0	0	0	0	0	0	0	0	0	0	0	0	0	0	0	0	0
Adam39	0	0	0	0	0	0	0	0	0	0	0	0	0	0	0	0	0	0	0	0	0	0	0	0	0	0	0	0	0	0	0	0	0	0	0	0	0	0	0	0	0	0	0	0	0	0	0	0	0
Adam4	0	0	0	0	3.32	3	0	8	0	0	3.45	8	0	0	0	2	8	14	7	5	0	0	0	5	0	1	0	0	0	0	0	0	4	3.32	0	6	0	0	12.9	0	2	0	1	3	6	0	0	0	0
Adam5	0	0	0	0	0	0	0	0	0	0	0	0	0	0	0	0	0	0	0	0	0	0	0	0	0	0	0	0	0	0	0	0	0	0	0	0	0	0	0	0	0	0	0	0	0	0	0	0	0
Adam6a	0	0	0	0	0	0	0	0	0	0	0	0	0	0	0	0	0	0	0	0	0	0	0	0	0	0	0	0	0	0	0	0	0	0	0	0	0	0	0	0	0	0	0	0	0	0	0	0	0
Adam6b	0	0	0	0	0	0	0	0	0	0	0	0	0	0	0	0	0	0	0	0	0	0	0	0	0	0	0	0	0	0	0	0	0	0	0	0	0	0	0	0	0	0	0	0	0	0	0	0	0
Adam7	0	0	0	0	0	0	0	0	0	0	0	0	0	0	0	0	0	0	0	0	0	0	0	0	0	0	0	0	0	0	0	0	0	0	0	0	0	0	0	0	0	0	0	0	0	0	0	0	0
Adam8	0	0	41	38	48	77	62	37	1	21	110	68	70	81	69	75	44	63	88	62	38	82	51	49	3	74	26	59	85	53	64	50	29	24	43	18	51	7	42	102	40	92	26	49	43	23	51	4	61
Adam9	387	5	265	438	336	521	502	394	318	186	763	658	408	597	382	492	349	481.08	661	524	663	464.13	410	485	811	556	474	433	494	477	235	155	381	422.99	554	411.72	535	46	459	613	703	867	587.02	498.99	597	381.81	494	211	360
Adamdec1	0	0	0	0	0	0	0	0	0	0	0	0	0	0	0	0	0	0	0	0	0	0	0	0	0	0	0	0	0	0	0	0	0	0	0	0	0	0	0	0	0	0	0	0	0	0	0	0	0
Adamts1	46	20	34	72	67	103	66	57	21	28	69	102	69	80	67	81	62	127	72	78	69	38	98	74	47	158	74	98	131	207	66	71.77	106	84	195	95	123	17	127	100	162	218	142	123	124	112	87	76	109
Adamts10	1	11	106	95	118	151.02	108	103	24	125	104	155	127	132	104	64	95	56.02	103	70	73	70	49	87	176	77	56	56	65	81	90	38	92	56	113	65	66	1	90	158	134	158	58	157	102	122	92	116	107
Adamts12	0	0	0	13	11	21	0	13	0	0	0	12	7	3	13	7	0	0	3	8	21	1	16	9	14	18	2	9.13	10	13	22	22	10	13	9	4	17	0	6	14	15	15	3	19	14	8	13	0	10
Adamts13	0	0	0	0	0	0	0	0	0	0	0	0	0	0	0	0	0	0	0	0	0	0	0	0	0	0	0	0	0	0	0	0	0	0	0	0	0	0	1	0	0	0	0	0	0	0	0	0	0
Adamts14	0	0	3	32	17.03	26	18	5	1	0	45	25	46	35	16	27	48	14	11	14	0	10	27.12	15	38	28.05	23	18.06	21	21	0	9	0	8	20	0	53	0	14	43.01	22	9	22.01	42	12	32.54	4	0	20
Adamts15	19	15	133	97	60.01	138	64	81.8	109	98	70	118	74	139	123	143.67	194	144	168	226	182	276	194	173	332	278.19	305	226	218	204	133	197	338	195	277	172	303	59	246	357.99	352	321	283	226	327	269	144	282	258
Adamts16	0	32	12	19	11	21	28	15	0	1	26	8	12	24	25	26	19	24	3	13	1	16	3	14	22	13	3	5	30	16	0	0	10	1	5	20	14	0	10	0	4	0	24	5	12	9	5	9	6
Adamts17	0	0	0	0	1	0	0	0	0	0	0	11.19	4	6.01	0	3	0	0	8.03	1	20	0	0	0	0	0	0	0	6.9	0	0	0	12	3	0	3	4	0	0	0	0	0	7	9	5	12	0	0	0
Adamts18	0	0	0	0	0	0	0	0	0	0	2	0	0	0	0	1	0	13	0	0	0	0	0	3	0	0	0	0	0	0	0	0	4	0	0	0	0	0	0	0	0	3	0	3	1	0	6	1	1
Adamts19	0	0	0	0	2	6	5	0	0	0	0	4	10	4	0	1	0	0	7	0	0	0	1	6	0	7	14	2	7	6	0	0	0	29	0	6	0	0	0	8	5	0	1	0	4	3	10	3	9
Adamts2	0	10.11	7.12	9.42	16.03	16.08	0	17.11	1	7.97	21	5.12	0.88	7	0	2.71	0	0.73	4	14.77	0	0	5.31	9.76	6.15	10.05	15.33	6.03	33.69	0	11	0	2	0	4	1.01	19.98	0	10.21	7	15.84	1.01	0	0	13.21	11.18	10.21	0	15.66
Adamts20	0	0	0	3	0	2	0	11	0	0	7	3	0	12	11	3	7	16	21	3	0	0	0	2	0	1	0	4	8	0	0	0	0	0	1	2	0	0	4	14	0	11	13	18	2	5	1	3	0
Adamts3	0	0	11	2	8	6	12	13	0	12	53	26	33	23	12	6	8	0	19	9	41	5	11	8	3	8	5	9	23	5	0	0	23	13	14	1	14	0	31	10	12	34	32	43	27	31	11	0	25
Adamts4	113.6	1	127.42	140.16	110	101.04	151.04	112.05	103	77	240.49	166.03	292.43	114.07	64.04	134	211.84	156.01	176.18	141.04	204.52	156	86.01	106.09	291.21	131.51	202.43	154.29	126.47	156.02	160	46.01	226.76	128.1	204	130.79	183.18	56.26	127.02	232.05	212.09	387.36	132.01	149.07	161.11	172.03	152.72	76.01	179.1
Adamts5	0	0	0	4	1	0	0	0	0	1	0	6	0	0	0	0	0	0	5	3	0	0	0	1	0	0	0	0	0	1	0	0	0	4	0	2	11	0	1	10	2	10	0	1	0	0	1	0	7
Adamts6	0	0	4	4	7	31	8	17	0	0	13	30	5	11	11	15	0	9	13	11	26	14	8	17	0	9	21.84	8	36	0	0	18	8	13	21	28	0	6	24	26	35	64.48	14	12	17	33	13	6	41
Adamts7	24	7	37	58	36	73	29	36	46	32	61	77	13	70	103	47	37	19	31	54	23	52	29	42	16	70	62	48	53	81	1	14	67	80	40	28	64	11	78	67.41	97	112	85	67	101.99	70	109	66	89
Adamts8	0	0	0	1	4	3	15	1	0	17	1	6	0	23	12	8	4	10	0	10	20	10	11	0	8	5	0	16	1	5	33	1	31	18	9	10	14	0	5	28	4	33	23	27	18	12	25	6	13
Adamts9	67	40.96	113	186.43	158.01	232	199	197	105.01	166	281.96	301.03	230	208.25	174	209	183	193	224	242	72	178.02	179	287	303	283	267	287	190	187	168	157	246.02	214	269.03	168.02	244	95	211	226.01	288	400	185	148	274	180.83	198.02	97	225.01
Adamtsl1	0	0	13	8	9	18	4	5	1	30	20	54	10	24	21	18	9	14	19	26	32	5	3	25	10	32	9	12	12	22	13	0	5	1	29	9	0	0	12	19	13	21	13	19	7	9	11	0	7
Adamtsl2	0	0	4	7	0	7	1	6	0	0	0	4	36	10	0	3	0	15	4	9	0	1	9	0	0	6	7	3	0	18	0	0	11	2	12	5	0	5	5	10	13	0	0	8	8	20	8	2	9
Adamtsl3	0	0	14	5	19	11	27	4	0	7	42	28	0	14	24	7	0	13	21	2	0.95	12	18	33	47	12	18	9	19	4	21	0	4	4	23	7	10	0	14.98	0	8	49	16	10	6	5	3	6	4
Adamtsl4	0	0	0	0	2	0	14	0	0	0	0	3	0	2	0	0	0	0	0	0	0	0	0	2	0	0	5	0	0	7	0	0	0	0	0	0	0	0	0	1	5	7	1	6	0	0	0	0	1
Adamtsl5	0	0	1	0	4	0	0	0	0	0	0	6	0	0	0	4	0	0	9	0	0	0	0	0	0	1	0	3	0	0	0	0	0	0	0	0	0	0	0	0	0	0	7	0	0	0	0	0	3
Adap1	0	0	0	1	5	3	8	0	0	0	7	0	17	0	9	0	14	2	0	0	24	1	0	0	0	0	0	6	0	0	18	0	2	0	0	0	0	0	0	9	3	1	5	0	3	0	0	0	1
Adap2	0	0	0	0	0	0	0	0	0	0	0	0	0	0	0	2	0	0	0	3	0	0	0	1	0	0	0	0	0	0	0	0	0	0	2	6	0	0	0	0	0	0	0	0	0	0	0	0	0
Adar	164	40	460	483.66	362	608	427	444	366	449	840	741	678	665	492.25	515	651	579	649	558	610	527.98	381	450	778	703	556	431	356	543	502	344	511	304	509	271	500	44	394	607	524	665	449	481	528	387	269	340	437
Adarb1	0.61	0	28.31	31.22	63.7	41.2	44.63	45.26	53.19	41.04	95.92	87.51	29.16	40.11	14.86	46.04	37.91	65.57	29.92	43.4	12.09	34.83	48.86	52.31	11.33	38.08	28.05	62.68	45.51	47.94	25.28	20.16	6.38	27.12	48.07	20.22	25.27	0	33.06	33.06	63.04	53.95	37.36	53.72	69.59	33.53	34.19	16.3	40.63
Adarb2	0	0	0	0	0	0	0	1	0	0	0	0	0	0	0	0	0	0	0	0	0	0	0	0	0	0	0	0	0	3	0	0	0	0	0	0	0	0	1	0	0	0	0	0	1	0	0	0	0
Adat1	270	100	191	294	204.31	301.27	319	188.09	173	122.83	303	295	294	191.08	244	236.01	210.03	204.52	235.96	202	131.07	143.86	171	217.36	349.31	270.03	149.33	229.42	161	228.04	132.34	130.01	217.01	219	274.14	180.42	158.3	69	248.25	259.38	430	483	307.05	274.78	322.02	330	206.09	213	316.02
Adat2	64	0	15	40	50	50	31	65	35	16	33	84	36	76	32	49	84	28	64	54	34	49	20	52	16	47	61	49	54	85	54	10	45	64	39	54	24	23.99	44	64	60	112	55	20	85	38	32	87	63
Adat3	24.84	10.29	34.03	33.57	18.49	24.16	7.11	14.07	0	18	18.07	25.54	4.02	37.84	17.46	41.41	41.67	34.34	48.71	45.86	1.01	21.43	23.85	36.21	0	32.69	6.05	35.34	34.04	35.78	69.38	19.19	4.3	57.68	24.49	21.29	30.11	25	37.13	14.2	50.1	19.33	35.27	37.67	18.21	32.79	29.35	23.04	33.8
Adc	0	0	6	27	15	29	41	12	8	18	21	24	43	15.94	19	15	1	7	14	26	16	30	10	20	22	16	22	11	21	34	1	25	4	8	6	14	14	0	9	10	15	39	4	10	7	22	12	6	22
Adck1	57	0	31	61	55	33	84	34	44	76	116	101	99	59	24	73	52	52	39	94	35	72	33	44	53	80	43	65	50	60	47	33	75	19	29	29	41	13	52	83	79	108	26	45	63	20	39.88	23	38
Adck2	14	1	44.01	37	19.04	40	23	18	0	19.01	55	24	6	53	60	26	0	14	14	29	22.01	31	17	32	69.76	44	24	24.01	24	45.03	109	0	24	28	15	33	23.9	8	46	61.38	54	53.93	45	32.03	56	39	32	20	48
Adck3	0	0	0	4	3	4	0	5	0	0	0	5	0	4	0	3	0	18	1	5	0	7	0	0	0	1	7	0	0	0	15	0	12	15	0	1	22	6	5	18	18	0	1	4	7	0	0	10	5
Adck4	156	24	66	69	50	82	61	65	45	65	156	78	87	52	81	90	93	43	52	52	101	25	48	60	70	77	71	66	49	64	28	0	76	44	27	32	62	0	44	75	65	51	68	54	76	37	99	42	57
Adck5	21	19	85	81	49	77	135	81	40	32	126	72	75	120	192	88	127	75	72	65	20	119	73	95	49	139	126	47	96	88	29	39	117	57	60	64	126.55	2	89	106	112	106	82	99	125	76	57	106	83
Adcy1	0	28	43	27	21	50	19	35	12	50	42	41	102	41	41	59	70	18	93	56	74	42	44	29	43	55	54	51	45	58	17	94	36	20	43	53	50	0	43	89	68	54	54	68	54	55	39	36	42
Adcy10	0	0	0	0	0	0	0	0	0	0	0	0	0	0	0	0	0	0	0	0	0	0	0	0	0	0	0	0	0	0	0	0	0	0	0	0	0	0	0	0	0	0	0	0	0	0	0	0	0
Adcy2	0	0	1	5	2	12	0	13	0	19	0	6	0	0	0	4	3	0	2	1	0	18	16	2	8	8	0	18	1	2	7	0	3	4	12	3	6	0	8	8	16	11	0	4	11	0	10	9	0
Adcy3	0	1	14	32	21	38	64	10	13	21	32	50	22	25	9	26	3	42	41	30	15	34	34	59	41	65	16	43	21	24	12	24	17	41	50	22	56	9	41	77	53	68	91	65	52	57	18	17	47
Adcy4	0	0	0	5	2	1	1	5	26	25	25	7	0	0	0	4	0	0	0	1	0	0	6	3	0	7	11	0	2	0	0	0	9	0	1	9	31	0	0	0	9	2	5	1	5	6	0	11	6
Adcy5	0	0	0	7	13	3	0	0	19	2	23	3	0	0	0	5	0	0	1	6.01	0	1	0	0	0	1	1.68	3	0	0	19	11	6.56	0	0	4	0	0	5	7	11	0.19	7	5	12	1	0	6	8
Adcy6	210.33	52	168	210.95	171	259.56	262.15	225.33	87	172	388.06	323.07	328	275.41	210.22	250.03	248	241	229	196	327	192	155.01	229	330	245.41	274	238	213.01	215	127	126	235	245	278	167	279.87	31	274	322.93	401	434.01	292.22	310	329	291	282	233	311
Adcy7	0	0	1	7	9	41	6	9	1	31	8	9	13	15	10	8	0	11	11	4	0	5	5	5	0	10	7	5	2	17	0	0	0	0	16	8	0	0	3	2	7	18	0	8	0	8	4	1	0
Adcy8	0	0	0	1	0	1	4	11	0	0	9	0	0	0	13	3	0	0	3	4	8	4	0	6	0	3	0	14	0	2	0	0	0	5	9	0	0	0	11	0	0	13	3	0	0	0	0	0	0
Adcy9	0	0	0	8	3	7	14	18	15	0	0	23	7	20	25	7	0	0	18	12	0	10	2	9	13	14	2	2	0	13	0	15	0	10	10	6	5	0	6	0	15	57	3	7	31	18	7	3	20
Adcyap1	0	0	4	0	1	0	0	3	0	0	0	1	11	0	0	3	5	0	5	3	0	0	0	0	0	0	5	0	5	10	19	0	0	0	0	0	0	0	0	10	5	0	3	4	0	23	0	0	0
Adcyap1r1	5	0	16	12.01	7	1	3	19	0	13.04	15	25	0	20	25	17	0	34	12	15	20	9	19.1	4	1	5.01	5	4	6	34	0	25	0	9	3	8	7	0	2	14	0	3.01	6	2	5	2.68	2	3.03	7.01
Add1	175	121	420	587	450	638	640	549	533	494	881.07	867	709	775	471	621.59	461	617	781	603	766	771	500.3	591	981	663	606	507	455.53	639	479.16	348	537.03	649	665	364	691	109	492	726.99	727.5	1029	483	534	709	548	575	375.05	555
Add2	0	27	1	14	14	20	14	23	17	1	0	13	17	25	0	5	14	0	8	8	0	4	5	16	8	4	7	4	9	7	0	0	11	0	17	1	4	0	6	17	1	25	0	6	13	10	0	3	13
Add3	70	7	75	197	142	237	198	163.78	164	97	277	177	202	196	123	195	175	234	232	230	204	227	167	147	302	258	168	201	189	228	185	71.54	210	182	157	120	167	15	203	239.74	315	335	198	252	276	238	158	128	240
Adgb	0	0	0	0	0	0	0	0	0	0	0	0	0	0	0	0	0	0	1	0	0	0	0	1	0	0	0	0	0	4	0	0	0	0	4	0	0	0	3	0	0	0	0	0	3	0	0	0	0
Adh1	0	0	0	0	0	0	0	0	0	0	0	0	0	0	0	0	0	0	0	0	0	0	0	0	0	0	0	0	0	0	0	0	0	0	0	0	0	0	0	0	0	0	0	0	0	0	0	0	0
Adh4	0	0	0	0	0	0	0	0	0	0	0	0	0	0	0	0	0	0	0	0	0	0	0	0	0	0	0	0	0	0	0	0	0	0	0	0	0	0	0	0	0	0	0	0	0	0	0	0	0
Adh5	1316	106	734	794	532	775	685	545	295	676	964	848	706	844	723	781	964	596	692	738	565	800	678	794	1121	1124	813	724	632	908	709	337	817	562	884	467	630	141	806	973	987	1001	724	884	1064	673	719	705	653
Adh6a	0	0	0	0	0	0	0	0	0	0	0	2	0	0	0	0	0	0	0	0	0	0	0	0	0	0	0	0	0	0	0	0	0	0	0	5	0	0	0	0	2	0	0	0	0	0	0	0	0
Adh7	0	0	0	0	2	3	0	2	29	14	0	0	0	0	0	1	0	5	8	2	0	0	0	0	0	7	0	1	0	0	0	0	5	9	8	0	17	0	2	21	0	0	6	0	7	12	0	5	4
Adhfe1	0	0	0	0	3	1	0	2	0	0	0	0	0	0	0	0	0	0	0	0	0	0	0	0	1	0	0	3	0	0	0	0	6	0	0	0	0	0	2	0	0	10	3	0	1	0	0	1	2
Adi1	256	13	175.95	156	148	211	132	155	106	139	296	265	205	213.99	156	177.99	152.99	230	191	137	218	161.28	102	162.99	304	211.33	125	134	176	189.07	166	66	166.14	171	212	94	130	43	161.3	269.65	298	366	217	232.83	255	176	166	171.41	204
Adig	0	0	0	0	0	0	0	0	0	0	0	0	0	0	0	0	0	0	0	0	0	0	0	0	0	0	0	0	0	0	0	0	0	0	0	0	0	0	0	0	0	0	0	0	0	0	0	0	0
Adipoq	0	0	0	0	0	0	0	0	0	0	0	0	0	0	0	0	0	0	0	0	0	0	0	0	0	0	0	0	0	0	0	0	0	0	0	0	0	0	0	0	0	0	0	0	0	0	0	0	0
Adipor1	437	149	435	576	403.02	557	575	434	261.02	529	652	732.01	570.93	605	531	573	571	528.47	514.42	479.2	484	410	423	551	1011.14	509	593	434.05	412	483	384	202.83	330.56	380.02	435	211	312	112	360.01	578.98	440	692.01	437.76	398.98	437	274	309	296	401
Adipor2	358	62	487	543.01	350	515	603	403	387	344	863	655	454	670	503	600.96	527	694.73	695	653.9	553	645	504	669	1064	735	721	652	644.21	633.97	298	348	623	481.03	584	328	597	40.99	595	935.87	614	872	704	689.89	666.23	557.12	533	471	665
Adk	1061	127	953	904.02	758	1269	960	972.99	634	973	1629	1644	1207	1431.38	1246	1286	1104	1131	1308	1326.9	844	1365	1057	1262	1648.61	1589	1257.68	1321	1136	1479	958	863	1250	1033.63	1406	881.06	1252	163	1101	1638	1632	1951	1214	1168	1464	935	967	956	1168.27
Adm	51	0	13	9.25	18.15	29	31.25	28	27	9.06	36.01	29.12	83.06	8	12.01	26	35	44	64.1	39	16.01	31.01	43.31	34	54	20.03	63	16	4	30	40	16.06	21	26.24	46	12	34	0	18	49.05	26.03	65.42	18	27	26	36.87	34.02	9	34.07
Adm2	0	0	0	0	0	0	0	0	0	0	0	0	0	0	0	0	0	0	0	0	0	0	0	3	0	0	2	4	0	2	0	0	0	0	0	0	0	0	0	17	0	0	0	0	0	0	0	4	0
Adnp	318	11	422	581	499	633	532	526	315	389	771	975	615	780	379	659	591	584	698	613	620	540	555.99	681	911	824	694	583.98	596	779	234	404	561	369	821	440	644	24	656.09	730	787	1027	630	761	874	533	534	416	745
Adnp2	214	106	282	321	301	353	358	275	242	309	441	559	432	447	309	370	460	320	248	298	275	270	211	262	321	355	197	283	270	224	215	77	276	263	335.01	243	568	46	372	543	383	551	364	383	496	365	304	334	395
Ado	302	114	235	253	156	217	271	127	208	218	423	393	292	298	225	246	179	403	224	271	285	253	206	194	497	332	305.68	284	269	296	315	162	306	337	275	168	404	72	199	540.99	405	741	399	334	326	361	302	211	270
Adora1	4	6	5	7	7	17	2	6	7	0	1	7	0	8	0	8	0	0	3	10	0	0	11	6	10	2	12	7	6	0	0	0	0	0	9	1	4	0	5	11	3	14	12	14	15	20	6	6	5
Adora2a	28	0	0	0	0	6	0	5	0	1	0	0	0	0	0	1	0	0	0	1	26	0	0	0	0	2	0	4	0	0	0	0	0	7	3	2	22	2	0	0	0	3	0	1	0	2	7	0	3
Adora2b	0	0	0	0	0	2	0	4	0	0	0	14	0	0	0	1	0	0	0	6	0	4	0	0	0	0	0	0	4	0	0	0	0	7	0	0	0	0	0	12	0	10	0	0	5	0	5	0	0
Adora3	0	0	2	1.82	1.93	0	1.94	2	0	0	0	5.2	0	2.67	1.09	0	0	0	0	0	0	0	0	4.17	0	0	0	0.07	3.04	6.85	0	0	0	0	0	0	0	0	0	2.84	0	0	0	0	0	0	0	0	0
Adpgk	127	77	176	174	184	187.27	260	210	64	194	217.51	244	171	228	136	203	126	272	177	197	235	179	160	189	259	226	195	206	156	226.11	109	76	148	159	209.72	114	191	12	199	296	268.46	325	212	207	246.81	185	219.19	170	220
Adprh	257	132	281	369	244	296	350	240	161	420	376	326	341	319	275	344	385	326	288	279	315	276	246	285	443	359	282	264	248	255	253	121	192	225	291	140	263	21	245	351	270	442	254	174	278	300	248	145	233
Adprhl1	0	0	0	0	0	0	0	0	0	0	0	0	6	0	0	0	0	0	0	0	0	0	0	0	0	2	0	0	1	0	0	0	0	0	0	0	0	0	0	0	5	0	0	0	0	0	0	0	0
Adprhl2	387	167	339	308	244	318	330	247	157	582.43	381	365	289	353	333	344.44	412	311	205	364	222	330	298	289	427	313.01	223	279	250	436	431	139	325	308	257	263	345	99	242	478	404	675	353	326	408	370	294	319	317
Adprm	77	37	62	61	45	56	84	37	68	75	119	96	36	80	88	63	76	33	29	37	51	47	39	56	88	54	67	32	45	41.38	44	91	30	16	50	25	53	12	31	49	28	31	69	35	42	20	14	82	54
Adra1a	0	0	0	1	2	0	4	4	0	0	0	2	0	2	9	6	4	2	8	1	0	10	5	0	0	0	0	0	0	0	0	0	5	1	0	6	1	0	4	6	4	15	1	7	7	6	0	6	15
Adra1b	18	0	0	1	0	7	12	1	0	10	0	1	10	5	0	3	0	0.99	0	1	0	0	2	0	0.06	0	0	0	0	0	0	0	0	2	0	0	6	0	0	0	0	0	0	0.96	2	0	0	0	0
Adra1d	0	0	0	0	0	0	0	0	0	0	0	3	0	3	0	1	0	0	0	0	0	3	0	2	0	1	0	0	0	0	0	0	0	0	0	2	0	0	0	0	2	0	0	0	0	0	0	0	4
Adra2a	0	0	0	0	0	1	7	0	0	0	0	0	0	0	0	2	0	0	0	3	17	5	0	0	13	2	8	1	0	5	0	0	0	2	0	6	8	0	0	0	0	5	0	0	0	0	4	0	6
Adra2b	0	1.01	0	0	0	0	1	0	0	0	0	0	0	0	1	0	1	0	0	1	5	0.2	0	3	11	3.01	0	2	0	1	0	0	12	0	2	4	1	0	1	0	5	6	0	0	4	0	7	0	4
Adra2c	0	0	0	0	0	0	0	0	0	0	0	0	0	0	0	0	0	0	0	0	0	0	0	0	0	0	0	0	0	0	0	0	0	0	0	0	0	0	0	0	0	0	0	0	0	0	0	0	0
Adrb1	0	0	0	0	0	0	0	0	0	20	0	0	0	0	0	1	0	0	0	0	0	6	1	0	0	6	2	1	0	0	0	0	0	0	7	0	10	0	0	0	1	0	0	0	5	0	0	0	2
Adrb2	0	12	19	10	6	9	21	8	0	0	34	36	25	1	7	7	15	21	16	6	14	8	16	5	40	13	5	1	0	0	0	14	6	24	16	4	22	0	6	29	16	11	13	33	11	7	21	17	4
Adrb3	12	0	9	12	10	13	0	0	0	0	4.11	10.61	2	10	21	4	0	0	10	3	18	12	3	11	40	6	4	9	21	2	0	0	2	0	10	4	6	16	7	22	5.76	0	0	0	7	1	8	1	5
Adrbk1	95	34	290	423	251	291	244	218.81	121	218	318	555.4	233	408	244	329.91	367	206	353	375	192	262	227.7	268	315	384	271	278	277	345.41	220.15	145	251	254	334	255	273	38	276	323	393	460	334.69	358	380.25	161.79	253	222	301
Adrbk2	2	8	24	29	19.98	42	36	57	40	43	60	76	32	74	41	54.69	33	42	39	49	44	36	45.01	43	40.01	53	80	57	33	63	0	2	45	37	26	29	9	4	27	53	30	46	21.2	37.96	32	23	33	37.64	24
Adrm1	664.41	201	741	733	563	773	702	605	368	706	1152.05	1002	751	969.04	779	878	1049	690	830.1	845	598	938	840	929	1083	1349	851.2	806	803	985	1026.64	558	821	872.35	835	624	934	212	847.14	1187	1385.47	1454	824	889	1061	942.96	733	584	835
Adsl	505.03	99.53	486.32	611.34	509.78	607.93	587.05	476.41	417.5	498.47	653.66	852.25	835.04	683.68	566.01	656.97	522.32	577.89	519.89	737.8	510.52	574.66	591.66	591.32	823.26	748.02	507.17	596.08	543.46	543.83	533.67	398.74	542.35	417.95	590.01	410.63	544.48	60.68	494.38	825.11	653.39	783.31	557.87	640.73	752.94	598.75	403.78	370.52	531.27
Adss	3797	150	1605	1767	1570	2203	2142	1712	1392	1429	3007	2873	2224	2410.03	1736	2712.01	1879	2434	2396	2211.98	2181.66	2298	1783	2099	3119.03	2605	2402	2272.56	2102	2445.88	1365	1105.36	2297	1456	2495	1457	2142	398	2049.01	3186.96	2643	3392	2236.01	2243	2469.99	2065	1717.57	1487	1874.99
Adssl1	131	2	53	54	34	44	28	54	0	48	60	47	24	51	20	56	96	29	28	31	44	72	43	36	75	93	18	74	43	26	35	60	33	34	21	30	27	1	42	26	44	94	28	42	29	29	48	40	28
Adtrp	0	68.71	15.48	9.3	10.57	14.73	0	14.41	0	18	0	0	16.83	0	19.18	8.01	45.25	0	1.01	10.4	0	3.25	0.99	4.58	8.78	1.02	0	9.57	6.23	11.36	0	1	0	6.99	1.13	7.92	0	0	3.31	14.97	4.28	8.41	0	7.86	10.21	4	3.15	0	0
Aebp1	54	25	142	251.34	143	231.8	216	164	68	237	244.31	323.99	164.3	335	192	246	273	189	177	222	189.23	227	216	222	381	338.05	161	181	155	200	177	182	165	153	248.53	135	199	12	221	238	283	500	254	215	352	183	213	98	229
Aebp2	209	16	249.99	310	209	298	298	220	200	303	473	481.84	388.6	295.55	359	282	355	384	494.99	284	359	352.15	292	287	659	380	477.95	308.14	345.76	422	227	261	435.99	267.25	379	227	643	18	323.57	594.4	466.77	822	411	440	406.84	347.21	333	234.6	371.25
Aen	651	556	1035.37	986.97	793.5	1044.58	1303.01	1095.04	967.41	1171.38	2058.99	1425.98	1358	1456.4	1288.2	1170.56	1404.16	1688.94	1587.88	1267.51	1367.75	1353	948.67	1034.94	2506.01	1531.07	1574.08	1137.14	1209.93	1596.88	1299.89	778	1577.01	1044.02	1359	868.04	1650.77	88.98	1010.56	2090.72	1474.55	2719.09	1539.89	1531.02	1156.91	1462	1204.15	831	925.92
Aes	42	0	45	29	22	30	41	33	36	50	33	51	15	29	35	24	37	5	20	42	0	56	31	21	26	29	19	18	6	26	40	28	23	32	36	23	36	1	28	76	58	40	25	26	35	9	1	25	27
Afap1	49.03	36.14	60.22	129.68	118.04	144	189.02	124.32	65.5	65.01	179.15	169.2	98.02	167.47	103	123.08	98.01	87.01	118	119	149.21	86	83.37	96.96	84.2	130.01	117.04	66.05	75	82.2	32	13	125	51.09	119	81	96.01	31	101.06	66.31	127.05	198.12	162.06	124.01	144.18	119.93	122.01	51.01	78
Afap1l1	38	44	38	92	58	93	101	66	31	101	91	115	83	76	78	100	63	105	104	85	97	112	88	81	150	137	82	77	85	122	141	45	155	80	93	62	71	28	108	179	161	237	77	89	145	89	126	94	105
Afap1l2	0	0	9	15	18	8	0	5	19	17	11	18	20	29	11	12	24	7	35	9	0	10	16	7	30	8	19	7	0	3	0	21	8	2	2	6	31	0	7	26	7	34	22	23	10	9	13	10	3
Aff1	227.01	161	161.91	278	227	336	407	289	167	241	583.62	452	485	384	508	345	325	472	579	394	520	410	306	288	839.1	555	420	344	377	500	288	305	359	463.98	575	288	499	128.38	337	574	654	904.99	496	422.97	485	420	330	167	366
Aff2	0	0	4	2	0	0	0	1	0	1	0	0	8	5	0	2	0	2	0	0	0	0	3	0	10	0	0	1	8	13	1	0	0	0	0	0	0	0	2	22	11	0	6	0	7	0	3	0	7
Aff3	4	0	31	53.91	61	57	63	85	0	54	66	123	54	92	43	69	47	5	91	72	27	96.16	53	80	97	100	56	72	41	67	20	115	61.81	63.42	78	24	98	6	63	45	74	111.93	79	57	86	42	50	33	88
Aff4	524	288	1104	1431.81	1364	1899	2367.08	1607.93	1133	1491.2	2938	2841	1917	2202	2342	1994.73	1780	2724	2892	2151	2198	1889.87	1633.12	1800	3557	2044	2733.96	1987	2162	2645	1180	1359	1624	1223.4	2500	1129	2670	201	1589.53	2760	2253	3907	2143	2349.06	2003.86	2273	1527	1041	1762
Afg3l1	478	229.1	478.54	583.92	413.83	564.07	514.98	580.11	457.14	653.27	747.36	797.75	654.94	633.87	444.82	727.28	1015.01	552.47	608.02	618.09	338.01	587.25	521.29	645.87	893.7	756.05	608.08	547.03	440.18	590.01	657	252.01	656.02	488.22	577.17	554.17	812.24	97	590.63	834.62	901.06	1083.02	724.06	601.12	692	586.31	565.96	466.32	642.49
Afg3l2	371	230	605	621	603.97	691.35	522	671	497	692.99	926.78	877	885	948	519	731	535	880	751	714	775	831	636	762	1150.4	1017	737	738	766	997	622	419	792	706	779	575	816	150	897	1092	974.95	1488	746	707	1014	866	820	670	789.07
Afm	0	0	0	0	0	0	0	0	0	0	0	0	0	0	0	0	0	0	0	0	0	0	0	0	0	0	0	0	0	0	0	0	0	0	0	0	0	0	0	0	0	0	0	0	0	0	0	0	0
Afmid	0	0	18	12	1	2	9	10	0.99	34	13	4	14	9	0	6	7	0	15	10	17	2	4	13	29	2.03	0	13	1	10	0	0	4	4	1.88	2	3	0	4	0	0	2	1	8	1	0	0	10	0
Afp	0	0	0	2	0	1	0	1	17	11	0	0	0	3	0	5	0	0	0	0	13	0	0	1	0	4	0	11	0	6	0	0	0	0	0	0	0	0	0	9	0	0	1	0	2	0	0	0	0
Aftph	181	92	126	151	148	241	182	146	125	181	267	331	237	207	144	200	253	230	274	194	154	157	121	160	469	202	228.89	178	162	223	131	43	151	178	197	141	178	40	164	368	192	298	192	146	214	226	208	146	198
Aga	26	0	34	70	27	49	40	39	52	66	54	81	56	62	32	37	40	32	39	48	63	57	42	30	113	55	54	42	54	40	29	30	68	16	42	18	67	0	30	44	21	82	33	35	52	57	39	13	48
Agap1	34	141.03	274	307	190	283	286	266	246	283.02	496	453	340	399.11	183	301	372	395	387	281	255.03	373	193	306	661.11	388	295	277	335	428	174	133	260.39	238	367	203	277.03	44.04	290	441.03	393	508.83	278.03	322	330.95	294.02	265	178	211
Agap2	1	0	10	7	10	1	6	0	0	17	1	8	5	2	20	4	0	0	0	0	0	0	0	5	0	3	4	13	7	0	13	0	8	25	5	11	12	33	12	13	18	56	6	17	18	10	6	16	20
Agap3	166	144	475	464	314	449	345	375	164	360	386	556	437	564	373	473.54	672	304	397	529	394.06	401	418	514	610	620	381	455	359.02	481	362	126	597	684	528	330	403	125	442.92	648	577.12	713	500	483	599	330	345	386	376
Agbl1	0	0	0	0	0	0	0	3	0	0	0	10	0	12.08	0	0	0	0	0	0	0	13	0	0	0	0	0	0	0	0	0	0	0	0	0	0	0	0	0	0	0	0	0	0	7	0	0	0	3
Agbl2	32	0	6	4	0	5	8	4	0	0	0	15	0	4	0	4	0	0	0	0	0	0	6	3	0	2	3	7	0	11	0	0	0	0	1	7	0	0	2	0	4.58	0	0	5	0	6	0	0	1
Agbl3	22	0	0	8	0	1	14	0	0	0	12	6	0	4	0	0	24	0	0	0	1	0	3	3	0	4	0	0	18	0	0	0	0	12	0	2	0	0	5	12	0	18	0	4	0	4	0	1	6
Agbl4	0	0	0	0	0	0	0	0	0	0	0	0	0	0	0	0	0	0	0	0	0	0	0	0	0	0	0	0	0	0	0	0	0	0	0	0	0	0	0	0	0	0	0	0	0	0	0	0	0
Agbl5	0	0	34	31	19	15	40	35	1	42	58	80	38	45	48	42	48	9	24.2	24	65	23	34	28	118	54	58	41	48	12	17	0	10	2	30	29	58	21	28	37	39	24.08	17	44	38	42	9	7	30
Ager	0	0	12	8	4	5	10	5	0	0	0	8	14	12	0	19	0	0	13	3	0	1	8	4	0	7	0	2	2	5	35	0	7	6	16	14	0	15	5	5	5	14	1	11	2	1	0	14	8
Agfg1	411	74	137	251	187	276	231	182	176	152	359	422	296	297	248	377.39	189.61	385	287.07	259	281	214	249	260	380	221	351	319	240	285.04	200	201	185	100	277	135	301	0	222	329	274	303	225	281.51	256	181	207	128	275
Agfg2	33	19	37	44	23	33	72	39.2	32	11	69	43	33	46.6	30	42	47	44	25	23	33	22	25	27	35	36	11	26	23	43	26	8	48	48	45	15	45.09	3	38	53	38	60	29	38	45	24	56	18	25
Aggf1	505	122	603	529	496	778	646	556	412	652.99	1012.91	1021	598.08	810	912	715	753	950	998	779	703	858	608	689.4	1489	987	923	977	785	1072	831	598.89	1407	745.05	1143	646	995	230.55	763	1150.66	1354	1599.47	907.99	969	1078	1155	900	889	915
Agk	108	1	124	78	77	98	87	81	28	35	167	150	211	133	111	85	51	68	105	83	93	106	78	77	201	127	98	111	63	87	56	45	79	57	143	58	71	14	106	92	159	166	97	152	147	97	73	67	104
Agl	44.06	12.49	129.85	149.6	149.69	189.3	199.18	163.21	77.1	94.46	243.57	260.56	115.56	241.28	133.15	236.25	157.42	161.7	200.29	201.46	91.21	134.06	189.53	156.76	218.84	205.13	201.58	134.76	164.13	152.69	54.23	124.94	98.8	168.73	196.09	85.25	149	21.43	155.19	218.84	248.83	276.99	148.02	148.21	220.17	140.48	131.25	63.14	180.39
Agmat	0	0	0	0	0	3	0	0	0	0	0	0	0	0	0	0	0	0	0	0	0	0	0	0	0	0	0	4	0	0	0	0	7	0	0	0	0	0	0	0	0	0	0	0	0	0	0	0	0
Agmo	0	0	0	0	0	3	0	0	0	0	0	0	0	0	0	0	0	0	0	0	0	2	0	0	0	0	0	0	0	0	0	0	0	0	0	0	0	0	0	0	0	0	0	1	0	0	0	0	0
Ago1	160	172	470.38	609.73	522.51	592.49	641.56	545.75	296.25	524.99	868	884.92	768.89	759.99	670.26	748.09	382	746.45	734.73	753.36	510.01	589.79	575.01	598.02	1032.43	807.71	816.94	600.68	585.02	689.08	301.57	520	618	647.48	662.81	426.99	644.94	97	583.46	889.44	674.67	994.08	709.24	680.69	694.87	654.61	422.19	450.72	547.54
Ago2	144	287	506.35	915.2	656	837.25	1052	774.16	653	688	1134	1479	978.21	997.16	805	740.83	628	879.53	1074	1006.27	753.17	664	713.99	804.09	1444.9	1035	948	822.75	846	1016.2	398	537	714.07	801	1020.35	440.43	822.75	168.33	854	1130.2	1056.39	1547.45	833.76	875.44	1076	898	775	468.03	952.99
Ago3	38	85	99.62	128.27	121.49	101.51	170.44	109.25	64.75	82.01	132	189.08	154.1	149	189.12	111.13	147	149.01	192.27	179.5	93	140	128	107.25	145.57	164.29	156.06	104.97	130.03	157.92	22.43	119	75	137.52	133.19	72.65	117.31	2	124.54	182.56	153.33	283.92	125	140.52	115.14	123.39	119.81	45.26	98.54
Ago4	0	12	1	1	2	4	3	6	0	0	2	9	0	10.01	0	3	0	0	8	9	32	2	1	0	36	10	12	4	0	0	15	0	0	10	3	2	0	0	1	9	2	0	5	26	18	6	9	5	9
Agpat1	52	219	194	163	103	197.02	221	144	86	161	278	207.76	155	181	127	154	199	188	116	211	150	216	137	151	299	173	202	158	132	146	113	106	131	91	166	86	149	3	116	216	186	277	141	172.98	133	132	97	90	153
Agpat2	56	0	19	35	45	32	76	43	51	14	94	47	52	40	9	37	20	11	50	39	17	25	41	32	43	35	31	17	48	10	59	11	45	36	29	24	35	0	31	27	56	63	26	17	45	33	19	26	24
Agpat3	382	34	260	382	203	373	373	281	265	319.15	455	502	378	480	352	353	339	332	431	409.06	282	357	365	324	620	530	436	427	397	315	297	206	392	306.99	402	319	381	57	297	456	549	548	383	392	383	478.87	324	308	389
Agpat4	838.11	167.56	544.4	466.08	313.78	419.28	667.39	431.76	418.94	579.65	559.65	527.24	570.84	502.97	299.09	524.34	701.04	377.23	485.43	459.75	298.16	494.13	327.82	410.09	739.46	565.88	362.42	371.77	396.17	435.38	594	322.9	560.86	334.62	507.76	248.5	324.93	172.66	392.48	699.02	552.76	674.74	334.15	404.52	401.06	391.79	333.83	301.44	395.65
Agpat5	529	239	297	345.99	274.06	399	494	310	376	372	517.64	580	516.99	566	458	501.03	432.03	729	532	509.26	533	463	375.03	434	875.57	506	482	460.99	423.04	358.98	503	309	538	346	571	280	509	78	339	514	547.82	800	480	436	502.99	506.02	410.14	235	368
Agpat6	742	153	625	761	491	749	734	602	461	618	821	1032	783	784	619	857	935	768	671.01	712	661	789	663	719	1325	992	695	645	695	888	840	538	786	544	883	528	903	244.25	691	1270	1080	1270	739	773.66	860	840.19	606	618	742
Agpat9	305	4	71	30	29	41	32	32	52	21	69	94	33	50	48	35	114	127	74	48	144	52	39	40	120.12	86	59	63	87	55.67	29	33	88	64	87	38	117	23	42	140	86	144	107	59	59	104	75	36	57
Agps	1055.77	84	523	608	497	709	874	588	430	566	1112.01	1179	606	817	728.98	729	522	1019.96	932	776.01	725	663	629.89	748	1162.01	886	1165	764.01	723	1048	418	546	714	603	1052	506	979	56	737	859.97	923	1502.97	986	840	932	851	795	543	788
Agr2	0	0	0	0	0	0	0	0	0	0	0	0	0	0	0	0	0	0	0	0	0	0	0	0	0	0	0	0	0	0	0	0	0	0	0	0	0	0	0	0	0	0	0	0	0	0	0	0	0
Agr3	0	0	0	0	0	0	0	0	0	0	0	0	0	0	0	0	0	0	0	0	0	0	0	0	0	0	0	0	0	0	0	0	0	0	0	0	0	0	0	0	0	0	0	0	0	0	0	0	0
Agrn	246	198	726	1120.49	893	1152	1179	952	516	853	1462	1552	1032	1466.01	1039	1237	858	1003	1089	1206	698	1053	851	1084	1486	1279	1043	863	994	1111.99	390	740	810	1081	1143	584	904	338	973	1245	1208	1685	1028.91	1191	1190	960.83	754	514	1126
Agrp	0	0	13	0	0	0	0	0	0	0	0	0	0	0	0	0	0	0	0	0	0	0	0	0	0	0	0	0	0	0	0	0	0	0	0	0	0	0	0	14	0	0	0	0	0	0	0	0	0
Agt	0	0	0	0	0	0	0	0	0	0	0	0	0	0	0	0	0	0	0	0	0	0	0	0	0	0	0	0	0	0	0	0	0	0	0	0	0	0	0	0	0	0	0	0	0	0	0	0	0
Agtpbp1	36	21	19	38	74	71	68	53	30	21	44	90	46	75	115	54	44	47	58	92	11	43	64	84	90	67	74	83	58	77	28	23	67	41	94	45	79	1	72	92	101	93	70	62	88	52	66	26	65
Agtr1a	0	0	0	0	0	4	4	0	0	0	0	11	0	2	0	5	9	0	0	4	0	5	0	0	0	0	0	0	0	0	0	0	0	0	5	0	0	0	0	0	0	0	0	8	1	0	0	0	0
Agtr1b	0	0	0	0	0	0	0	0	0	0	12	0	0	0	0	0	0	0	0	0	0	0	0	0	0	0	0	0	0	7	0	0	4	0	0	0	0	0	1	0	1	0	0	0	0	0	0	0	1.01
Agtr2	0	0	0	0	0	0	0	0	0	0	0	0	0	0	0	0	0	0	0	0	0	0	0	0	0	0	0	0	0	0	0	0	0	0	0	0	0	0	0	7	0	0	0	0	0	0	0	0	0
Agtrap	102	9.03	185.62	130.82	182.12	226.88	284.82	195.12	196.11	261	190.06	295.72	233.63	284.98	109.1	234.6	288.92	180	236.12	265.89	128.06	222.51	173.01	149	288.42	217.39	179.9	159	188	154.97	89.26	30.01	167.08	110.23	214.36	113.01	134.42	0	172.48	252.99	211.59	285.29	139.99	123.62	206.8	153.93	71.04	145.03	119.01
Agxt	0	0	0	0	0	0	0	0	0	0	0	0	0	0	0	0	0	0	0	0	0	0	0	0	0	0	0	0	0	0	0	0	0	0	0	0	0	0	0	0	0	0	0	0	0	0	0	0	0
Agxt2	0	0	0	0	0	0	0	0	0	0	0	0	0	0	0	0	0	0	0	0	0	0	0	0	0	0	0	0	0	0	0	0	0	0	0	0	0	0	0	0	0	0	0	0	0	0	0	0	0
Ahctf1	320	300	864	1262	1156	1495	1492	1272	699	907	1948	2328	1469	1702	1242	1636	1324	1586	1823	1672	1352	1313	1205	1406	2401.19	1996	1656	1657	1589	1952	743	975	1571	1258	1952	1130.84	1900	148	1722	2287	2091	2661.99	1683	1823	1921.53	1522.01	1406	1099	1571
Ahcy	4122	1544	2990	2668	2205.99	3108	3913	2408	3202	3231	4653	4237	3360	3893	3235	3938.03	4187.99	4045	3549	3287.07	3364	3575	3034	3185	6416.59	4316.02	3903.97	3471	3087	3659.91	4141	2439	3360	2933.5	4005	2069	3163	853	3076.2	6550	4141.4	6232	3630	4072	3987.25	3564	3216	3400	3673
Ahcyl1	972	106	598	961.03	659	1035	888	860.01	191	677.21	892	1267	661.08	1008	823	858	941	723	959	869	670	845	799	792	1129	1187	914	771	907	879	393	374	877	625	775	530	722	133	727.89	827	1015	1228	909	713.98	1038.01	740	664	484	687
Ahcyl2	3	1	60	101	128	167	109	118	84	66	240	187	134	134	113	130	33	187	135	188	165	125	136	124	222	166	195	125	147	137	99	94	134	113	188	105	161	27	132	247	202	213	134	172	203	137	120	101	134
Ahdc1	151	52	95	164	89	148	81	158	36	101	215	225	161	208	111	157	152	171	187	205	177	152	144	140	224	209	167	130	160	164	83	105	192	135	221	134	218	102	226	335	265	417	254	158	312	294	200	147	204
Ahi1	44	14	108	110	129.07	153	122	144	82	61	178	281	212	114	183	137	72	185	127	150	51	140	109.92	107	164	153	168	146	116	99	120.82	50	124	40	108	69	188	9	92	104	172	159	127	66	104	114	113	49	105
Ahnak	471	636	1165	1991	1678	1991.99	1768	1903	1044	1189	2365	3223	2064	2650	1512	2044	1730	1907	2239	2173.12	1189	1625	1492	1798	1944	2034.2	1796	2015	1475	2374	553	1348	1339	1195	2653	1098	2031	334	2324.24	1601.41	2314	2856	1852	1641.55	2128	1448.35	1382	795	1465
Ahr	1	0	21.06	16	13	26	33	15	52	39	45	54	8	23	14	30	12	40	31	39	15	27	18	24	35	42	41	29	22	29	18	2	19	10	24	9	7	0	18	38	10	10	28	26	14.01	31	5	2	23
Ahrr	0	0	1	8	6	14	0	10	0	0	15	17	6	3	23	15	0	11	10	14	0	0	5	2	12	0	7	0	3	0	0	0	7	3	1	1	8	0	0	14	2	11	1	4	4	0	0	0	6
Ahsa1	2154.81	1417.8	2478	2590.35	1638.49	2390.05	2331	1549.28	1254	2702	2889.03	3029	2637.22	2887.87	1812.03	3071.73	3720.08	2209.25	2205.03	2925.11	2085	2596.65	2441.64	2835.68	4403.16	3709.67	2356	2615.93	2585.14	2709.99	3316.72	1934.87	2363.3	3078.51	2640.84	1788.49	2132.97	381	2839.59	4368.01	3947.37	4599.57	2575.82	2546.01	3545	2372.09	2554.12	2496	2489.6
Ahsa2	1225	340.2	1712.99	1763.06	1317.96	1755	2164.73	1529.96	1712	1396.78	2443.64	2368.2	1929.76	2273	1648.99	1935.27	2407.91	3118	2487.97	1869.89	2578.02	2448	1891.42	2034.49	4223.87	2645.33	3214.58	2426.57	2640.17	2707.03	2682.05	1638	3185	1615.75	2983.98	1985.51	3100	224	2069.41	4762.98	3616.63	4949.83	3138.18	3038	2766.12	3446.05	2986.99	2181	2212.42
Ahsg	0	0	0	0	3	0	1	0	0	0	3	0	0	7	0	0	0	0	0	0	0	0	0	0	0	0	0	0	0	0	0	0	0	0	0	0	0	0	0	0	0	0	0	1	0	7	0	1	0
Aicda	0	16	0	4	1	2	0	0	0	0	0	0	0	0	0	1.02	0	0	0	0	0	0	0	0	0	0	0	0	0	0	0	1.98	0	0	0	0	0	0	0	0	0	0	0.09	0	1	0	0	0	0
Aida	485.56	49.55	353.1	335.55	230.8	309.94	305.07	262.54	196.31	305.86	338.41	420.18	313.4	488.64	364.03	355.09	295.38	448.16	347.06	321.5	235.23	229.5	292.21	337.05	554.64	359.5	291.29	373.37	357.06	376.29	255.72	243.03	389.97	133.05	428.2	162.33	315.76	3	335.68	385.87	343.73	527.02	358.09	243.17	429.9	308.34	298.75	190.01	298.08
Aif1	0	15	0	0	0	0	0	0	21	0	0	12	0	1	0	2	0	0	0	0	0	0	0	0	0	0	0	0	0	0	0	0	8	0	0	0	0	0	0	0	0	0	0	0	0	0	0	0	0
Aif1l	441	128	224	284.85	214	324	222	271	310	380	380	412	263	369	263	406	448	337	273.99	440	234	355	274.75	443	597	502	402	382	288	417	373	132	480	293	494	215	367	39	409	484	526	535	410.02	387	486	253	176	284	396
Aifm1	456	176	631	675	556	865	730	793	591	669	988	1105.02	791	909	628	880	939	702	845	798	655	1025	815	797	1554	929	864	749.01	900	910	842	356	921	818.4	961	664	948	120	803	1325	1263	1561	855	1045	1062	1004	710	819	842
Aifm2	62	0	13	9	4	7	0	6	0	0	0	10	0	11	5	4	2	5	19	4	0	14	3	1	28	9	0	10	0	13	0	0	14	8	25	13	0	8	13	12	9	17	7	16	24	0	8	5	10
Aifm3	0	0	8	10	5	0	0	3	0	0	0	8	0	0	4	4	0	0	7	2	0	1	0	6	0	10	0	18	17	5	3	0	5	3	11	0	0	0	3	2	13	0	1	0	4	15	11	5	0
Aig1	6	0	62	67	36	44	78	49	44	78	81	105	31	46	66	71	64	86	82	42	91	78	43	54	132	50	89	51	64	110	54	0	27	23	72	37	42	14	32	36	31	58	59	28	63	42	12	47	23
Aim1	0	0	18	35	35	16	82	23	1	32	50	70	30	57	4	26	74	48	47	35	0	31	48	19	41	57	49	30	13	33	18	16	18	45	28	25	45	0	34	61	71	72	38	55	39	48	31	21	26
Aim1l	21	0	7	10	4	10	0	8	0	0	0	7	19	14	0	6	4	6	15	2	9	10	14	3	1	4	2	6	8	7	0	0	0	5	6	7	0	0	7	32	7	14	6	1	7	2	9	6	8
Aim2	0	9.79	58.63	37.01	27.83	19.49	25.56	11.84	20.18	0	17.04	27.2	1.34	18.01	57.98	20.02	0	41.6	18.16	20.88	4.99	27.08	22	18.01	44.35	27.69	14	6.08	30.46	20.98	26	0	19.81	21.09	0	6	3.56	0.42	13.36	29.77	7	0	6.12	19.48	9.88	9.93	6	19	12.37
Aimp1	1511	151	1113	1053	692	1128	891	947	653	829	977	1320	994	1345	846	1054	1466	1124.18	1075	1046	926	1162	912	962.93	1472	1229	887	1017	1070.99	1135	1270	804	1455.1	983.1	1341	1013	980	253	1017	1598	1672	1893	1031	1204	1383	1598	1142.92	1165	1039
Aimp2	260	49	219	266	169	285	295	170	280	213	306	295	256	290	273	361	354	230	279	264	199	277	238	292	487	303	315	270	222	226	273	238	266	123	127	137	145	35	208	283	324.01	408	216	225	322	180	109	104	275
Aip	135	1	269	176	141	207	206	163	96	94	240	220	95	236	224.23	215	111	174	117	198.02	156	167	119	170	267	163	130	155	73	138	202	57	173	93	174	119	171	41	108	209.2	215	303	158	148	186	203	116	90	119
Aipl1	0	0	0	4.12	1	1	0	2	19	0	0	0	0	3	9	5	15	0	0	1	0	0	3	0	0	2	10	0	0	0	0	0	6	1	0	0	9	0	0	0	3.01	0	1	0	1	0	0	0	0
Aire	0	0	0	0	0	0	0	5	0	0	0	0	0	0	0	0	0	0	0	0	0	0	0	0	0	3	0	0	0	0	0	0	0	0	0	0	0	0	0	0	0	0	0	0	0	0	0	0	0
Ajap1	0	0	0	0	0	0	0	0	0	0	0	0	0	0	0	0	0	0	0	0	0	0	0	0	0	0	0	0	0	0	0	0	0	0	0	0	0	0	0	0	0	0	0	0	0	0	0	0	0
Ajuba	735	205.8	606.32	676.23	547.07	800.08	956.02	763.68	524.18	1031.83	1131.74	1117.68	869.69	879.97	780.2	875.34	609.01	670.98	717.71	840.96	789.57	840.06	570.39	631.65	912.92	788.27	545.63	601.46	524.18	618.59	515.79	237.2	559.03	786.77	619.02	410.9	710.25	78.13	602.72	981.94	797.05	1125.31	571.91	709.9	703.05	578.78	381.73	437.7	520.57
Ak1	233	109	341	302	224	386	427.42	405	394	376	494	436	326	346	276	364	298	349	335	254	318	381	239	260	445	365	310	235.78	272	313	288	264	378	413	287	182	240	172	224	445	422	541	318	272	318	314	188	261	225
Ak2	1545.63	573.25	1315.17	1355.93	939.07	1488.79	1223.07	1266	998.07	1002.15	1581.28	1629.04	1170.08	1597.8	1242.72	1570.25	2397.66	1631.53	1497.13	1300.35	1377.51	1391.75	1059.92	1565.01	2171.66	1880.21	1620	1572.17	1165.2	1431.61	1631.47	999.79	1556.25	1436.47	1473.8	988.3	1891.68	491	1307.08	2058.37	1905.78	2326.5	1405.84	1350.15	1552.93	1414	1152.04	1295.54	1191.07
Ak3	47	45	97	179	135	134	159	112	93	139	274	210	117	224	154	161.86	105	157	169	176	83	169	114	121	234	185	174	110	138	140	89	105	115	80	166	73	104	0	166	179	214	191	152	153	206	106	74	93	149
Ak4	173	47	128	168	141	174	216	138	172	130	226	200	170	232	171	225	215	308	365	197	226	209	172	225	398	326	317	263	268	298	141	104	295	346	371	159	345	108	217	513	370	750	274	365	406	355	187	172	307
Ak5	0	0	3	5	1	7	0	3	0	0	5	0	0	0	7	5	0	2	4	16	0	5	0	4	0	9	8	8	0	9	0	0	0	0	2	2	13	0	6	0	4	16	0	18	0	7	0	0	6
Ak7	0	0	0	2	0	0	0	0	0	0	0	0	0	0	0	2	0	0	2	0	0	0	0	2	0	0	6	3	0	0	0	0	0	0	1	0	0	0	0	0	1	0	0	0	1	0	0	2	0
Ak8	0	0	0	0	3	0	1	4	0	0	3	0	3	0	3	3	16	0	6	0	0	0	3	2	0	2	0	0	0	0	0	33	11	1	4	2	0	0	9	5	2	5	5	0	5	7	0	2	4
Akap1	265	34	279	361	333.98	403	511	316	169	187	463	524	409	525	527	460	332	337	448	449	289	357	443	339	633	613	482	453	363	499	363	318	526	452	606	387	657	140	482	674	853	787	555	506	721	557	473	283	598
Akap10	124	39	83	116	113	145	138	121	51	99	99	181	39.03	129	123	159	102	208	98	124	173	113.25	87.01	88	156.96	97.06	102	109	77	137.02	53	141	90	59	187	34	97	17	150	160.04	178.13	247	149	141	148	134.01	118.01	122.01	196.03
Akap11	61	21	191	396	361.99	440	552	386.84	219	219	693.4	705	476	489	461	487	361	552	607	515	439	453	465.57	423	680.69	585	507.62	325	489	541.85	184	144	373.05	432.04	459	259.01	467.94	26	325	454.92	595	599	438.17	457.28	542	478	324	252.59	429
Akap12	2251	864	5072.5	7693.97	7476.69	10327	8554	9144.1	3402.31	5261	10555.5	13762.4	9962.59	10877.9	8162.61	9439	7054	10134.8	12245.7	10595	7603	10017	8232	9005	12169	12307	10153.1	9495.19	8157.23	11850.7	3677	4633	9971.65	8834.51	11722.6	6477.92	9995.94	3227	8361	8117.34	12768.1	15333.7	7328	6622.13	9190.95	8873.68	8098.11	4320	6242.02
Akap13	5	15	96	155	166	225	219	269	41	186	251	431	255	285	120	261	216	272	357	314	166	241	247.01	246	285.9	341	286	292	223	272	57	172	334	272	341	187	326.89	50	318	321	455.03	434.95	288.19	309	423.05	428	278	170.04	344.75
Akap14	0	0	0	0	0	0	0	0	0	0	0	0	0	0	0	0	0	0	0	0	0	0	0	0	0	0	0	0	0	0	0	0	0	0	4	0	0	0	2	0	2	0	0	0	0	0	0	0	0
Akap17b	1	55	51.79	98	38	130	61	79.82	25	41	131	64	118	83	45	60	85	146	37	71	0	54.03	54	56	93	90.01	75	83	61	84.96	65	0	74	34	76.99	46	125	8	58	92	107	206	97	118.01	135	105	153	86	63
Akap2	216.98	211.63	418.99	534.3	481.71	599.67	597.61	574.22	342.91	433.84	845.47	987.28	668.25	711.5	532.52	608.84	664.55	709.75	788.97	613.07	774.79	487.81	587.73	481.05	958.89	845.86	761.4	500.4	562.4	680.21	348.3	280.72	513.09	681.02	555.49	319.79	641.1	142.41	455.42	766.94	677.29	1036.12	589.67	541.16	481.21	553.71	485.02	274.28	431.13
Akap3	0	0	0	0	0	0	2	0	0	0	5	0	0	0	0	0	0	0	0	0	0	0	0	0	0	0	0	0	0	0	0	0	0	0	7	0	0	0	0	0	0	0	0	0	0	0	0	0	0
Akap4	0	0	0	0	0	0	0	0	0	0	0	0	0	0	0	0	0	0	0	0	0	0	0	0	0	0	0	0	0	0	0	0	0	0	0	0	0	0	0	0	0	0	0	0	0	0	0	0	0
Akap5	32	59.35	46.01	72.49	32.04	77.04	71.01	96.16	9	60.99	97.06	96.37	86.76	53.11	20.12	58.22	39	41.98	66.03	38.37	7.69	49.32	25.35	59.5	99.44	62	65.06	25.32	63.59	40.2	16	0	47	58.29	59.02	40	38.14	6.03	58.63	78.1	72.02	81.06	64.39	47.97	81.02	81.03	62.78	36.01	56.01
Akap6	0	1	5	1	2	6	8	4	0	0	6	10	0	13	0	0	8	0	0	6	6	6	0	3	0	12	8	0	10	5	0	0	0	2	19	3	24	0	6	9	6	0	0	8	3	8	0	2	1
Akap7	31	0	30	39	47	57	70	35	29	11	86	75	21	81	72	28	83.11	70	56	54	52	52	85	43	80	63	48	50	19	80	8	8	33	86	53	19	22	9	44	99	77	52	31	41	48	55	50	19	34
Akap8	377.01	353.99	1203.08	1554	1201.03	1827.37	1500.06	1505.17	782.47	1265.88	1915.52	2533.25	1827.82	2118.26	1518.76	1749.98	2116.21	2142.22	2375.98	2020.16	2076.02	2119.06	1721.06	1831.35	3662.16	2820.79	2412.61	1995.08	1872.01	2449.09	1552.41	1229.97	2808.71	1985.86	2478.31	1728	2516	465.15	1977.68	3168.42	3106.17	3611.8	2131.74	2221.18	2356.01	2423.29	1943.44	1597.18	1744.9
Akap8l	176	200.67	325.99	338.97	271	456	421.18	391.8	393.88	321.69	565	503	292	510	419	415	470	450	442	387	500	527	374	430	692	470	374	365	468	480	433	198.61	456	270	387	309.11	386	53	393.68	617	574	641	417	393	388	308.82	310.87	233	285
Akap9	78	85	614	891	758	1216	803	1118	327	532.61	1056	1572	901	1215	880	940	801	1015	1407	1117	730	1087	935	1015	1517	1293	904	1027	1028	1364.99	451	588	1011.27	677	1485	873	1146.04	70	1112	1250	1563	1799	948.19	913	1225.07	1139	1085	544	937
Akip1	0	0	24	67	39	74	69	30	14	0	60	105	61	62	28	52	81	23	46	64	14	49	28	42	54	54	18	22	52	60	16	16	52	34	40	31	61	9	40	66	90	109	28	52	72	55	48	34	30
Akirin1	492	69	313	421	265.94	421	618	322	369	373	690	621	609	570	551	531	364	706	461	512.99	545	464	387	397	973	576.91	605	475	449.99	513	343	249.96	547.08	533	550	315	432	85.06	381	842	504.95	1072.99	532	608	518	683.06	385.05	307	416
Akirin2	278	98	271	273	183	197	242	195	170	206	235	243	148	249	181	232	141	199	182	201	292	171	169	198	431	280	259	192	228	178	148	173	187.36	161	237	138	251	21	184	400	247	340	193	254	232	214	145	179	142
Akna	21	66	30.01	33.09	26	37.05	14.02	35.04	15	42.01	49	51.05	33.02	41.03	26	33	19.01	15.04	46	30	48	16	44.95	44	64.31	54	18.03	31	29	15.01	25	16	36	21.12	41.01	27	31	0	32	70.06	24.01	37	27.02	29	45	5.04	35.01	11	54
Aknad1	0	0	0	0	0	0	0	0	0	0	0	0	0	0	0	0	0	0	0	0	0	0	0	0	0	0	0	0	0	0	0	0	0	0	0	0	0	0	0	0	0	0	0	0	0	0	0	0	0
Akp3	0	0	0	0	0	0	0	0	0	0	0	0	0	0	0	0	0	0	0	0	0	0	0	0	0	0	0	0	0	0	0	0	0	0	0	0	0	0	0	0	0	0	0	0	0	0	0	0	0
Akr1a1	5216	551	2861	2994	2072	3377	2853	2337.01	1884.21	2734.79	3721	3684	2777	3703	2652	3524	3619.99	2865	2613	2848	2212	2983	2741	2933	4685	4315.01	3076	3091.95	2799	3104	3212	1762	3130.92	2726	3131	1971	2786	972	2797	4412.46	4362.98	5017	3306.81	3135	3843	2637.99	2377	2455	3091
Akr1b10	19	0	12	40.46	26.88	25.34	11	30.83	47	61	22	29.38	58	46.99	22	30	14	11	24.01	12.99	27	30	24	26	48	51.99	4.24	51.51	47	16	6	5	38	46	23.01	10	50	14	26.4	18	16.29	56.99	24.31	33	43.15	44	27	24	30.27
Akr1b3	1871	188	825	756	684	890	1021	735	788	756	1158	1127	860	1163	1190	1319	1140	1043	1114	1137	1013	1355.53	1075	1238	2079	1560	1238	1354	1234	1239.77	1063	737	1379	737	1391	847	1451	210.99	1323	2273	1678	2022	1502	1555	1939	1262	1175	1381	1584.45
Akr1b7	0	0	0	0	0	0	0	0	0	0	0	0	0	0	0	0	0	0	0	0	0	0	0	0	0	0	0	0	0	0	0	0	0	0	0	0	0	0	0	0	0	0	0	0	0	0	0	0	0
Akr1b8	61	2	81	46.54	34.12	60.66	52	42.17	0	38	105	97.62	38	58.01	29	64	111	40	63.99	43	87	83	65	82	87	67.01	82.76	49.49	48	69	60	25	42	36	44.99	30	65	27	67.6	141	96.71	75.01	54.69	70	105.85	57	69	119	80.73
Akr1c12	0	0	0	0	0	4	0	0	0	0	0	0	0	0	0	1	0	5	0	0	0	0	0	1	0	0	0	0	0	0	0	0	0	0	0	0	0	0	0	0	0	0	0	0	0	0	0	0	0
Akr1c13	0	0	0	1	0	0	0	0	0	0	6	0	0	0	0	7	9	15	14	7	0	0	4	2	0	2	3	0	0	0	9	0	0	5	0	0	0	0	1	4	0	0	0	2	5	0	0	3	4
Akr1c14	0	0	0	2	0	12	6	0	5	0	2	19	0	10	0	8	4	19	6	3	0	12	0	6	0	0	24	8	10	2	21	0	0	8	1	0	0	0	2	9	11	19	0	1	9	8	0	5	1
Akr1c18	11	0	15	24	23	47	26	22	27	0	17	27	51	30	42	35	0	26	59	30	73	34	34	34	46	14	16	24	14	4	2	0	41	33	37	16	46	0	39	31.78	49	68	23	93	22	12	7	17	11
Akr1c19	0	0	0	0	0	2	2	0	0	0	0	0	0	0	0	0	0	0	0	0	0	0	0	5	0	0	0	0	0	4	0	0	0	0	0	0	8	0	3	0	0	1	0	0	7	0	0	0	3
Akr1c20	0	0	0	2	0	0	0	0	0	0	0	0	0	0	18	0	0	0	0	0	0	0	0	3.35	0	0	0	0	0	0	0	0	0	0	0	0	0	0	0	0	0	0	0	0	0	0	0	0	0
Akr1c21	0	0	0	0	0	4	0	0	0	0	0	0	0	0	0	0	0	0	0	0	0	0	0	1	0	0	0	0	0	9	0	0	1	0	0	0	0	0	0	0	0	0	0	0	0	0	0	0	0
Akr1c6	0	0	0	0	0	0	0	0	1	0	0	0	0	0	0	0	0	0	0	0	0	0	0	0	0	0	0	0	0	0	0	0	1	0	0	0	0	0	0	0	0	0	0	0	0	0	0	0	0
Akr1cl	0	0	0	0	0	0	0	0	0	0	0	0	0	0	0	0	0	0	0	0	0	0	0	0	0	0	0	0	0	0	0	0	0	0	0	0	0	0	0	13.22	0	0	0	0	0	0	0	0	0
Akr1d1	0	1.02	6.03	0.14	3.92	6.52	1.66	0	5.6	0	0	0	0	0	0	3	10.44	0.79	4.05	0	0	0	0	0	0	0	0	0	0	0	0	0	0	2	0.63	0	17	0	0	2	0	0	3	1.01	0	1	0	0	4
Akr1e1	295	30	108	138	80	155	135	95	86	205	192	145	151	186	140	111	122	95	121	116	91	154	96	86	160	108	102	64	57	103	99	80	77	32	83	91	103	5	103	176	140	87	97	64	89.2	73	76	66	81
Akr7a5	25	32	44	55	33	48	73	31	92	59	60	47	7	75	81	63	38	45	38	62	53	58	27	46	60	70	58	79	28	62	65	23	45	36	38	29	66	18	61	58	53	36	46	26	101	47	18	46	93
Akt1	609	93	442	490	442	490.96	561	403	371	362	669	727	456	690.98	440	551.7	572	494	492	632	647	493	516	549	911	734	560	512	469	705	399	213	570	577	513	457	567	179	577	825	690	905	546	556	644	593	416	404	551
Akt1s1	243	104	125	158	135	106	172	91	133	179	259.99	252.99	188	196	136	225	172	190	250.02	190	356	267	186.21	168	290	213	252.98	172	161	269	244	132	156	120	272.99	117	201	17	163	446	257	432	219	155	194	325	176	145	155
Akt2	180	137	235	164	140	291	241	190	117	310	254	357.95	298	347	207	290.3	341	312	276	256	277	255	212.82	261	362	319	219	218	263	213	232	85	220	222	244	190	325	79	218	424	351	432	336	308	415.05	209	188	273	250
Akt3	220	54	216	261	239	374	541.38	346.21	239.7	167	636	543	278	411	428	428	268	683	539	390	365	350	282	310	569	448	490	275	322	415	165	173	295	380.58	351.95	187	498	44	236	396	326	670.26	374.92	299	282	342	244	137	277
Aktip	237	45	163	172.05	160.19	160	139	110	132	176	267	209	129	157	136	147	223.93	173	99	179.03	207	191	160	129	306.15	185	160	167	124	134	224.82	108	137	190	156.99	102	146	41	155	265.46	177	216	154.11	235.9	237.94	201	139	122	122
Alad	58	90	80	66	45	67	142	45	18	152	136	129	104	149	88	107	62	57	75	82	57	96	75	117	140	103	100	106	68	76	50	100	44	77	90	21	96	49	100	122	71	138	75	95	103	79	113	72	60
Alas1	157	54	81	135	102	126	89	90	44	84	88	137	153	133	42	130	53	146	107	87	106	116	88.64	75	186	158	92.56	96.1	75	85	128	54	111	57	48	58	113	29	108	60	142	162	150	95	179	141	75	88	141
Alas2	0	0	0	0	0	0	0	0	0	0	0	0	0	0	0	0	0	0	0	0	0	0	0	0	0	0	0	0	0	0	0	0	0	0	0	0	0	0	0	0	0	0	0	0	0	0	0	0	0
Alb	0	0	0	0	0	0	0	0	0	0	0	0	0	0	0	0	0	0	0	0	0	0	0	0	0	0	0	0	0	0	0	0	0	0	0	0	0	0	0	0	0	0	0	0	0	0	0	2	0
Alcam	0	3	39	26	18	23	22	27	0	55	43	55	9	12	14	17	26	59	38	38	31	13	18.96	34.9	24	38	43	60	39	52	0	30	63	14	99	20	102	0	58	47	83.25	70	78	36	93.96	47	73	57	125
Aldh16a1	32.13	42.18	120.3	163	81.45	96.17	91.46	77.75	126.38	76.1	209.01	109.24	82.33	121.89	38.83	134.95	162.17	90.03	157.04	75.85	79.28	109.06	101.69	161.28	284.6	133.6	106.33	102.9	83.56	126.49	74.11	56.07	72.38	161.77	93.89	68.02	80.09	36.39	123.83	184.71	120.46	191.94	129.22	108.01	137.52	130.57	93.1	128.84	162.05
Aldh18a1	310	85	491	498	335	470	449.31	495	402	329	642	796	603	623	482	762	703	618	728	596	559	734	737	568	1239.04	964	710	691.98	678	663	662	383	707	437	779.99	439	716	150	644	1097	798.58	1213	716	644	834	773.08	810	513	889
Aldh1a1	20	0	0	6	2	3.51	6	0	0	0	0	6	0	0	8	4.13	0	0	0	1	0	0	0	0	0	3.75	0	4	1	0	5	0	3	1	1	2	3	0	1	29	0	0	0	0	0	0	1	0	5.26
Aldh1a2	25	0	0	4	3	0	0	2	0	0	0	9	0	6	0	4	0	0	1	6	0	9	7	10	0	1	0	20	0	10	9	22	8	18	2	6	30	0	6	16	9	14	6	16	7	3	18	6	14
Aldh1a3	52.3	0	12	24	43	43	16	45	0	71	27	48	34	43	19	32	8	4	42	26	1	52	9	31	19	53	39	35	23	42	17	0	16	18	37	21	72.13	0	32	36	51	65	7	22	37	25	15	6	16
Aldh1a7	0	0	6	1	0	3.49	7	0	0	0	0	0	0	0	0	6.87	0	12	7	1	0	0	0	0	17	1.25	6	0	0	0	10	0	0	1	0	0	0	0	2	0	2	0	0	0	0	3	3	0	1.74
Aldh1b1	0	0	0	3	8	7	0	17	0	29	21	12	6	9	0	3	47	7	5	6	0	0	7	2	0	3	3	7	4	0	0	0	17	13	0	0	6	0	5	9	5	0	7	15	4	17	20	3	8
Aldh1l1	77	15	59	30	31	21	15	40	37	31	57	76	30	70	23	55	57	21	20	56	17	50	29	25	71	72	24	21	18	37	26	5	40	32	25	13	16	14	16	53	56	18	37	38	29	37	21	70	38
Aldh1l2	0	9	1	9	6	20	34	8	0	14	20	21	10	18	16	23	1	0	22	26	5	3	21	18	23	35	9	6	9	50	9	11	14	44	24	24	16	0	18	29	49.64	62	23	42	38	24	36	19	29
Aldh2	358	3	298	319	219	328	400	312	305	362	291	438	315	417	177	377	457	399	416	359	447	419	291.94	345	655	417	302	342	442	305	380	185	488	282	377	298	425	77	426	588	560	722	391	366	461.97	471	427	403	363
Aldh3a1	0	0	0	0	0	0	0	0	0	0	0	0	0	0	0	0	0	0	0	0	0	0	0	0	0	0	0	0	0	0	0	0	0	0	0	0	0	0	0	0	0	0	0	0	0	0	0	0	3
Aldh3a2	131	0	136	122	110	145	134	161	92.25	79	168	216	105	192	188	165	110	219	172	179	97	153.87	122	191	203	224	150	143	149	197	105	47	195	97	219	99	136	32	116	228	184	220	133	176	156	196	95	72	161
Aldh3b1	0	0	0	0	1	0	0	2	0	11	6	0	0	0	0	0	0	0	8	0	0	0	2	0	0	5	0	2	0	0	8	0	0	0	0	0	0	0	0	19	0	0	0	0	3	1	0	0	1
Aldh3b2	0	0	0	0	0	0	0	0	0	0	0	0	0	0	0	0	0	0	0	0	0	0	0	0	0	0	0	0	0	0	0	0	0	0	0	0	0	0	0	0	0	0	0	0	0	0	0	0	0
Aldh4a1	39	15	48	101	64	107	125	94	22	100	144	120	64	120	93	92	68	124	83	80	97	126	63	123	74	124	125	82	82	60	69	54	119	105	133	80	106	29	100	152	143	147	125	133	150	104	86	50	111
Aldh5a1	0	1	20	30	36	40	33	53	37	48	51	68	38	100	82	51	44	44	69	65	63	58	31	37	84	67	35	64	23	70	30	57.02	60	54	47	20	51	9	76	73	53	149	60	53	66	83	66	45	52
Aldh6a1	70	0	13	23	20	39	0	4	18	7	17	41	5	32	12	22	0	17	20	31	0	14	22	8	9	27	19	27	16	21	10	33	36	2	16	18	5	0	16	42	25	19	13	17	12	33	14	21	14
Aldh7a1	622	182	671	723	505	741	616.95	626	406	610	726	890.01	681	888	544	747	751	521	688	791.98	707	877	639.12	702.95	1102	870	674	719	628	718	571	313	796	679	897.98	546	676	71	609	885	1070	1427	644	711	1197.78	795	703	647	723
Aldh8a1	0	0	0	0	0	8	0	0	0	0	0	3	0	0	0	0	1	0	4	0	0	0	1.01	0	0	2	1	0	0	0	0	0	0	0	1	0	0	0	0	1	0	0	0	0	0	0	0	0	0
Aldh9a1	1496	47	894	1064	790	1145	965	1114	707.03	800	1331	1323	1043	1325	865	1227.91	937.99	1092	1167.95	1076	962	1067	930	1188	1650.12	1273	843	1049	948	1167	643	522	1126	836.01	1215	703	963	55	918	1245	1465	1726	1037	949	1236	1072	911	674	933
Aldoa	4586	595	2593.01	2252	1737.04	2293	2185	1985.89	1532	2292	3354	3292	2644	2874	1958.19	2923	2768.99	2272	2616	2688	1980	2666	2150.99	2723.31	4373	3245	2336	2456	2293	2829	2601.63	1478.38	2542	2104.37	2831.25	1566	2413	338	2480.52	3667.45	3536.89	3993	2561.98	2531	3334	2142	2113	2090	2642
Aldoart1	0	0	0	0	0	0	0	9.11	0	0	0	0	0	0	0	0	0	0	0	0	0	0	0	0	0	0	0	0	0	0	14.37	80.13	0	0	0	0	0	0	7.14	0	0	0	1.02	0	0	0	0	0	0
Aldoart2	0	0	0	0	0	0	0	0	0	0	0	0	0	0	0	0	0	0	0	0	0	0	0	1	0	0	0	0	0	0	0	2.49	0	0	0	0	0	0	7.26	6.55	0	0	0	0	0	0	0	0	0
Aldob	0	0	0	0	0	0	0	0	0	0	0	0	0	0	0	0	0	0	0	0	0	0	0	0	0	0	0	0	0	0	0	0	0	0	0	0	0	0	0	0	0	0	0	0	0	0	0	0	0
Aldoc	73	0	42	26	26	41	16	27	0	17	22	39	63	26	45.81	25	44	38	28	24	7	22	23	19	101	16	23	24	9	18	65	37	31	17	25	11	12	0	28	23	34	31	37	38	34	26	21	4	30
Alg1	98	1	56	75	52	86	85	70	37	94	146	90	124	107	30	110	121	81	81	61	38	46	91	78	52	105	81	77	93	60	77	84	65	43	87	43	58	0	60	107.99	69	128	50	79	112	75	90	64	62
Alg10b	171	58	101	167.38	186.97	285	283.08	138	50	214	294	312	132	216	246	231	170	262.33	389	229	262	118	161	214	372	286	309	261	189	248	31	172	205	191	257	173	271	39	206	298	286	616	369	391	372	304	294	132	312
Alg11	231	81.18	148.02	236.74	147.23	207.13	323.86	199.26	233.03	113.03	386.09	271.3	198.87	224.65	165	283.79	165.76	279.04	266.46	182	335.27	277.02	193.93	224.92	539.28	257.01	297	224.41	236.09	247.56	243	108	160.87	165.75	242.83	162.55	416.36	30	184.95	467.85	247.01	406.85	189.01	313	248.02	190.77	186.01	160	216.75
Alg12	0	0	69	32	15	27	48	48	32	41	37	33	15	41	14	25	15	24	18	37	0	19	10.15	23	66	23	33	29	8	39	33	0	34	10	17.88	9	37	0	37	99	34	31	21	16	37	12	46	3	34
Alg13	22	1	0	35	33	57.21	30	61.92	17	29	24	67.01	29.88	31.01	46	57.93	35	123.28	102.74	39	29.07	45	52	48	41.62	61	64.05	45.05	62.01	51	57	62.07	62	3	83.96	38	99	12	57	61	90	46	133	78	81	76.73	84.01	47	89.96
Alg14	0	21	8	15	15	21	28	24	43	63	63	58	44	24	31	39.9	4	44	46	22	36	49	40	18	30.6	43	43	28	53	30	3	45	43	9	47	13	43	0	21	61	46	62	24	39	18	37	53	18	54
Alg2	102	0	72	104	109	146	182	124.05	69.89	89	223.55	234	192	172.87	152	178	122	157	108.94	124	197	168	118.79	127	208	183	224	118	128	138.32	49	130	104	195	197	75	137	22	141	202	167	283	118	194	191	121	99	110	156
Alg3	0	0	29	52	38	43	52	9	0	18	84	91	54	57	26	62	62	91	42	52	44	58	24	55	56	50	43	34	58	27	37	51	24	35	41	4	80	0	40	29	31	26	64	63	52	17	28	53	54
Alg5	607	0	187	223	142	263	290	205	159	136	220	284	240	303	128.96	271	200.93	169	242	213	326	213	238	217	372	252	277	233	217	288	188	137	310	109	236	175	235	16	264	276	286	382	187	226	334.74	308	99	127	215
Alg6	59	40.15	28.02	81	35	69	123	41.1	49.58	54.04	106.94	122.01	48.82	72.01	61	63	56	86.46	74.02	63.01	25	71.46	38	42.02	130.17	53	74.93	65	64	90.25	46	20	71.01	34.02	52	27	83	21	49.01	58.04	90.91	222.01	92.01	64	57	29.02	40.01	12	38
Alg8	1	31	67	59	34	75	104	40	24	82	46	85	73	98	59	52	107	76	51	83	98	34	45	59	160	70	57	43	53	43	9	26	45	4	68	19	64	7	68	112	28	18	44	28	40	51	24	13	56
Alg9	120	10	60	85	83	105	60	97	115	36	117	145	121	119	129	90	130	131	107	109	99	91	86	55	123	125	114	76	67	55	29	84	52	33	129	63	103	2	94	156.98	121	78	76	91	101	92	113	101	64
Alk	0	0	0	0	0	0	0	3	0	0	0	0	0	0	0	0	0	0	0	0	0	0	0	0	0	0	0	0	0	0	0	0	0	0	0	0	0	0	0	0	0	0	0	0	0	0	0	0	0
Alkbh1	258	104.19	230.92	205.44	175.92	261.39	305.14	223.19	249.56	298.61	326.71	293.61	277.73	305.68	350.33	283.98	314.11	274.3	325.85	297.3	439.93	408.42	326.39	306.36	529.38	372.1	315.99	320.48	290.55	260.65	265.07	147	413.4	220.65	350.94	183.44	409.65	71.61	313.78	595.46	393.68	575.77	291.58	341.5	311.83	306.47	271.59	232.75	286.53
Alkbh2	18.92	0	28	51	7	30	20	10	30	54	11	8	33	26	11	16	29.17	13	43	11	0	40	21	44	29	41	20	17	48	30	49	0	27	25	28	21	19	18	15	24	29	9	13	29	16	42	22	5	6
Alkbh3	59	22	54	56	43	55	49	25	87	43	60	53	71	49	58	45	62	48	62	52	66	52	43	41	27.19	66	49	42	21	52	23	78.02	33	21	16	33	23	7	45.97	93	59	62	36	53	45	95	27	11	38
Alkbh4	5	35	15	36.01	17.04	43	63	21	9	11	47	52	18	43	38	35	8	78	27	20	52	13	17	37	116	37	35	33	43	26	44	0	47	49	19	27	38.26	8	23	85	35	140	45	37	42	36	48	18	36
Alkbh5	357	160.49	285	452.96	399.02	414.03	576	484.02	386	520.26	683.23	731	478.55	600	498	544	382	859	874.02	768.1	760	648	559.26	598.97	1208.18	803.29	817.15	667	688.01	796.01	493	284.85	625	596	835.09	417.68	974.06	134.12	621.98	971.02	867.03	1222.17	798	649.51	714	615	591	354.02	674.05
Alkbh6	42	12	38	42	16	36	18	31	64	38	50	30	49	39	31	37	52	37	64	47	45	34	22	50	39	44	42	30	33	37	51	0	35	10	37	18	27	0	46	29	27	43	42	31	63	27	20	32	23
Alkbh7	37	35	35	46	48	36	51	26	70	14	58	28	38	59	46	44	60	56	73	62.91	88	36	43	42	54	66	43	47	44	56	24	54	58	39	31	23	82	23	42	36	48	90	48	49	68	51	91	62	64
Alkbh8	50	39	106	128	117	175	164	172	11	92	141	253	78	127	48	196	210	187	197	205	105	167	124	161	203	271	198	228	216.58	234	141	158	285	109	316	188	269	19	161	227	245.15	346.04	279	197	294	243	258	127	225
Allc	0	0	0	0	0	0	0	0	0	0	0	0	0	0	0	0	0	0	0	0	0	0	0	0	0	0	0	0	0	0	0	0	0	0	0	1	0	0	0	0	0	0	0	0	0	0	0	0	0
Alms1	68	137	233	277	253	353	326	346	275	170	447	512	285	462	301	343	265.02	262	416	410	261.67	328	294	295	608	443.58	390	373	330	467	234	334	321	267	422	216	451	24	402.63	408	572.41	688	384	501	578	311	358	214	415
Alox12	0	0	0	13.08	1	1.02	0	7.08	0	0	0.67	6.01	8.7	1.48	0	2	0	0	0	1	0.91	0	7.1	0	0	0	0	1	0	4.31	0	0	1.99	0	0	0	0	0	2.55	0	1	0	0	0	4.06	0	0	0	3.93
Alox12b	0	0	0	0	0	3	0	0	0	0	0	0	0	0	0	0	0	20	0	0	0	0	3	0	0	0	0	0	5	0	0	0	0	0	0	0	0	0	0	0	0	0	3	0	0	0	0	0	0
Alox12e	0	0	0	0	0	0	0	0	0	0	0	0	0	0	0	0	0	0	0	0	0	0	0	0	0	0	0	0	0	0	0	0	0	0	0	0	0	0	0	0	0	0	0	0	0	0	0	0	0
Alox15	0	0	0	0	0	2	9	0	0	0	0	0	0	0	0	0	0	0	0	0	0	0	0	0	0	1	0	0	0	0	0	0	8	0	0	0	0	1	0	8	0	0	6	1	0	0	0	7	10
Alox5	0	0	14	9	0	15	0	1	0	11	0	4	0	0	6	7	4	0	1	0	0	0	1	1	0	1	0	0	2	0	0	0	15	0	7	1	0	0	1	0	13	0	0	0	6	17	0	0	2
Alox5ap	0	0	0	0	0	0	0	1	0	0	0	5	0	0	0	2	0	0	3	0	0	3	0	1	0	0	0	0	0	0	0	0	0	0	0	0	0	0	0	0	0	0	0	0	0	0	0	0	0
Alox8	0	0	2.7	2.41	5.75	0.76	0	9.24	2.28	0	1	1.34	1.61	0	1.97	1.42	0	0	0	2.03	0	0	3.53	3.05	6.11	5.92	5.44	0	5.62	0	0	0	0	0	0.34	1.54	0	0	3.17	0	0	29.7	2.71	2.08	2.79	0	0.7	0	0
Aloxe3	0	0	0	0	0	0	0	0	0	0	0	0	0	0	0	0	0	0	0	0	0	0	0	0	0	0	0	0	0	0	0	0	0	0	0	0	0	0	0	0	0	0	0	0	0	0	0	0	0
Alpi	0	0	0	0	0	0	0	0	0	0	0	0	0	0	0	0	0	0	0	0	0	0	0	0	0	0	0	0	0	0	0	0	0	0	0	0	0	0	0	0	0	0	0	0	0	0	0	0	0
Alpk1	21	0	7	5	10	14	29	6	0	2	5	21	0	10	14	15	0	15	29	17	0	0	2	5	19	19	10	5	5	0	0	0	2	2	0	6	0	0	3	19	14	24	17	13	14	11	0	8	2
Alpk2	0	0	0	0	0	0	0	0	0	0	0	0	0	0	0	0	0	0	0	0	0	0	0	0	0	0	0	0	0	0	0	0	0	0	0	0	0	0	0	0	0	0	0	0	0	0	0	0	0
Alpk3	0	0	0	3	7	6	4	7	0	0	0	0	0	0	10	0	6	0	0	0	0	0	1	4	0	4	0	3	0	0	0	0	5	0	5	0	0	0	3	0	0	0	4	0	1	0	0	0	0
Alpl	25	1	21	22	23	28	46	43	21	7	58	66	54	88	7	32	23	40	50	32	11	18	32	18	78	43	22	50	37	45	19	19	41	13	52	18	84	12	57	16	47	58	63	50	66	101	24	51	54
Alppl2	0	0	0	0	0	0	0	0	0	0	0	0	0	0	0	0	0	0	0	0	0	0	0	0	0	3	0	0	0	0	0	0	0	0	0	0	0	0	0	0	0	0	0	0	0	0	0	0	0
Als2	185	50	359	470	453.95	582	653	608	362	238	690	861	544	747.81	538	678.9	650	636	755	697.98	804	572	608	738	994	1079	896	775	656	889	393	470	821	630	927	544.97	810	118	687	808	1071	1187	758	684	1073.99	841	779	588.64	749
Als2cl	16.98	14.33	63.04	43.96	47.02	41.52	94.1	54	18.03	13.03	89.08	52.09	32.02	54.16	0	42.04	11.82	10	26	34.11	0	23.24	31.02	28.01	49.65	56.03	19	22	25.01	42.03	39	12	18.02	24.02	17.01	27	0	0	28	47.03	18.1	37.99	30.6	35.04	20.5	17.01	34.8	16	13
Als2cr11	0	0	0	0	0	0	0	0	0	0	0	0	0	0	0	0	0	0	0	0	0	0	0	0	0	0	0	0	0	0	0	0	0	0	0	0	0	0	0	0	0	0	0	0	0	0	0	0	0
Als2cr12	0	0	0	0	0	0	0	0	0	0	0	0	0	0	0	0	0	0	0	0	0	0	0	0	0	0	0	0	0	0	0	0	0	0	0	0	0	0	1	0	0	0	0	0	0	0	0	0	0
Alx1	0	0	5	0	1	5	6	0	0	0	11	0	0	0	0	0	0	0	0	0	0	0	1	11	0	2	0	2	4	0	0	0	0	10	0	7	0	0	4	7	10	0	2	0	10	0	0	0	1
Alx3	0	0	0	0	0	0	0	0	0	0	0	0	0	0	0	0	0	0	0	0	0	0	0	0	0	0	0	0	3	0	0	0	0	0	0	0	0	0	0	5	0	0	0	0	0	0	0	0	0
Alx4	0	42.08	21.92	15.04	7.34	6.04	1.11	9.9	4.91	49.59	12.01	1.09	10.07	6.04	6.87	0	3.44	0	11.46	15.73	2.01	1.14	8.63	0	1.45	2.71	2.02	0	0	17.33	1.05	0	2.86	23.03	5.12	5.8	5.91	0	3.47	5.83	9.35	9.15	1.31	0	5.11	3.62	6.54	4.42	4.62
Alyref	727.09	629.18	1036.3	908.01	740.37	988.7	1237.5	842.82	1056.08	1270.43	1403.33	1390.04	1120.65	1251.9	1112.23	1200.22	1570.22	1330.3	1258.92	1214.54	1523.57	1270.46	1171.01	1076.55	2062.87	1400.8	1360.69	1065.51	1111.93	1401.58	1843.17	1078.71	1322.64	1079.81	1310.01	823.42	1559.14	285.98	1081.68	2010.84	1491.98	2317.59	1157.79	1345.95	1364.01	1183.07	1119.9	883.97	1024.79
Alyref2	87.41	54.07	51.66	45.32	28.68	56.29	51.49	34.18	48.36	73.16	45.75	64.97	105.37	59.16	16.72	47.78	29.5	127.31	50.08	37.68	138.43	40.59	37.99	55.45	93.58	65.56	36.29	40.49	44.07	42.42	63.96	23.29	60.36	169.43	44.99	33.58	60.86	131.69	25.1	73.23	82.03	89.41	32.21	50.03	53.99	94.52	47.1	35.03	50.27
Amacr	0	35	64	89	51	41	49	57	22	65	125	97	78	47	46	82	89	31	76	50	102	78	50	69	101	115	49	54	77	48	46	1	28	42	55	48	56	11	58	74	68	52	52	32	75	83	33	38	53
Ambn	0	0	0	0	0	0	0	0	0	0	0	0	0	0	0	0	0	0	0	0	0	0	0	0	0	0	0	0	0	0	0	0	0	0	0	0	0	0	0	0	0	0	0	0	0	0	0	0	0
Ambp	0	0	0	0	0	0	0	0	0	0	0	0	0	0	0	2	0	0	0	0	0	0	0	0	0	0	0	0	0	0	0	0	0	0	0	0	0	0	0	0	0	0	0	0	0	0	0	0	0
Ambra1	39	25	127	141	153	140	157	118	112	136	260	292.98	238	201	158	204	136	207	139	180	82	189	163	183	268	256	191	167	136	198	59	152	167	211	227	98	170	8	211	170	228	287	229	183	221	164	201.98	116	177
Amd1	1740.5	584.49	1719	1725.36	1461.76	1904.32	1941.27	1416.5	1429.28	2364	2740	2883.71	2198	2447.29	1857.22	2488.93	2195	2829.29	2767	2541.52	2438.55	2441.69	2148.64	2299.49	5500.25	3103.98	3225.57	2467.56	2274.48	2816.25	1614.74	1803	2429	3227.39	2653.3	1349.06	3020.11	659	2250	3788.03	3143.39	4859.2	2669.99	2884.68	2657.67	2488	2159.15	1844	2380.4
Amd2	10.5	237.49	0	10.65	22.19	112.68	178.73	10.43	111.72	0	0	75.29	0	10.71	53.78	56.94	0	14.45	0	9.48	133.45	0	69.36	55.51	58.75	43.66	27.14	59.44	9.53	8.81	0	0	0	9.09	10.74	8.94	45.89	0	26	90.97	39.03	52.8	76.82	37.32	95.33	0	67.85	0	76.61
Amdhd1	0	0	8	1	1	1	0	0	0	36	0	5	6	6	0	0	0	0	0	1	0	0	3	1	0	4	23	0	0	0	0	0	9	0	0	4	0	0	0	10	4	0	0	0	8	0	9	5	10
Amdhd2	71	28	98	52	50	74	123	56	108	90	121	65	34	101	52	91	105	42	38	53	27	72	67	90	139	72	58	42	85	55	70	44	67	94	52	39	37	46	61.99	124	59	114	74	61	41	48	35	43	75
Amelx	0	0	0	0	0	0	0	0	0	0	0	0	0	0	0	0	0	0	0	0	0	0	0	0	0	0	0	0	0	0	0	0	0	0	0	0	0	0	0	0	0	0	0	0	0	0	0	0	0
Amer1	0	58.3	79.61	94.95	107.31	131.36	98	138.36	67.02	93.03	133.64	169.02	190.05	114.08	101	112.38	137	109.33	114.52	115.34	153	102	73.36	80.69	151.13	120	101	110.01	105	129.39	66.28	62	162.41	103.47	108.1	91.05	132	30.04	90.31	146.05	161.85	186.12	137.63	115.22	182.05	71.22	115.76	76.39	173.74
Amer2	0	1.02	9	0	3	2	0	3.3	0	0	0	1	0	0	11.19	7	1	0	7.03	6	0	4	0	2	10	9	1	3	7	2	0	0	0	0	4	0	0	0	14	0	0	0	10	0	8	0	6	2	2
Amer3	0	0	0	0	0	0	0	0	0	0	0	0	0	0	0	0	0	0	0	0	0	0	0	0	0	0	0	0	0	0	0	0	0	0	0	0	0	0	0	0	0	0	0	0	0	0	0	0	0
Amfr	676	65	389	439	375	475	591	373	350	330	811	747	525	597	671	685	633	693.3	561	658	475	611	501	555	1124	708	587	582	677	704	469	319	671	813	638	304	743	123	524	1104	797	1199	831	775	633	704	421	451	527
Amh	0	0	0	0	0	0	0	0	0	0	0	8	0	0	0	0	0	0	0	0	0	4	1	0	0	0	0	0	0	0	0	0	0	0	0	0	0	0	0	0	0	0	0	0	0	0	0	0	0
Amhr2	0	0	4	5	0	0	0	0	0	0	0	3	0	0	0	1	0	0	0	0	0	0	0	0	0	0	0	0	0	5	0	0	0	2	0	4	0	0	2	0	0	0	0	0	1	0	5	6	1
Amica1	4	0	0	2	0	0	0	4	0	0	0	1	7	7	0	9	0	3	0	8	6	0	2	5	12	11	3	1	0	0	0	0	9	13	0	0	0	0	1	0	2	0	0	0	3	2	0	0	0
Amigo1	0	0	13	19	17	56	25	29	18	17	42	30	31	32	45	32	0	21	13	28	0	16	12	26	21	22	39	25	20	14	9	43	31	42	31	21	16	16	42	84	17	54	57	44	40	34	57	6	23
Amigo2	0	13	34	32	15	25	15	18	4	27	32	39	51	50	49	31	86	75	43	24	71	54	31	22	16	38	33	28	23	64	24	10	42	54	80	2	44	34.02	50	50	54	92	38	61	42	94	20	17	45
Amigo3	0	0	3	7	0	0	0	0	7	0	0	7	0	7	0	5	0	0	0	2	0	0	11	1	19	7	6	0	15	0	0	0	0	0	4	2	0	0	6	5	6	11	8	10	1	5	2	8	0
Ammecr1	53.4	63.85	63.75	86.04	89.12	128.15	120	98.19	24.02	137.93	213.02	160.81	119.74	96.27	105.85	87.1	128.89	95.64	180.1	189.53	121.4	95.36	126.9	115.56	176.76	157.68	159.04	91.69	97.68	169.62	42.14	65.07	122.89	119.13	95.87	71.91	176.82	16	121.02	221.69	154.24	308.87	124.17	178	131.46	114.33	130.02	67.41	116.02
Ammecr1l	361	34	185	229	167	256	271	221	196	279	403	338	228	290	169	291	394	515	411	376	439.09	338	259	339	644	455	559	339	432	434	400	245	438	418	453	272	548	261	389	554	448	903	560	565	440	427	342	303	423
Amn	0	0	0	0	0	0	0	0	0	0	0	0	0	0	0	2	0	0	0	0	0	0	0	0	0	0	0	0	0	0	6	0	0	0	0	0	0	0	0	0	0	0	0	0	0	0	0	0	4
Amn1	41	1	18	34.07	23.29	36	13	27.2	22	42	44	46.69	17	54.11	29	30.65	11	52	13	10	41	39.02	5	11	30	0	17	24	8	2	17	0	4	7	17	3	18.06	0	17	29	2	8	5	17	19	27	21	7	8
Amot	188.11	72	455.47	482.48	477.49	560	744.26	485.2	515.5	535.47	1039	906.15	497.82	623	593.51	603.97	456.21	885.08	837.92	715.52	651	625.19	516	584.6	1067.02	730	811.37	661.99	667.71	674.17	319.46	432.02	563.23	552	799.97	316.01	689.67	129.03	643.46	1082.25	780.19	1637.78	840.92	888.03	641	759.99	716.03	450.94	725.57
Amotl1	262	413.49	638.39	1010.03	781.03	979.18	903.01	892.77	556.25	876.96	1426	1532.88	845.01	1145.23	666.1	901	840.1	801.16	887.43	1052.85	839.81	753	572.02	734.14	990.03	1095.19	619.1	714	603.12	715.42	272.89	536.09	622.03	786.94	813	479.01	699.11	223.01	619.45	895.96	1084.83	1311.4	798.54	665.17	710.16	728.05	609	292.43	599.38
Amotl2	514	227	538	768	582	934	1081	894	402	757.17	1370	1526	1046	1018	755	799	611	581	783	789	423	442	523	603.99	771	550	485.04	634	527	713	325.99	263	533	773.49	750	383	670	280	628	610	837	1264	604.99	590	720	645	398	321.98	532
Ampd1	0	0	0	0	0	0	0	0	0	0	0	0	0	0	0	0	5	0	0	0	0	0	0	0	17	0	2	1	0	0	0	0	0	0	0	0	0	0	0	0	0	0	0	0	0	9	0	0	2
Ampd2	243	1	267	226	236	291	327	272	231	255	312	385	308.81	336	235.06	358	335	245	321.7	297	216	313	321	321	461	470	309	360	275	294	217	174	258	296	349	197	328	65	397.99	441	533	473	365	351	510	260	204	258	345
Ampd3	0	0	0	0	1	1	0	0	0	0	0	3	0	6	0	0	0	11	0	0	0	0	3	0	0	0	0	0	0	0	0	0	0	0	0	0	0	0	1	0	5	0	0	1	5	8	0	6	0
Amph	22	1	42	38	40	45	31	47	40	51	44.99	86	48	84	24	62	24	25	69	66	58	44	51	90	42	73	66	54	87	69	51	9	54	34	62	31	22	6	33	37	79	102	42	64	84	42	37	48	73
Amt	108	22	176	204	141	295	332	202	127	137	260	259	184	249	174	272	266	266	213	214	238	181	199	237	544	373	250	269	200	350	176	113	321	269	356	233	139	75	268	419	461	528	331	335	428.89	228	367.99	277	315
Amtn	0	0	0	0	0	0	0	0	0	0	0	0	0	0	0	0	0	0	0	0	0	0	0	0	0	0	0	0	0	0	0	0	0	0	0	0	0	0	0	0	0	0	0	0	0	0	0	0	0
Amy1	0	0	0	7	0	0	0	0	0	0	0	2	0	0	0	0	0	0	0	0	0	0	0	0	0	0	0	0	0	0	0	0	0	0	0	0	0	0	1	0	0	0	0	0	0	0	0	0	0
Amy2a2	0	0	0	0	0	0	0	0	0	0	0	0	0	0	0	0	0	0	0	0	0	0	0	0	0	0	0	0	0	0	0	0	0	0	0	0	0	0	0	0	0	0	0	0	0	0	0	0	0
Amy2a3	0	0	0	0	0	0	0	0	0	0	0	0	0	0	0	0	0	0	0	0	0	0	0	0	0	0	0	0	0	0	0	0	0	0	0	0	0	0	0	0	0	0	0	0	0	0	0	0	0
Amy2a4	0	0	0	0	0	0	0	0	0	0	0	0	0	0	0	0	0	0	0	0	0	0	0	0	0	0	0	0	0	0	0	0	0	0	0	0	0	0	0	0	0	0	0	0	0	0	0	0	0
Amy2a5	0	0	0	0	0	0	0	0	0	0	0	0	0	0	0	0	0	0	0	0	0	0	0	0	0	0	0	0	0	0	0	0	0	0	0	0	0	0	0	0	0	0	0	0	0	0	0	0	0
Amz1	21	0	11	4	0	7	29	12	0	2	0	10	0	4	11	3	9	12	1	3	0	12	10	7	11	7	0	2	4	12	0	0	8	3	7	0	27	0	10	7	22	17	5	17	16	16	0	9	14
Amz2	228	83	102	114	60	89	74	89	34	122	162	180.31	109	157	148	128	113	112	75	125	173	127	67	89	175	90	71	91	55	137	51	49	71	97	61	54	121	17	58	120	116	135	134	113	134	129	73	108	105
Anapc1	356	101	496	758	712	846.94	1001	788	442	545	1101	1213.01	736	1037	883	914	633.36	800	1045	970	710	742	841	985.1	993	1122	835	1000	821	1036.89	382	420	610	694	930	410	1035	176	925	963	1109	1492	860	969	1227	874	655.45	576	1064
Anapc10	27	0	54	58	35	65	59	65	60	10	30	65	0	59	38	56	64	30	41	30	25	27	39	34	42	43	23	69	53	42	7	19	64	19.87	50	17	19	0	31	94.46	57	47.99	39	48.92	51	28	15	12	21
Anapc11	434	50.2	208.01	191	123	196	200	97	97	150	133	154	142	200.11	149	195	278	149	136.01	169	37	120	149	193	315.01	167	106	120.47	166	152	127	50	155	141	117	143	136	35	132	234	237	181	125	140	145	71	85	51	93
Anapc13	179	40	192	139	95	160	50	119	76	67	63	218	135	169	72	115	351	55	88	109	130	90	104	154	132	144	69	121	101	108	181	31	191	110	98	82	85	3	104	85	159	159	79	96	130	100	49.02	141	89
Anapc15	633.02	80.16	373	340.77	293.52	386	346	363.01	233.03	253	529	542.85	319.3	571.88	303	480.06	601.38	332	335.9	493	292	353	379.01	400	554.01	482.59	399	356	462.3	519	404	302	502.56	300.2	389.97	262	378	33	391	423.02	546	628.02	333.19	372.11	504.41	299.01	346.74	278	392.83
Anapc16	187	16	89.88	163	120	169	229	133	135.01	180	113	182.45	127	173	134	181.91	156.89	172	157.4	203	230	199	182.02	256.73	294	221	221	179.95	164.01	171	162	105	170	188	171.37	96	144	25	198	248.04	264	290	159	182	209	107.04	160.52	152	194.47
Anapc2	629.34	150.99	584	778	655	897.96	1014.97	793.96	650	666	1233	1294.01	1085	1045.97	773	949	672	1317	904	860.96	742	941.88	769	850	1712	1122	979.9	755	751.02	1048	544.84	515	841	1013.93	995.09	572	982	227	783.98	1432	1201	2063.77	1008	962	1069	1101	1104.02	526	847
Anapc4	1160	250	1018.68	1013	693.98	978	961	664	796.13	792	989	1291.44	913.78	1179	735	981	1027	702	786	869	942	739	651	765.01	1390	947	585	698	704.03	776.01	694	503	857	598.01	861	559	712	21	799	1315	1010	1377	778	883.49	996	887	776	622	875
Anapc5	1282.28	441.55	940.03	1244	928.16	1288	1348	961.01	1017	1160	1786	1977.89	1299	1648.04	1361	1496	1546	1678.21	1649	1467.96	1426	1412	1224	1221	2634	1869	1694.11	1605	1548	1819	1549	866	1749	1383	2086.02	1128	1097	314	1444.02	2804	2335.02	3445	1837.23	1615	2181.83	1965	1712	1283	1960.21
Anapc7	568	123	433	355	279	453.71	449	389	329	242	445.92	522	450	477	304	438	487	397	470	480	533	556	424	403	854	584	455	371	427	467	486	251	586	286.98	556	473	548.85	26	481	768	720	847	439	430	575	480	639	370	435
Ang	0	0	0	0	0	0	7	0	0	0	0	0	0	0	0	2.69	0	11	1	0	0	0	0	0	0	0	0	0	0	0	0	0	0	1.78	0	0	0	0	0	9	0	0	0	0	6.84	0	0	0	0
Ang2	0	0	0	0	0	0	0	0	0	0	0	0	0	0	0	0	0	0	0	0	0	0	0	0	0	0	0	0	0	0	0	0	0	0	0	0	0	0	0	0	0	0	0	0	0	0	0	0	0
Ang4	0	0	0	0	0	0	0	0	0	0	0	0	0	0	0	0	0	0	0	0	0	0	0	0	0	0	0	0	0	0	0	0	0	0	0	0	0	0	0	0	0	0	0	0	0	0	0	0	0
Ang5	0	0	0	0	0	0	0	0	0	0	0	0	0	0	0	0	0	0	0	0	0	0	0	0	0	0	0	0	0	0	0	0	0	0	0	0	0	0	0	0	0	0	0	0	0	0	0	0	0
Ang6	0	0	0	0	0	0	0	0	0	0	0	0	0	0	0	0	0	0	0	0	0	0	0	0	0	0	0	0	0	0	0	0	0	0	0	0	0	0	0	0	0	0	0	0	0	0	0	0	0
Angel1	0	2	37.02	25	8	24	28	27	0	7	28	43	3	21	8	10	27	12	22	16	14	21	7	8	18	14	8	10	0	7	17	0	3	7	22	4	0	9	7	4	15	19	28	33	18	1	16	22	24
Angel2	66	73	154	187	120	241	265	151	318	218	248	255	168	261	146	208	135	195	166.05	172	76	133	102	186	283	224	251.72	153	138	171	162	143	119	83	160	118	334	16	184	283	213	340	220	316	232	282.94	183	200	292
Angpt1	11	14	24	44	46	67	56	56	37	9	61	94	49	76	51	57	49	60	89	86	23	47	41	36	121	84	103	90	77	89	94	116	73	106	85	41	79	20	61	127	118	180	76.04	175	93	125	101	68	87
Angpt2	80	0	3	7	21.17	29	36	12	5.99	1	30.02	16	16	19	19	25	32	12	27	17.17	0	25	1	4.3	28	32	29	12	20.32	13	0	0	13	1	21	11	1.01	3	9	20.05	7	11	5	4	20	0	17	0	3
Angpt4	0	0	3	0	1	0	0	0	0	0	0	0	0	0	0	0	0	0	7	4	0	0	0	0	11	2	2	2	0	3	8	0	0	0	1	0	0	0	0	0	0	0	0	1	0	0	0	0	1
Angptl1	0	0	0	0	0	0	0	0	0	0	0	0	0	0	0	0	0	0	0.42	5	0	0.37	0	0	0	0	0	0	0	0	0	0	0	0	0	0	0	0	0	0	0	0	0	0	0	0	0	0	0
Angptl2	0	0	27	38	44	32	50	47	36	30	29	66	59	48	59	53	26	14	49	49	48	47	42	67	65	45	22	39	30	41	2	26	34	8	26	50	8	17	36	53	22	25	40	47	41	55	33	37	19
Angptl3	0	0	0	0	0	0	0	0	0	0	0	0	0	0	0	0	0	0	0	0	0	0	0	0	0	0	0	0	0	0	0	0	0	0	0	0	0	0	0	0	0	0	0	0	0	0	0	0	0
Angptl4	0	0	12	9	11	15	13	20	45	13	22	26	13	16	0	11	30	0	14	13	0	2	10	23	17	0	0	2	3	4	0	0	11	0	7	7	0	0	9	30	7	11	10	10	8	33	12	1	4
Angptl6	29	12	0	7	6	15	6	9	8	16	31	8	0	18	20	7	0	8	0	13	12	4	7	2	63	12	0	0	5	5	19	0	0	1	18	5	8	0	1	5	7	17	6	5	15	3	3	27	17
Angptl7	0	0	0	5	5.23	3	0	3	6	8	5.65	8.84	0	7	10.63	0	0	14	3.01	5.05	1	19	2.95	1	0	8.71	4	4	2.66	0	0	0	2	11.02	0	0	1.95	0	0	14.84	4.92	9.99	1.99	5.05	0	3	4	4.01	4.94
Ank	63.06	43	29	17	34	61	22.04	23	76	28	75	66	45	84	51	45.79	41	27	27	56	9	42	21.24	24	92	45	60	20	28	45	10	0	28	15	47	21	26	0	40	82	49	112.99	60	33	40	31	19	62	71
Ank1	28	0	10	26	4	22	7	14	0	6	0	9	35	5	0	26	0	23	3	10	15	3	14	19	0	15	25	11	9	0	0	0	13	0	13	2	15	0	9	1	15	6	8	0	6	1	0	0	9
Ank2	77	78	357	421	472	596	533	552	250.03	380	671.2	825	443.16	697.4	471	528	434.07	489.04	668	592.66	735	594.02	570.2	609.02	775.14	857	678	649.94	591	876.13	289.06	431	594.14	442	724	410.2	536.8	65	743.01	810	828.87	1006	626.01	712.33	893.19	632	625.12	346	635.02
Ank3	16	106	112	213	121	214	192	236	51	111.01	426	348	225	259	244	191.02	186	223	282	200	200	241	123	143	316	248	222.21	206	106	206	77	59.32	139	159	184	142.02	132	8	141	197	203	414	154	174.87	193	187	196	82	162
Ankar	0	2	0	0	0	1	0	2	0	0	0	0	0	0	0	0	0	0	0	0	0	0	0	0	2	1	0	0	2	1	0	0	0	0	0	0	0	0	0	1	0	0	0	0	0	0	0	0	0
Ankdd1b	0	0	0	0	0	0	0	0	0	0	0	0	0	0	0	0	0	0	0	0	0	0	0	0	0	0	0	0	0	0	0	0	0	0	0	0	0	0	0	0	0	0	0	0	0	0	0	0	0
Ankef1	0	0	0	0	0	0	0	0	0	0	0	3	0	2	8	0	0	0	0	1	0	0	0	2	0	2	0	0	0	0	23	0	0	0	0	0	0	0	0	0	0	0	0	1	1	0	0	0	0
Ankfn1	0	0	0	0	0	0	0	0	0	0	0	0	0	0	0	0	0	0	0	0	0	0	0	0	0	0	0	0	0	0	0	0	0	0	0	0	0	0	0	0	0	0	0	0	0	0	0	0	0
Ankfy1	330.95	211.45	268.24	418.2	355.11	397.46	482.53	457.49	252.61	319.32	670.54	772.72	439.15	595.77	347.65	561.7	499.65	566.64	432.85	511.69	516.29	396.34	404.1	452.42	625.51	668.1	583.88	530.4	414.43	548.3	208.7	275.28	441.31	348.53	588.82	306.53	495.23	124.01	488.8	564.26	603.16	799.7	527.08	480.32	560.9	402.51	265.37	334.05	434.82
Ankhd1	150	437.01	643	688.5	555	778	629	653	541	496.31	708.09	1005	771.07	679.8	590	766.37	942	825	1077	957	766	875.15	663	809	1428.18	1083.29	1028.13	1059.87	785	1178.98	828.95	514.08	1143	787.06	1229	771.97	1149	84	945.56	1122	1387	1575	939	835.01	1199.92	1093	792.03	678.82	885
Ankib1	56	8	86	137	155	147	250	152	51	127	290	224	246	189	151	191.87	126.58	210	234	204	136	181	169	201	318	258	260	202	190	248	91	133	204	99	303	138	187	10	208	216	192	426	219	200.85	184	193	146	120	175
Ankk1	0	0	0	0	2	0	0	0	0	0	0	0	0	0	0	0	0	0	0	0	0	0	0	0	0	0	0	0	0	0	0	0	0	0	0	0	0	0	0	0	0	0	0	0	0	0	0	0	0
Ankle1	1	61.19	139.33	87.94	60.07	77.35	84.14	56.31	103.04	69.45	63.94	109.48	45	48.9	37.01	66.92	127.51	79.88	106.03	57.74	52.18	35.76	28.02	55.26	57.76	83.05	62.02	38.35	83.02	88.84	46.88	85.7	68.79	52.76	56.81	78.02	70.03	25.01	104.93	230.61	150.87	215	90.86	138.73	96.02	177.21	163.48	157.16	103.13
Ankle2	48.39	2	202.76	191.08	208.81	230.03	289.18	189.86	91.02	111.03	339.99	308.78	293.09	263.79	261.15	261.61	233.3	241.38	331.42	252.57	208	258.04	156.07	213.98	306.17	301.19	221.04	263.07	249.03	282.68	161.24	137.05	254.1	184.02	295.07	189.02	188.62	32	280.29	299.82	278.17	453.02	262.62	242.11	295.01	211.05	185.74	244.04	277.34
Ankmy1	0	0	0	2	0	0	0	0	0	0	0	0	0	0	0	0	0	0	0	0	0	0	0	0	0	0	0	0	0	0	0	0	0	0	0	0	0	0	0	0	3	0	10	0	0	7	0	0	0
Ankmy2	46	10	67	126	111	126	118	124	39	53	186	185	153	185	71	143	96	128	154	104	179	127	85	107	201	153	124	115	110	85	74	90	66.35	116.1	133	81	156	20	123	161	211	207	124	165	201	146	134	119	135
Ankra2	73	21	74	107	86	98	60	87	73	91	73	101	102	156	92	65	130	97	81	109	63	101	56	63	162	56	117	53	66	73	22	7	75	47	62	43	21	7	82	111	98	140	83	120	112	114	99	47	47
Ankrd1	306	83	235	206	165	251	244	142	224	162	286	232	106	181	38	108	81	23	68	60	24	28	41	42	74	33	24	33	23	7	7	1	43	9	38	9	6	0	22	11	10	54	18	19	14	0	14	8	23
Ankrd10	204	81	285	341	250	390	500	320	428	244	564	519	608	604	547	478	637	608	649	537	549	579	572	567	1372.9	867	782	550	635	590	518	539	591	788	644	405	821	164	540	900	705	1033	621	567	583.92	609	549	288	410
Ankrd11	484	2986	4236	3385.75	3096	4094	3474	4008	2858	3863.95	4959	5544.13	5341.21	4701	3805	3995	6926.33	4762	5788	4587.2	4192	5231	4222	4536	8026.17	6367	5853	4770	4944	6435	4921	3340	6694	4031	6911.53	4648	6458	1432	5163	7840.8	8081	9393.73	4553	4526.22	5947	6032.87	5396	4007	4209.92
Ankrd12	0	104	166.98	144	71	149	86	79	117	119	201	138.34	204	150	83	123	177	108	164	73	79	212	75	98	170	137	180	135.8	176.68	116	225	57	190	108	168	142	104	1	109	412	212	223	96	194	153	153	194	176	126
Ankrd13a	185	59	240	452	313	545	579	407	111	393	629	590	602	536	438	478	506	657.87	660	597	534	464	457	586	868	702	551	497	625.31	755	421	329	454	503	603	373	697	124	527	751	776	1128	595	621	644	674	474	389	522
Ankrd13b	22	12	35	93	41	60	63	64	90	11	70	64	79	74	21	68	99	39	61	52	43	40	55	62	49	89	30	52	66	75	56	60	80	96	102	56	81	37	86	129	73	81	90.96	53	74	59	83	40	63
Ankrd13c	184	58	168	201	241	258	311	196.4	148	63	336	343	234.95	298	177	273.23	277	185	294.05	366.96	218	259	300	284	369	345	297	308	259	327.72	76	186	349	263.91	286.99	202	315	86	279.95	426	362	471.96	359	369	386.79	354.93	373	109	248
Ankrd13d	0	100	9	34	15	34	12	16	7	44	33	12	0	34	37	23	44	10	15	16	8	34	10	13	14	17	15	10	7	19	40	0	20	0	9	8	7	0	38	17	31	34	22	25	18	13	16	9	22
Ankrd16	67	48	19	30	36	46	56	24	53	40	42	39	14	33	39	46.74	98	72	54	29	64	27	43	46	113	57	34	32	86	38	131	25	67	28	61	49	65	18	47	111	68	112	47	54	43	59	49	18	40
Ankrd17	145	509	1234	1430	1370	1561	1513.83	1653.06	752	1040	2013	2573	1453	2089	1460	1762	1649	1929	2326	2107.01	1514	1763	1703	1798	2868	2642	2428.01	2275	2024	2941	1009	1184	2449	1701	3210	1713.08	2463.62	232	2128	2571	3036	3721	2065.92	2067	2766	2761	1924	1204	1986.22
Ankrd2	0	4	0	2	1	1	0	0	0	0	9	3	0	2	0	1	10	1	0	0	0	0	0	0	0	3	5	0	0	0	0	0	1	0	0	0	0	0	0	9	0	5	0	0	0	0	0	0	0
Ankrd22	0	0	0	0	0	0	0	0	0	0	0	0	19	0	0	0	0	0	0	0	0	0	2	2	0	0	0	0	2	0	0	0	0	3	0	0	0	0	0	0	0	0	0	0	7	0	0	0	0
Ankrd23	0	0	18	12	7	9	13	13	0	3	11	6	19	5	0	10	0	0	0	3	31	28	9	6	0	9	0	2	15	10	0	3	16	3	2	0	17	8	21	20	2	3	7	0	2	6	5	14	1
Ankrd24	21	20	20	26	13	24	4	19	0	43	41	38	38	18	14	17	25	6	15	13	25	35	11	11	30	20	17	17	36	13	15	0	21	5	4	8	15	0	11	1	16	18	10	12	11	6	13	25	2
Ankrd26	25	57	213.5	378	293	443	299	346	51	148	282	430	447.11	403	182	300	504	302	378	292	328	319	191	226	332	307	242	225	274	321	200	254	341	170	396	310	383	12	409.1	509	605	510	356	442	528	537	522	355	367
Ankrd27	140	225	523	548	361	597	537	473	510	570	809	805	757	648	583	539	489	565	549	544	508	536	407	392	930	491	383	412	324	418	375	285.99	439	337	447	262	391	85	316	776	512	698	401	407	361	451	351	245	313
Ankrd28	333	124	641.62	747.04	659	972.84	1020.33	876	486.94	657.98	1336.88	1498.38	1027.01	1201.18	1004	1056	653.79	883.26	1123.67	940.34	889	982	775	742	1597.15	1161.14	1146.06	983.53	879	915	325	479.02	747.14	733.9	1107.24	406	915.33	135	764.31	945.12	830.65	1576.22	1022	894	897	853	564.29	457.24	661
Ankrd29	0	0	6	0	0	0	0	0	0	0	0	0	0	0	0	1	0	0	0	1	0	11	2	0	0	3	11	3	5	0	0	0	0	0	0	4	0	0	0	7	7	0	0	0	0	0	0	0	0
Ankrd32	291	28	257	201	192	380	457	263	234	219	465	507	304	370	464	373	278	414	415	324.95	344	243	178	281	536	299	418	321	347	323	207	117	264	162	424	241	444	15	257	584	473	596	492.25	466	324	236	323	281	358
Ankrd33	0	0	0	0	0	0	0	0	0	0	0	0	0	0	0	0	0	0	0	0	0	0	0	0	0	0	0	0	0	0	0	0	0	0	0	0	0	0	0	0	0	0	0	0	0	0	0	0	0
Ankrd33b	58	0	0	2	0	0	4	0	0	0	10	7	0	8	0	2	0	0	10	7	25	0	13	8	3	9	8	11	14	5	0	0	12	10	3	9	7	0	6	11	16	6	3	2	13	10	11	6	5
Ankrd34a	0	0	1	2	2	0	3	3	0	0	15	0	4	0	0	0	0	0	1	0	0	0	4	9	0	1	0	0	3	0	0	0	0	0	4	8	7	0	4	0	3	0	3	0	4	0	1	0	2
Ankrd34b	0	0	0	0	2	0	1	0	0	0	0	0	0	0	0	4	0	0	5	3	0	0	3	5	0	0	0	5	5	0	0	0	6	0	11	0	0	0	3	0	0	0	0	6	0	0	0	0	2
Ankrd34c	0	0	0	0	0	0	0	0	0	0	0	0	0	0	0	0	0	0	0	0	0	0	0	0	0	0	0	0	0	0	0	0	0	0	0	0	0	0	0	0	0	0	0	0	0	0	0	0	0
Ankrd35	0	0	23	20	26	35	26	42	11	15	43	28	28	26	5	27	18	10	5	16	17	16	22	23	40	15	16	24	16	28	7	9	18	18	12	38	34	0	15	92	24	61	61	34	39	25	11	31	29
Ankrd36	0	0	0	0	0	0	0	0	0	0	0	0	0	0	0	0	0	0	0	0	0	0	3	0	0	0	0	0	0	0	0	0	0	0	0	0	0	0	0	0	0	0	0	0	0	0	0	0	0
Ankrd37	0	16	5	3	1	13	16	5	20	0	8	7	0	3	13	12	0	0	0	2	0	8	3	18	0	2	5	5	0	0	3	0	8	9	0	6	10	0	8	10	19	44	13	18	14	6	9	27	17.28
Ankrd39	0	24	28	10	11	10	40	21	41	41	25	7	11	23	0	29	43	3	10	17	0	10	19	9.06	22	21	15	8	9	9	0	0	24	9	3	11	43	0	9	50	20	12	9	40	13	15	8	10	11
Ankrd40	234	34	174	269	206	289	178	172	174	238	294	415	232	287	176	353	334	331	298	304.06	246	235	269	264	388	388	348	252	271.09	357	188	130	266	303	323	249.77	328	113	318	323	438	460	304	350	389	302	206	168	260
Ankrd42	44	0	17	30	23	34	48	23	23	52	15	54	84	41	26	43	69	31	81	44	31	49	30	65	53	51	53	41	42	51	39	0	56	19	88	36	59	0	62	60	100	167	39	41	38	78	42	37	46
Ankrd44	0	0	7	3	15	31	26	35	6	0	14	38	8	11	35	15	29	40	26	11	0	10	20	32	61	21	10	16	8	5	30	29	19	6	8	4	40	0	22	10	28	5	13	28	9	3	2	12	14
Ankrd45	1	0	0	3	9	9	7	13	0	0	7	5	2	7	0	6	6	0	0	6	0	0	8	1	34	11	0	5	28	6	0	0	11	3	7	0	13	0	11	1	4	14	4	7	12	8	5	0	16
Ankrd46	150	0	76	151	160	164	224	133	145	193	251	218	203	172	135	187	108	176.01	252	155	250	122	152	147	269	174	202	134	158	104	99	89	164	138	122	81	168	4	75	259	161	240	182	158	183	140	123	113	140
Ankrd49	156.95	44	66	181	116	127	133	105	119	97	146	200	193	167	143	145	183	100	102	106	113	145	74	130	162	107	93	105	60	94	41	173	134	77.01	141	82	158	38	112	222	193	244	174	224	182	110	122	99	154
Ankrd50	58	36	142	193.95	157	185	224	168	69	193	334	322	349	245	285	244.1	171.08	185	371	210	101	201	184.83	156	356	271.05	197	214	193	165	149	156	150	187	207	136	329	46	187	246	199	271	207	224	188	179	147	125.04	235
Ankrd52	0	12	39	120	112	126	165	128	94	106	226	219	153	146	51	124	88	113	106	124	79	92.96	75	123	250	161.97	161	134	132	214	22	133	143	175	196	94	190	21	230	216	250	178	204.67	245	184.96	111	156	84	173
Ankrd53	0	0	0	0	0	0	0	0	0	0	0	0	0	0	0	0	0	0	0	0	0	0	0	0	0	0	0	0	0	0	0	0	0	0	0	0	0	0	0	0	0	0	0	0	0	0	0	0	0
Ankrd54	12	23	159	86.96	56	59	64	77	68	87	103	34	119	112	81	81	46	34	90	65	98	100	67	87	167	103	37	82	56	131	103	16	68	46	92	62	52	9	85	123	90	93	103	117.93	119	68	57	42	127
Ankrd55	0	0	0	0	0	0	0	0	0	0	0	0	0	0	0	0	0	0	0	0	0	0	0	0	0	0	0	0	2	0	0	0	0	0	0	0	0	0	0	0	0	1	0	0	0	0	0	0	0
Ankrd6	14	47	117	151	185	199	184	127	120	234	274	259	215	302	208	230	214	188	246	266	133	236	250	227	453	317	270	236.06	166	318	202	151	234	255	234	183	315	11	236	262	290	414	234	263	314	259	266	164	318.78
Ankrd60	0	0	0	0	0	0	0	0	0	0	0	0	0	0	0	0	0	0	0	0	0	0	0	0	0	0	0	0	0	0	0	0	0	0	0	0	0	0	0	0	0	0	0	0	0	0	0	0	0
Ankrd61	0	0	0	0	0	0	0	0	0	0	0	0	0	0	0	0	0	0	6	0	0	0	0	0	0	0	0	0	0	2	0	0	0	0	0	0	0	0	4	0	0	0	0	0	1	0	0	0	0
Ankrd63	0	0	0	0	0	0	0	0	0	0	0	0	0	0	0	0	0	0	0	0	0	0	0	0	0	0	0	0	0	0	0	0	0	0	0	0	0	0	0	0	0	0	0	0	0	0	0	0	2
Ankrd66	0	0	0	0	2	0	0	0	0	0	0	0	0	0	0	0	0	0	0	0	0	0	0	0	0	0	0	0	0	0	0	0	0	0	0	0	0	0	0	0	0	0	0	0	0	0	0	0	0
Ankrd7	0	0	0	0	0	0	0	0	0	0	0	0	0	0	0	0	0	0	0	0	0	0	0	0	0	0	0	0	0	0	0	0	0	0	0	0	0	0	0	0	0	0	0	0	0	0	0	0	0
Ankrd9	0	19	13	13	21	26	29	5	0	41	34	29	15	16	17	20	48	28	20	24	18	15	16	16	4	24	16	12	3	4	78	44	17	16	7	8	18	4	6	11	22	47	31	27	18	35	46	2	34
Anks1	12	84	91	123	156.83	125	130	98	98	90	191.79	198	204	184	110	164.07	91	160	213	167	76	129	94	153	220	182	108	118	123	205	68	63	89	135	111	51	88	3	115	215	223	260	107	128.98	178	123	126	93	134
Anks1b	60	25	37	48	48	41	63	31	13	1	53	58	42	57	29	51	14	28	40	31	7	23	19	18	92	34	39	40	18	22	31	0	17	19	24	15	20.07	0	19	29	32	42	38	24	11	35	11	8	10
Anks3	0	33	79	90	95	107	113	85	58	57	128	94.94	182	103	35	84	138	82	70	77	49	99	90	113	150	137	85	122	126	126	144	16	139	108	193	114	139	20	155	242	140.95	253	125	144	142	122	103	84	111
Anks4b	0	0	0	0	0	0	0	0	0	0	0	0	0	0	0	0	0	0	0	0	0	0	0	0	0	0	0	0	0	0	0	0	0	0	0	0	0	0	0	0	0	0	0	0	2	0	0	0	0
Anks6	0	0	16	6	11	4	23	5	0	0	10	35	14	7	0	15	0	34	0	2	1	0	3	5	0	24	7	4	6	3	14	50	3	0	3	9	0	7	9	11	24	23	30	4	24	18	24	7	33
Ankzf1	28	36	189	140	136	157	185	106	30	91	205	171	125	190	113	145	276	67	111	105	68	170	87	155	240	149	154	134	171	164	186	87	156	76	95	102	155	45	157	312	180	268	111	128	185.24	159	123	145	223
Anln	607	132	825	1041.01	931.02	1406.02	1298.01	1043	370	826	1599	1795	960	1402.04	916	1070	831	975	1118	1066	754	845	741.14	797	1409	1048	886	887	905	1096	554	363	838	515	1007.34	510	950.99	55	784	1086	1110.01	1348	777	937.01	1039.01	732.21	659	532	930.99
Ano1	23	17	10	42	18	25	47	20	0	28	54	15	7	18	14	42	0	5	32	20	18	22	27	15	28	20	30	21	3	12	0	0	1	2	8	10	0	3	10	0	3	12	26	17	14	1	0	5	11
Ano10	52	16	60	103	77	121	127	137.02	68	125	116	167	47	188	127	117	135	87	110	105	61	88	97	112	288	169	112	70	104	161	12	44	102	50	82	55	96	1	71	129	106	120	45	89	92	74	63	61	56
Ano2	0	0	0	0	1	0	0	0	0	13	0	0	0	0	0	0	0	0	0	0	0	0	0	0	8	2	0	0	0	0	8	0	0	0	0	0	0	0	3	0	0	0	0	0	1	0	0	0	0
Ano3	0	0	10	12	10	15	19	9	0	20	28	9	17	18	17	13	1	12	15	8	0	1	14	12	1	8	23	10	6	11	1	0	6	11	7	0	4	0	12	0	28	7	19	17	10	10	35	3	14
Ano4	0	0	0	1	2	2	0	0	0	0	12	1	0	7	6	4	0	8	6	1	0	4	0	0	0	0	0	3	0	0	0	46	0	0	5	0	0	0	3	0	3	6	0	2	4	0	2	0	3
Ano5	0	0	0	0	0	0	0	2	0	0	19	0	0	3	0	1	0	0	1	3	0	0	0	9	0	2	0	0	5	0	25	0	3	1	5	13	0	0	1	0	2	3	3	14	3	3	10	0	2
Ano6	386	138	372	364	361	446	330	380	213	457.59	684	732	511	623	413	537	560	306	520	477	300	402	407	424	701	524	529	362	299	657	387	331	443	346	472	241	460	131	380	552	461	672	374	384	583	423	285	369.04	532
Ano7	0	0	0	0	0	0	0	0	0	0	0	0	0	0	0	0	0	0	0	0	0	0	0	0	0	0	0	0	0	0	0	0	0	0	0	0	0	0	0	0	0	0	0	0	0	0	0	0	0
Ano8	44	26	117	169	101	173	94	160	128.75	131	170	203	216	192	177	136	176	131	125	110	102	68	80	111	167	171	120	57	112.07	107.02	74	63	100	136	100	59	76	7	122	96	136	174	105	94	90	102	75	78	116
Ano9	0	0	0	1	0	5	0	5	0	0	11	0	1	0	0	0	0	0	0	0	0	0	0	0	0	0	5	3	0	0	0	12	0	0	0	0	0	0	4	5	0	0	0	0	3	0	0	2	0
Anp32a	4478.49	3277.81	7527.65	5211	4720.98	6917.02	5933.51	6316.98	7132	6459.21	8682	7742.34	7565.07	6985.16	5751	6627.61	12938	8738	8154	6655.03	6592	7676.67	4901	5802	10654.6	7763	8297	6420	5385.74	6681	9496.47	5412.27	9154.52	5954.03	8214.23	5625	11260	4228.4	5692	12904.1	9680.35	13087	7460.88	6588.35	7361.37	7139.29	8025	7658.8	5927.72
Anp32b	17759.9	15271.7	32450.7	18375	17402.5	28426.7	21921.5	27127.9	25279.5	27746.2	40665.9	33482.7	34106.3	30091.4	29526.6	31195.3	89508.9	45925.1	42602.7	28272.3	24973	33609.3	20288.4	23477.8	55088.7	38993.8	48303.7	37450.7	26777.1	44277.7	71500.4	32042.7	65155.2	26622.6	42884.7	32803.9	58286	14961.3	24998.1	57815.9	50541.6	64858.2	28146.4	26215.1	34743.6	35086.4	37599.1	61733.5	30266.2
Anp32e	5614.54	989	3742.58	3813	3699	5553.21	4501.7	4829.4	3206	3234	6456.95	6691	5480.39	5889	4555	5157	6624	6408.07	6533	5147	4955	5530.03	4616.69	5142.35	8814.35	7242.96	6991.01	5991	5491	7143	5239.93	4503	8767.82	5996.34	7677.36	5174.88	8058	2931	5408	8329	9378.01	11588.6	6394	6420.09	7485.01	6828.93	6999.18	6242.09	5851.06
Anpep	1	0	13	44	53	65	12	6	23	5	46	66	57	33	26	39	10	58	33	33	1	9	20	36	72	38	30	36	36	22	37	79	17	13	37	22	25	0	19	17	25	54	44	28	34	23	56	21	40
Antxr1	13	12	7	31	25	45	46	19	12	4	61	50	19	52	32	29	72	43	25	44	27	54	23	72	72	53	22	18	51	50	49	44	21	50	11	24	50	0	29	52	36	72	38	41	64	63	24	25	54
Antxr2	52	1	33	45	37	62	60	57	49.83	50	99	117.04	70	111	44	91	88	66	83	67	18	151	67	67	87	90	37	69	83.01	45	54	0	49	31	70	45.98	65	1	61	98	83.01	136	61	64	85.01	72	105	62	101
Antxrl	0	0	0	0	0	0	0	0	0	0	0	0	0	0	0	0	0	0	0	0	0	0	0	0	0	0	0	0	0	0	0	0	0	0	0	0	0	0	0	0	0	0	0	0	0	0	0	0	0
Anxa1	848	66	1206	1019	839	1120	959	853	578	985	1269	1469	1095	1309	941	1239	1326	861	1000	919	707	1015	824	881	1521.01	1095	900	1024	935	1052	1324	630	1101	467	1289	696	781	37	986	1449	1359	1533	957	987	1241	918	776	757	947
Anxa10	0	0	0	0	0	0	0	6	0	0	0	0	0	0	0	0	0	0	0	0	0	0	0	0	0	0	0	0	0	0	0	0	0	0	0	0	0	0	0	0	2	0	7	0	0	0	0	0	0
Anxa11	254	138	302	270	200	256	278	192.98	278	252	283	467	418	363	300.99	316.96	382	336	324	313.98	466	297	263	215	656	350.75	306	252	261	267	168	70	232.24	215	321	164	327	72	281	560	391	471	321	427	328	308	267	141.86	265
Anxa2	823	187	1214	1023	722	1022	1040	842.99	712	1005	1471	1334.11	1163	1148.68	787.05	1156.18	1249.99	949	936.07	1001	947	1011.27	787.64	995	1481.44	1166	1149.16	895.94	798	1017	919.42	483	827.91	863.05	1031.03	548.83	831.29	329.45	760.94	1236.01	1167.02	1673.41	919.08	987.98	1094.95	942	714	608	836
Anxa3	512	126	844	845	676	806	654	571	498	880	1029	1033.98	724	1005	572	873	768	533	725	767	612	683	676	650.03	1008	883	590	595	634	706	681	177	554	382	751	331	395	98	595	669	710	695	364	533	599	455	404	376	370
Anxa4	72	38	64	63	71.9	67	107	77	41	89	145	106	46	112	54	54	52	66	93	110	124	57	85	78	122	90	51.99	84	51	54	109	32	67	84	95	49	88	19	74	161	111	186	111	61	69	64	97	87	87
Anxa5	2660	695.33	3171	2998	2264.99	3150	3039	2621	2227.99	2551	3981	4095	3323	3701	2789	3456	4004	3323	3493	3482	2851	3330	2672	2987	4996	3629.99	3522	3289.97	2766	3398	2723	1583	3163	1941.56	3652.01	2080	3456	430	2982.56	5259	3874	5535	3050	3125	3497	3155	2848	2121.94	2605
Anxa6	590	105	558	545	453	678	578	525	419	457	855	933	763	767	485	707	580	694	652	682	492	629	575	651	1064	685	594	601	481	674	691	351	587	443	745	419	598	141	667	956	779	1028	623	612	727	758	576	425	604
Anxa7	693	20	363	398	216	359	269	290	322	235	439.99	371	319	364	398	347	310	344	280	335	320	325	227	343	638	352	301.77	332	326	362	407	176	307	286	360	238	333	16	300	492	454	686	351	284	370	317	302	301	365
Anxa8	27	1	7	13	5	9	29	2	13	0	1	39	20	30	11	15	11	11	4	28	11	16	5	7	12	14	19	9	11	6	0	9	29	1	35	11	19	0	6	0	17	39	10	4	4	44	20	0	2
Anxa9	12	17	0	7	3	0	0	3	0	0	24	0	0	0	0	7	16	0	2	10	0	0	8	0	0	6	12	0	13	0	0	16	0	10	4	0	0	0	3	12	3	15	8	2	12	1	0	6	4
Aoah	0	26.34	19	15	11	12.6	15	14	0	25.01	5.02	16	2	9	4	10	0	0	41	11	8	9	5.01	12	26.01	19	7	14	10	0	1.95	0	0	18.04	21.03	10	7	0	9	42	8	0	12	3	26.02	8	16	18	13.03
Aoc1	0	0	0	0	0	0	0	0	0	0	0	0	0	0	0	0	0	0	0	0	0	0	4	0	0	0	0	0	0	0	0	0	0	0	0	0	0	0	2	0	0	0	0	0	0	4	0	0	0
Aoc2	0	0	4.96	5.16	14.92	21.01	4.14	16.08	0	29.74	8.07	4.11	8.01	8.02	9.58	11.02	34	9	36.34	20.05	0	27.27	13.33	8.85	11	18.04	9.08	14	12.06	20.05	0	0	13.9	8	10	4.02	5.56	0	9.02	54.04	26.17	3	5.02	0	6	8.11	9.65	0	3.96
Aoc3	0	35	0	0	0	0	0	0	0	0	0.99	0	6	0	0	0	0	0	0	0	0	0	0	0	0	1	0	0	0	0	0	0	0	0	0	0	0	0	0	0	0	0	0	0	0	1	0	0	0
Aox1	0	0	7	1	9	8	4	10	0	20	0	6	0	21	0	9	15	11	11	4	0	0	20	5	0	12.31	8	3	21	8	14	0	11	1	9	2	16	0	13	0	15	22	16	9	11	0	6	9	0
Aox2	0	0	0	0	0	0	0	0	0	0	0	0	0	0	0	0	0	0	0	0	0	0	0	0	0	0	0	0	0	0	0	0	0	0	0	0	0	0	0	0	0	0	1	0	0	0	0	0	0
Aox3	0	0	1	1	1	6.97	0	0	0	0	0	0	0	0	0	0	1.85	0	0	0	0	0	0	4.97	0	0	0	0.76	0	0	0	0	0	0	0	0	0	0	0	0	0	0	0	0	0	5.42	0	0	3
Aox4	0	0	0	0	0	0	0	0	0	12	0	0	0	0	0	0	0	0	0	0	0	0	0	0	0	0	0	1	0	0	0	0	0	0	0	0	0	0	0	0	0	0	0	0	0	0	0	0	0
Ap1ar	258	75	389	614	510	766.55	592.27	605	313	425	695	898.85	827	871.16	409	671.75	563	704	680.92	602.4	622	614	556	609.8	955	750.94	596	728	638.19	843	641.98	519	792	430	819.92	452	682	36	655.77	765	854	1127	600	681.83	869.04	729	416	444	615
Ap1b1	242.99	167	351.96	336	278	352	405	333	290	263	444	594	357	526	374	387	371	459	368	381	376	485	339	409	655	409	336	361	360	473	267	187.37	369.84	338	428	225	408	95	412.01	731	498	770	458	361	515	374	317	315	526
Ap1g1	270	17	332	407.12	390	506	505	399.01	160	175	494	766	421	636	563.53	572	278	501	787	581.98	624	573	529	594	881.55	694.35	616	645	785	858	261	568	626.15	406	766	364	492	26	642	704	760	854	750.04	700	845	551	477.12	370	647
Ap1g2	52	34	86	66	66	102	56	83	21	57	96	84	128	84	36	79	23	110	94	76.07	37	48	39	74	65	76	64	83	60	46	18	38	45	56	38	30	42.03	8	86	91	54	68	35	74	74	19	53	64	95
Ap1m1	254	4	245	208	186	277	283	251	174	253	381	253	335	290	238	293	383	249	282	243	325	225	258	325	466	337	325	240	312	207	228	147	203	161	255	164	263	18	228	340.75	278	416	263	331.02	367	260	175	202	265
Ap1m2	0	0	0	0	2	0	0	0	0	0	0	0	0	0	0	0	3	0	0	0	0	4	3	8	17	0	0	0	0	0	0	23	0	0	1	5	0	0	0	5	7	0	0	2	2	0	1	0	0
Ap1s1	800	113	627	498	371	586	404	423	434	397	632	520	490	556	563	506	604	529	522	583	681	525	382	495	548	606	439	498	558	677	490	354	676	319	490	427	540	124	420	711	642	847	548	315	637	622	668	301	422
Ap1s2	12	17	71	69	95	138	127	95	202	106	129	166	158	128	166	123	62	122	159.92	95	46	84	80	80	173.05	103	179	62	100	134	85	2	114	43	131.94	47	167	19	73	198	103	202	140	139	93	100	51	72	123
Ap1s3	442.98	67.2	161.8	438.8	309.41	412.76	437.61	327.29	260.87	300.36	508.25	617.17	371.69	486.17	455.56	409.65	265.04	287.83	475.96	344.45	284.02	298.35	305.1	383.57	614.04	428.63	427.9	384.45	389.05	403.9	136.03	249	278.4	239.48	355.11	179.78	340.07	33	351.63	397.39	365.61	477.07	343.67	259.35	347.15	290.79	248.07	165.51	300.32
Ap2a1	233.57	76	360.31	312.6	312.65	292.62	373.4	335.59	313.62	300.43	410.44	460.12	414	458.16	289.53	297.46	291	438.33	342.9	345.99	443.87	344.02	304.54	291	632.13	510.11	434.06	333.5	347.56	404.03	341	157.98	276.18	258.47	402.43	168	352.55	71.88	360.77	587	430.49	729.28	387.01	339.62	426.49	270.45	271.01	257.09	384.49
Ap2a2	240.43	103	260.69	380.4	353.35	366.38	597.55	309.41	269.38	266.57	661.56	608.88	419.99	459.84	385.47	433.54	375	297.67	521.99	493.01	369.13	455.98	387.46	441	687.87	561.89	537.94	472.5	376.44	528.97	407	339.02	360.82	403.53	565.57	284	456.45	127.12	400.23	710	656.51	870.72	492.99	426.38	594.51	400.55	476.99	295.91	530.51
Ap2b1	1108.01	283	905	1150	985	1450	1331	1002	615	944	1708	1972	1282.42	1558	863	1400	946	1307	1170	1474	903	1318.45	1192.94	1295	1815	1627	1353	1336	1207	1429	605	781.32	981	987	1634	789	1328	129	1305	1517	1631	2133	1202	1545	1616	1029	838	829	1401
Ap2m1	1563.55	310.15	1279.85	1328.79	1094.61	1456.27	1382.62	1201.81	848.27	930.88	1667.38	1713.59	1363.84	1852.76	1364.68	1425.04	1155.02	1279.66	1516.37	1523.98	1284.43	1369.59	1176.47	1446.23	2120.31	1771.99	1348.92	1304.18	1461.69	1390.11	1384.31	831.53	1539.4	961.93	1525.96	963.15	1448.07	113.04	1243.91	1915.99	1905.85	2300.29	1595.95	1198.8	1795.21	1185.26	1084.37	1158.81	1422.47
Ap2s1	292	109	197	222	146	192	170	166	232	297	194	248	114	276	164	226	266	182	139	215	174	173	209	231	359	270	196	238	147	187	221	91	134	234	158	91	139	167	144	541	214	354	176	168	221	182	157	200	224
Ap3b1	264	15	403	396	440	488.73	555	405	238	151	447	609	421	594	422	502	434	529	535	537	343	508	339	529	566	527	454	473	378	416	255	296	480	297	557	267	460	47	438	452	648.25	800	416	375	570	532	475	258	447
Ap3b2	0	32	37	71	64	83.95	46	99	60	68	65	114	63	93	59	54	69	65	73	117	3	64	79	82	140	109	61	65	67	95	43	75	75	105	63	82	113	60	76	142	90	131	49	117.39	73	95	83	33	93
Ap3d1	195	170	570	575.99	443	621	541	676	313	518	848	766	748	702.12	581	655	819	721	750.29	716	689	637	538.94	699.97	1107.82	825	606.99	632	699	770	554.99	369	676.59	681	762	490	745	204	702	932	937	1231	622	691.63	921	681	691	518	665
Ap3m1	236	84	420	439	406	505	551.56	394.02	261	259	844	740	427	593	469	543	284	570	573.97	551	481	458	402	458	958	566	519	488	508	592	170	264	418	231	497	237	433	14	466	545	512	622.82	420	635	526	488	361	194	475
Ap3m2	17	0	8	30	47	47	51	20	60	46	84	32	64	52	52	52	47	12	86	27	54	41	37	31	150	68	26	36	23	38	49	5	51	83	46	9	40	14	39	70	59	125	65.67	59	46	50	79	37	42
Ap3s1	634	2	170	237	188	205	266	222	143	191	275	336	218	283	200	280	322	118	206	262	251	195	202	309	347	275	218	227	223	254	209	132	67	134	205	102	202	5	242	395	260	296	235	149	240	96	135	119	287
Ap3s2	331	86	280	378	269	374	482	301.96	381	306	622.1	527	396.01	420.82	438.51	487.99	314.01	491.01	405.01	459	349	440	318	374.58	878.01	454.95	541.99	434	347	449.83	264	177	440	333.13	440	274	565	112	311.01	635.02	497.68	831.48	596	464	584.22	579	373	305	412
Ap4b1	99	37	139	108	85	88	136	78	145	72	134	152	84	178	113	125	104	71	62	89	59	87	43	85	134	132	55	74	100	118	110	76	62	101	78	89	108	20	127	219	172	226	99	62	113	100	95	122	145
Ap4e1	59.67	2.49	42.22	86.46	89.49	89.58	99.91	43.35	8.35	109.05	117.68	125.68	144.35	94.18	112.46	111	94.36	103.71	78.04	102.45	47.08	99.16	94.09	108.67	192.48	135.94	96.4	98.37	149.19	167.63	15.18	46.07	94.83	95.64	153.55	52.57	159.91	27.02	123.33	140.06	162.1	146.64	71.47	110.33	122.95	176.61	91.27	75.03	163.79
Ap4m1	47	5	58.02	68.99	35	31	53	72	4	21	65.33	72	77	102	78	78	53	47.46	84	69.14	8	55	72	103	145	79	35	60	65	60	84	34.07	60	95	63	58	46	0	59.51	108	91.12	60	115	37.01	97	87	92	77	56
Ap4s1	118	39	72	51	52	46	68	45	43	151	67	60	1	49	50	78	83	24	35	66	54	65	30	66	181	93	84	50	52	70	57	33	53	66	42	27	71	1	77	97	62	149	69	61	74	76	65	62	46
Ap5b1	0	0	4	2	1	4	7	0	0	4	0	3	16	0	0	8	0	8	8	1	0	0	5	5	19	0	0	2	0	8	0	0	9	3	10	5	0	0	12	11	16	0	0	12	5	4	0	1	12
Ap5m1	69	1	96	93	65	96	176	157	34	36	121	158	67	139	143.51	116	61	158	133	101	152	128	120	117	153.82	136	200	106	163	136	35	97	92	51	124	62	128	2	104	128	114	193	162	182	140	150	74	102	92
Ap5s1	34	0	16	5	6	7	7	18	0	3	8	0	0	4	0	6	20	0	1	9	33	0	4	7	6	5	4	7	0	8	22	19	0	17	10	3	7	0	3	18	11	43	1	4	22	5	13	19	15
Ap5z1	0	65.83	35.7	59.81	28.66	12.52	47.25	41.12	21.55	67.51	67.82	43.44	35.36	62.12	29.2	38.92	23.92	36.04	30.96	42.45	0	16.76	25.62	38.53	9.89	12.55	34.84	46.53	12.67	21.06	7.1	27.55	32.58	32.95	30.23	29.59	17.99	1	48.3	92.02	29.06	12.05	28.38	60.1	43.51	36.08	19.15	30.1	41.97
Apaf1	239	76	231	474	335	593	629	477	276.99	173	647	739	388	428	503	503	195	481	390	419	344	377	403	408	546	495	384	367	385	490	114	270	262	304	387	242	313	27	272.99	499.42	412	469	354	344	316	307	305	183	264
Apba1	0	0	0	0	0	0	3	0	0	0	0	0	0	0	3	0	0	0	0	4	0	0	0	0	12	0	0	0	0	0	0	0	0	0	0	2	0	0	0	0	0	9	9	0	1	0	0	0	0
Apba2	1	0	13	8	2	7.11	0	7	0	0	0	3	16.43	0	5	4	0	11	6	4.01	0	0	8	2	5	6	4	3	22	9	0	0	0	2	1	15	0	0	9.03	36	3	5	18	23	6	0	9	9	17
Apba3	162	41	178	235	169	169	208	127	117	77	224	250	251	274.99	184	228	235	199	242	259	265	253	197	179	354.99	261	213	204	217	231	165	62	203	203	197	156	315	16	208	438	358	370	239.96	244	290	278	215	185	289
Apbb1	37	33	59	111	65.96	68	38	84	29	89	112	121.9	103	141	47	98	64	73	94.91	109.87	67	105	71	92	165	106	115	85	130	93	63	20	72	72	151	36	98	17	62.1	165	107	172	75	127	80	61	46	77	84
Apbb1ip	0	0	0	5	1	10	10	5	0	0	14	11	13	15	9	8.23	0	0	0	3	0	14	0	8	0	14	9	3	2	2	0	0	0	0	1	3	2	0	0	0	1	6	14	0	1	2	3	1	2
Apbb2	0	23	34	67	54	73	109	79	126	149	96	140	83	83	70	88	5	107	144	108	142	89	75	78	92	113	70	70	117	106	8	17	63	128.96	136.98	70	119	2	92	125	130	271	108	84.99	88	111	70	48	110
Apbb3	29	0	51	35	27	62	38	34	40	80	18	27	92	58.13	20	42	36	93	37.73	22	9	39	25	35	128	52	23	40	85	56	46	18	79	35.6	42	40	26	0	40.98	67	68	59	35	51	49	32	66	14	38
Apc	1	95	210	511	525.32	659	829	758.07	175	236	797.65	1155.42	584	794.74	590.13	611.35	351	718	780	746	281.04	601.02	625	643	933	730	772	796	672	906	201	391	718	426.9	1130	479	869	61	712	455.09	1041.01	1379	727	737	1026	832	505	367.67	759
Apc2	0	0	14	15	16	16	44	32	11	1	48	47	50	30	98	23	23	35	6	13	0	4	13	24	7	24	11	11	13	12	40	0	19	21	12.09	13	26	11	9	14	32	13	37	15	28	22	33	19	35
Apcdd1	19	0	9	8	13	18	56	23	42	58	36	47	0	22	35	25	33	0	25	33	28	6	19	34	15	24	39	34	14	51	0	48	20	9	23	12	10	0	20	31	33	36	35	30	44	36	0	42	34
Apcs	0	0	0	0	0	0	0	0	0	0	0	0	0	0	0	0	0	0	0	0	0	0	0	0	0	0	0	0	0	0	0	0	0	0	0	0	0	0	0	0	0	0	0	0	0	0	0	0	0
Apeh	152	69	230	288.91	205	324	347	345	289	310	502	396	207	381.01	229.41	329.66	323	293	350	245	180	253	269	272	471	298	312	314	252	292	277	128.86	260	208	306	196	212	24	248	333.23	438	402	227	269	375	220	169	144	233
Apex1	2234	377	1699.97	1701.99	1266.98	1979	1548	1513.91	738	1697.32	1817.63	2277	1551.77	2150	1443	2050.43	2363.7	1428	1681	1994.54	1573	1906	1692.01	1917	2663.79	2721.99	1781.86	2039.58	1826	2486.74	2387	1025	2360.9	1702.01	2303.9	1699.97	2291	442.95	1945	2563.69	3129.13	3529.79	2171.37	1962	2659.81	2024.9	1649.66	1553.99	2091.96
Apex2	22	0	85	51	40	106	88	23	50	91	147	106	68	87	35	92	17	65	31	63	91	67	63	72	150	163	99	83	83	78	67	49	72	27	115	33	95	30	102.94	214	93	201	121	81	156	42	71	84	116
Aph1a	225	51	150	185	93	205	236	170	167	191	312	272.93	195	211	183	198	306	332	182	172	247	219	194	175	507	262.52	236	172	212	204	175	111	190	307	142	152	265	147	127	467	220	430	230	246	225	190	193	138	184
Aph1b	2	0	6	18.9	17.86	28.97	6	15.19	0	7	25	29.65	0	13.08	18	29.73	36	5	1	13	3	29	18	14.45	28.65	27.3	11.95	37	22.72	30.71	2	15	37	16	16	17	9	0	21	41.78	21	28	40.92	42	29.86	44	21.02	17	21.82
Aph1c	6.99	0	8.95	1.11	3.05	1.04	0	1.6	8.8	0	0	2.35	15.52	13.31	0	2.27	0	0	3	1	0	0	0	2.51	4.88	18.64	0.72	0	8.28	0	0	0	0	15	0	0	0	0	0	12.4	4	0	12.22	0	1.14	0	10.98	0	0.55
Api5	1424	139	1082	1437.69	1264	1960	2109	1539	1000	1163	2419	2498	1901	2346	2120	2169.42	1641	2731	2450	2333	1700	2120	1740	2015	3549	2473	2489.01	2388	2325	2782	1430	1421	2456	1244	2900	1616	2618	230	1937	2978	2743	3672	2443.04	2362	2864	2379	2116.02	1504	2430
Apip	372	21	195	169	99	191	187	135	55	263	200	179	268	127	151	150	212	177	230	176	253	173	137	152	315	212.27	95	163.79	80	209	354	76	243	107	143	119	135	17	176	245	208	296	181	119	158	168	201	177	160
Apitd1	153	48	237	217	111	241	231	191	53	266	288	236	190	290.25	157	209	334	182	207	264	138	252	163	226	337	291.11	153	238	227	211	321	148	424	200	328	193	266	21	222	254	453	367	208	252	338	235	186	144	185
Aplf	156.8	73	198	156.69	167.65	229.05	220.56	242.55	115.9	133	206	257.5	152.85	206.07	177	163.42	408.63	240.01	201.77	213.06	69.13	100.74	163.65	225.43	249.04	203.21	190.89	207.51	167.84	211	244.88	53	261.85	192.02	262.68	159.1	268.92	35	234.83	351.98	271.13	348.5	190.8	271.9	290.68	209.01	272.23	175.43	210.32
Apln	531	215	205	174	169	223	217	145	218	236	379	369	355.62	295	163	291	337.98	356	281	223	290	227	184	204	383	262	285	201	167	228	178	159	250	258	248	191	355	71	300	537	374	511	423	524	409	339	369	273	346
Aplnr	20	19	17	33	32	32	12	21	19	11	43	42	24	25	19	32	21	28	29	31	18	32	14	12	135	41	44	45	38	54	61	12	55	24	65	15	65	4	59	63	66	93	69	56	76	89	26	36	53
Aplp1	11	41	109	154	127	158	151	112	47	137	256	184	264	169	179	157	46	208	158	150	189	166	98	91	216	156.31	130	130	76	160	121	49	124	139	133	93	128	35	95	170	118	350	89	76	107	85	116	67	145
Aplp2	2501	322	1999	2288	1931	2819	3076	2511	1589	1719	3586	3901.03	2593.82	3288	2924	3205	2707	3604	3877	3175.34	2889	2970.95	2753	2955	4856.99	4024	3478	3255	2781	3621.96	2120	2461	3750	3213.23	3608	2300	3629	643	3020.18	3938	4718	6164.73	3304.87	3064.87	3980	3990.64	3510.99	2233	2772
Apmap	149	14	146	151	84	150	149	86	122	109	146	188	65	147	131	224	138	136	190	123	112	222	162	171	456	205	195	151	196	194	130	58	181	197	157	75	173	6	157	248	183	369	147	204	211	186	117	112	195
Apoa1	0	0	1	0	0	0	0	0	0	0	0	11	18	3	0	2	0	0	0	0	0	0	0	2	0	4	0	4	0	0	12	0	4	0	0	0	0	0	0	13	0	6	0	1	0	0	0	0	6
Apoa1bp	152	14	31	61	38	48	81	63	51	50	51	78	27	54	94	67	50	66	64	49	27	32	52	73	127	53	58	51	31	75	77	26	63	21	41	18	35	16	85	61.99	70	79	35	45	62	14	22	25	53
Apoa2	0	0	4	1	2	0	4	0	0	0	0	0	0	0	0	1	0	29	0	4	21	5	0	2	18	1	0	0	4	0	0	0	0	0	0	2	3	0	0	0	3	5	9	4	4	3	0	0	2
Apoa4	0	0	0	0	0	0	0	0	0	0	0	0	0	0	0	0	0	0	0	0	0	0	0	0	0	0	0	0	0	0	0	0	0	0	0	0	0	0	0	0	0	0	0	0	0	0	0	0	0
Apoa5	0	0	0	0	0	0	0	0	0	0	0	0	0	0	0	0	0	0	0	0	0	0	0	0	0	0	0	0	0	0	0	0	0	0	0	0	0	0	0	0	0	0	0	0	0	0	0	0	0
Apob	0	0	6	4	5	14	6	18	5	0	10	20	0	0	26	4	4	0	10	17	0	0	3	4	5	5	0	9	0	23	0	0	12	1	4	5	0	0	3	0	9	12	15	4	11	0	0	0	11
Apobec1	0	0	9	35	23	40	35	34	57	8	39	73	30	39	67	31	59	26	28	39	27	9	19	16	31	14	24	13	39	25	21	0	0	3	12	14	51	0	10	0	11	13	3	0	14.02	8	6	32	1
Apobec2	26	0	6	0	6	1	0	7	6	0	0	3	0	11	5	3	0	0	7	0	0	0	0	2	0	0	3	0	4	0	0	0	0	0	0	0	0	0	0	0	1	6	0	2	0	0	0	9	0
Apobec3	95	24	126	173.11	166	170	141	106	117	165	199	210	184	187	189	169	221	139	133	181	190	108	112	142	248	209	128	127	120	157.24	92	50.18	84	71	122	90	139	0	121	131	152	178	93	67	152	80	93	60	121
Apobec4	0	0	0	0	0	0	0	0	0	0	0	0	0	0	0	0	0	0	0	0	0	0	0	0	0	0	0	0	0	0	0	0	0	0	0	0	0	0	0	0	0	0	0	0	0	0	0	0	0
Apobr	0	1	69	74	61	80	120	73	53	45	103	82	68	96	57	81	184	76	111	98	88	112	35	75	124	88	118	104	66	132	66	36	92	40	120	89	145	12	80	141	116	130	71	110	104	68	95	141	72
Apoc1	0	0	0	1	0	4	0	0	0	0	0	0	0	4	0	0	0	0	2	0	0	0	0	0	0	0	0	0	0	0	0	0	0	0	0	0	0	0	0	0	0	0	0	0	0	0	0	0	0
Apoc2	0	0	0	0	0	0	0	0	0	0	0	0	0	0	0	0	0	0	0	0	0	0	0	0	0	0	0	0	5	0	0	0	0	0	0	0	0	0	0	0	0	0	0	0	0	0	0	0	0
Apoc3	0	0	0	0	0	0	0	0	0	0	0	0	0	0	0	0	0	0	0	0	0	0	0	0	0	0	0	0	0	0	0	0	0	0	0	0	0	0	0	0	0	0	0	0	0	0	0	0	0
Apoc4	0	0	0	0	0	0	0	0	0	0	0	0	0	0	0	0	0	0	0	0	0	0	0	0	0	0	0	0	0	0	0	0	0	0	0	0	0	0	0	0	0	0	0	0	0	0	0	0	0
Apod	5.01	0	4.21	3	0	0	0	3.78	1.7	0	0	10.02	11.14	0.61	0	1.03	0	10.64	2.45	7.64	0	4.27	2	0	0	1	4.92	2	0	0	1	0	6.02	0	0	0	1	0	1.13	0.59	0	0	0	7.02	6	0	6	3	1.14
Apoe	1214	188	790	844	475	685	655	658	499	631	774	997	582	899	565	1013.98	1027	772	827	825	885	974	980	1059	1390	1355	629	853	953	939	1549	514	1121	935	1037	889	1195	608	1421	1106	1773.31	1810	1043	921	1429	1363	1068	758	813
Apof	0	0	0	3.03	0	3.98	0	2	0	0	0	2	0	3	0	0	0.52	0	2.02	0	0.15	0.98	0.29	0	2.04	3.07	0	2.06	0	0	0	0	0	0.27	0	0	0	0	4	0.99	0	0	6.24	0	1.85	0	0	4.87	0
Apoh	0	0	0	0	0	0	0	0	0	0	0	0	0	0	0	0	0	0	0	0	0	0	0	0	0	0	0	0	0	0	0	0	0	0	0	0	0	0	0	0	0	0	0	0	0	0	0	0	0
Apol10a	0	0	0	0	0	0	0	0	0	0	0	3	0	0	0	0	0	0	0	0	0	0	1	0	0	0	0	0	4	0	0	0	0	0	0	0	0	0	0	0	1	0	0	0	0	0	0	0	0
Apol10b	0	0	0	0	1	0	0	0	0	0	0	0	0	0	0	0	0	0	0	0	0	0	0	0	0	1	0	0	0	0	0	0	0	0	0	0	0	0	0	0	0	0	0	0	0	0	0	0	0
Apol11a	0	0	0	0	0	0	0	0	0	0	0	0	0	0	0	0	0	0	0	0	0	0	0	0	0	0	0	0	0	0	0	0	0	0	0	0	0	0	0	0	0	0	0	0	0	0	0	0	0
Apol11b	0	0	0	0	0	0	0	0	0	0	0	0	0	0	0	0	0	0	9	0	0	0	0	1	0	0	0	0	0	0	0	0	0	0	0	0	0	0	0	0	0	0	0	0	0	0	0	0	0
Apol6	0	0	0	0	0	0	0	0	0	0	0	1.19	0	0	0	0	0	0.39	0	0	0	0	5.86	0	0	0	0.74	0	0.36	0	0	0	3	0	0	0	0	0	0	0	0	0	0.96	6.46	0	0	1.14	0	0
Apol7a	0	0	0	0	2	0	0	0	0	0	0	0	0	0	0	0	0	3	0	0	0	0	0	0	0	0	0	0	0	0	0	0	0	0	0	0	0	0	0	0	0	0	0	0	0	0	0	0	0
Apol7b	0	0	0	0	0	1.07	0	0	0	11	0	3	0	0	1	0	0	10	3	0	0	0	0	0	0	0	0	0	0	0	0	0	0	0	0	0	0	0	0	0	0	0	0	2	0	0	0	0	0
Apol7c	0	0	0	0	0	0	0	0	0	0	0	0	0	0	0	0	0	0	0	0	0	0	0	0	0	0	0	0	0	0	0	0	0	0	0	0	0	0	0	0	0	0	0	0	0	0	0	0	0
Apol7e	0	0	0	1	0	0	0	0	0	0	0	0	0	0	0	0	0	0	0	0	0	0	0	0	0	0	0	1	0	0	0	0	0	0	0	0	0	0	0	10	0	0	0	0	0	0	0	0	0
Apol8	0	0	0	0	0	6	18	26	39	32	0	12	0	3	12	3	1	11	15	1	0	13	1	4	11	1	6	8	4	0	0	0	0	6	0	0	0	0	1	0	3	0	0	0	0	0	0	17	2
Apol9a	68	0	32.43	18.15	10.17	16.34	7	2.37	41	58	8	42.33	9.09	7.7	39	21.99	0	21.15	0	18.16	0	1	3.99	17.59	5	0	7	2.81	0	11	12	20	3.99	17.73	16.97	0	1	0	7.18	16	11	12	0	3	6.11	5	0	0	4
Apol9b	0	0	22.57	12.85	5.83	6.66	0	15.63	0	0	0	14.67	39.91	20.3	0	7.01	3	9.85	5	4.84	0	0	7.01	4.41	0	3	0	5.19	13	0	0	0	14.01	3.27	4.03	4	3	0	2.82	0	0	0	0	0	3.89	0	0	13	0
Apold1	0	0	0	1	0	4	24	0	0	0	0	8	0	5	6	0	0	0	0	0	0	1	0	0	14	0	0	0	8	0	0	0	0	0	4.11	0	0	0	2	1	2	7	1	0	4	0	1	6	0
Apom	0	0	6	2	3	4	0	2	0	0	0	0	0	9	0	0	0	0	3	0	0	0	1	0	0	2	0	0	0	0	0	0	4	0	0	0	0	0	0	3	0	9	0	6	1	0	0	4	0
Apon	0	0	0	0	0	0	0	0	1	1	0	0	0	0	0	0	5	0	0	3	0	0	2	1	16	7	0	0	2	10	22	0	0	2	2	2	5.76	0	7	15	1	7.01	0	0	0	0	0	0	1
Apoo	334	50	101	123	116	138	185	158	125	160	308	157	80.16	162	228	137	128	205	216	139	151	157	119	156	304.99	142	205	162	158	198	185	168	172	175	152	108	209	20	104	256	196	270	153	145	159	102	228	183	142
Apool	162	30.42	89	75	62	96	83	83	59	155.04	88.02	104	55	128	63.04	88	136	113	100	67	69	66	74	75	113	110	39	57	38	70	179	86	87	100	33	62	35	8	66	170.37	107	59	78	73	83	56.1	20	14	52
Apopt1	196.63	49.19	95.6	77.24	47.23	75.64	34.96	68.7	46	26.17	35.54	64.53	53.08	56.71	20.92	76.75	51.32	27.39	57.77	71.54	38.19	91.52	63.6	54.53	61.62	59.5	36.83	95.72	48.73	71.05	57.06	40.72	68.5	24.47	102.59	39.64	20.06	8	85.9	41.37	65.58	121.56	81.28	40.93	86.28	54.63	35.69	98.74	64.86
App	261	53	278	312	210	437	354	368	208	219	419	558	287	421	282	489.8	383	489	418	439.68	406	385.99	342	420	587	528	462	426	291	372	346	252	418	359	494	265	429.41	231	301	425.16	475	627	390	366	491	386	418.48	258	306.97
Appbp2	539.05	47.64	480.58	716.41	503.95	911.18	948.51	748.76	488.2	740.55	1339.35	1285.01	694.07	936.34	896.87	904.5	639.61	1111.41	1242.13	903.95	906.13	874.66	693.33	900.02	1538.84	1147.2	1268.1	990.61	898.74	1072.71	383.08	715.08	893.39	694.01	1104.07	576.47	1120.19	123.07	796.55	1179.61	984.15	1728.16	996.96	863.61	1018.66	1052.42	694.86	519.85	948.46
Appl1	262	53	244	345	256	456	387	348	240	294	609	600.97	432.1	460	330	440	360	544	479	385	245	326.4	345	401.96	598.3	437	567	420	396.98	442.54	299	230	442	303	349	230	351	51	364	710.26	467	622	594	463	425	417	305	230.94	380
Appl2	54	40	125	155	82	127	149	98	34	87	82	134	56	106	90	156	161	96	79	89	112	130	106	130	146	138	104	131	123	123	81	65	88	47	110	64	86	0	81	132	154	85	97	45	95	112	76	71	37
Aprt	581	206	342	266	177	225	278	186	139	245	365	272	321	336	187	327	467	184	202	308	216	272	260	293	431	347	165	216	225	204	288	144	151	238	251	141	177	149	264	476	304.01	274	245	221	335	129	153	153	271
Aptx	337	52	315	281.16	238	378	232	254	192	205	329.08	536.95	370.96	348	295	311	331.84	178	327	224	256	317	269	207	365	349	235	275	262	319	263	240	336	152	232.43	169.67	218	45	250	322	341.05	352.04	208	258	345	224	208	262	270
Aqp1	0	0	6	0	5	1	0	1	0	0	0	0	0	0	0	1	0	0	0	0	0	0	5	1	0	5	0	1	0	0	0	0	3	0	0	0	0	0	0	0	4	0	6	0	0	0	0	0	6
Aqp11	0	0	11	1	1	1	15	13	0	16	6	15	0	3	32	17	4	4	11	12	0	17	16	8	20	2	13	6	11	0	18	0	5	8	15	4	15	0	6	21	8	9	8	2	11	6	10	10	12
Aqp12	0	0	0	0	0	0	0	0	0	0	0	0	0	0	0	0	0	0	0	0	0	0	0	0	0	0	0	0	0	0	0	0	0	0	0	0	0	0	0	0	0	0	0	0	0	0	0	0	0
Aqp2	0	0	0	0	0	0	0	0	0	0	0	0	0	0	0	0	0	0	0	0	0	0	0	0	0	0	0	0	0	0	0	0	0	0	0	0	0	0	0	0	0	0	0	0	0	0	0	0	0
Aqp3	0	0	0	0	0	0	0	0	0	0	0	0	0	6.01	0	0	0	0	0	0	0	0	0	0	0	0	0	0	0	1	0	0	0	11.01	0	0	0	0	0	0.91	0	0	0	0	0	0	0	0	0
Aqp4	0	0	0	0	0	0	0	0	0	0	0	0	0	0	0	0	0	0	0	0	0	0	0	0	0	0	0	0	0	0	0	0	0	0	0	0	0	0	0	0	0	0	0	0	0	0	0	0	1
Aqp5	0	0	0	0	0	0	0	0	0	0	0	0	0	0	0	0	0	0	0	0	10	0	0	0	0	0	0	0	0	0	0	0	0	0	0	0	0	0	1	0	0	0	0	0	0	0	0	0	0
Aqp6	0	0	0	4	0	0	0	0	0	0	0	0	0	0	0	0	0	0	0	0	0	0	0	0	0	0	0	0	0	0	0	0	0	0	0	0	0	0	0	0	0	0	0	0	0	0	0	0	0
Aqp7	0	9.68	0	0	0	0.77	1.96	0	7.94	21.23	0	0.31	0	0	0	0	11.32	0	17	0	0	0	2.3	1.4	0	0	0.66	0	6.83	0	1.13	0	0	0.76	0	0	0	0	1.04	0.74	0.99	6.49	0	1.45	1.04	19.87	3.73	5.08	0
Aqp8	0	0	0	0	0	0	0	0	0	0	0	0	0	0	0	0	0	0	0	0	0	0	0	0	0	0	0	0	0	0	0	0	0	0	0	0	0	0	0	0	0	0	0	0	0	0	0	0	0
Aqp9	0	0	0	0	0	0	0	0	0	0	0	0	0	0	0	0	0	0	0	0	0	0	0	0	0	0	0	0	0	5	0	0	0	0	0	0	0	0	0	0	0	0	0	0	0	0	0	0	0
Aqr	242	54	522	928	764	1056	952	790	517	584	1097	1347	869	1334.14	988	1004	742	909	1118	1082	878	880	938	942	1617	1179	1044	1028	981	1266	600	374	1014	625	1055	608	1102	32	934	1139	1334	1302	960	967	1564	916	806	650	1079
Ar	1	3	14	14	23	31	53	12	31	0	25	39	32	26	9	28	20	45	49	19	0	24	30	26	36	27	31	49	62	40	58	4	74	55	53	44	92	6	71	106	93	175	88	85	76	96	46	97	92
Araf	296	67	232.99	236.97	183	197	259	157	237	151	311	260	190	231.91	173.87	199.03	197	152	162	239	100	250.66	131	179	384	230	156	149	214	133	238	152	155	158	170	123.33	155.06	27	202.08	407.01	243	354	215	196	179	199.16	141	138	222.07
Arap1	95	4	152	226	177	219	186	154	70	203	291	296	225	240	197	203	104	166	116	248	161	196	105	124.93	242	182	105	118	114	212	77	21	146	120	166	127	131	81	122	241	227	175	88	133	177	156	119	126	158
Arap2	67	13	32	57	79	63	95	48	114	103	65	129	141	104	98	92	59	148	76	106	140	83	47	58	67	64	32	92	80	144	41	19	79	39	81	37	109	11	54	150	106	188	82	73	115	104	158	55	84
Arap3	233	134	532	582	484.01	534	512	627.95	223	386	725	797	548	593	511	702	625	414	483	503.01	305	446	385	433	652	539	442	420	323	418	301	89	354	295.09	374	248	185	64	312	404	543	457.99	336	328	398	269	246	288	310
Arc	5	0	54	61	33	61	52	76	9	43	122	79	35	90	5	56	49	33	74	80	102	54	52	43	145	48	45	45	57	62	19	8	47	61	26	9	34	20	33	70	45	47	47	32	27	22	54	10	49
Arcn1	1621.63	336.46	953.69	1268.57	1147.31	1653.99	1741.38	1328.77	909.81	762.66	2154.64	2189.52	1745.37	1758.6	1578.16	1719.83	1342.25	2087.65	1990.93	1938.59	1756.56	1758.85	1525.18	1740.73	2732.65	2115.58	2159.12	1670.43	1771.35	1952.36	1186.17	1393.21	1811.92	1580.86	2177.6	1258.42	2129.75	424.19	1697.23	2416.06	2501.1	3477.34	1924.74	2039.36	2065.18	2486.54	1711.39	993.45	1621.94
Areg	0	0	0	1	1	4	0	0	0	0	0	8	13	7	0	4	0	0	4	0	21	0	4	8	0	0	2	0	0	4	0	0	0	0	8	1	0	0	8	5	3	13	8	0	2	0	0	3	0
Arel1	173	33	197	200	202	235	253	219	93	146	246	253	111	250	206	165	162	206	281	225	114	198	174.99	169	257	217	158	158	168	178	141	169	156	191.08	212	108	126	41	171	324	264	311	251	214	176	146	163	110	244
Arf1	3408.26	1099.86	1861.71	2194.75	1515	1932.72	2986.77	1713	1747	2448	3732.84	3242.41	2853.95	2641	2673	2535.53	2851	3725.81	2910	2666.55	2941	2492	2289.41	2017.79	5614.99	3112.08	3315.66	2293.01	2164.21	2987	2749	1490	2874.77	3704.57	2826.01	1699.53	3069	766	2184.77	4945.87	3475.33	6204.98	3112.54	3617.01	2657.23	3042.75	2467.13	1837.75	2405.6
Arf2	162	1	71	144	68	121	110	80	73	143	109	187	101	184	143	173	158	227	154	151	118	214	160	170	329	231	134	149	78	231	125	64	160	164	151	95	209	61	163	307	207	136	132	156	177	130	175	151	159
Arf3	1892.04	231.75	1301.72	1488.85	1273.99	1975.48	1507.65	1534.65	884.21	1517.69	2300.42	2454.06	2008.93	2303.75	1604.9	2148.57	2237.77	2395.15	2492.03	2136.81	1880.78	2379.97	1675.23	1831.72	3891.29	2806.93	2427.17	2316.61	2067.22	2931.32	1741.18	1734.01	3001.48	2393.76	2928.22	1990.72	3035.18	700.6	2194.89	3722.55	3662.34	4731.04	2400.68	2244.62	2716.29	2844.36	2473.11	2154.5	2423.83
Arf4	1938	177	1142	1078	930	1228	1227	1130	796.92	1127	1864	1743	1080	1673	1211	1598	1532	1350.99	1326	1377	1080	1240	1015.08	1348	2097	1602	1346	1541	989	1452	1274	699	1202	844	1336	648	1338	114	1152	1482	1534	1752	1255	1256	1526	997	778	1073	1191
Arf5	1412	646	599	464	273	360	712	374	888.08	490	672.01	425	547	505	477	463	797	612.96	394	400	476	551	363	418	742	569	500	320	366	380.37	708	243.42	502	314	376	241	759	302	349	795	433	679	542	479	366	490.02	358.11	560	337
Arf6	2332.9	416.14	1447.27	1513.54	1171	1485.29	1874.78	1267	928.47	1343.92	2235	2041.81	1652.99	1693.65	1457.46	1459.42	1815.08	1750.78	1911	1598.43	1663	1591	1153.24	1425.75	2877.07	1882.01	2007.99	1502	1608.79	1979	1789.06	952.05	1824.23	1783.6	2068.87	1183.25	2161.46	373	1285	3209.95	2249.48	3604.62	1921.52	1920	1913.75	1922.94	1747.25	1283.24	1478.23
Arfgap1	250.19	1	298	292	259	390	292	336	201	226.09	366	393	281	396	427	411	311	334	303	309	366	342	324	332	477	427	425	345	300	365	269	257	439	388.27	471	338	526	75	423	564	596	556	402	371	554	410	391	374	383
Arfgap2	1002	211	578.85	598.99	485	662.01	783	466	575	655	1004	919	703	851	699	913	853	924	891	841	871	924.02	737	894	1527	1068	803	868.62	852	1171	728	617	1243	1030	993.58	740	1052	420	903	1626	1440	1852	918	936	1158.55	1131	966	842	957.04
Arfgap3	96	0	101	54	82	106	46	112	105	82	135	130.06	147	122	72	99	103	96	109	84	26	92	77	99	113	112.72	75	55	41	72	94	69	46	73	58	56	62	30	47	115	95	119	113	45	100	106	37	66	61
Arfgef1	190	158	571.02	783	786	1057	929	878	486	632	1060	1459	812.27	1097	965	891	529	1034	975.48	900.46	669	737	619.48	722	1224	890.99	863	792	739	1020	327	388	745	401	940	499	855	55	685	925	928	1340	705	755.79	895	734	615	487	761
Arfgef2	2	35	125	145	137	246	292	151	137	109	259	348	183	203	185	179	74.04	212	245	186	117	175	134	242	284	243	198	200	161	209	127	132	142	203	258	138	170	34	234	228	263.69	284.04	259	273.21	329.99	255	202	91	230
Arfip1	76	1	131	95	104	106.99	146	110	71	49	157	188	88	150	94	103	51	163	111	118	80	83	71	130	189	137	120	137	162.04	119	102	52	106	74	145.01	69	169	42	118	124.21	188	201	147	121	131	110	126	65	84
Arfip2	168	22	214	205	152	229	238	180	122	158	272	354	133.83	274	147	241	102	204	156	239	195	267	201	197	299	296	264.32	195	197	234	303	148	261	212	248	107	216	3	205	332	346	416	250	286	294	227	216	166	227
Arfrp1	281	60	230.21	194	165	308	239	223.99	105	325	341	306	153	303.62	178	245	331	184.01	214.02	252.19	239	218	225	235	570.99	308.99	300.99	260.98	162	343	263	179	254	330	215.94	285	234	135	204	522	379	291	248	220	254.97	308	255	174	215
Arg1	83	0	39	36	26	40	15	27	35	27	77	45	19	74	29	57	21	36	44	23	130	69	20	30	78	54	31	55	54	73	51	42	50	32	85	22	56	0	30	57	39	80	57	41	67	41	44	18	39
Arg2	0	0	1	0	0	0	0	2	0	0	0	0	0	0	0	0	0	0	1	0	0	0	0	1	0	1	0	0	3	0	0	0	0	1	0	1	0	0	1	0	0	0	0	0	0	0	0	0	0
Arglu1	545	603	1308	1383.58	1054.89	1333.13	1129.77	1197.48	641	819	1521	1756.74	1386	1368.95	782.16	1511	2442	1397.23	1482.15	1787.52	1350	1759.07	1376	1593.37	2176	2096.09	1506.07	1516.29	1372	1867	1865	940	1941	2192.56	1738.76	1244.04	1588	834	1636.08	3029.78	2884.03	3661.06	1369	1557	1842.07	2106.97	1733.25	1559	1285.98
Arhgap1	27	38	97	118.6	93	152.15	246	94	89.83	75	149	173	166	181	137	133	71	125	158	168	135.68	148	114	106	237.01	193	185	151	76	178	50	52	145	66	177	93	81	7	144	273	171	224	102	181	176	45	103.01	85	177
Arhgap10	184	22	186	194	193	260	257	279	158	175	366	425	239.07	291	259	308	320	357	356	273	181	359.01	248	246	413	225	286.99	291	342	237	269	134	286	245	343	174	311	40	248	223	371	541	290	230	363	334	257	166	313
Arhgap11a	186	206	637	824.91	864	1303.73	911	1077	575	434	1193	1607	1016	1216	834	1090	1217	1162.03	1343	1080	907	976	721	932	1555	1467	1159	1247.84	923	1366	554	869	1583	989	1471.04	972	1644	229	1211	1344	1981	1966	1109	1260	1497	1178	1101	891	895
Arhgap12	408	66	270	449	366	555	672	488	406	328	487	748	418	566	318	479	354	331	508	447	254	373	383	397	775	460	409	381	289	459.05	159	273	378	267	395	303	397	22	307	461	489.99	473	324	357	464	286	365	206	393
Arhgap15	0	0	0	0	0	0	0	0	0	0	0	0	0	0	0	0	0	0	0	0	0	0	0	0	0	0	0	0	0	0	0	0	0	0	0	0	0	0	0	0	0	0	0	0	0	0	0	0	0
Arhgap17	11	21	100	166	130	172	176	198	54.11	29	357	357	182	230	126	200	145	157	252.17	239	84.04	289.32	183	188	252	262	218	190	188	274	126	68	142	85	216	137	258	11	169	237	277	327	220	234	256	147	107	191	238.94
Arhgap18	211	125	472	579	482	692	663.95	591	376	378	925	957	785	953	679	802	540	758.91	1048	740.96	746	732	607	585.05	1121	875	757	592	620.48	909	379	291	671	317	899.86	445	760	48	536.99	636	933	1122.02	692	836.09	757	745	590	387	603
Arhgap19	448.03	127.78	285	491.04	374	542.01	723.78	487	452.01	388.7	1041.19	803.34	365	542.08	539.01	641	500	817.02	517	548.03	469	466	451.01	398	924.88	598.37	522.29	454.38	433	420	255.01	262.08	326.09	591.21	451.02	251.02	703	214.15	388.98	756.02	578.9	801.06	556	614.9	489.22	358	495.32	255.07	456.04
Arhgap20	0	0	0	5	4	0	0	0	0	0	0	7	0	5	0	3	0	0	0	0	0	4	1	1	19	4	9	5	2	2	0	1	6	1	10	3	0	0	0	0	4	33	0	3	5	1	0	0	1
Arhgap21	69	54	466	622	594	886	605	632	227	310	785	1038	659	920	539	615	507	705	715	700	464	621	634	631	925.54	842	661	557	652	664	268	403	599	392	828	444	629.02	50	691	814	864	984.05	522	539	814	736	447	338	685
Arhgap22	1	0	33	8	31	34	29	30	44	22	20	51	40	47	0	46	64	22	38	24	1	15	25	27	71	12	14	7	0	43	13	0	7	2	22	9	5	0	19	17	30	13	0	16	18	36	18	23	8
Arhgap23	40	1	106.6	74	82.02	99	38.03	97	74	76.1	198.07	168.03	87	147.01	49	98	57	91.22	141	99.08	29.01	67	76	82.06	121	110	89.06	72.84	62	60	65	21	55	55.02	101	48	43	37.01	127.08	137	120	83	100.35	65	100.11	74	59	79	75.49
Arhgap24	0	0	10	0	5	5	4	0	0	0	0	15	17	14	7	11	0	19	4	4	15	4	6	9	0	16	5	7	2	20	0	0	4	0	14	4	8	0	11	16	14	21	40	5	9	17	0	14	6
Arhgap25	0	0	0	0	1	0	0	0	0	0	0	0	0	0	0	0	0	0	0	0	0	0	1	0	0	3	0	0	0	10	0	0	2	0	0	4	0	0	0	2	0	0	0	0	0	0	0	0	0
Arhgap26	0	0	25	21	32	33	27	25	19	0	17	36	32	19	24	19	12	8	13	16	0	22	8	12	38	26	28	24	18	20	7	29	3	17	12	16	23	1	9	2	18	0	33	45	23	10	3	13	12
Arhgap27	1	0	46	48	53	60	36	35	1	0	7	93	47	46	38	59	27	27	23	23	63	24	31	34	9	46	48	15	47	15	0	1	19	48	33	4	0	11	23	33	40	38	53	33	47	15	27	27	39
Arhgap28	136	1	189	194	157	301	346	253	160	118	430	406	292	377	249	340	221	373	355	314.99	424	302	282	260	433	332	286	308	241	225	80	225	286	304.99	378	224	290	38	255.97	331	365	371	246	249	321	324	193	137	268
Arhgap29	526	39	341	436	333	467	605	361.15	252.99	375	628	757	359	446	576	436	309	523	504	381	363	406	352	306	617	393	485	319	328	462	296	250	273.96	325	290	218	218	145	279	459	472	576	297	360	350	360	242	211	337
Arhgap30	0	0	7	0	9	11	2	14	0	0	19	11	37	7	0	10	21.18	3	15	4	1	11	0	16.28	32	16	6	4	9	8	0	0	3	10.01	1	15	0	0	14.5	0	9	25	6	3	8	6	9.05	2	7
Arhgap31	0	5	16	57	47	37	62	29	44	13	56	62	15	68	22	49.01	9	60	32	62	0	37	67	36	62	64	31	38	50	18	48	19	30	29	39	28	42	4	40	117	83	61	63	76	57	42	49	53	65
Arhgap32	11	68.1	100.05	151	130	195.02	159.01	163.02	283.03	215.12	333.74	306.01	226.06	322.07	191	205	169	200.01	229.02	228.26	170.31	168.03	192	145.1	285.5	269.04	210.06	143	181.49	275.87	75.03	169	144.07	128.05	218.06	91	226.04	42	175.05	286.08	204.11	282.21	215.06	172.03	229.02	269.09	164.01	111	165.24
Arhgap33	0	43	1	4.02	9	10	26	8.01	31	1	5	4.01	6	2	22	2	0	0	4	7	0	7	7	3	0	1	7	0	15	0	1	0	0	11	0	7.01	0	0	3	1	18	0	2	6.52	11	11	3	6	1
Arhgap36	0	0	7	1	3	12	0	8	0	0	14	4	0	6	0	0	0	0	1	0	0	0	2	4	6	2	2	6	0	6	19	0	3	1	15	3	0	0	6	12	11	19	5	1	16	10	7	0	2
Arhgap39	16	0	104	113	105	98	169	184	90	101.83	178	194	133	140	139	143	162	104	152	110	80	108	40	126	98	99	129	77	108	80	51	13	80	84	124	91	140	13	92	202	185	224	79	112	117.32	132	116	37	122
Arhgap4	0	0	0	2	4	10	3	4	0	0	5	0	0	3	0	3	0	0	0	5	27	0	0	0	0	3	0	3	2	6	15	0	0	0	0	0	0	0	7	0	1	0	24	0	7	0	0	0	3
Arhgap40	0	0	0	0	0	0	0	0	0	0	0	0	0	0	0	0	0	0	0	0	0	0	0	0	0	0	0	0	0	0	0	0	0	0	0	0	0	0	0	0	0	0	0	0	0	0	0	0	0
Arhgap42	36	40	52	70	44	101	128.18	93	139	90	188	168	89	107	97	109	69	186	150	82	57	104	95	93	233	103	131	132	92	97	59	28	111	114	144	54	162	14	101	139	133	194.62	104.46	156.93	103	115	85	74	133
Arhgap44	0	0	18	28	25	57	54	19	23	24	46	41	37	34	24	43	28	35	58	36	25	12	34	43	45	38	37	27	28	15	8	44	12	52	24	3	9	0	39	19	35	49	28	26	51	36	20	44	43
Arhgap5	256	21	190	399	433.91	560	584	474	296	276	584	810	368	645.08	616	585	416	665	665	566	192	419	489	535.01	774	655	641	650	475	666.07	211	241	628	410	738	417	717	64	643	446	797	944	568	598.02	825	637	470	238	608
Arhgap6	0	0	22	21	32	22	21	9	8	10	12	37	9	19	32	18	0	0	19	39	19	15	13	18	57	15	35	36	37	36	4	9	0	23	27	9	0	0	21	23	23	61	17	4	27	13	22	7	49
Arhgap8	0	0	4	4	0	9	0	5	0	6	0	4	10	9	10	6	0	0	0	1	0	0	0	5	18	3	0	3	5	0	0	0	4	0	9.71	1	0	0	0	0	1	0	0	2	0	0	0	0	0
Arhgap9	0	0	1	11	8	10	27	9	1	0	6	19	4	14	10	9	18	2	3	16	10	2	18	8	15	14	0	7	2	15	8	0	6	0	0	19	0	0	1	9	3	0	8	7	15	0	0	13	1
Arhgdia	2777	508	2549	2994	2412	3263	2776	2811	1604	2753	3809	4206	3177.23	4029.16	2803	3512.48	3328	2977.11	3218	3431	2844.01	3305	3142	3325	4399.56	4392.29	3161.67	3500	3011.61	3809	2713	1386	3698	2895	3833	2383	3706	573	3206	4157	5151.16	5308	2903	3201	4662	3274	3145	2333	3241
Arhgdib	0	1	37	19	18	25	47	31	65	26	41	38	28	6	23	38	23	28	20	17	15	19	10	33	24	30	15	36	20	44	12	0	68	3	23	23	14	0	17	27	58	12	9	38	49	16	30	30	19
Arhgdig	27	0	44	28	28	23	26	12	1	20	26	36	18	35	30	34	23	10	29	25	3	5	44	26	57	36	23	22	41	20	66	13	12	24	8	6	18	3	29	65	25	6	13	15	24	10	1	11	23
Arhgef1	151	95	275	369	277.99	267	302	257	186	254	488	501	465	489	292	431	400	286	380	380	216	445	297	392	558	491	225	320	310	348	193	250	270	426	366	249	236	130	416	413	434	516	281	314	430	388	271	202	332
Arhgef10	35	1	29	63	54	71	87	82	10	66	184	111	56	71	122	78	17	49	65	144	69	112	74	78	104	85	55	92	49	52	26	140	113	55	120	29	30	10	54	109	71	98	46	13	70.01	36	56	42	56
Arhgef10l	21	0	48	58	35	66	103	66	43	137	43	73.71	57	82	44	81	29	55	88	55	4	34	29	58	54	86	67	14	35	41	52	0	18	31	15	13	14	17	23	28	41	35	29	44	38	20	50	14	29
Arhgef11	23	1	64	105	84	137	166	151.01	97	63	144.85	246	158	141.99	224	134	77	137	147	122	39	132	88	161.97	213	124	143	89	108	130	22	71	66	78	166	83	79	11	118	80	141	256	150.62	208	149	165	112	78	157
Arhgef12	71	82	181	344	261	344	481	309	131	193	576	608	529	436	537	304	256	483	501	387	392	384	370	385	658	537	613	440.84	320	563	101	256	291	409	540	226	410	121	423	548	509	854	489	470	448	528	364.06	239	375
Arhgef15	0	17.08	16	16.04	5	15.1	32.06	9.01	0	17.04	18.01	17.03	25.02	32.07	0	19	0	12	15.01	4.01	25	5	8	9	24.08	3.01	5.08	0	11.04	4.01	0	17.01	8.05	6	3.01	4	0	0	7.28	22.01	4.42	22.07	9.01	5.01	10.01	2.01	18	12.03	18
Arhgef16	0	0	16	28	11	31	29	24	28	19	71	6	14	19	1	10	0	25	22	14	0	35	12	21	27	11	18	16	5	3	13	35	22	41	11	12	1	0	12	31	10	16	22	15	20	0	17	15	12
Arhgef17	24	73	131	230.03	202	239	226	174.61	82	112.99	247	310	311	262	164	284	154	250	287	327.27	239	215	221	238	230	325	136	188	165	280	138	101	168	138	193	137	241	70	294.01	173.04	209	313	233	238	254	161	146	153	202
Arhgef18	74	20	230	298	244	219	205	210	93	213	339	330	306	331	225	296.99	311	295	271	314	212	231	253	226	333	328.32	178	232	289	253	106	91	282	239	160	127.99	278	92	211	332	258	320	199	216	253	223.63	135	78	141
Arhgef19	0	0	4	20	9	18	8	11	0	10	38	19	12	46	7	29	33	20	32	24	16	9	14	24	22	8	7	8	3	21	9	24	3	5	15	7	7	14	14	56	26	12	22	38.34	12	8	1	6	32
Arhgef2	164	146.23	301	398.99	332.73	320.5	371.13	391	382.18	334.01	583	597	601	555.08	392	419	584.22	476	458.2	440.25	448	365	295	333	949	521.97	498.54	379	452.99	426	422	259	487.45	470	470	292	566	88.44	480	759.06	690.6	953.23	454	645	512.61	423.98	455	322	429.79
Arhgef25	156	44	277	238	223	260.4	247	193	227	153	299	308	239	287	142	185	299	224	178	238	205	226	180.7	198	299	145	169	155	209	183	120	120	186	216	233	183	231	79	221	205	265	359	249	230	213	186	234	165	215.03
Arhgef26	254	79	245	287	254	275	368	296	222	271	540	493	463	430	377	388	455	373	586	507	434	584	498	648	994	803	674	737	603	865	364	677	794	484	709	501	542	56	602	695	818	926	524	518.3	732	567	459	397	642
Arhgef28	50	23	21	40	35	42	33	62	53	24	70	52	49	38	59	42	30	24	82	31	24	38	42	36	59	63	22	21	23.03	54	10	45	21	40	33	25	15	0	20	30	27	16	32	7	49	41	30	15	24
Arhgef3	113	0	76	57	83	72	58	76	11	122	67	108	124	50	73	67	67	67	43	62	33	26	31	56	60	51	65	22	22	31	68	64	31	27	24	40	34	1	32	58	46	45	42	56	25	28	29	23	20
Arhgef33	0	0	0	0	0	0	0	0	0	0	0	0	0	2	0	0	0	0	0	6	0	0	0	0	0	0	0	0	2	0	0	0	0	0	0	0	0	0	0	0	0	0	0	0	0	0	0	0	0
Arhgef37	0	8	0	0	0	1	0	6	0	0	0	0	2	1	0	0	0	0	0	0	0	0	0	0	0	1	0	0	0	0	0	0	0	0	0	0	0	0	1	0	5	0	2	0	2	0	0	1	0
Arhgef38	0	0	0	0	0	0	0	0	0	0	0	0	0	0	0	0	0	0	0	0	0	0	0	0	0	0	0	0	0	0	0	0	0	0	0	0	0	0	0	0	0	0	0	0	0	0	0	0	0
Arhgef39	0	42	40	57	28	72	23	55	32	68	37	98	16	54	17	52	3	12	25	52	46	17	20	18	46	26	16	9	13	30	0	43	0	21	15	4	38	0	35	35	19	32	28	29	28	30	27	62	43
Arhgef4	0	0	24	2	6	4	5	2	0	0	8	2	8	15	20	5	0	15	6	8	0	10	4	3	0	2	4	4	8	0	0	0	9	10	4	2	0	0	2	4	4	13	7	10	12	11	11	0	4
Arhgef40	86	0	163	332	260	340	308	319	156	175	426	440.18	335	360	233	287	212	413	219	269	205	178	231	237	338	285	244	187	153.08	231	174	199	187	159	268	135	185	22	264	301	312	339	153	207	316	173	179	133	242
Arhgef5	49	1	72	86	115	144	224	161	58	90	156	149	141	116	90	141	216	194	278	225	155	212	145	198	311	288	349	199	188	246	87	160	284	87	297	201	338	37	205	112	247	422	206	167	218	269	262	121	180.98
Arhgef6	0	0	0	0	1	0	3	5	0	0	0	1	0	0	0	3	0	0	7	0	0	0	0	1	0	1	0	0	0	2	0	0	0	0	0	0	0	0	2	0	0	0	3	0	2	3	10	0	0
Arhgef7	135	27	175	269	219	329	268	256	70	93	297	409	355	354	168	236	248	219	207	301	303	240	181	248	381	312	259	265	210	269	240	97	214	159	325	176	210	19	247	338	381	352	221	252	379	248	229	168	323
Arhgef9	0	20	12.1	13.51	16	29	42.39	28	21	32	7	14.11	26	33	9	42	0	17	27	26	25	18	28	14	32	19	15	8	16.29	19	6	0	21	26	12.3	37	32	19	33.72	34	25	20	25.02	32	34	17	11	17.01	15
Arid1a	236	263	710	1232	1032	1196	1352	1258.11	618	907	1566.11	1916	1025	1507	1287	1241	1091	1294.07	1373	1443	962	1232.03	1210	1413	2252.64	1674	1616.13	1446	1492	2038.13	635	1254.15	1531	734	1983	989.08	1650	59	1803	2007	2213	3152	1654.48	1818.92	2283	1474.41	1560	1132.04	1986.64
Arid1b	46	42	250.1	330.11	277	381	344	313	146	265	527	518	394.04	383	436	348	423	349	462	434.02	255	464.97	337.61	427	574	571	320.04	432	383.01	520.78	271	300	370	206	373.01	233	603	102	468.22	473	489	731.01	488	456.01	572.99	512.01	356	240	409
Arid2	205	189	694	1024	866	1135.01	1270.07	1071	631.95	907	1524	1862	1308	1387	1122.01	1171	991	1259	1486	1205	1028	935	920	1067	1948	1397	1327.16	1162	1214	1582	606	939	1142	842	1466	735	1255	169	1247	1552.99	1569	2133	1276	1359	1497	1186	911	629	1455
Arid3a	165	82.53	174	339	260.97	373	392	355.35	134.74	211.12	394.93	428.04	270	413.08	365	402	266	393.8	440.39	447	386	379	269	361.17	564.65	527.28	421.98	476	402	447	228	170	504.01	456.82	592	292.12	415	90	394	580	612	725.24	494.19	419	566.99	452.01	333	202.99	396
Arid3b	181	20	267	447	324	373	422	334	138	292	415	599	318	513	374	412.49	280	399.99	454	295	347	301	313	293	537	375	305	308	252	258	97	139	259.78	205	221	153	264	60	302	335	315	489	311	374	331	179	163	192	243
Arid3c	0	0	0	18	2	8	0	0	0	0	0	2	0	0	12	10	0	0	9	5	0	0	0	3	9	0	0	0	3	0	0	0	1	0	1	0	5	0	1	7	8	0	0	7	4	3	4	0	0
Arid4a	53	127	369	315	269	353	333	361	353	306	406	390	473	335	249	257	501	333	378	386	224	379	339.07	413	537	458	406	339	381	543	367	240	521.28	259	418	290	405	14	392	588.76	538	657	242	387	423	437.91	233	276	351
Arid4b	140	426.32	1120	882	669.9	941	599	936	658	1198	1196.27	1371	1194	1032	758	1013	1843	1558	1492	1324	1060	1498	1037.06	1220.91	2493	1611	1596	1205	1442.82	1829	1597	897	1688	798	1500	1084.98	1540	92	969	1751.98	1723.73	2080	981.81	994.48	1101	1181	904	914	865
Arid5a	0	0	17.31	8	8	4	0	2	0	0	27	12	8	8	0	15	12	22	14	4	0	9	17	3	44	30.01	4	22	24	9	6	0	19.01	0	15	17	9.15	0	14	0	10	23	12	17	15	25	11	12	16.93
Arid5b	14	32	24	43	40	63	53	49	12	47	77	117	104	66	103	65	7	88	63	43	13	38	68	67	19	59	91	55	49	94	19	66	53	44	127	65	93	1	53	73	71	70	52	47	63	104	29	51	58
Arih1	479	56	410	664	480	713	942	532	207	571	800	1049	649.04	821	860	857	434.71	883	989	819.02	718	719	728	814	1349.66	1061	1030.67	920	859	946	534	588	718	683	1029	502	908.99	45	803	1042	1054	1525	975.89	902	954	854	671	524	717.99
Arih2	537.04	94	293.62	456	319	438	386	394	357.59	233.93	609	655	401	529	466	474	601	694	445	499	375	426	501	474	986	642	570.44	535	425	556.04	345	297	594.98	495	626.97	322	590	89	462	573	692.09	811	515	459	612	543	439	341.69	355
Arl1	2507	166	876	917	788	1156	1734	922	979	790	1892	1380.99	1589	1263	1489	1266	1479	2592.03	1642	1256	1622	1537	1040	949	2689	1569	2145	1251	1367	1440	1053	821	1299	1299	1909	981	1860	294	945	2823	1843	4010	1912	2286	1381.08	2059	1734	988	1243
Arl10	179	0	27	86	36.46	56.93	60	38	17	41	40	118	43	70	50	83	19	47.09	77	57	19	62	80	71.02	65	81	60	84	93	61.35	107	51	34	109	65	54.61	72	85	97.1	71	95	121	69.02	92	88	99	42	47	70
Arl11	0	0	0	3	1	0	0	0	0	0	0	0	0	0	0	0	0	0	0	0	0	0	0	3	0	3	0	0	0	0	0	0	0	0	0	0	0	0	0	0	4	0	0	0	0	0	0	0	0
Arl13a	0	0	0	0	0	0	0	0	0	0	0	0	0	0	4	0	0	0	0	0	0	0	0	0	0	0	0	0	0	0	0	0	0	0	0	0	0	0	0	0	0	0	0	0	0	0	0	0	0
Arl13b	284	35	147	154	140	258	190	218	61	91	238	266	240	273	96	201	81	217	171	208.82	133	165	155	176	258	221	243	209	155	208	122	214	215	111	229	188	211	60	223	280	324	558	271	206	282	273	194	239	231
Arl14	0	0	0	0	0	0	0	0	0	0	0	0	0	0	0	0	0	0	0	0	0	0	0	4	0	0	0	0	0	0	0	0	0	0	0	0	0	0	0	0	0	0	0	0	0	0	0	0	0
Arl14ep	115	68	188	137	184	243	231	148	180	222	267	374	164	266	222.06	266	289	326	272	359	284	339	290	280.93	592.14	400	428.58	374.76	455	351.07	374	123	254	233	356	196	256	33	273	410	458	673.96	447	334	368.81	358	330.97	173	378
Arl14epl	0	0	0	0	0	0	0	0	0	0	0	0	0	0	0	2	0	0	3.01	0	0	0	0	2	0	0	0	0	0	0	0	0	0	8	0	0	0	0	0	0	0	0	6	0	0	0	0	0	0
Arl15	40	68	180	237.99	165	243	256	172.15	131	211	403	429.61	146	364.07	412.97	254.87	194	421	382	259	360	217	252	229	625	303	362	186	280	213	180	215	227	246.93	278	120.98	276.71	52.04	175	252	230	454	290	321	260	324.39	162	89	225
Arl16	17	0	14	16	19	11.8	19	25	51	0	4	22	40	18	39	22	9	0	19	15	5	31	5	9	58	55	13.68	26	30	25.97	22.28	29	18	10	51	12	20	0	41	31	22	27	33	19	34	9	36	15	27
Arl2	6.18	35	69	60	61	64	45	47	85	55	78	72	90	79	22	64	64	57	36	37	11	35	33	84	91	79	29	32	35.94	18	7	2	50	33	42	36	29	0	62	67	46	59.29	40	37	47	41	32	49	21
Arl2bp	116	88	127	201	101	175	193	97	150	195	330	215	203	204	201	203	190	265	159	165	157	189	125	173	380.96	215	191	181	130	182	131	100	155	263	147	136	150	57	148	387	159	357	151	214	204	149	121	87	193
Arl3	332	62	160	173	152	187	117	157	60	135	161	153	165	178	110	167	371	145	160	173	144	166	135	202	148	174	118	185	128	114	265	126	232	117	123	94	185	38	138	149	99	217	152	126.01	204	83	90	129	132
Arl4a	218	63	158	215	135	174	285	189	290	206	434	447	269	332.07	276	351	309.96	511	464.22	422	452	348.61	388	382	674	505	566	450	355.41	524	453	399	319	324	501	262	429	52	317	560	531	594	512.03	457	412	477	454	310	392
Arl4c	1386.05	219	1197.36	1397	1250.01	1678	1545	1325	748	1103.08	1813.99	1928.14	1350	1649.02	1136.99	1358.25	953.82	1176	1192	1168	770.99	1124.5	908	1020.95	1734.91	1342	965.05	992	890	1039.98	726	570	957.07	885.2	984.09	612.96	980.36	241	854	1428.96	1247	1640	959	1073.95	1217.19	834.22	828.06	899	935.01
Arl4d	57	1	29	16	11	24	10	5	34	10	30	9	7	39	3	23	29	3	13	21	34	41	9	14	57	25	43	16	32	14	38	41	14	33	23	23	26	5	18	36	37	42	5	20	26	14	30	8	18
Arl5a	1291	64	581	630	554	782.91	812.02	629.01	402.06	625.99	895	1022.08	927	940	563	770	767	900	849	794	682	747	625	770	1467	1002	895	866	719	982	520	655	662.11	520	917	365	863	87.46	770	1237	968	1501.07	960	838	832	816.97	527	429	688
Arl5b	813	25.02	312.01	538.96	432.85	606.04	666	588	438.06	461.02	961.27	957	660	930	621	798.01	498.01	992.05	1079	826.9	813	650.48	617.24	713	1043	973.04	1087	844	755	865.01	409	352.92	695	714	971.08	463	1013.05	73.01	618.8	967.07	827.22	1460.14	793	851.44	753	875	553.99	342	586.07
Arl5c	0	0	0	0	1	4	0	0	17	0	0	0	0	0	0	0	0	0	0	0	0	0	0	1	0	3	0	1	0	0	0	0	0	0	0	0	0	0	0	0	0	0	0	3	0	0	0	1	0
Arl6	195	79	89.99	112	91	171	166	95	90	102	190	236	129	168	76	175	52	127	94	150	82	125	119	139	245.05	127	132	144	117	153	133	70	122	152	150	71	143	16	137	278	218	310	196	118	191	209	163	106	98
Arl6ip1	1410	527	960	1233.83	892	1281.01	1671	972	994.54	1441.05	2197	1673.37	1542.81	1433.78	1429	1365.01	1073	1573.03	1516	1404	1639	1473	1080	1131	3061	1623	1966	1431	1347	1466.02	968	813	1365	1773	1709	874	1643	670	1158	2812.99	1857	3034	1877	2016	1597.96	1849	1469	1075	1452
Arl6ip4	736	216	858	581	501	711	552	589	613	643.24	775	683	664	745.56	690	728	1035	643	842	630	462	689	536	627	1154	909	606	634	685	799	1181.9	507	1342	600	821	670	838	232	673	1030	1099	1248	477	564	881	814	781	840	681
Arl6ip5	452	176	343	313	215	344	441	178	217	254	465	454	379	336	261	349	322	450	290	260	283	260	254	229	486	315	344	308	302	329	371	118	307	386	324	192	295	55	276	527	372	692	319	356	326	342	263	209	196
Arl6ip6	161	131.32	215	279.14	203	245	399	258	292	274.01	499.49	398.01	340.1	373	519	374	363.03	461.03	447	417	646	357.99	309.05	296	909.15	462	481.04	391	359	332	263	305.05	404.01	343.02	390	213.05	441	63	355	551.06	507.02	981	481.05	458.14	368	349.01	312.04	217.97	331
Arl8a	54	30	59	84	65	83	62	38	32	34	108	127	56	69	36	56	74	30	32	85	41	43	61	74	62	72	36	37	45	77	41	17	56	48	48	33	23	8	52	117	79	122	52.01	73	72	48	48	25.84	49
Arl8b	701	77	467	502.2	378	649	863	481	486	436	1158	963	670	789	784	657	554	1367	839	703	832	631	645	629	1294	646	1185	717.88	688	867	451	562	718	411	870	429	869	11	570	1159	784	1731	1203	1360	791.14	819	618	354	707
Arl9	0	0	0	0	0	0	0	0	0	0	0	0	0	0	0	0	0	0	0	0	0	0	0	0	0	0	0	0	0	0	0	0	0	0	0	0	0	0	0	7	0	0	0	0	0	0	0	0	0
Armc1	1091	223	433	492	404.99	633	729.18	465	583	502	956	813	769	760	713	723.63	613	958	774	774	919	688	609	591	1288.99	817	1088	693	570	782	474	546	676	802	1063	479	955	111	565.06	1102	939.94	1757	957	1032.98	778	804.14	763	447	722
Armc10	785	82	475	497	399	504	592	433	548	550	572.21	725.78	505	563	583	602.74	426	666	504	493	498	469	450	441	1066	561	569	473	435	548	479	344	402	525	578	298	423	37	448	1031	663	944.99	583	720	644	558.94	660	432	549
Armc12	0	0	0	0	0	0	0	0	0	0	0	0	0	0	0	0	0	0	0	0	0	0	0	0	0	0	0	0	0	0	0	0	0	0	0	0	0	0	0	0	0	0	0	0	0	0	0	0	0
Armc2	0	0	7.87	3.01	2.12	3	1	0	1.48	0	0	1.28	0	0.18	1.8	0	0	0.79	1.14	3.01	0.95	0	0	0	0	0	0	0	4.18	0	0	0	2	1.09	13.87	0	12.02	0	0	0	3.33	5.56	0	1	6	4	0	0	7
Armc3	30	0	4	0	1	0	0	0	0	0	0	4	0	0	0	0	4	0	0	0	0	0	0	0	0	0	0	0	0	0	0	0	0	0	0	0	0	0	0	0	0	0	0	0	0	0	0	0	0
Armc4	0	0	0	0	1	0	2	0	0	0	0	0	0	8	0	0	0	0	5	2	0	0	0	0	0	0	0	0	8	0	0	0	0	0	9	0	0	0	0	0	0	0	0	6	0	2	0	9	0
Armc5	55	76	45	47	41	42	60	41	26	38	46	55	32	118	32	53	103	55	40	58	92	76	82	52	115	74	39	46	30	48	59	20	69	44	59	34	4	21	68	134	91	127	98	47	100	97	67	88	88
Armc6	94	38	145	81	55	105	80	83	122	56	117	118	70	107	41	96	79	149	75	78	103	100	61	90	123	127	65	89	36	61	34	21	66	47	96	56	77	7	95	32	83	129	110	106	103	106	60	78	86
Armc7	0	0	10	14	11	15	7	29	13	19	29	6	12	11	25	15	0	9	16	9	37	30	9	9	15	11	2	12	14	10	22	18	5	32	15	9	30	0	12	25	30	1	24	17	24	10	9	12	13
Armc8	431.04	41.03	238.02	215.09	185	261.03	380.06	279	284.95	212.02	401	466.06	262.12	382.04	270.01	311.03	260.04	377.19	325.28	359.12	302.01	347.09	218.04	246.03	515.06	338.08	272	306.06	269	301.02	169.99	208.28	223	260	371	166	456.05	42.06	238.9	464.21	360.05	520.29	320.02	332.05	329.02	215.04	236.05	224	261.02
Armc9	54	0	37	68	58	85.99	46	45	84	66	126.95	116	48	51	38	83	105.01	68	117	100	17	57	103	105	171	143	103	80	59.98	139.59	110	25	70	56.33	100	55.03	122	0	67	114.99	126	86	92	98	59	61	32	102	85
Armcx1	157	46	209	288	234.21	391	302	236	134	157	400	410	287	333.01	301	313	275.17	394	372.39	296.15	223	240	270	253	578	433	292	265.76	346.79	471	287	160	449.39	352.52	430.26	331.14	488	51	288.21	502	481	768	372.41	359.66	559	426.32	440	277	406
Armcx2	458	13	535	537	468	640.22	541	594	286	393	754	694	648	852	572	663	730	644	578	658	411	553	434	652	996	691	700	720	426	682	565	293	652	319	697	453	697	99	503	642	696	1087	613	613	740	460	462	538	713
Armcx3	432	10	276	366	312	504	379	404	257	334	694	584	314	438	380.8	446	244	388	484	367	182	399	323	352.01	646.04	412.66	295.01	300	258	456	252	178	535	438.13	419	278	488	33	297	560	524	589	362	438.87	468	367.98	402	294	387
Armcx4	66.01	385	837.04	1067	907	1357.18	1253.08	1259.25	518	710	1394.06	1902.16	873.09	1831.07	1027.07	1171.12	1102	1390.93	1760.41	1416.06	1332	1214	1321	1336.11	2322.2	1747.1	1539.06	1429	1457.08	1938.17	538.05	1050.1	1500.06	1117.13	1752.53	1279.15	1872	196	1604	1804.07	2353.17	2754	1712.25	1506	2087.07	1911.38	1679.08	1154.26	1731
Armcx5	83.54	0	12.31	30.08	28.03	50.01	16.85	32.5	0	21	73.11	50.31	22.25	41.77	97.03	68.54	13	3.39	27.49	41.15	0	28.11	44.16	30.72	122.05	33.16	72.84	49.21	32.32	36.21	62	33	26.78	31.99	42.04	29.99	11.82	0	18.61	16.35	63.26	67.72	29.15	51.47	45.46	21.63	57.41	10.38	36.72
Armcx6	157	0	74	80.01	73	136	166	135.01	165	120	94.01	151	77	215.29	110	135.04	108	117	145	98	110	128	66.62	105	210	129	153	132	89.02	129	101	115	332.02	121	216.43	134.39	217	18	87	266	237	232	112.14	154	216	243	297	142.01	169
Arnt	130	172.85	303.23	420.21	311.07	617	355.21	403.01	278	435.64	712.03	735.52	424	521.05	397.03	496.47	540.15	534.08	461.43	491.75	457.07	434.05	418.14	382.95	709.08	556.24	440.06	336	396.14	293.13	297.07	166.27	476.43	438.11	478.04	277.03	382.12	78.01	298.08	561.74	569.03	751.08	349.02	368.1	483.09	499.32	438.37	266.27	359
Arnt2	68	44	81	72	66	108	116	80	45	32	172	171	105	144.01	139	131	80.07	90	147	116	86	126	100	109	374	188	198	137	151	127	90	83	136	101.99	116	43	131	0	94	183	119	141	76	105	127	40	58	39	139
Arntl	172	14	114	166	142.01	171.55	160	151	71	64	270.96	199	145	180	144	161	126	144	190.35	148	178	115	115	142	154	150	186	151	161	209	104	36	157	124	204	108	103	4	188.82	277.04	205	339	126	178	166	114.02	132	126	130
Arntl2	0	0	33	54	25	46	49	33	71	87	61	39	34	36	29	28	0	11	42	21	35	25	14	18	41	26	35	8	25	35	12	8	23	24	30	13	16	0	35	86	17	43	21	32	27.98	16.01	12	23	23
Arpc1a	883	258	421	486	344	402	450	343	461	539	694.98	642	516	479	426	507	501.07	372	444	466	423	365	403	543.93	918	576	403	474	409	491	550	311	493	377	570	315	370	79	346	663	621	947	550	603	558	445	431	313	476
Arpc1b	344.82	130.14	506.93	526.37	399.14	514.63	527.22	413.38	363.78	406.92	622.88	620.18	487.51	642.39	539.09	589.93	419.98	409	598.48	473.07	343.3	581.41	460.58	501.41	952.84	618.18	467.49	574.62	466.12	590.54	584.01	273.13	506.46	272.13	682.54	406.64	726.61	32	484.03	726.27	703.99	960.38	593.06	531	862.54	536.91	457.39	360.08	445.72
Arpc2	1214	228	696.24	783	604.01	646	717	617	466	367	891.02	1015	764.98	896.01	695	805	668	677	834	774.38	699	785	701.99	667	1245.93	750	817	753	601	770	755	229	537	356	761	451	639	7	681	932.01	869	893	794	688	829.29	778	562	621.02	596.95
Arpc3	351	61	510	313	318.42	523	418	454	289	408	453	514	378	542	466	419	501	359	378	444	488	409	346	388	868	473	386	454	343	501	576	305	449.99	185	375	225	404	50	386	614	433	520	368	289	505.01	311	287	314	372
Arpc4	899	165.96	462.82	370	280	443.56	408.92	303	398	571	698.27	546	735	400	514.27	519	428	538	400	484.92	472	322	427	440	762.99	503	538.05	451.73	461	469	540	177	518.99	666	429	275.38	585.96	138.29	414	822	587	890	564	563	426.83	481	432	239	420
Arpc5	1260	37	411	627	465	691	673	425	283	469	591	793	580	803	603	661	531	564	604	722	434	534	459	673.95	892	832	551	578	686	790	359	216	573	482	648	357	523.36	102	550	735	822	1034	618	709	834	597	379	315	580
Arpc5l	749	237	891	618	450	616	528	595	509	778.65	866	868.26	532.29	726	595	729	883	687	699	687	386	995	597	621	1440	852.99	636.03	738	639	767	1293	469	836	575	903	544	963	192	621	1251	889	1127	779.47	768.96	765	857	727.37	660	614
Arpp19	1009.91	303	539	662	521	660	800	514	512	670	989.11	816.93	582	627	489	767	597	793	644	737.15	415	620	567	645	1486	879.02	747	601	605	730	705	524	639	974.8	705	430	661	53	560.13	1310	875	1200.84	721	780	760.05	1028.95	698	472.97	668
Arpp21	0	0	8	0	0	0	0	0	0	0	0	0	0	1	0	0	0	0	0	0	0	0	5	2	0	1	0	0	4	8	0	0	4	0	9	0	0	0.78	1	8	0	1	4	3	2	0	0	0	0
Arr3	0	0	0	0	0	0	0	0	0	0	0	0	0	0	0	0	0	0	0	0	0	0	0	0	0	0	0	0	0	0	0	0	0	0	0	0	0	0	0	0	0	0	0	0	0	0	0	0	0
Arrb1	185	137	430	420	409	469	443	392	302	324	609	649	376	551	638	556	391	551	641	643	516	535	430	484	1002	668	526	543	470.03	522	285	590	578	440.79	597	394	661	102	627	821	767	981	726	613.21	720.01	493	469	427	718
Arrb2	115	4	74	95	72	48	72	80	101	74	162	145	76	110	47	106	179	57	45	97	8	108	66	100	136	95	65	59	77	57	69	72	84	64	62	31	76	0	68	109.13	129	109	75	62	77	59	50	56	103
Arrdc1	17	0	11	17	9	13	22	15	0	16	2	14	1	7	15	11	22	14	21	26	0	9	19	15	11	25	12	10	22	2	0	19	4	5	14	12	24	0	12	19	22	22	10	20	26	9	24	5	15
Arrdc2	0	0	12	31	27	16	2	21	37	23	35	33	0	29	43	15	35	16	5	14	22	23	10	17	11	14	8	10	15	14	23	30	20	25	15	14	35	0	23	7	19	5	24	32	9	14	37	0	8
Arrdc3	394	69	195	265	171	110	231	132	142	135.11	218	91	117	68	82	90	36	94	88	89	110	66	54	44	150	123	138	98	126	266	57	60	139	262	223	115	347	91	272	519.02	384	686	506	474	337	603	430.04	175	354
Arrdc4	32	39	24	52	48	77	46	43	49	45	73	125	35	56	59	79	81	97	119	93	50	89	59	71	160	121	123	150	79	164	103	61	146	127	184	92	179	67	177	183	248	268.03	164	223	170	311	141	122	180
Arrdc5	0	0	0	0	0	0	0	0	0	0	0	0	0	0	0	0	0	0	0	0	0	0	0	0	0	0	0	0	0	0	0	0	0	0	0	0	0	0	0	0	0	0	0	0	0	0	0	0	0
Arsa	46	18	81	110	111	116	135	117	69	74	195	103	179	118	177	99	68	43	101	69	68	115	100	90	132	118	71	95	73	93	58	79	110	22	74	24	53	0	75	134	105	61	73	93	97	88	40	57	71
Arsb	0	0	0	7.53	12	6	9	5	0	0	2	10	0	6	0	5	14	18	7	6	15	5	4	16	3	16	9	10	0	21	0	0	11	10	7	1	27	3	3	21	21	8	5	19	9	12	0	9	18
Arsg	0	0	3	0	0	0	3	6	0	0	7	13	10	7	0	0	7	0	3	7	9	3	7	4	0	3	5	3	0	15	0	0	0	7	1	1	0	4	4	0	2	0	0	7	0	0	2	1	3
Arsi	44	18	19	32	42	29	41	26	34	1	12	66	42	31	0	29	66	32	44	27	35	27	10	26	14.97	24	20	9	24	17	63	36	33	14	35	34	32	1	24	27.25	43	52	19	8	50	25	35	11.03	29
Arsj	0	0	0	0	0	0	0	0	0	0	0	0	0	0	0	0	0	0	0	0	0	0	0	0	0	0	0	0	0	0	0	0	0	0	0	0	0	0	0	0	0	0	0	0	0	0	0	0	0
Arsk	0	0	1	7	6	1	30	13	0	14	8	6	11	10	21	8	8	10	13	28	29	0	2	9	60	11	13	1	17	23	0	20	4	1	25	11	7	0	14	0	7	17	11	15	11	17	0	1	9
Art1	0	0	0	0	2	0	0	0	0	0	0	0	0	0	0	0	0	0	0	0	0	0	0	0	0	0	0	0	0	0	0	0	0	0	0	0	0	0	0	0	0	0	0	0	0	0	0	0	0
Art2b	0	0	0	0	0	0	0	0	0	0	0	0	0	0	0	0	0	0	0	0	0	0	0	0	0	0	0	0	0	0	0	0	0	0	0	0	0	0	0	0	0	0	0	0	0	0	0	0	0
Art3	0	0	0	0	0	3	0	0	0	0	9	0	0	0	0	1	0	0	0	0	0	0	0	0	0	5	10	0	0	9	0	0	0	0	0	0	0	0	0	0	0	0	0	0	0	0	0	0	0
Art4	0	0	0	0	0	0	0	0	0	0	0	0	0	0	0	0	0	0	0	0	0	0	0	0	0	0	0	0	0	0	0	0	0	0	0	0	0	0	0	0	0	0	0	0	0	0	0	0	0
Art5	0	0	0	7	12	6	12	3	0	14	0	12	9	15	0	8	0	7	0	6	0	7	2	4	1	7	3	8	5	15	17	0	5	3	7	4	16	0	2	15	11.77	1	6	8	3	0	0	0	2
Artn	0	0	0	0	14	4	0	5	0	0	8	17	0	9	0	4	0	0	0	1	0	3	4	2	0	0	0	2	0	0	0	0	0	0	3	0	0	0	11	0	5	0	8	0	2	0	0	0	0
Arv1	21	0	15	36	27	31	26	46	0	10	50	45	17	51	22	44	23	60	29.79	26	20	74	25	41	53	46	60	36	78	52	32	0	70	4	78	33	26	0	35	43	62	38	24	41	44	38	51	30	73
Arvcf	67	40.08	157	159	122	180	174.01	171	90.83	159	272.89	249	174.86	195	191	162	160	140	90	167	193.03	148	118.64	128.5	279	152	117	101	117	158.15	87	37	98	122	95.03	97	136	23.96	96	161.59	159	187	111	174.22	183	121	104	51.12	115
Arx	0	0	0	0	0	0	0	0	0	0	0	0	0	0	0	0	0	0	0	0	0	0	0	0	0	0	0	0	0	0	0	0	0	0	0	0	0	0	0	0	0	0	0	0	0	0	0	0	0
Arxes1	5.76	47.06	17.98	66.33	40.25	11.65	66.64	25.83	48.04	75.07	77.78	88.81	42.41	23.11	102.11	101.65	0	82.6	77.35	30.8	0	81.49	25.14	69.71	120.64	96.99	125.14	58.72	70.73	46.15	76.98	0	46.13	62.54	78.37	42.15	53.18	6.66	33.92	167.41	41.85	148.61	108.76	72.44	51.43	207.51	81.45	30.47	41.04
Arxes2	67.24	57.94	121.02	186.67	127.75	205.35	259.36	144.17	266.96	172.93	320.22	208.19	214.59	191.89	194.89	139.35	86	264.4	205.65	225.2	246	131.51	184.86	140.29	333.36	158.01	250.86	156.28	127.27	174.85	194.04	121	205.87	122.46	145.63	45.85	178.82	1.34	124.08	221.59	265.15	255.39	213.24	287.56	236.57	192.49	173.55	142.53	200.96
As3mt	67	42	120	57	95	105	85	58	57	38	116	92	48	120	14	106	58	70	86	101	39	88	96	71	101	68	54	62	70	58	67	0	89	27	83	39	50	16	76	182	90	165	80	72	108	70	48	83	48
Asah1	543	8.04	429	543.01	479	667	833	560	542	489	898	887	516	709	767	814	526	935	685	649	681	755	512	664	949	816	814	669	591	891	489	484	670	567	785.17	392	659	53.83	680	923	720	1025	770	740	772.85	552	540	372	696
Asah2	0	0	16	4	14	8	12	5	0	0	10	17	0	4	27	14	1	28	0	7	0	9	5	2	12	11	6	20	3	5	1	0	0	9	23	0	9	1	3	0	0	0	0	12	4	5	9	2	3
Asap1	13	29	236	214	226	319	368.99	230	96	154	312	379.99	252	305	263	274	190	293	385	275	366	342	288	294	350	386.11	323	271	270	311	146	293.01	249	198	342	162	228	30	297	268	380	413	245	280	331	354	314	105	258
Asap2	27	55.22	178.36	286.04	259	382.02	397.78	287.63	66.24	148	374.1	559.96	209	407.34	377.07	360.63	272.41	325.73	416.46	349.33	244	288.08	347.81	384.71	588.52	460.96	382.9	343.93	297.28	409.9	125.2	228.26	364.24	274.39	322.02	196.6	259.67	58.8	280.64	406.29	379.93	421.85	258.69	347.06	380.63	314.19	240.6	184.16	275.1
Asap3	0	0	18	30	7	12	22	1	19	0	19	24	39	16	24	5	16	27	4	9	0	15	23	10	6	17	12	16	22	5	2	0	9	10	13	8	0	2	3	9	13	40	9	0	25	6	29	3	12
Asb1	125	0	164	116.06	135	140	213	147	65	156	209	235	178	288	223	235.97	142	230	219	244	186	212	188	180	450	288	274	167	252	214	92	134	154	143	208	85	169	0	140	118	174	184	144	184.03	151	109	96	67	160
Asb10	0	0	0	0	0	0	0	0	0	0	0	0	0	0	0	0	0	0	0	0	0	0	0	0	0	0	0	0	0	0	0	0	0	0	0	0	0	0	0	0	0	0	0	0	0	0	0	0	0
Asb11	0	0	0	0	0	0	0	0	0	0	0	0	0	0	0	0	0	0	0	0	0	0	0	1	0	0	0	0	0	0	0	0	0	0	0	0	0	0	0	0	0	0	0	0	0	0	0	0	0
Asb12	0	0	0	0	0	0	0	0	0	0	0	0	0	0	0	0	0	0	0	0	0	0	0	0	0	0	0	0	0	0	0	0	0	0	0	0	0	0	0	0	0	0	0	0	0	0	0	0	0
Asb13	0	0	15.88	29.83	30.69	37.58	48	39	40.12	21.5	20	31.96	30	39	37	39	32.82	15	20	43.15	0	32.15	33.01	25.49	88.21	25.89	42.86	38.15	24.47	68.74	66	81	8	30.15	30	25	55.1	0	40.67	51.08	51.22	52.06	60.58	58	32.04	32.62	27.68	15.29	42.07
Asb14	0	0	0	0	0	1	0	0	0	0	0	0	0	0	0	0	0	0	2	0	0	0	0	0	0	0	0	0	0	0	0	0	0	0	0	0	0	0	0	0	0	0	0	0	0	0	0	0	0
Asb15	0	0	0	0	0	0	0	0	0	0	0	0	0	0	0	0	0	0	0	0	0	0	0	0	0	0	0	0	0	0	0	0	0	0	0	0	0	0	0	0	0	0	0	0	0	0	0	0	0
Asb16	8	0	0	9	5	6	12	0	7	0	18	3.13	6.07	1	11	2	0	6	3	1	13	3.02	0	4	0	0	0	4	6	2	0	0	0	0	0	0	6	10	5	0	8	5	5	0	5	0.62	0.97	0	6
Asb17	0	0	0	0	0	0	0	0	0	0	0	0	0	0	0	0	0	0	0	1	0	0	0	0	0	0	0	0	0	0	0	0	0	0	0	0	0	0	0	0	0	0	0	0	5	0	0	0	0
Asb18	0	0	0	0	0	0	0	0	0	0	0	0	0	0	0	0	0	0	0	0	0	0	0	0	0	0	0	0	0	0	0	0	0	0	0	2	0	0	0	0	0	0	0	0	0	0	0	0	0
Asb2	0	0	0	0	0	0	0	0	0	0	0	0	0	0	0	0	0	0	0	0	0	0	0	0	0	0	4	0	0	0	0	0	0	0	7	0	0	0	0	0	0	0	0	0	0	0	0	0	0
Asb3	54	0	65	106	99	105	130	98	30	108	116	163	97	189	131	102	109	84	83	118	75.92	117	115	86	188	141	117	130	97	124	94.99	58	74	90	123	54	78	28	105	111	124	92	139	139	130	105	65	65	86
Asb4	189	34	169	133	112	181	221	157	19	81	245	252.02	98	155	102.02	191	285	202	217	198	169	80	165	153	358.01	218	168	173	145	196	62	130	115	136	204	101	170	14	147	311	212	291	165	262	219	178	161	134	197
Asb5	0	0	0	0	0	0	0	0	0	0	0	0	0	5	0	0	0	0	0	0	0	0	0	0	0	0	0	0	0	0	0	0	0	0	0	0	0	0	0	0	0	0	0	0	0	0	0	0	0
Asb6	70	0	48	88	68	74.8	73.7	83	65	97	88	126	116	142.01	38	121	106	43	95	113	100	119	174	154	185	176	168	157	142	167	116	48	178	53	156	57	125	0	140	129.99	195	173	127.17	98	227	145	133	54	129
Asb7	164.03	0	45.39	74.03	69	115	163.01	97.02	10.01	70.05	176.06	142.09	201.32	116.02	163	118.01	89.2	170	146.03	121	158.02	110.03	92.02	122.04	333.54	183.01	116.04	143.03	122.03	151.01	115.01	61	112.02	93.26	149.05	93.97	137.04	18	116.1	124.05	166.65	285.14	140.01	192.06	131	109.02	155.02	120.02	128.55
Asb8	49	27	52	65	58	41	35	37	45	33	115	53	46	56	76	66	41	41	40	47	45	29	46	22	121	53	35	39	18	15	6	0	48	52	37	14	51	0	32	116	65	77	36	99	65	55	67	65	61
Asb9	0	0	0	0	0	0	0	0	0	0	0	0	0	0	0	0	0	0	0	0	0	0	0	0	0	0	0	0	0	0	0	0	0	0	0	0	0	0	0	0	0	0	0	0	0	0	0	0	0
Ascc1	280	111	243	237	129	232	148	174	231	187	223	180	229	262	140	232	219	174	138	233	139	221	223.86	243	242	251	231	219	248	229	260.75	227	224	189	294	169	256	1	195	237	271	337	192	194	255	177	177	150	189
Ascc2	88	61	178	144	157	272	213	193	146	132	283	292	241	209	127	237	243	226	290	206	367	198	174	226	176	250	208	188	192	251	176	160	196	141	204	132	153	14	197	265	332	422	181	189	276	279	194	225	189
Ascc3	171	88	397	529	436	544	588	460	186	271	789	925	621	670	578	676	427	609	566	690	295	474	464	601	877	713	565.17	666	716	717	277	222	503	432	660	280	633	75	620	737	700	830	479	624	615.91	523	438	306	511
Ascl1	0	0	0	2	1	2	15	1	0	0	0	0	14	3	20	1	0	0	0	0	0	0	1	1	0	2	2	0	8	0	0	0	14	0	11	2	5	0	7	0	4	1	5	3	13	8	0	13	7
Ascl2	0	0	0	3	0	0	0	0	0	0	1	2	0	2	0	0	0	0	0	1	0	0	0	0	0	0	2	4	1	0	11	0	7	0	0	0	0	0	1	11	3	6	4	6	1	7	0	6	2
Ascl3	0	0	0	0	0	0	0	0	0	0	0	0	0	0	0	0	0	0	0	0	0	0	0	0	0	0	0	0	0	0	0	0	0	0	0	0	0	0	0	0	0	0	0	0	0	0	0	0	0
Ascl4	0	0	0	0	0	0	0	0	0	0	0	0	0	0	0	0	0	0	0	0	12	0	0	0	0	0	0	0	0	0	0	0	0	2	0	0	0	0	0	0	0	0	0	0	0	0	0	0	0
Ascl5	0	0	0	0	0	0	0	0	0	0	0	0	0	0	0	0	0	0	0	0	0	0	0	0	0	0	0	0	0	0	0	0	0	0	0	0	0	0	0	0	0	0	0	0	0	0	0	0	0
Asf1a	71	73	142	126	86	130	117	147	47	104	174	173	224	179	139	157	297	255	126	149	162	149	127	176	354	211	126.9	157	143	147	161	157	125	169	126	84	113	60.88	156	220	175	249	188	120	185	129	134	133	118
Asf1b	12	22	89	84	71	62	97	62	61	50	71	82.96	97	121	111	68	75	91	57	85	48	48	55	90	155	76	50	73	68	74	10	0	97	59	117	44	92	19	68	119	74	81	101	114	132	42	52	32	80
Asgr1	0	0	0	0	0	3	8	0	0	0	0	0	0	0	0	1	0	0	1	2	0	0	0	0	0	0	0	0	0	0	0	1	0	0	0	0	0	0	0	0	0	0	3	1	0	0	0	0	0
Asgr2	0	0	0	0	0	0	0	0	0	0	4	0	0	7	0	1	0	0	0	3	0	0	0	0	0	0	0	0	0	0	0	0	0	11	0	0	0	0	0	0	0	1	0	0	0	0	0	0	0
Ash1l	53	65.33	115	162	118	232	230	166	95	81	286.03	350	192	248.84	147	220.05	206.22	273	404	270.33	209	209	185	257	366	299	299	229	219	360	124.24	126	199	189	341.48	129	307	41	302	243	339	447.03	292	193.95	307.32	293.01	247.59	106.01	237.06
Ash2l	557.76	174.64	473.95	499.75	322.84	537.65	427.45	392.55	197.25	572.59	683.95	671	511.11	604.17	381.64	655.71	635.49	561.91	673.81	508.08	521.63	488.06	460.62	583.56	923.87	670.82	600.15	540.05	527.4	646.24	434.72	339.86	586.71	586.67	660.04	347.25	643.25	106.32	586.31	881.42	831.88	948.4	595.98	714.58	708.9	433.85	442.11	352.43	655.37
Asic1	0	0	19.46	22.12	19	7	30.01	26	22	64.3	18	40	24	39.01	24.3	34	34.03	57	45	23	15	30	25	30.01	39	28.01	9	10	53	27	19	13	30	13.02	23	16	69	15	31	13	49.71	72.03	54.02	51	55	27	37.61	8	42.05
Asic2	0	0	0	0	0	0	7	0	0	0	0	4	3	0	0	1	0	0	0	0	0	0	0	2	8	0	0	1	0	0	0	0	0	0	0	0	0	0	1	0	0	0	0	0	0	0	0	0	0
Asic3	0	0	0	0	0	0	0	0	0	0	0	0	0	0	0	0	0	0	0	0	0	0	0	0	0	0	0	0	0	0	0	0	0	0	0	0	0	0	0	0	0	0	0	0	0	0	0	0	0
Asic4	0	0	0	0	1	0	0	0	0	0	0	0	0	0	0	0	0	0	0	0	0	0	0	0	0	0	0	1	0	0	0	0	4	0	8	0	0	0	7	1	2	11	7	11	4	0	0	0	2
Asic5	0	0	0	0	0	0	0	0	0	0	0	0	0	0	0	0	0	0	0	0	0	0	0	0	0	0	0	0	0	0	0	0	0	0	0	0	0	0	0	0	0	0	0	0	0	0	0	0	0
Asl	267.08	67	336.76	244.57	170.77	216.01	190.98	147	82	175	242.05	254.68	180.94	219	176.9	215.9	376.13	214	189.9	170.46	243.67	132	214.19	186.62	404	232.02	208.73	191.52	203.81	212.15	206.68	125	236.73	312.98	233.74	149.9	111.96	62	196.95	285	300.65	330.96	206	195.6	284.02	212.81	167	234.89	175.82
Asmt	0	0	0	0	0	0	0	0	0	0	0	0	0	0	0	0	0	0	0	0	0	0	0	0	0	0	0	0	0	0	0	0	0	0	0	0	0	0	1	0	0	0	0	0	0	0	0	0	0
Asna1	290	121	191	260	162	188	231	175	149	198	264	344	232	328	292	285	295	188	248	282	224	245	302	267	462	364	337	342	282	255	253	170	263	262	253	136	231	17	219	264	309	407	228	322	367	196	164	156	274
Asns	1013	89	705	658	561	799	758	543	517	654	947	1160	934	1152	768	1079	982	1131	1136	1035	1078	1223	1007	956	1692	1372	1137	1188	1123	1279	820	677	1044	754	1222	695	985	19	993	1785.56	1446	1605	988	1293	1433	1203	779	880	1102
Asnsd1	496	62	613	409	359	604	514	353	445	365	748	756	632	688	518	516	687	539	504	569.01	324	463	436	438	971.9	531	513.06	369	521	502	526	219	421	345	525	306.99	390	68	417	678	591	638	525	488	555.13	560	396.05	467	420.05
Aspa	0	0	0	8	1	0	0	0	0	0	0	0	0	0	0	2	0	0	0	0	0	0	0	0	0	2	0	0	0	0	0	0	0	0	0	0	0	0	0	0	0	0	0	1	3	0	0	0	2
Aspdh	0	0	0	0	0	0	0	0	0	0	0	0	0	0	0	0	0	0	0	0	0	0	0	0	0	0	0	0	0	0	0	0	0	0	0	0	0	0	0	0	0	0	0	0	0	0	0	0	0
Aspg	22	0	11	26	34	43	6	35	29	18	7	41	29	66	0	39	53	43	42	22	25	23	24	30	32	22	0	13	7	24	0	9	16	26	10	23	12	0	14	37	16	17	8	13	18	0	11	5	24
Asph	57	90.35	244.23	352.43	277	471.78	474	414	297.91	295.79	597.81	746	480	562.14	505	502.04	438	576.36	654	478.83	423.36	439	395	465.83	962.19	618.86	555.96	424.65	590	604	342	415	548.48	375.98	460	339.89	621.74	151	501	833.59	666.02	981.96	549	549	605	583	564	424	534.51
Asphd1	0	0	0	0	0	0	0	0	0	0	0	0	0	0	0	0	0	0	0	0	0	0	0	0	0	0	0	0	0	0	0	0	0	0	0	0	0	0	2	0	0	0	0	0	0	0	0	0	0
Asphd2	25	0	20	19	6	9	24	8	7	20	18	19	0	16	45	21	27	0	16	10	47	20	15	10	34	11	7	6	1	18	0	0	8	2	1	2	0	18	8	7	17	7	9	12	13	0	0	15	11
Aspm	40	32	358	609	513	791	611	639	171	247	698	946	648	765	411	563	402	406	600	563	454	425	459.66	498	763	636	464	439	425	635	285	407	418	276	715	437	664	25	553	463	779	876	505	566	705	697	607	310	669
Aspn	0	0	0	0	0	0	0	0	0	0	0	0	0	0	0	0	0	0	0	0	0	0	0	0	0	0	0	0	0	0	0	0	0	0	1	0	0	0	0	0	0	0	0	0	0	0	0	0	0
Asprv1	0	0	0	1	0	0	0	0	0	0	0	0	0	0	0	0	0	0	0	0	0	0	0	0	0	4	4	0	0	0	0	0	0	0	0	0	0	0	3	0	3	0	0	0	6	0	0	0	0
Aspscr1	46	3	172	147.13	87	145	161	149	71	191	158	161	173	137	90.29	179	159	163	165	115	195	83	118	140	285	200	131	155.19	135	195	243	74	154	176	200	101	153	39	167.27	187	178	205	143	148	155	161	118	167	164
Asrgl1	232	12.64	173	163.12	103.1	219.12	130.25	160.97	130.29	66.8	227.07	183.45	261.01	227.06	75.76	181.14	174.02	102.04	146.72	153.2	165	142.1	125.01	159.01	298.58	169.16	135.04	155.1	144.11	158.12	90.13	26.61	162.98	125.38	149	79	171.14	3	135.1	211.01	251.01	282.07	93.47	94	197.17	196.14	116.18	151.41	104.2
Ass1	13	0	33	29	38	49	33	27	12	0	52	49	25	57	27	42	73	32	44	45	27	30	59	82	34	83	19	27	44	62	34	0	51	41	47	28	30	0	27	90	69	49	50	42	56	35	81	11	43
Aste1	185	0	22	32	38	32	86	22	3	60	53	71	67	40	37	57	3	56	79	24	146	55	20	42	141	65	60	75	60	71	62	15	79	31	29	47	90	2	32	51	62	84	79	74	66	107	56	8	72
Astl	0	0	0	0	0	0	0	0	0	0	0	0	0	0	0	0	0	0	0	0	0	0	0	0	0	0	0	0	0	0	0	0	0	0	0	0	0	0	0	0	0	0	0	0	0	0	0	0	0
Astn1	0	0	19	5	2	7	0	9	0	0	8	5	0	3	16	3	0	14	9	4	0	0	15	7	0	8	6	9	3	10	0	0	22	0	14	0	5	0	6	17	14	6	15.95	1	1	0	0	22	4
Astn2	0.28	0	9	1	6	11.02	0	18.59	0	0	8	12	4	0	0	2	5	0	4	9	8	10	2	3	15.23	10	4	0	0	4	4	14	16	20	23	3	6	0	6	0	14	0	8	6	8	2	1	0	14.02
Asun	1274	256	924	1162.34	923	1397.01	881	1047	721	881	1438	1576.1	1215	1427.31	956	1366	1830	1426.16	1369.1	1288	1066	1348	1161	1186.01	2043	1589.14	1617.27	1405.96	1306.98	1488	1041	767	1991	1098.01	1550	1198	1410.01	142	1194	1697	2280	2549	1359	1317.01	1834.01	1285	1419	1183	1292
Asxl1	235	109	473	797	701	815	799	788.99	396	687	1294	1354	1119.24	1302	880	1189.34	1003	1152.63	1477	1331	1064	1280	1032.99	1105	1714	1478	1389	1253	1047	1418	593	568	1172.95	691	1521	853	1420	53	1090.22	1171.36	1482.99	1875	987	1069	1437	975	802	674	1144
Asxl2	39.48	61.63	209.47	245.93	186.21	243.21	286.47	216.67	193.56	190.47	304.45	339.11	226.41	268.51	252.5	229.14	131.53	233.91	245.71	257.32	227.58	211.29	223.46	206.65	490.01	299.8	306.54	264.22	242.31	228.14	60.65	202.46	210.23	238.31	248.41	151.66	241.15	27.28	215.75	326.75	322.7	509.47	221.82	271.02	228.94	284.84	149.94	137.37	257.74
Asxl3	0	0	5	11	17	8	7	14	23	1	6	36	9	13	8	12	23	4	28	16	0	19	10	23	50	24	25	17	0	9	45	42.99	18	5	30	8	13	0	19	20	44	39	27	0	35	22	13	15	33
Asz1	0	0	0	0	0	0	0	1	0	0	0	0	0	0	0	0	0	0	0	0	0	0	0	0	0	0	0	0	0	0	0	0	0	0	0	0	0	0	0	0	0	0	0	0	0	0	0	0	0
Atad1	1724.01	377	1004	1216	985.5	1581	1751	1259	1112	1555	2582	2133	1781	1733	1540	1673.12	1631.99	2191.3	2035	1685	1898	1485	1349	1385	3233	1800.02	2195	1405	1370	1780	1498	1237	1628.35	1630.99	1616	1015	2032	293	1192	2575	1916	3192.01	1623	1788	1513	1764	1511	1013	1345
Atad2	328.19	101.95	455.7	621.89	603.59	903.84	816.89	788.22	502.11	473.03	918.8	1297.4	735.34	1116.39	852.88	925.17	465.36	1063.81	1162.72	1042.54	821.85	952.93	1008.09	1111.66	1819.34	1321.51	1310.55	1390.71	1123.59	1607.79	584.62	778.98	1282.55	910.57	1524.45	963.24	1272.07	91.32	1131.04	1349.04	1803.5	2098.32	1371.37	1237.03	1529.14	1497.98	1180.53	717.64	1211.09
Atad2b	152	35.8	117.58	232.08	244.76	388.35	522.12	416	170.02	63	411.15	571.1	398.6	466.02	388	324.3	142	410	490.48	446.97	274	249.02	315	308.59	429.09	510.46	372.05	437.55	391.96	434.1	98	280.99	539.97	283	466.89	265.87	459.37	74	425.58	323.55	635.5	862	513.16	475.47	569.92	437.45	386.93	159.55	415.71
Atad3a	443	28	404	598	508	676	446	560	407	412	748	825.01	512	716	486	665	640	564	569	658.57	560	632	616	698	914	733	545	634	603	749	674	239	705	518	589	391	558	66	568	734	842.01	1071.82	544.56	623	751	544	509	535	586
Atad5	0	2	124	235	224	271	293.02	238	92	146	362	438	268	351.01	369	280.84	205	263	393	324	109	257	254	295	648	430	367	367	296	432.96	296	256	254	256	343	222	297	89	348	376	467.02	545	347	331	423	401.98	233	160	331
Atat1	24	0	17	36	40	26	27	38	31	11	49	41	73	22	53	41	26	32	28	42	20	29	27	22	124	29	7	33	47	20	34	1	51	17	24	27	6	0	48	25	26	26	29	32	45	20	5	20	29
Atcay	51	0	12	7	11	11	0	3	19	5	30	9	0	3	0	12	0	3	5	6	0	0	5	2	0	23	1	8	0	2	0	0	2	14	7	0	14	14	2	4	10	20	5	5	11	11	0	2	7
Ate1	235	138	246.01	281.18	233	387	322	266	180	185	548	469	477.9	451.02	315.04	377	277	318	451	393.15	157	401	268	285.05	605.44	373	282	381.26	289	387.6	198	150	289	166	306	191	264	5	312	346.15	438	466	306	365	478	396	284	240	395
Atf1	741	101.92	465.72	653.82	527.32	619.85	888.58	527.67	365.69	598.87	957.25	847.87	812.42	741.04	762.99	703.35	676.89	1285.23	874.11	771.91	925	792.31	612.92	641.5	1761.61	881.33	1134.32	650.07	883.45	873.12	470.33	467.45	866.13	790.5	1036.35	594.12	1453.78	128.45	628.67	1690.25	1076.09	1895.24	1159.8	1149.87	799.21	1187.98	1027.65	471.02	740.46
Atf2	423.22	111	232.11	360.26	312.38	416.15	353.68	350.19	349.87	297.15	505.34	609.99	424.13	446.3	381.2	430.26	321.9	514.69	592.08	448.17	361.13	387.68	356.86	387.06	950.47	587.25	479.97	395.73	447.17	564.96	308.09	255.76	376.72	585.51	467.61	248.98	536.07	88.03	457.9	641.41	599.28	746.18	466.12	583.7	438.82	441.82	418.8	280.05	365.54
Atf3	16	22	60	14	29	47	53	34	30	30	73	49	59	58.73	4	91	43	76	75	42	50	49	52	52	44	54	39	60	36	25	22	0	15	45	54	25	36	0	43	31	31	39	19	26	45	1	19	24	26
Atf4	711	260	850	1088	758	1222	977	871	856	1291	1670	1865.99	1032.02	1955	1083	1762	1960	1368.03	1434	1772	1425	1564	1298	1725.93	2387.31	2116	1231	1379	1299	1485	1093	737	1268	1436	1397	787	1273	412	1409.44	1836	1681.01	2137	1215	1386	1606	897	885.48	959	1127
Atf5	87	32	87	32	50	71	49	41	61	124	74	77	97	102	21	88	205	136	109	110	71	174	93	97	156	170	118	167	128	120	312	70	268	101	226	177	372	42	132	301	214	286	195	122	198	173	228	245	103
Atf6	56	42	139	161	111	150	168.98	155	134	213	260	272	304	228.19	190	199	137	211	206	216	173	164	158	155	313	221	212	165	108.9	227	99	53	106	116	140	98	155	4	113	297	137	178	98	164	165	208	78	72	119
Atf6b	3	137	166	163	143	180	193	133	47	200	220	255	112	167	212	160	259	179.01	185	190	150	138	119	175	332	156	146	156	112	170	136	102	134	187	156	63	176	44	190	238	226	249	141	211	158	205	157	104	175
Atf7ip	126	88	113	247	274	374	372	278	159	203	364	490	380	364.95	227	366.99	228	350	390	375	246	377	323	311	425	381	287.29	239.02	259	413	57	23	272	299.01	304	180	302	67	213	229	365	485.33	317	228	358	238	222	112	242
Atf7ip2	0	1	5	32	24	24	47	27	10	77	58	52	45	61	6	44	29	110	36	60	27	74	55	36	75	47	52	56	48	60	24	11	16	34	52	22	36	4	37	43	62	69	40	25	71	21	17	28	44
Atg10	91	0	21.32	42.53	11.6	37	25.46	30.14	26	9	52	55.01	27	49.79	21	24.76	14	36	32	31	47	26.01	15	20	70	21.23	22.08	25	38	47	18	17	20	10.16	47.06	14.06	14.39	8.03	26.24	18.41	33.62	22.02	31.57	6	34	2.01	17	11	15
Atg12	190	19	163	195	134	178	206	183	287	128	318	301	245	255	251	286	242	270	327	344	196	286	246.59	215	617	360	390.06	235	240	264	316	82	320	294	293	160	393	53	212	508	327	551	239	411	317	372	300	211	200.3
Atg13	74	0	57	94	83	110	144	96	132	75	123	129	128	164	141	150	64	105	127	98	157	175	105	95	193	169	124	107	167	215	76	62	90	79	115	55	135	0	104	90	132	241	130	118	134	127	78	137	108
Atg14	90	27	52	69	55	69	113	48	42	35	243	158	73	150	134	161	104	99	121	156	79	101	95	115	222	231	122	161.99	104	110	91	90	206	148	147	85	107	23	115	185	173	232	150	105.35	163	132.96	107	62	114
Atg16l1	371	89	231	287	228	295	368	237	66	228	340	331	241	371	277	349.81	244	281	367	268.88	245	383	375.96	423	540	530	389	342	373.95	534.6	301	76	416	314	380	309	340	53	383	585	463	472.02	358	393	479	303	309	264	298
Atg16l2	0	0	38	32	28	20	49	18	15	16	34	5	14	45	12	29	56	19	25	19	0	6	11	30	61	14	33	20	6	27	12	0	25	17	19	8	11	0	14	56	22	57	37	35	36	27	42	3	24
Atg2a	32	26	50	86	81	85	79	62	14	31	85	151	81	68	36	92	26	122	101	101	118	99	53	71	149	109	89	116	116	138	33	113	58	110	75	51	88	7	142	116	137	132	67	92	125	71	79	45	138
Atg2b	38.07	76.12	187.21	353.79	228.1	324.18	384.2	343.37	407	302.4	459.06	408.05	279	270.13	177.08	347.16	298.13	287.05	309	283	193.01	232	205.03	333.02	572.13	345.09	384	268	295.4	398.12	125.1	146	277.12	274.08	342.13	160	196.29	82	256	389.07	354.79	625.14	320.92	216	338	234	273.14	139	277
Atg3	938.16	142	560	518	391	624	514	561	278	538	569.1	822	465	750.98	485	674.81	815	599	676	474	400	554.22	521	577	653	764	580	620.66	522	732	672	379	929	500	797	595	896	42	554	827	994	1125	601	545	735	672	622	411	542
Atg4a	73	0	61	48	31	49	39	46	17	36	48	95	55	27	38	49	19	15	44	67	64	42	36	67	28	51	54	17	49	50	43	13	37	63	29	16	43	14	60	59	52	115	47	68	49	48	46	34	54
Atg4b	87	2	196	151	104	181	155	155	29	70	223	161	135	273	198	229	134	185	160	181	82	159	128	171	260	213.91	164	153	145	158	100	119	179	99	95.87	88	110	62	153	250	164	284	108	210	247	119	88	79	170
Atg4c	83	17	29.33	84	58	102	105	108	81	64	111	122.4	62	81	75	80	13	115.86	62.27	60	32.01	55.93	59	41	113	55	69	39	25	79	41	38	80	44	76.37	22	99	3	80	103.33	76	106.98	76	50	100	98	65	57	55
Atg4d	336	10	160	116	64	132	101	100	33	117	168	171	64	146	56	137	114	165	62	109	53	127	156	113	188	152	116	106	150	132	176	25	153.61	148	121	71	120	53	97	211.92	238	281	141	198	179.7	132	72	106	101
Atg5	628.99	78	212	245	193	312	380.11	242	216	216	357	334	390	333	400	361	302	322	268	328	293.58	307	246	308	429	436.98	337	378	308	412	374.49	169	342	210.42	292	207	312	23	307	336	349	666.75	389.99	346	351	318	289	226	324
Atg7	10	1	39	37	22	71	53	28	16	28	55	58	16	53	57	55	34	30	46	43	9	34	35	43	93	57	47	39	20	40	43	0	15	37	38	32	15	0	40	64	44	84	45	32	38	13	36	23	47
Atg9a	0	1	11	71	37	71	30	48	7	9	46	71	36	35	8	51	27	48	45	42	30	58	64	62	106	55	13	67	42	65	28	46	52	36	72	13	48	16	60	85	80	111	53	35	68	12	46	28	59
Atg9b	2	0	11	38	6	21	30	18	12	55	22	10	8	22	33	11	24	5	4	11	1	33	17	10	42	7	5	10	4	24	3	0	4	2	19	11	20	7	12	22	17	28	9	12	22	6	29	13	13
Athl1	0	0	49	32	32	40	19	27	0	5	24	39.99	24	59	9	25	20	12	19	34	11	18	25	25	54	38	44	40.56	26	64	30	0	34	32	32	14	30	2	30	24	60	58	15	30	50	46	26	16	22
Atic	1516.27	270	1446	1482	1318	1622	1376	1501	869	1318.81	1928	2074	1564	2093	1369	1851	2235	1866	1898	1947.92	1217	1731	1471	1938.99	2745	2492	1752	1848	1585	2137	1629	1056	1953	1495	2174	1247	1793	231	1810	2426	2812	3270	1671	1772	2506	2128	1655	1461	1868
Atl1	0	0	8	10	10	9	13	15	25	30	24	18	18	10	12	11	0	14	20	14	0	0	6	9	21	5	8	4	3	20	11	0	22	1	0	2	0	0	11	20	5	13	11	15	14	7	7	0	10
Atl2	1702.01	82.97	620.76	971.78	687.2	995.47	1141.47	811.22	558.12	628.4	1357.91	1452.56	854.51	1255.79	1012.71	1011.68	757.48	940.98	957.26	980.99	760.86	754.07	890.37	868.43	1348.18	1043.29	922.68	947	806.99	900.9	264.4	503.28	879.67	731.46	907.91	572.26	811.83	37.11	646.31	873.95	861.79	1226.58	683.51	819.37	862.1	789.63	588.28	388.57	622.31
Atl3	289	87	170	242	210.98	366	403	279	179	186.53	519	470.97	296	283	376	310	137	423	423	328.11	262	255	251.89	211	620.2	338	479	348.92	230	350	69	380	236	445	373	227	385	140	347.72	650	487	856	570	589	468	641.94	375	232	455
Atm	34	25.06	216	460.01	448.04	616	439.02	460	97	237.98	622	872	548	526.01	350	487	290	636.05	618.02	691	262.01	516.03	549.25	586.04	629.04	791.02	670	639.01	524	759	129	392	593.02	469.54	849.02	423.01	615.01	69	701.35	546	917.01	1053.06	728.93	718.02	955.23	737.64	546.02	469	756
Atmin	14	1	44	104	67	58	139	86	47	112	171	139	99	131	69	106	82	88	117	82	47	74	78	96	119	156	102	100	93	102	119	30	55	96	90	71	90.69	2	90	107	133	150	124	107	147	42	102	84	88
Atn1	0	20	94	110	124	112	117	105	35	62	152	142	120	178	69	134	106	98	132	94.14	68	91	82	110	333	131	96	85	111	132	66	98	108	160	93	68	79	30	195	209	205	204	122	157	155	135	102	78	117
Atoh1	0	0	0	0	0	0	0	0	0	0	0	0	0	3	0	0	0	0	0	0	0	0	0	0	0	2	0	0	0	0	0	0	0	0	5	0	0	0	0	0	0	6	1	0	4	0	0	7	0
Atoh7	0	0	0	0	0	0	0	0	0	0	0	0	0	0	0	0	0	0	0	0	0	0	0	0	0	0	0	0	0	0	0	0	0	0	0	0	0	0	0	0	0	0	0	0	0	0	0	0	0
Atoh8	0	0	3	0	0	0	0	0	0	0	1	0	0	3	0	2	19	0	3	5	0	0	3	4	0	12	6	11	11	5	21	1	2	11	15	8	24	0	17	18	5	0	14	24	12	36	0	10	4
Atox1	49	4	79	92	39	38	44	37	17	24	45	65	18	68	27	74	66	5	48	56	28	32	49	70	140	93	25	58	43	63	120	0	29	46	75	24	8	0	48	83	52	91	53	51	57	38	40	74	29
Atp10a	3	19	71	78	97	117	149	90	91	148	92	166	66	84	62	111	96	154	152	152	91	128	105	78	111	114	93	64	48	107	123	48	105	44	67	52	29	2	49.07	106	107	152	94	79	87	41	48	56	59
Atp10b	0	0	0	0	0	0	0	0	0	0	0	1.6	0	0	0	0	0	0	0	0	0	0	1	0	0	0	0	0	0	0	0	0	0	0	0	0	0	0	0	6.54	0	0	0.54	0	0	0	0	0.97	0
Atp11a	1	32	28	74	82	94	93	64.97	31	16	151	118	71	103	75	110	104	127	124	120	237	109	100	99	137	143	147	109	135	131	40	153	170	144	153	99	247	8	151	237	247	391	161	247	204	199	157	126	238
Atp11b	369	13	261	407	336	566	595	359	379	397	658	719	541	594	591	412	449	580	740	499	281	330	353.99	412	790	551	610	405	424	585.57	242	278	419	353	563	298	551	81	395	750	582	974	547	649	536	510	464	206	468
Atp11c	127	14	124	177	160	277	324	178	96	114	302	307	209.7	233	278	216	179	273	352	301	299	226	227	257	490	311	411	302	309	372	160	268	209	254	306	188	425	63	294	385	283.93	454	316	470	312	274	185	110	289
Atp12a	0	0	0	0	0	0	0	0	0	0	0	0	0	0	0	0	0	0	0	0	0	0	0	0	0	1	0	0	0	0	0	0	0	0	0	0	0	0	0	0	0	0	0	0	0	0	0	0	0
Atp13a1	210	55	201	297	216	270	349	252	231	333	398	377	352	382	257	317	304	300	249	316	411	290	246	316.53	560	390	319	246	298	335	188	163	225	246	404	203	357	78	275	451	330	459	238	350	387	188	239	253	301
Atp13a2	0	1	34	107	87	126	88	80	33	129	137	170	73	100	122	119	100	61	116	87	106	97	92	85	170	140	99	94	83	138	81	72	80	72	96	42	25	31	115	199	75	210	74	104	129	74	79	75	89
Atp13a3	756	157.01	603.91	1180.07	985	1617.55	1911.21	1103.01	734	763	2287.11	2291.51	1378.04	1678	1637	1388	926.86	1746.47	1887.48	1561	1340.03	966.01	1100	1208.14	2299.74	1719	1952	1476.65	1313	1855.87	636.98	603	1420.01	1227.01	1594.45	905.54	1616	118	1342	1611	1566.53	2559.62	1632.69	1662.48	1730.56	1578.91	1086.99	675	1339.61
Atp13a4	0	0	0	0	0	0	0	0	0	0	0	0	0	0	0	0	0	0	0	0	0	0	0	0	0	0	0	0	0	0	0	0	0	0	0	0	0	0	0	0	0	0	0	0	0	0	0	0	0
Atp13a5	0	0	0	0	0	0	0	0	0	0	4	0	0	0	0	0	0	0	0	0	0	0	0	0	0	0	0	0	0	0	0	0	0	0	0	0	0	0	0	0	0	0	0	0	0	0	0	0	0
Atp1a1	1275	356	1823	2218	1833.68	2272	2199	1994	1271	1936	3372	3474	2088	2968.01	2376	2728	2345	2631	2744	2943	2320	2734	2488	2681.91	4826	3355	2671	2751.98	2636	3338.04	2248	1679	2484	2459	3103	1726.66	2665	471.03	2764	3707	3866	4837	2782	2772.01	3613	2519	2057	1940	2889.03
Atp1a2	93.12	60.73	29.94	42.56	13.01	21.04	33.02	55.58	19.04	14.11	42.6	56.07	12.17	64.07	39.02	19.52	8.01	62.17	38.04	31.12	24.51	27.21	5	36.42	32.02	30	26.21	41.01	23.11	23.52	48.27	0	36.42	26.35	51.04	17	0	0	30.86	63.08	54.29	22.36	39.91	48.01	47.14	51.82	60.03	78.72	44.43
Atp1a3	0	0	0	11	14	1	15	20	29	0	1	10	24	24	4	23	0	27	9	12	15	21	12	5	51	5	18	3	12	20	0	22	14	4	24	2	0	1	12	24	23	17	0	9	16	12	18	8	20
Atp1a4	0	0	0	0	0	0	0	0	0	0	8	0	0	0	0	1	0	11	0	0	0	0	0	0	4	0	0	0	0	0	0	0	0	0	0	1	0	0	0	0	0	0	0	3	0	0	0	0	0
Atp1b1	275	28	103	94	78	130	164	109	25	102.01	275	195	201	190	119	139	147	182	156	116	128	144	122	129	311	177	209	138	130	176	70	170	144	109	190	117	195	29	139	232	179	282.2	148	184	186	256	201.09	97	160
Atp1b2	39	13	8	20	9	56	53	16	21	23	31	35	0	37	15	19	23	30	36	14	40	14	15	29	32	32	35	24	9	11	11	42	44	22	14	11	27	16	29	14	44	72	26	15	43	15	24	6	43
Atp1b3	2330	507	1389	1218	1042	1640	1480.02	1236	1032	1299.18	1771	1927	1578	1566	1434	1868	2075	1475	1717	1749.32	1593	1642.53	1388	1798	3015	1906	1857	1724.03	1736	1765	1698	982.86	1734	1143.51	1898	1050	1595	131	1565	2359	2026	2884	1654	1679	1919	1664	1510	1341	1557
Atp1b4	0	0	0	0	0	0	0	0	0	0	0	0	0	0	0	0	0	0	0	0	0	0	0	0	0	0	0	0	0	0	0	0	0	7	0	0	0	0	0	0	0	0	0	0	0	0	0	0	0
Atp2a1	0	0	0	0	0	2	0	0	0	0	0	7	0	7	0	2	0	0	0	0	0	0	0	0	0	7.01	0	0	0	0	0	0	0	0	0	0	0	28	0	0	0	0	10	0	0	0	0	3	0
Atp2a2	1517	404	1515	2153.99	1790	2479	2611	2057.91	1035	1743.03	3212	3806.99	2753	3371.98	2259.71	2790.15	2224	3280.98	3198	3003.98	2623.54	2796.94	2507.16	2712	4317	3791.98	3190.9	2873.97	2853	3339.99	1543	1647.98	2741.98	2302.55	3535	1927	3205	312	2853	3567.99	3603.15	5254.02	2956.88	3045	3487	3013.98	2292.99	1450	2599.58
Atp2a3	30	0	18	18.07	17	32	28	27.03	0	0	14	25	2	26.01	22.01	19.01	15	17.02	8	21.02	14.01	58.06	30.02	24	72	21.02	13.01	21.01	19	25.01	0	0	12	43	13	10	11	11	16	28.01	34.74	24.02	9	16	18	29.01	13.01	8	16.01
Atp2b1	631	800.18	1176	1259	1137	1362	1597	1353	1061.93	1229	1959	2281.97	1676	1777.86	1531	1537	1841	1843	1968	1716	1121	1693	1283	1594	2795	2088.98	2243	1915	1651	2285	1205	992	2087.99	1645.07	2710	1365	2309	456.6	1899	3730	2699	3902	2009.01	2017.89	2453	2427.92	1977	1212	2036
Atp2b2	0	0	0	1	0	0	0	0	0	0	0	0	0	0	0.8	0	0	0.9	0	0	0	0	7	1	0.03	0	0	1	0	4	0	0	0	0	0	0	0	0	0	2.02	0	0	0	0	0	0	0	0	0
Atp2b3	0	0	0	0	0	0	0	0	0	0	0	0	0	0	0	0	0	0	0	0	0	0	0	0	0	0	0	0	0	0	0	0	0	0	0	0	0	0	0	0	0	0	0	0	0	0	0	1	0
Atp2b4	82	78.84	32	46	43	46	87	58	1	36	113	90	22	92	23	51	2	59	62	41	25	51	46	44	51	32	54	59	49	60	26	11	48	62	46	17	61	10	57	118	61	77	53	82	71	51.3	80	53	47
Atp2c1	271	75	321	420	361	522.22	551	451	277	429	585.03	745	346	496	330	469	425	611	526	516	356	498.33	419	465	762	494	452	514	376	452	236	263	415	510	434	327	502	74.99	417	769	607	898	674	557	626.46	611.38	428	360	471
Atp2c2	17	0	0	2	0	0	0	1	0	0	0	0	0	5	0	4	0	0	5	4	0	0	0	0	0	2	0	0	0	0	0	0	0	0	0	0	0	0	0	0	2	0	0	0	2	0	0	0	0
Atp4a	0	0	3	8	1	5	7	0	0	0	0	2	0	9	0	4	0	0	0	8	0	0	11	3	11	14	13	0	0	0	44	0	0	1	0	2	12	0	2	0	4	0	0	2	0	0	0	0	1
Atp4b	0	0	0	0	0	0	0	0	0	0	0	0	0	0	0	0	0	0	0	0	0	0	0	0	0	0	0	0	0	0	0	0	0	0	0	0	0	0	0	0	0	0	0	0	0	0	0	0	0
Atp5a1	12028	1085	5046	5396	4013	6291.32	5815	4958	3391	4906	7588	8025.86	5798	7449.22	5072	7183.26	6746	5676.89	6639.01	6823.04	4820	6225	5860.04	6364	10287	9155.07	6286.99	6765.98	5870	7427	4963	3813	6710	8210	7152	4561	6279	3742	5998	9337.72	9651	11382	6267.29	6500	8288	6996.93	5985.87	5798	6959
Atp5b	22956	1476	9288.11	10968	7630	11566	10548	10081	6871	8515	12309	13921.3	9606.89	13825.1	9543.09	13185.8	13459	9710.99	11262.1	12679.4	8875	11946	10895.9	13108.2	16148	16065.7	10897.8	12330.7	11240.8	13156.6	11005	6915	13360	10924	12376	8478	11990	2240.34	12097	14039	16723.8	18496	11104	10747.9	15536.1	11556	9468	8350	8948.02
Atp5c1	3392	201	1164	1312	892	1557.97	1177	1195	807	1015	1583	1633	1352	1676	1097	1569.3	1536	1395	1323	1459	1267	1371	1293	1503	2340	1402	1272	1289	1273	1860	1537	894	1579	571	1329	965	1216	89	1237	1599	1580	1906	1446	1144	1777	1346	1132.99	852	1238
Atp5d	229	161	193	184	199	248	216	167	220	208	247	334	226	264	124	317	275	124	154	237	147	243	175	260	249	259	132	244	180	178	263	68	113	166	70	69	247	29	254	160	170	158	239	137	238	77	53	151	120
Atp5e	354	266	224	251	126	125	89	91	87	271	129	132	113	197	78	138	348	33	105	173	125	150	79	185	95	225	103	90	71	98	201	60	155	440	121	62	112	285	158	173	169	128	147	161	178	80	68	181	110
Atp5f1	2226	471	1204	1216	745	1250	1288	1053	1169	1087	1345.98	1279	1008	1370	1018	1168	1377	1052	1069	1110	977	1489	1023	1136	1725	1419	1044	1140	1338	1196	1141	532	1273	895	1313	824	974	215	1046.24	1528	1402	1677	1296	1140	1529	985	1142	914	1096
Atp5g1	72.25	118.11	139.54	121.44	47.81	76.35	96.25	65.2	76.12	116.91	71.08	94.57	71.42	97.46	88.2	120.03	97.84	71.82	93.38	79.52	54.33	60.61	61.55	83.41	281.43	118.53	73.07	71.81	87.34	101.14	135.96	47.1	45.3	128.88	61.76	46.14	70.67	21.14	132.86	159.29	78.05	168.91	105.05	92.1	125.33	99.03	108.98	108.78	87.65
Atp5g2	236	12	144	103	78	97	96	90	90	169	128	103	74	80	49	131	158	86	48	70	34	70	49	92	137	135.87	67	66	77	59	64	49	48	42	18	31	70	1	79	90	59	48	74	50	118	20	29.97	115	48
Atp5g3	2359.95	343	792.41	742.23	615.97	802.29	1062	707.23	940.95	985	1256.48	1085.53	898.01	986.51	701.64	976.39	1339.98	866.91	757.37	961.86	795	967.94	768.98	907.52	1570.99	1020.05	931.15	895.41	883.32	709.7	1038.74	715.04	967.16	799.18	913.36	568.37	1105.09	197.41	758.79	1582.12	1058.05	1385.77	1048.61	947.31	1041.96	952.75	830.11	823.95	816.6
Atp5h	4385	558	2362	1842	1203	1791.32	1553	1767	1288	1968.92	1660	2154.01	1423	2176.93	1267	1948.53	2675	1137.08	1224	1752	1272	1565	1497	1864.09	2540.23	1998	1451.25	1747	1723.01	1753	2178	1237.03	1617.95	1039.02	1786	1221	1906	188.04	1899	2279	1946.2	2233.12	1840	1538	2129.25	1140.05	1272.01	1510	1280
Atp5j	1198.28	74	883.85	753.38	560.61	731	558.45	739.36	336	559.72	641.39	979.4	642.9	907.18	598.93	680.44	1902.83	440	480.78	684.73	324.99	619.75	527.38	799.67	801.53	870.79	571.3	805.28	647.24	662.6	953	561	785.77	392.06	667.01	446.56	682.32	56	724.74	871.37	998.71	902.77	555.91	630.89	876.96	483.99	467.15	987.63	460.4
Atp5j2	313	150	371	440	201.01	328	227	280	245	346	241	385	256	460	288	353	468	180	155	356	263	315	267	356	376	449	235	340	300	304	348	154	295	350.06	251	165	325	56	285	392	404	447	341	258	351	186	163	243	251
Atp5k	25	2	44	44	19	53	14	27	35	18	35	44	13	54	12	23	101	14	16	31	23	27	23	64	29	37	19	50	38	17	13	30	18	26	28	13	11	36	28	9	39	35	40	23	45	11	4	14	26
Atp5l	494	63	263	282	158	242	284	229	99.04	324	179	246	153	325	194	282	419	201	134	203	143	197	177	282	216	303	125	240	197	186	291	226	226	176	137	90	153	35	248	221	194	226	255	193	174	130	56	217	194
Atp5o	1225	329	615	609	432	572	490	543	425	587	655	789	687	701	484	612	804	544	501	713	649	555	461	606	846	631	517	627	521	747	837	354	667	325.98	804	412	668	37	616	820	802	898	662	594	819	711	410	441	604
Atp5s	86	28	33	32	24	21	34	25.47	76	32	51	24	18	20	77	25	63	29	14	25	13	21	18.34	16	45	33	43	47.92	20	30	8	2	30	0	14.62	7	29	3	19	50	16	16	19	11	16	19	19	5	17
Atp5sl	1	12	64	63	39	110	24	81	76	103	83	79	47	92	21	73	64	46	73	105	25	50	39	63	30	55	58	39	37	34	11	0	31	48	43	47	44	0	47	103	84	104	51	33	79	47	22	32	61
Atp6ap1	172	144	270.01	257	122	220	270	201	347	259	301	267	213	217	218	296	404	287	222	237	331	195	221	241	490	255.1	274	206.33	195	334	180	165	197	230	287	158	220	150	194	428	227	503	215	307	218	222	189	262	257
Atp6ap1l	0	0	0	0	0	0	0	0	0	0	0	0	0	0	0	0	0	0	0	0	0	0	0	0	0	0	0	0	0	0	0	0	0	0	0	0	0	0	0	0	0	0	0	0	0	0	0	0	0
Atp6ap2	1007	119	444	431	305	462	612	325	577	629	631	644	383	531	526	552	504	560	436	435	387	401	406	410	884	544	493	462	497	545	377	385	336	282	524	331	659	11	422	929	537	889	504	571	586	494	327	435	422
Atp6v0a1	129	1	137	114	104	131	160	124	119	74	198	197	103	211	76	166	82	163	150	118	84	129	76	111	195	139.12	82	93	127	138	34	40	95	151	92	47	98	10	98	114	133	136	123	124	164	93	54	39	105
Atp6v0a2	111	0	75	138	81	150	108	116	51	63	149	174	142	156	147	174	110.01	117	149	202	108	156	115	167	273	270	196	207	169	228	113	193.99	194	188	208	151	141	63	208	148	332.91	333	223	217	286	198	195	88	220
Atp6v0a4	0	0	2	13	1.13	2.07	15	1	0	0	7	6.6	0	4	0	3	4	16.17	8	3	46	10	0	6.22	23	5.64	16.65	7.72	7	1	0	0	0	0	0	1.12	11	0	0	12	1	0	0	0	9.19	3	17	0	5.96
Atp6v0b	560.29	29	266	278	160	214	298	182	224	276	253	265	117	294	238	278	359	209	199	202	126	309	149	243	382	282	227	261	240	227	177	164	220	178	188	128.11	141	47	194.99	225	210.26	324	254	246	221	154	166	176	224
Atp6v0c	329	173	381	369	303	387	352	272	222	482	532	558	424	457	387	490	397	531	389	482	363	449	350.03	289	882	537	403	383	363	396	381	113	284	294	443	187	422	13	375	540	416	675	425	436	468	386	281	372	476
Atp6v0d1	237	57	170	184	111	152	228	153	212	222	272	228	317	227	144	216	128	291	145	172	142	186	114	185	398	217	222	184	142	219	190	96	187	114	197	90	156	11	147	309	256.29	273	219	201	221	177	183	178	181
Atp6v0d2	0	0	0	2.01	1.01	0.89	0	1	0.96	0	8.01	1	0	2.05	0	2.03	1.37	0	0	0	0	0	2	1	0	0	0	0	10.4	0	0	0	0	0	0	0	0.88	0	6	0.74	2.12	0	0	0	0	0	0	0	1
Atp6v0e	1190	190	506	366	202	408	545	346	397	321	561	491	583	463	605	413.96	386	732	578	419	644	510	276	347	801	367	693	438	443	548	460	206	541	284	561	325	713	30	252	799	531	1070	649	670	407	584	416	275	341
Atp6v0e2	60	0	37	23	25	41	42	15	75	12	56	24	0	36	10	29	42	30	20	23	68	15	16	21	20	47	17	21	19	20	12	1	28	26	6	12	49	0	19	59	21	35	30	32	34	23	19	33	13
Atp6v1a	754	142.99	668	702	646.99	987.83	1038.4	741	449	515	1133	1378.87	753	1217.78	941	1068.09	836	1172	951.96	930	620	783	718	960.01	1577.02	1049	1023.05	1051.55	872	1153.09	609	286	838	619	1235.72	596	943	59	794	1311	1088.98	1480.83	757	1081	1142	631.55	623	595	972
Atp6v1b1	0	0	0	0	0	0	0	0	0	0	0	0	0	0	0	0	0	0	0	0	0	0	0	0	0	0	0	0	0	0	0	0	0	0	0	0	0	0	0	0	0	0	0	0	0	0	0	0	0
Atp6v1b2	1077	75	455	525	455	629.05	676	420	333	534	800.76	934	590	783	790	886	585	861	815.49	822	790	767	658	747	1098.15	1012	694	765	760	799	504	392	654	772	761	434	741	146	713	1006	875	1124.06	806	727	926	664	421	694	738
Atp6v1c1	561	148.31	489	555	463	703	661	425	559	601	923	755	604	675	548	724	552	691	668	755	621	521	565	549	999.08	663	567.93	579	501	510	463	423	571	303	614	392	517	4	468	895.3	683.03	1060	642	611	643	584	519	462	497
Atp6v1c2	0	0	0	0	0	0	0	0	0	0	0	0	11	0	0	0	0	0	0	0	0	0	0	0	0	0	0	0	0	0	0	0	6	0	0	0	0	0	1	0	0	0	0	0	0	0	0	0	0
Atp6v1d	870	50	343	365	283	398	402	310	159	281	500	494	469	438	247	403	398	390	438	374	202	313	366	380	622	553	341	435	370	501	221	287	420	354	469	257	310.02	20	359	566	574	666	371	389	561	487	415	347	449
Atp6v1e1	296	36	293	246	120	315	259	160	168	245	269	314	145	412	174	284	331	109	209	238	370	246	252	228	400	377	191	227	224	282	128	87	218	263	232	168	227	103	258	271	407	314	195	179	341	197	212	170	232
Atp6v1e2	0	0	0	0	0	0	0	0	0	0	0	0	0	0	0	0	0	0	0	0	0	0	0	0	0	0	0	0	0	0	0	0	0	0	0	0	0	0	0	0	0	0	0	0	0	0	0	0	0
Atp6v1f	273	99	226	220	145	174	139	128	118	60	300	209.18	173	230	70	179	130	167	110	123	76	175	163	162	221	147	164	144	205	134	161.51	122	166	122	128	103	99	9	148	151	193	247	151	188	231	98	71	78	154
Atp6v1g1	1223	251	907	853.42	659	900	716	700.01	501.96	653.69	1013	1058.32	855	1011.25	676	877.99	1126	780.2	812	868.99	887	713	734	874	1444.98	987.89	910	878	729	975.8	921	547.4	995	948	1013.01	559	667.7	181	781.01	1194.02	1180	1557.02	776.97	771	990	824.72	520.19	514	728
Atp6v1g2	0	0	7	5	0	6	7	5	0	0	0	2	0	12	2	1	6	0	0	0	0	3	0	5	0	11	7	3	1	2	15	0	7	2	3	0	0	0	1	12	0	20	1	8	5	5	10	3	3
Atp6v1g3	0	0	0	0	0	0	0	0	0	0	0	0	0	0	0	0	0	0	0	0	0	0	0	0	0	0	0	0	0	0	0	0	0	0	0	0	0	0	0	0.73	0	0	0	0	0	0	0	0	0
Atp6v1h	395	58	251	209	196	287	349	196	232	209	378	324	168	318	246	347	276	410	374	284	219	317	242	301	577	371	353	314	325	303	268	214	280	194	325	178	352	71	246	564	339	654	347	336	386	362	273	273	287.57
Atp7a	49	30	30	98	53	97	103	95	32	14	165	172	124	101	85	92	50	111	140	88	112	82	65	73	91	109	137	139	92	119	17	76	72	84	163	40	131	44	129	54	133	166	119	79	159	65	72	42	132
Atp7b	0	0	15	13	16	10	44	18	0	4	15	15	19	6	21	26	5	0	11	23	22	33	41	19	24	33	3	26	8	18	11	0	27	5	21	2	4	0	14	9	10	20	23	16	20	22	16	30	34
Atp8a1	26	38	80	79	76	120	93	60	47	93	163	145	93	149	69	88	32.02	97	83	120	26	108	63	54	148	91	90	65	22	97	15	0	67	67	81	51	26	14	74	79	72	121	61	55	78	32	42	49	73
Atp8a2	0	0	0	0	0	0	0	0	0	0	0	4	0	2	0	0	0	0	0	1	0	0	0	9	0	4	1	0	0	3	0	0	8	1	5	4	0	0	3	0	0	0	6	3	2	5	0	0	0
Atp8b1	0	0	0	0	0	0	0	0	0	0	0	0	0	0	11	0	14	0	0	0	0	0	0	2	0	0	0	0	0	0	0	0	0	0	0	0	0	0	0	0	0	0	0	0	0	0	14	0	0
Atp8b2	703	152	492	507	403	544	616	500	335	561	835	776.75	502	667	392	624.04	469	593.02	661	669.26	623	407	551	592	1070	821	567	515	622	585	629	324	618	647.03	837	315	592	100	523	861	900	1144	512	630.81	652	491	552	390	587
Atp8b3	0	0	0	13	11	3	0	13	0	0	25	1	0	7	0	4	4	0	0	12	0	0	0	5	12	19	0	9	16	9	17	0	9	8	7	6	0	0	5	8	5	0	7	17	14	7	0	0	6
Atp8b4	0	0	0	0	0	0	0	0	0	0	0	0	0	0	0	0	0	0	0	0	0	0	0	0	0	0	0	0	0	0	0	7	0	0	0	0	0	0	0	0	0	0	0	0	0	0	0	0	0
Atp8b5	0	0	8	1	4	1	0	0	22	0	0	3	0	0	0	0	0	0	0	4	0	0	5	2	0	0	0	2	0	0	0	0	0	0	7	0	0	0	1	15	6	0	0	1	3	0	0	0	1
Atp9a	27	0	27	46	17	30	16	18	23	14	41	40	54	37	7	42	13	22	16	34	44	42	37	37	24	49	36	34	3	26	26	1	16	14	40	25	45	12	27.84	47	55	60	68	25	40	41	43	19	17
Atp9b	80	54	144	139	121	190	168	135	36	149	257	254	226	220	139	216	110	134	195	140	192	218	106	174	238	228	167	131	180	183	75	65	191	189.96	203	143	216	40	193	295	262	305	193	226	224	153	226	194	181
Atpaf1	126.99	0	73	124	99	148	95	86	98	71	167	170	112.45	149	93	132	114	77	125	158	80	103	110	128	272	140	175	179	150	138	56	45	131	80	101	93	105	26	139	115	192	181	168	174	154	203	80	71	144
Atpaf2	99.74	19.18	49.29	75.91	73.6	93.16	112.1	45.56	21.23	147.79	159.23	163.24	188.23	105.21	73.16	77.9	104.74	128.62	105.53	105.86	108.76	94.55	48.98	90.55	145.24	115.24	68.06	67.5	117.18	141.43	45.01	76.37	102.89	76.13	76.99	55.17	46.71	15.08	59.77	93.31	112.04	104.98	75.62	113.56	136.32	66.19	74.34	37.98	75.24
Atpif1	784	97	609	623	379	504	329	368	283	284	302	501	406	560	146	521	511	187	314	479	334	338	379	571	400	603.64	293	368	304	337	390	169	417.96	598	392	278	398	193	421	455	697	646	303	373	587	373	216	230	295
Atr	198	85	220	351	296	313	406	283	287	218	436	557	345	434.9	279	392	280	394	514	363	465	302	264	301	625	345	400	346	242	342	140	193	252	258	354	181	323	63	285	584	463.91	701	320	378	398	354	316	224	370
Atraid	174	0	66	80	32	55	34	63	0	95	73	69	87	108	58	71	96	58	81	75	70	89	74	70	96	78	79	66	62	102	75	46	66	21	68	55	77	23	48	88	58	78	65	107	108	24	49	40	78
Atrip	50	33	54	76	72	68	63	83	35	73	99	128	117	141	117	101	85	49	44	72	41	142	82	92	197	96.99	63	102	91	83	41	50	52	51	76	45	39	0	105	70	124	98	77	81	109	59	41	49	125
Atrn	36	6.88	53	72	104	83	105.41	52.02	90	66.01	177	221	45.81	92	48	94	87	82	123	112	49	72	92	72.75	137	131	91.12	111.01	80	127	47.53	42	122	53.84	82	55	106	22	84.37	107.31	116.01	248	74	146	142	86	62	58.89	85
Atrnl1	217	33	119	172	180	247	326	256	169	226	353	368	268	332	390	247	176	234	309	333	127	290	232	244	443	389	376	347	269	349	92	177	296	217	448	157	290	59	318	342	409	472	359	346	460	263	251	123	312
Atrx	286	1059	1751.61	2345	2119.26	3320.49	2905	3309.01	1604	1658.98	3237.81	4413	2712	3357	2908.93	3065.02	2930	3831.54	4346	3478.94	2893	3151.77	3015	3434.51	4913.01	4489.02	4152.09	3889.67	3677	4735	1710.52	2463	4739.64	2697	5064	3332.44	4408	248	3876.66	4424	5651.94	7395.11	4108	4091.94	4878.11	4565.01	3849	2503	3891
Atxn1	16	29	9.72	7	23	17	32.02	34	16	18	32	25	14	43	81	23	1	4	12	28	11	29	14	42	8	34	21.99	22	10.02	7	33	20	20	26	50	7	22	0	25.97	39	40.28	44	18	24	12	23	11	5	19.99
Atxn10	1644	386	1265	1311	955	1272	1215	939	851	1166	1582	1816	1379	1572	1174	1433	1519	1198	1229	1441	1023	1318	1115	1210	1710	1546	1278	1274	1265	1453	1509	621	1267	1159	1580	779	1133	119	1159	1661	1831.75	2185	1056	1212	1661	1197	937	1003	1143
Atxn1l	90	36	151	324	234.02	318	268	239	152	135	473	431.99	291	430	278	310	271	538.94	454	433	321	408	312	360	701.13	547.21	465	495	366	546	144	159	379	414.98	426	273	424	98	404	372	578	705	421	516.62	515.98	291	390.23	284	379
Atxn2	120.51	72	277	386.69	342	484	520.86	414	244	313	567	653.01	527.99	478	315	467	375.09	406	511	515	349	488	428.04	537	809	613.45	490	529	528.84	644.59	306	258	480	376	674	384	659	40	619.87	515	755	911	536	542	641	493	485.9	161	428
Atxn2l	214	72	565	873.01	791	1044	849.87	941	252	548	1373.76	1685	1165	1550	1129	1097	885	950	1180	1377.03	1118	1040	1151	1189	1646	1490.66	1127	1121.63	982.99	1376	396	773	1027	616	1389	812	1093	59	1266.01	1005	1356	1548	1016	1073.99	1410	1025	939	591	1049
Atxn3	148	58.4	178.34	207.08	156	262	279	175	133	222	346	354.86	329.25	214.22	256.47	152	177	288	188.98	237.16	91	192	144	133	458	212.79	229	164.01	235	158	121	141	172	188	264	71	282.07	19	175	330	294	434	217	238	185	279	204.01	115	151
Atxn7	38	43.03	120.26	70.02	66.07	102.28	90.06	85.4	49.03	66.58	120.66	125.05	94.07	101.03	111.98	93.06	111.11	266.15	169.71	83.94	130	187.36	72.02	103.08	320.02	122.2	127.05	88.08	137.95	178.86	75.47	109.01	120.78	176.1	171	55.19	179.03	27	116.13	272.26	170.01	243.01	165.04	168.95	99.02	123.02	145.5	104.66	112.02
Atxn7l1	0	0	16	16	20	14	37	51	14	36	22	48	23	15	49	48	64	12	20	27	44	24	36	33	56	28	19	33	42	27	8	0	21	18	15	17	9	0	24	37	7	61	20	33	45	14	28	22	22
Atxn7l2	0	0	11	11	11	20	9	0	30	3	18	36	9	14	16	17	31	0	9	22	0	25	16	23	17	20	14	20	5	42	2	19	20	12	20	25	21	0	36	22	34	22	2	4	50	14	10	28	26
Atxn7l3	237	156	345	417.01	399	488	557	426	342	586	781	780.98	372	596	347.92	593	378	536	540	534	368	629	589	659	1081	882	493	548	450	542	427	266	608	561.98	592	414	582	155	601	942	806	1217	632	627	764	611	431	473	626
Atxn7l3b	1145	668	838	753.95	602	822.98	1014.13	680.66	739	866.92	1283	1279	942	780	1032	900.75	1053	1173	1032	793	1030	744.01	594	772	1824	1024.08	860	752	780	753	608	555	614	828	809.88	436	1015	219	635.98	1363.8	964	1816.9	897	1052	910.98	880	661	732.99	802
Auh	144	9	97	89	62	71	78	79	34	107	125	80	81	75	77	83	70	89	73	100	61	73	65	45.78	74	73	70	71	53	61	15	11	46	36	36	36	33	15	38	55	68	92	23	43	72	35	8	41	58
Aunip	38	34	124	123	90	114	77	62	71	130	126	136	145	83	123	92	106	58	102	123	23	84	128	115	185	135	63	137	40	165	171	82	122	64	121	98	163	0	155	229	155	173	55	176	164	95	42	82	145
Aup1	205	91	262	231	169	199.79	188	145	226	179	333.45	273	247	228	206	220	289.99	180	127	266	97	149	200	165.64	272	260	119	177	158	183	217	147	200.23	178	164	78	161	51	189	361	215	257	175	178	219	103	136	198	171.9
Aurka	751.26	545.7	1102.22	949	725.16	1011.91	1143.81	774.81	743.66	995.92	1252.02	1293.72	872	1142.52	971	959.66	1310.95	882	960.65	894	869.28	886.98	667.63	831	1746.57	1370	965.54	681.99	664.85	782	964.84	498.56	909.94	966	822.96	574	1055.09	340	877.24	1536.74	1165.08	1647.37	1045.74	961.95	1124.08	857.04	674	904.97	904.95
Aurkaip1	312.05	100	134.11	141	101	164	166	134	177.76	156	149	162	137	234	118	204	204	124	194	181	133	145	128.85	235.72	207	197	174	197	120	120	177	106	170	159.99	156	86	102	91	142	287.45	281.13	291	149	128	200	92.03	85	147	169
Aurkb	126	10	283	309	201	292	357	283	225	127	448	368.38	302	385	280.92	273	275	226.24	367	262	333	197	181	262.64	473	290	258	186	277	272	226	161	313.07	202	257	132	185	47	179	323	268	358	183	275	318	255.97	190	156	289.93
Aurkc	0	0	0	0	0	0	0	1	0	13	0	0	4	0	0	1	0	12	3	0	0	0	0	1	0	0	0	0	0	0	0	0	3	3	0	5	4	0	2	0	0	0	0	0	2	0	0	0	0
Aven	126.01	37.33	151.16	245.19	125.2	148.6	162.51	140.09	151.33	211.29	139.49	260.35	124.23	278.61	81.56	159.7	354.27	122.08	154.24	198.25	174.06	148.95	190.85	189.87	350.85	256.52	152.12	212.73	182.56	202.17	228.37	116.93	205.65	223.34	216.68	130.82	159.1	49.95	237.78	376.41	258.78	251.41	233.09	198.39	262.39	233.46	154.98	130.09	199.8
Avil	0	0	5	3	0	0	0	0	0	0	0	0	0	0	0	0	0	7	0	0	0	6	0	0	7	4	0	0	0	0	0	0	0	0	0	0	0	0	0	0	0	0	6	0	0	0	0	0	0
Avl9	84	104	92	143	126	194	241	142	167	120	265	228	205	192	158	194	104	214	238	207	222	141	120	169	349	246	232	162	173	251	47	130	114	140	169	151	239	15	149	223	186	349	163	254	191	110	96	82	169
Avp	0	0	0	0	0	0	0	0	0	0	0	0	0	0	0	0	0	0	0	0	0	0	0	0	0	0	0	0	0	0	0	0	0	0	0	0	0	0	0	0	0	0	0	0	0	0	0	0	0
Avpi1	977	175	446	345	213	369	490	326.49	443	197	501.93	433	361	360	493	402	552	386	232	215.95	255	357	251	259	449	324	278	253	238	248	350	150	410	92	451	259	350	0	232	349	364.79	385	210	227	211	303	221	126	216
Avpr1a	0	0	10	2	4	7	0	4	0	0	0	14	11	12	0	8	0	15	17	18	26	19	6	19	13	42	31	31	42	70	35	8	47	15	34	28	45	31	34	3	43	76	41	36	13.89	40	25	40	25
Avpr1b	0	0	0	0	2	0	0	0	0	0	0	0	0	0	0	0	0	0	0	1	0	0	0	0	0	0	0	2	0	0	0	0	0	0	0	0	0	0	0	0	0	9	0	3	2	0	0	0	2
Avpr2	0	0	0	0	0	0	0	0	0	0	0	0	0	0	0	0	0	0	0	0	0	0	0	0	0	0	0	0	0	0	0	0	0	0	0	0	0	0	0	0	0	0	0	0	0	0	0	0	0
Awat1	0	0	0	0	0	0	0	0	0	0	0	0	0	0	0	0	0	0	0	0	0	0	0	0	0	0	0	0	0	0	0	0	0	0	0	0	0	0	0	0	0	0	0	0	0	0	0	0	0
Awat2	0	0	0	0	5	2	15	0	0	4	15	3	0	3	15	7	0	0	0	4	1	2	0	6	0	0	0	4	0	0	0	0	7	0	0	3	4	0	3	0	0	12	0	0	2	0	0	0	5
Axin1	345	81	430.06	498	417.98	558	514	521	391	275	726	741.11	461	709	560	612	571	587	599	686	533	594.01	624	621	837	830	584.92	671	588	764	391	187	619	603	756	389	690	103	590	956	894	1149	644	688	783.39	560.01	521	415	649.22
Axin2	0	1	29	67	49	96	72	89	82	63	155	184	65	295	316.63	335	326	559	585	497	519	544	431	510.93	790	640	470	474	359	469	217	329	315	301.95	391.91	180	233	33	258	329	336	528	250	250	318	253	160	119	250.99
Axl	512	76	510	570	446	699	697	557	270	369	764	859	810	819	511	663	470	468	485	492	343	462	392	481	634.05	596	420	403	345	445	275.53	116.01	375	282.01	497	202	409	21	382	381	468	521	271	315.04	373	234	239	228	285
Aym1	0	0	0	0	0	0	0	0	0	0	0	0	0	0	0	0	0	0	0	0	0	0	0	0	0	0	0	0	0	0	0	0	0	0	0	0	0	0	0	0	0	0	0	0	0	0	0	0	0
Azgp1	0	0	0	0	0	0	0	0	0	0	0	0	0	0	0	0	0	0	0	0	0	0	0	0	0	0	0	0	0	0	0	0	0	0	0	0	0	0	0	0	0	0	0	0	0	0	0	0	0
Azi1	22	194	275	223	193	239	225	276	102	226	197	359	288	310	83	212	256	121	260.99	248	161	251	186	195	264	242	138.5	135	173	188	213	58	242	206	176	119	166	89	191	200	354	250	139	151	204	202	163	189	208
Azi2	360	97	295	368.01	285	368	367	330	217.78	390	489.95	573.66	467	461	417	364	243	397	423	409.8	314	319	308	314	670	496.02	421.67	371	313	395.74	378	309	379	367	429.2	235.21	355	57.76	356.03	520.01	397.86	644	427	372	467	395	281	321.12	379
Azin1	2689	226	913	1098	838	1316	1703	1064	896	915	1894	1754	1179.96	1647	1697	1639.19	1271	1767	1801	1418	1620	1556	1201	1506	2742	1808.02	2011.79	1617	1698	1626	1089	1286	1576	1161	2094	1007	1925.02	136	1445	2720	1963.55	3317	2069	1836	1872.21	1827	1474.99	1141.18	1619
B020004C17Rik	0	0	0	0	0	0	0	0	0	0	0	0	0	0	0	0	0	0	0	0	0	0	0	0	0	0	0	0	0	0	0	0	0	0	0	0	0	0	0	0	0	0	0	0	0	0	0	0	0
B020004J07Rik	0	0	0	0	3.18	0.94	0	0	0	0	0	2.97	0	0	1.9	1.83	0	0	9.93	3.06	0	0	3.38	11.91	0	1.93	0	0.03	5.9	0	0	0	3.91	0	6.03	7.55	0	0	0	20.18	0	16.19	4.89	2.91	0	8.33	0.47	0	2.05
B020031M17Rik	0	0	0	0	0	0	0	0	0	0	0	0	0	0	0	0	0	0	0	0	0	0	0	0	0	0	0	0	0	0	0	0	0	0	0	0	0	0	0	0	0	0	0	0	0	0	0	0	0
B230118H07Rik	402	10	83	109	67	112	84	94	54	93	106	143.98	101	80	84	143	55	72	63	98	106	137	79	91	90	128	81	86	125	93	101	20	102	26	69	55	112	16	93	148	109	192	107	95	128	114	125	83	82
B230216G23Rik	0	0	0	0	0	0	10.02	0	0	2.59	0	3.02	0	10.07	0	1	11.04	0	0	2	0	0	0	6.03	0	2	8.33	3	0	0	0	0	0	0	6.02	0	2	0	5.01	0	1	0	0	4.03	0	0	0	0	1.01
B230217C12Rik	0	0	0	6	13	8	16	3	0	1	0	15	3	6	0	11	0	9	0	4	0	3	0	1	18	0	4	8	8	0	0	0	3	11	0	0	4	0	2	5	5	10	8	0	10	0	2	9	0
B230219D22Rik	179.74	1.24	185.23	278.34	203	228.37	324.77	230.12	139.84	307.22	305.21	298.88	330.22	281.32	247.14	248.85	195.24	184.29	246.31	209.89	276.81	137.43	150.16	197.4	278.27	232.63	219.93	203.42	151.75	272.78	118.1	40.02	145.59	239.27	244.42	162.35	360.47	13.03	273.87	439.1	311.81	440.05	384.37	400.66	361.3	194.31	201.13	175.87	356.46
B230359F08Rik	0	0	0	0	0	0	0	0	0	0	0	0	0	0	0	0	0	0	0	0	0	0	0	0	0	0	0	0	0	0	0	0	0	0	0	0	0	0	0	0	0	0	0	0	0	0	0	0	0
B2m	78	69	87	67	60	82	45	56	0	109	106	117	138	101	61	115	183	54	74	94	79	75	65	81	111	74	90	81	86	77	65	91	83	0	68	39	101	0	64	102	61	109	77	44	89	20	34	63	63
B3galnt1	29	0	23	28	16	41	22	29	57	9	34	36	50	40	73	51	11	5	29	28	42	17	16	37	66	9	17	18	20	6	28	17	12	5	19	34	41	0	21	45	27	48	47	16	14	17	12	18	28
B3galnt2	160	51	215	358	256	341	257	254	274	233	344	503	408	437	333	361	283	344	345	326	132	279	310	307	637.02	430.82	294	310	244	402	316	118	372	274	344	255	297	42	319	447	455.98	646	335	371	439	320	323	251	419
B3galt1	0	0	8	5	7	10	15	5	6	9	22	28	11	19	14	8	0	51	42	12	0	10	2	14	0	14	24	8	9	9	0	18	1	0	13	1	13	0	7	40	6	12	7	18	8	13	0	8	14
B3galt2	0	0	0	0	0	0	0	0	0	0	0	0	0	0	0	0	0	0	0	0	0	0	0	0	0	0	0	0	0	0	0	0	0	0	0	0	0	0	0	0	0	0	0	2	0	0	0	0	0
B3galt4	0	0	3	23	11	16	19	8	0	20	11	6	19	9	5	10	9	0	8	13	1	13	23	9	13	15	5	22	50	1	33	29	22	12	17	22	22	0	13	36	37	16	36	22	24	38	1	20	19
B3galt5	0	0	0	0	2	0	0	0	0	0	0	0	0	0	0	3	0	0	0	2	0	6	5	0	0	0	0	1	4	0	0	0	0	4	0	0	0	1	0	0	0	0	0	0	0	0	0	0	0
B3galt6	42.09	0	29	28.02	29	20	51	17	8	10	18	34	0	17	17	31.01	24	80.05	18.02	23	64	27	24	23	65	25.05	44	42	27.03	46.97	19.16	50.16	53	61	97	38	46	28	62	86.02	76	159	77.13	109.95	59	48	74	26.02	64
B3galtl	48	35	33	88.03	50	77	74	82	4	29	102	127	79	109	85	112	25	75	78	71	95	93	81	84	195	80	107	114	73	91	66	42	74	42	134	66	85	1	75	148	100	177	83	57	94	98	87	91	115
B3gat1	0	0	0	0	0	0	0	4	0	0	0	0	0	0	0	0	0	0	0	0	0	0	0	0	0	0	0	0	0	0	0.79	0	0	0	0	0	0	0	0	0	0	0	0	0	2	0	0	0	0
B3gat2	0	0	4	5	4	1	0	0	0	5	18	0	9	0	5	4	0	0	5	6	0	10	0	1	0	2	10	10	28	13	0	0	0	0	0	4	0	0	7	8	0	0	9	1	10	0	0	0	3
B3gat3	148	44	149	80	58.77	76	66	72	58	53	144	81	64	98	37	88	157	101	87	86	98	94	84	74	139	105	71	78	76	42.99	108	52	79	53	61	47	117	34.15	60	132	102	145	104	70	81	41	34.02	81	76
[truncated: 18,309 more rows]
[truncated: 96 more columns]

## Sheet: human_rawCounts
	NBplusNog_0	NBplusNog_10	NBplusNog_20	NBplusNog_30	NBplusNog_40	NBplusNog_50	NBplusNog_60	NBplusNog_70	NBplusNog_80	NBplusNog_90	NBplusNog_100	NBplusNog_110	NBplusNog_120	NBplusNog_130	NBplusNog_140	NBplusNog_150	NBplusNog_160	NBplusNog_170	NBplusNog_180	NBplusNog_190	NBplusNog_200	NBplusNog_210	NBplusNog_220	NBplusNog_230	NBplusNog_240	NBplusNog_250	NBplusNog_260	NBplusNog_270	NBplusNog_280	NBplusNog_290	NBplusNog_300	NBplusNog_310	NBplusNog_320	NBplusNog_330	NBplusNog_340	NBplusNog_350	NBplusNog_360	NBplusNog_370	NBplusNog_380	NBplusNog_390	NBplusNog_400	NBplusNog_410	NBplusNog_420	NBplusNog_430	NBplusNog_440	NBplusNog_450	NBplusNog_460	NBplusNog_470	NBplusNog_480
A1BG	81	56	89	57	46	43	69	45	42	35	76	31	28	62	55	27	67	53	81	55	66	11	27	37	26	27	117	80	32	23	113	131	38	46	41	61	109	38	69	25	51	30	42	85	21	0	12	56	55
A1CF	4.18	5.86	6.9	0	0.74	7.1	4.98	0	0	4.73	0	0	3.05	0	0	2.46	0.96	0	2	0	0	0	0	0	0	0	0	5.28	0.16	0	6	0	0	0	0	0	0	0	4.48	0	0	0	0	0	0	0	0	0	0.97
A2LD1	10	10	8	9	7	4	2	11	11	1	10	3	4	3	13	2	5	4	9	10	13	4	3	3	0	2	8	0	16	0	23	0	32	10	5	5	15	0	0	6	9	8	7	10	0	0	20	0	0
A2M	2	0	0	0	1	0	2	0	0	0	0	0	0	1	0	0	0	0	2	0	0	2	0	0	0	0	0	0	0	0	0	0	0	0	0	0	5	0	0	0	0	0	0	0	0	0	0	0	0
A2ML1	132.72	84.76	80.06	89.23	107.91	96.18	50	61.99	72.11	43.42	33.25	43.24	47.1	64.97	53.24	40.38	70.36	56.57	84.81	79.04	40.07	42.73	27.13	16.63	51.1	48.5	74.88	81.66	45.22	85	32.7	52.1	51.06	61.33	66.07	48.53	51.76	146.03	99.51	31.36	40.01	43.27	61.28	72.34	96.03	28	49	42.62	47.25
A4GALT	93	85	84	66	83	81	59	42	82	56	70	51	18	33	71	77	39	45	53	32	40	71	38	22	27	69	51	72	61	38	44	31	28	51	46.3	64.94	102	33	61	67	71	122	41	41.03	68	42	42	3	64
A4GNT	0	0	0	0	0	0	0	0	0	0	0	0	0	0	0	0	0	0	0	0	0	0	0	0	0	0	0	0	0	0	0	0	0	0	0	0	0	0	0	0	0	0	0	0	0	0	0	0	0
AAAS	872	1062	834	936	980.15	688.97	564	419	384	473	541	488.01	382	503	528	461	547	643.93	739.81	571	469	349	411	364	293	440	659	577	502	171	584	380	369	469	540.96	566	655	163	467	416	266	414	498	445	292	115	321	295	178
AACS	2540	3126	2592	2844.15	3037.99	3342.58	2023	2156	2105	1433	1968.99	1478	1537	1884	1911	2040	2578	2124	2277	1869	1534.03	1713	1483	1635	1585.26	1578.02	2357.01	2178	2260	2064	1799.98	1544	1951.86	1898.57	2075	1881	2093	1480	2117.91	1660.01	2006.91	1740.98	1970	1681	1796	551	1340	1397	1602
AADAC	0	0	0	0	0	0	0	0	0	0	0	0	0	0	0	0	0	0	0	0	0	0	0	0	0	0	0	0	0	0	0	0	0	0	0	0	0	0	0	0	0	0	0	0	0	0	0	0	0
AADACL2	0	0	0	0	0	0	0	0	0	0	0	0	0	0	0	0	0	0	0	0	0	0	0	0	0	0	0	0	0	0	0	0	0	0	0	0	0	0	0	0	0	0	0	0	0	0	0	0	0
AADACL3	13	27.01	31	16	35.25	33	26	14	6	9	1	19	5	9	10	6	5	20.22	12	11	10	13	4	3	6	0	7	0	14	7	0.96	0	5	18	0	5	16	13	9	11	13	4	0	6	29	0	7	6	0
AADACL4	0	0	0	1	0	0	0	0	0	0	0	0	0	0	0	0	0	0	0	0	0	0	0	0	0	0	0	0	0	0	0	0	0	4	0	0	0	0	0	0	0	0	0	0	0	0	0	0	0
AADAT	177.01	171.15	141	140	157.29	91.01	107.84	95.11	99.58	52	101	76.41	80.22	84.02	88.43	84	129	122	79.59	115	87	45	53.07	57	49	68	98	115.01	139	70	138	39	81.01	91	110	107.01	121	86	78.77	94	108.04	61	145.18	102	78	0	30	37	63
AAED1	141.54	173	126	122	131	82	93	65	78	74	78	59	46	87.01	64	111	101	74	106	87	92	43	69	85	68	52	175	181	116	38	76	81	119	88	77	90	60	52	61	43	47	48	77	83	66	27	74	97	66
AAGAB	2914.04	3308.96	2418.93	2808.22	3002.85	2494.98	1880.63	1622.19	1523.27	1567	1722.9	1763	1165.94	1462.2	1714	1605.15	1931.7	1896.61	1965.58	1743.41	1546.01	1323.99	1284	1316.98	1164.58	1561.02	2330	1813	1833.9	1295.67	2066.7	1285	1670.04	1545	1940.17	1904.13	1745.19	973	1932.02	1654.03	1717	1892.46	1829.74	1646.35	1617.45	393	1255	1263	1394.7
AAK1	1241.49	1629.79	1401.25	1715.51	1663.82	984.85	695.43	480.01	576.87	598.17	587	493.17	602.97	522.98	728.74	454.44	525.07	824.68	708.2	717.8	477.3	503.27	456.1	375.66	387.31	441.88	694.97	535.04	422.89	268.58	415.9	291.11	371.93	518.59	505.34	558.54	390.09	339.32	550.93	518.04	440.74	393.79	472.37	399.97	305.73	105.01	209.88	329.56	315.26
AAMP	2451	2475.95	1713	2167.28	2176.31	2187.8	1258	1379.01	1359.96	996.63	1170	1068	798	1376	1236	1254	1701	1403	1659.29	1257	1291	1044.96	1068	1032	1135.99	1135	1557	1359	1379.4	1048	1478.02	1016.99	1071	1180	1449.97	1539.13	1691	781	1312.51	1283	1368	1210	1347.23	1268.26	1046	249	896	1039	1135
AANAT	1	0.99	0	0	2.98	0	1.97	0	2.67	1	1.94	0	0	0	0	0	0	0	0	0	0	0	0	0	0	0	0	0	0	0	0	0	0	0	0	0	4	0	0	0	5.9	0	0	0	0	0	0	0	0
AARS	8630.98	10332	8203	8810.1	9359.52	11329.6	5879	6644	6375.38	4584	5749.97	4377.79	5096	6430.1	6870	6972.01	9001.57	7343.74	7494	5657.16	5520	6418.03	5303.01	5985.05	6538	6053	8682.02	7567.75	8535.98	8030	6434	6119.45	7527.16	6966	8554.44	7046.32	8254	5723	8239.88	7485.63	7771	5757	7268	6644.39	5566	2056	4599	5537	6915
AARS2	688.54	886.05	759.85	702.94	783.02	704.87	545.9	368.02	430.35	364.68	441.67	395.82	396.72	421.35	466.1	511.55	626.11	507.57	540.01	393.82	423.99	436.82	403.3	327.47	366.93	378.97	592.26	519.44	473.51	254.41	451.04	477.74	245.12	438.22	510.55	449.81	514.27	151.9	373.27	471.79	415.73	335.84	604.34	454.36	315.11	122.03	274.09	282.92	189.18
AARSD1	1472.81	1512.34	1122.22	1145.95	1234.51	1532.49	894	1087	1029.64	684.53	842.34	676.06	707.74	903.79	1098.89	1041.75	1272.28	930.04	1172.07	901.08	917.8	900.33	814.69	989.82	938.59	1046.47	1294.03	1223.4	1232.5	1048	1229.75	997	1216.03	1094.3	1235.3	1159.93	1332.69	878	1269.08	1205	1135	1127.14	1460.18	1144.78	1135	356	920.95	971.99	1005.01
AASDH	414.98	422	361	381	451.85	363	211	167	178.92	191	267	139	182	204.15	252	195	235.02	248	249	239.7	174	210	144	197	256.96	243	279	217	419	265	334	134	173	275	167	249	242	171	242	229	238	300	232	217.98	206	0	190	220	259
AASDHPPT	1656	1996.98	1613.99	1864.85	2021.79	1420	1002	735	743.99	731	879	839	656	664	851.99	674	892.8	1067.99	1075	1044	726.01	686	591	678	573	763	903	791	687	470	897.72	620	569	822	754	983.15	907	472	1090	750.03	821.22	811	969	941	670	68	474	595.14	710
AASS	25570.8	22782.4	18670.8	20960	21105.5	15741.8	10695.2	7895.17	9558.33	7903.57	10439.2	8584.16	8753.3	8889.74	11792.1	9643.7	10859.1	12093.4	12384.5	10201.2	8358.94	8518.39	7408.48	6443.58	6317.93	7941.58	10579.3	10294.6	9932.54	5286.59	7533.19	7045.74	6782.17	9998.99	9028.76	10310.3	9458.07	4246.63	10196.8	9016.04	8179.24	7950.33	8993.98	9255.71	5940.92	1394	5403.46	5182.86	5976.4
AATF	5107.38	5217.99	3704.99	4085.97	4344.67	5523.02	2822.25	3814	3484	2113	2675	1992.67	2733	3226.92	3450.98	3805.06	4652.99	2693	3043.59	2354	1992.37	2834.97	2491	2491	3219	2292	3584	2945	3075.01	4061.34	2606	2179	2620.06	3059	2507	2723	2600	2489	2780.01	3040	3273	2044.54	2768	2849	2194	1063	2279	2770	2866
AATK	0	35	21	29	29	20	12	4	3	0	7	12	11	2	11	8	31	6	10	6	3	14	3	1	0	3	14	4	15	0	0	1	30	19	39	20	18	0	13	17	40	15	31	20	0	0	0	13	23
ABAT	190	128.05	102	99	134	104	60	77	74	45	55	28	35	47	96	75	70	66	85	39	52	42	78	58	53.72	46	98	75	80	45	102	132	71	83	99	99	92.32	43	86	99	74	71.02	36	88	34	0	66	27	24
ABCA1	3192.01	581.01	564	554	664	586	307	316.55	355	223	340	252	272	291	379	305	384	466	466	430	280	401	298	322	342	550	633	428	540	402	478	544	495	721	754	827.13	758	448	1065	918	781	898	1068	1052.1	652	78	682	524	602
ABCA10	149	117.01	96	92.2	105.26	86	98.98	42.06	52.84	43.7	62.38	34	37.62	52	61.01	64	83.17	55	64.93	50	61.73	59	33	42	54.02	49	78	29	68.72	47	98	57	77	38.88	63.99	72	85.99	44	70.01	70	110	61	131	69	76	0	40.98	83.98	23
ABCA12	0	1	0	0	0	0	0	0	0	0	0	0	0	0	0	0	0	1	0	0	0	0	0	0	0	0	5	0	0	0	0	0	0	0	0	0	0	0	7	0	0	0	0	0	0	0	0	0	0
ABCA13	8.56	10.82	5.82	9.16	12.66	7.89	0	6.13	0	4.01	11.35	0	0	4.85	4.69	0	17.99	3.24	9.69	4.13	0	1.1	7.08	0	0.84	0	3	0	3.01	0	0	0	0	16.01	9.04	10.56	25.21	0	9.05	0	0	8.44	0	4.98	0	0	0	1.56	0
ABCA2	109	103	80	85	86.85	69	43	35	48	61	36	42	38	21	29	25	31	38	71	38	55	57	34	14	34	38	22	28	59	0	16	34	22	54	40	68	12	13	40	40	20	74	40	33	31	0	49	111	48
ABCA3	96	108	135	112	136	114	60	60	68	54	58	29	61	66.94	98	68	61	60	69	51	39	74	60	55	76	33	85	64	56	22	79	71	42	96	35	73	57	27	48	41	42	33	45	68	43	0	30	40	44
ABCA4	0	0	8	0	4	0	0	9	0	0	2	0	0	0	0	5	0	0	0	0	1	0	0	0	0	0	11	0	0	0	4	0	0	0	0	0	0	0	0	14	0	0	4	3	0	0	0	0	0
ABCA5	186.5	345.35	263.51	244.17	247.35	216.42	87.43	91	145.48	116.48	104	133.74	96.85	85.01	127.38	88.08	108.35	158.26	141.21	147.92	90.43	118.27	105	53.73	68.04	102	96	121.08	137	89	85	37.34	84	99.03	75.6	87	99	15	86.04	81	95	72.19	62.04	84	42	52	24	85.47	44
ABCA6	0	0	0	0	0	0	0	0	0	0	0	0	0	0	0	0	0	0	0	0	0	0	0	0	0	0	0	0	0	0	0	0	0	0	0	0	0	0	0	0	0	0	0	0	0	0	0	0	0
ABCA7	138	107	77	86	93.15	71	69	50	54	33	55.02	48	33	22	47	71	49	43	49	61	52	47	54	24	16	53	62	41	69	36	20	9	37	57	91	73	98	45	27	53	77	47	95	71	37	0	62	39	5
ABCA8	0	0	0	0	0	0	0	0	0	0	0	0	0	0	0	0	0	0	0	0	0	0	0	0	0	0	0	0	0	0	0	0	0	0	0	0	0	0	0	0	0	0	0	0	0	0	0	0	0
ABCA9	86.27	46.05	31.16	51.02	55.27	50.13	22.41	19.25	29.9	27.75	35.12	22.89	21.76	17.72	38.84	21.55	37.57	48.47	23.54	27.52	26.49	13.09	19.65	59.59	17.25	30.16	33.93	55.5	15.7	15.77	19.74	13.38	16.64	24.2	9.36	34.62	13.05	0	18.16	17.47	28.91	26.2	21.42	15.33	16	0	16.57	3.62	55.97
ABCB1	67	58.9	58	72	50	73.01	26.91	22	8	27	43	16.02	34	20.02	5	37	39	30.01	25.47	20.43	37.01	20	26	45	22	30.04	21	25	7	19	21.38	15	24	24	61	34	24	0	52	26	34	50	28.86	32	0	0	0	0	11
ABCB10	728.98	617	573	571.16	597.22	387	348	249	225	225	349	262.99	206	223	360.97	232	272	343.97	450	380	280	263	150	267	180	280	442	347	246	144	291	234	274	299	297	403.01	376	294	380	362	180.09	307	327	277	185	47	149	215	152
ABCB11	3	0	0	0	1	0	0	0	0	0	0	0	0	0	0	0	0	2	3	0	0	0	0	0	0	0	0	0	0	0	0	0	0	0	0	0	0	0	0	0	0	0	0	0	0	0	0	0	0
ABCB4	7	18.1	13	17	22	36.99	19.09	0	0	3	12	3.98	4	15.98	7	4.9	18	3.99	26.53	8.57	4.99	3	11	17	9	10.96	1	8	9	7	5.62	14	3	4	4	24	1	44	36	10	6	12	2.14	9	13	0	3	0	15
ABCB5	24.12	29.03	343.09	178.56	82.21	38.01	23.14	6.08	9.39	27.65	8.94	45.53	48.26	36.56	22.87	37	0.99	8.61	14.68	14.12	42.55	23.81	12.64	9.2	2.98	15.13	0.88	16.04	3.08	16.1	11.55	14.51	12	7.04	9.31	4.9	6	0	12.52	13.79	10.93	19.84	0	12.09	0	0	2.73	28.18	0
ABCB6	486.04	542	418.98	393	467	392.99	212	326	301	234	366	318.58	238	309	391	296	320	367	515	370	300.01	248	321.97	342	207	329	432	342	359	321	360	254	355	350	382	461	523	218	338	234	416	374.98	374	377	325	27	253	300.16	223
ABCB7	1030.68	1232.75	945.34	1020.4	1070.02	998	701	510	614	499	610	488.92	565	453	630	625	826.93	703	760.96	609.03	551	522	466	532	420	596.76	893	660	714	544	741	444	588	568	550	757.64	712.95	357	625	611	678	656.93	642	730	573	139	462	420	489
ABCB8	150	226	181	181	181	148	158	88	144	132	83	90	133	115	104	159	107	133	199	115	101	96	88	116	83	94	153	151	97	57	144	131	119	90	81	80	154	51	146	124	89	121	136	175	69	0	50	109	74
ABCB9	66	51	53	54	57.39	73	19	21	26	18	48	22	40	31	46	36	34	31	52	29	36	27	41	43	15	35	38	32	31	14	22	51	0	37	31	60	51	2	25	12	5	28	45	44	0	40	22	3	21
ABCC1	1681.92	2173.45	1707.17	1920.04	1922.74	1766	853	774	780	722	882	693	728	836	1043	777	1066.5	976.03	1030.85	830	695	842	642	611	718	707	1021.1	626	750.4	460	558	682	643	900	1044.99	832.99	994	458	855	749.02	796.02	753	760	809.01	410.02	78	353	643.15	682
ABCC10	272	403	267	285	310.96	226	224	153	134	124	205	135	190	132	206	136	173	165	237	155	157	121	146	158	94	165	188.5	160	149	117	152	114	143	219	227	216	164	48	200	169	155	201	174	176	108	61	74	123	133
ABCC11	0	4	0	4	0	1	2	0	0	0	0	0	0	5	0	0	0	3	0	6	0	1	0	0	0	0	0	2	0	0	0	0	0	2	0	4	0	0	0	2	0	0	0	0	0	0	0	0	0
ABCC12	1	0	3	3	0	0	4	0	0	0	0	0	0	0	0	0	0	0	2	0	0	0	0	0	0	0	0	0	5	0	0	0	0	0	4	0	0	0	3	0	0	0	0	0	0	0	0	0	0
ABCC2	2	6	6	6	10	16	22	11	4	0	1	8	5	0	5	0	0	0	11	4	0	5	5	0	0	4	1	0	0	33	1	0	0	11	19	7	0	0	6	0	10	0	0	16	13	0	8	0	0
ABCC3	0	3	6	1	2	0	3	0	7	0	12	0	0	0.5	0	0	0	0	0	0	0	0	6	0	0	0	0	0	0	0	0	0	0	0	0	0	0	0	0	0	0	0	0	0	0	0	2	0	0
ABCC4	641.15	1059.58	881	950.33	1062.61	689	541	350	402	452	506	486.59	386.01	327	428.79	447	435.97	600.87	484.88	467.56	421.02	385	286	318	309	291.29	498.19	466	414	277	417	429	384	398.68	544	482	422	167	456.1	365	435	435.44	444	376.83	328.15	42	225	355	188
ABCC5	1315	2162.21	1845	1872	2110.94	1689	1188.7	772	862	877	1063	1063	797	916.81	1204	946	1307.83	1201	1333	1123	806.15	772	684	824	647	927	1114	1094	1052	616	956	814	934	931	849	882	961	413	898	789	713.78	737	836.96	750.95	633	84	508	649	635.16
ABCC6	0	1	11	0	2	12	0	0	3	0	4	1	0	0	0	0	0	0	0	2	5	0	0	0	3	1	0	9	0	0	0	17	0	2	6	8	0	16	0	0	15	2	0	0	0	0	7	0	0
ABCC8	11	7	2	3	8	4	0	0	0	2	4	0	0	0	1	8	0	1	12	0	2	0	2	6	0	7	0	0	4	18	10	5	0	0	0	9	0	0	0	12	0	0	9	3	0	0	0	0	0
ABCC9	2621.83	2111.32	1709.38	1983.66	1779.12	1565.51	1012.73	796.49	1074.45	661.38	1012.32	681.84	820.49	803.24	1030.03	883.75	1010.07	1033.97	1111.08	859.27	590.33	619.39	615.35	598.79	650.71	776.6	926.8	947.12	897.97	341.73	569.06	481.38	639.94	1073.63	831.21	886.7	878.34	223.03	935	719.3	772.97	877.92	847.64	873.55	576.41	0	451.69	427.72	338.09
ABCD1	142	100	80	89	86	91	45	46	72	46	33	49	46	70	86	40	80	86	72	38	65	69	33	29	63	56	38	45	58	61	67	40	64	51	127	82	113	17	50	54	71	87	108	64	51	17	45	48	91
ABCD2	0	3	7	5	11	6	2	4	4	2	1	0	0	1	0	0	5	1	2	0	0	0	0	0	0	0	0	5	0	0	5	0	0	0	0	1	0	28	0	0	6	5	4	3	0	0	0	0	11
ABCD3	1333.14	1456.48	1266.88	1331.41	1494.96	869.08	827.82	595.45	619	614.02	660.82	672	581.64	643	769.36	645	706	857.06	939.37	829.99	674.91	485.06	561	424	440.21	538	892	842.86	790.3	518.93	689.98	492.04	622.64	671	816.95	880	778	247	850	619	646	673.03	770	622.99	526	51	486	326	336.47
ABCD4	1179.89	914.14	794.9	771.01	859.98	787.91	560.24	524.05	477.95	469.96	633	535.07	444.82	563.84	779.95	556	832.42	590.88	818.9	581.98	607.98	545	454.16	456.99	488.99	514.99	796.04	828	700.97	561	851.78	471.83	601.91	509	648.01	696.03	769.89	334.89	601	645.03	737.82	554	737.97	570	636	233.95	351.71	529	521.01
ABCE1	9152	8597.9	6849.41	8095.21	8251.83	6099.7	4624.95	3424.37	3791.03	3592.02	4585	4259.26	3422.02	3383	4734	3933.94	4909.06	4935.03	5060.98	4630.26	3952	3449	3080.01	2974	2708	3648.89	4736	4510.04	4476.07	2884.92	4024.29	2998	2829	3919	3930.11	4225.98	3936.01	1729	3979.35	3564	3708.03	3437	4113.8	3889.1	2788.07	409	2407.93	2569	2955
ABCF1	7189	9023.3	6286.94	7228.1	7447.04	8693.22	3561.07	4389.41	4099.62	2919	3652.99	2882.81	3389	3752	4152.99	4604.58	5914.33	3907.13	4344.98	3319.88	2764.65	3751.65	2845.75	3116	3639.76	3053.78	5011	3882.05	4365	3569	3188.05	3117.23	3772	4099.56	3844	3731.73	3763.06	2694	3793	3931.53	4547.93	2977	3920	3818.09	2952	992	2522	3501.61	3598
ABCF2	2339.93	2485.22	2056.21	2108.12	2210.54	2085.94	1538.41	1536.76	1412.8	1040.36	1284.39	1062.39	1140.66	1277.38	1598.07	1404.72	1811.24	1637.59	1680.67	1318.08	1266.43	1211.89	983.53	923.49	1001.28	1091.51	1789.02	1393.76	1264.96	759.68	1501.14	1124.03	950.87	1212.44	1367.18	1476.58	1561.87	698.13	1231.94	1255.41	1241.89	1318.99	1376.68	1418.37	928.56	139	840.36	826.39	724.99
ABCF3	1434.98	1118	918	973	1065	1225	674	714	649	483.48	692	478	550	666	723	730	845	724	802	510	573	639	510	543	619	534	750	764	808	635	619	539	557	632	878	698.38	897	644	740.12	768	696	720	615	656	732	127	525	573	749
ABCG1	374	127.43	115	140.67	132	129	80.99	69.98	86	55.98	67.96	94.98	54.09	70	113	91.89	108	98.98	112.93	124	90	104	75.45	52.97	68	105.06	197	145.12	148.97	40	150.11	135	114	121.23	139	207	245	160	184.95	155	194.21	200	202	221.08	202.27	24	165	68	160
ABCG2	124	198	177	192	204.71	130	98	77	53	53	127	106	92	90	106	82	141	150	104	108.29	104	77	42	59	51	86	113	103	47	104	104	50	63	77	61	102	166	55	80	60	60	61	119	70	60	0	43	38	33
ABCG4	0	0	1	6	6	3	3	1	0	2	0	0	3	4	2	0	2	1	6	5	2	10	9	0	5	9	0	0	0	0	0	0	0	4	0	2	0	0	9	0	0	3	0	7	0	0	3	0	0
ABCG5	0	0	1	0	0	0	0	0	0	0	0	0	0	0	0	0	0	0	0	0	0	0	0	0	0	0	0	0	0	0	0	0	0	0	0	0	0	0	0	0	0	0	0	0	0	0	0	0	0
ABCG8	0	0	0	0	0	0	0	0	0	0	0	0	0	0	0	0	0	0	0	0	0	0	0	0	0	0	0	0	0	0	0	0	0	0	0	0	0	0	0	0	0	0	0	0	0	0	0	0	0
ABHD1	0	0	0	0	0	1	0	0	0	0	0	0	0	0	0	2	0	0	2	0	0	4	0	0	0	0	0	0	0	0	0	0	0	0	0	0	0	0	6	0	0	0	0	0	0	0	0	0	0
ABHD10	698.98	628	446	575.64	583.95	501.15	404.83	286	290	280	364	351	271	278	353	322	320	342	452.14	350	297.87	224	247	259	250	335	406	329	415	268	495	258.79	324	348	472	337.19	479	266	443	345	413	413	362	383	340	32	180	280	139
ABHD11	135.48	158.1	125.36	104.38	117.4	96.19	72.67	104.41	50.8	59.93	115.45	80.54	55.59	56.62	82.79	116.18	86.26	127.96	109.93	97.04	103.91	52.07	131.16	58.78	40.62	103.91	136.14	124.89	55.67	51.26	185.36	115.48	83.01	82.49	94.86	100.7	97.31	67.72	75.31	78.02	79.03	94.33	96.69	123.67	57.05	40	42.71	46.55	50.5
ABHD12	1240.83	1194.13	998.44	1004	1092.88	873.99	652	652.87	501.11	664	761.04	522.97	651.24	607.01	796.2	718.97	652.04	870	878.51	689	720.02	564.24	368	454.79	457	593.67	882.87	866	662.05	396.68	795.07	534	486	633	752.83	908	946.19	281	624.11	595	373.58	551.01	606.92	760	468	128	372	330.56	412.76
ABHD12B	20.12	13.97	7	6.02	6.99	8	3	9	0	1.08	16.53	3.12	0	2.03	14	3	9.4	4	13	0	7	0	16	0	2	1	19	0	0	0	1.01	0	0	0	0	13.8	8	0	8	3	0	2	7	10	0	0	6	8.5	0
ABHD13	832	763.74	556	719.89	765	433	416	173	244	274	452	392.62	262	281	322	173	349	460	460.91	405	374	157	222	168	129	224	336	326	262	156	348	193	220	306	169	425	442	130	315	318	487	315	251	279	206	0	222	87	261
ABHD14A	1	9	10	16	12	2	6	0	5	8	14	10	3	3	3	15	9	7	6	7	8	0	0	7	16	0	9	0	0	0	1	0	1	8	0	7	7	0	8	0	0	0	17	3	8	0	10	0	0
ABHD14B	12	42	24	52	28	31	3	7	23	20	21	22	19	10	11	14	16	10	23	14	21	12	6	24	2	8	24	11	9	1	20	6	2	13	22.31	24	9	0	22	27	6	16	31	21	32	0	11	0	9
ABHD15	8.59	26.55	9.27	20.07	18.01	25.9	11.97	8.54	6.75	7.28	1.16	6.35	11.33	10.05	16.89	12.24	28.73	13.42	23.17	15.97	11.36	10.2	0	4.31	3.88	1.17	12.17	7.4	1.08	0	2.05	8.06	13.72	1.15	9.94	1.27	24.16	0	5.86	12.75	2.08	5.74	6.97	15.34	13.97	0	0	0	57.46
ABHD16A	523	693	509	705	672.04	597	338.99	374	294	267	353	266	266	353	402	299	419	443	455	339	390	275	229	275	272	247	424	352	407	136	322	304	251	343	411	468	322	228	309	340	265.6	353.02	409	390	355	40	190	317	246
ABHD16B	0	0	0	0	0	0	0	0	0	0	0	0	0	0	3	0	0	0	0	0	0	0	0	0	0	0	0	0	1	0	0	0	0	0	0	0	0	0	2	0	0	0	0	0	0	0	0	0	0
ABHD2	1259.59	1187.66	927.03	1119.77	1098	697.99	621.83	249.76	369.24	496.11	403.37	388.07	485	380.9	485.33	455.61	432.34	551.43	545.08	507.25	378.42	361.83	292.16	289.67	226.89	322.64	559.05	377.3	329.63	172.72	344.57	174.36	344.99	420.34	538.44	670.83	372.26	132.93	495.56	347.52	374.38	351.21	405.53	426.95	215.53	0	218.12	197.82	182.39
ABHD3	72	81	60	70	72	25	35	19	32	29	65	22	45	26	25	47	43	44	41	31	17	34	40	16	0	35	21	33	12	0	44	16	0	33	16	43	24	0	27	11	21	43	43	23	41	0	27	0	13
ABHD4	550	890	681	865	822	518	550	377	397	373	506	465	333.06	344	570	363	438	644	642	506.99	486	387	385	327.81	268	337	479.03	461	427	171	436	312	224	450	450	503.61	514	72	465	400	254	330	384	414	288	30	263	264	298
ABHD5	321	599.05	435.03	701.9	567.99	353.35	322	241	164.56	255.61	248	323.25	214	197	278.94	226	269	330.97	309	310.83	228.04	201	173	150	103	169	206	238	176	94	207	141	136	179	182	281.3	211.02	153	244	219.06	213	192.02	283.06	226.19	118	0	148	171.81	54
ABHD6	50	64	79	52	52	57	49	32	11	17	39	20	43	24	30	20	57	50	40	36	20	27	25	17	16	33	45	14	56	70	39	24	48	6	23	61	40	13	63	15	9	27	37	44	26	0	22	29	13
ABHD8	118	136	88	92	97	46	50	27	31	67	41	48	40	55	54	48	36	73	70	73	50	24	27	18	30	49	41	26	41	22	86	23	38	47	32	57	82	27	43	33	25.98	52	93	33	10	0	3	24	2
ABI1	1357.66	1611.02	1277	1453.04	1500	1019.09	729	598	638	635	711.96	773	562	730.01	826	822.13	859	967.04	915	837	731	506.77	594.6	547	462	722.96	914.18	1055	887	590	910	658	691	741	719	955	658	337.05	828.22	702	679	684.6	771	701	742	91	488	481	522
ABI2	4041.09	5255.51	4034.26	5007.97	4939.83	3364.32	2463.28	1617.68	1727.65	1998.73	2114.64	2174.54	1952.22	1428.75	2429.09	1744.09	2003.09	2608.83	2733.27	2402.41	2001.35	1485.54	1131.34	1290.71	1067.56	1452.85	2168.27	2034.94	1636.9	963.86	1688.68	1536.64	1223.86	1759.17	1984.57	2511.57	2308.93	1347.84	2015.47	1840.26	1739.69	2011.52	1970.65	1885.27	1242.41	276	925.08	1061.93	1107.76
ABI3	52	39	33	28	49	24	40	18	35	26	25	24	30	22	43	39	36	18	26	11	18.79	10	25	2	58	19	13	46	24	1	11	0	6	33	36	27	56	20	17	29	29	10	21	24	12	0	15	29	0
ABI3BP	1	2	0	3	8	5	2	0	0	0	1	1	5	0	0	0	0	0	7	0	4	4	0	3	0	4	7	3	0	0	17	0	0	0	8	12	0	0	1	0	0	0	3	0	3	0	0	0	0
ABL1	2825	4011.92	3079.53	3342.09	3635.99	2705	1921	1368.18	1730.01	1437	1890	1526	1400	1509.88	2104	1694	1938.53	2163.07	2265	1805	1609	1462	1341	1515	1395	1555.97	2290	1592.01	1736	1013	1641	1097	1484	1870	2253	2170	2623	1066.84	2092	1666	1573.98	1657	1830	1785	1206	258	1115	1071	1150
ABL2	999.92	1183.49	962.99	1134.68	1182.6	772.06	605.88	415.68	423.52	482.99	493.71	417.87	368.11	403.39	518.47	389.21	473.78	634.32	622.76	532.74	371.56	415.74	374.11	294.66	323.88	348.17	524.86	486.7	459.02	149.96	320.55	225.19	325.43	382.27	479.29	556.97	538.4	221.13	423.29	329.72	279.62	341.77	400.94	408.19	225.41	0	190.32	142.71	161.02
ABLIM1	3126.78	4610.94	3666.94	4234.94	4600.74	2859.18	1965.66	1170.13	1581.94	1652.07	1630.37	1681.34	1370.95	1294.06	1756.72	1479.66	1794.32	2470.02	2107.91	1789.81	1538.65	1167.94	982	1007.65	924.15	1232.17	1708.91	1502.02	1266.33	879.02	1273.78	1338.05	1457.87	1560.77	1748.08	2130.79	1904.64	1149.29	1827.05	1582.14	1412.46	1534.21	1646.17	1564	934.3	115	646.3	857.91	822.11
ABLIM2	19	22	13	15	15	28	6	10	8	20	11	9	5	15	24	15	12	3	5	6	19	4	9	14	7	9	20	0	19	3	26	0	0	12	1	12	24	17	15	4	23	2	8	10	3	0	10	6	29
ABLIM3	13	9	7	8	11	5	5	2	1	3	14	0	0	8	0	5	3	6	1	3	6	9	6	0	5	2	1	4	3	0	5	0	30	0	16	0	4	0	0	0	0	6	4	7	4	0	0	7	0
ABO	5	2	0	0	1	5	0	0	0	0	1	0	0	0	7	0	0	0	0	0	0	0	0	0	0	0	0	3	0	0	0	0	0	0	0	0	0	0	0	0	0	8	0	0	0	0	0	0	0
ABP1	13	12	3	1	6	10	4	0	0	4	0	5	0	11	0	0	5	0	0	1	0	0	0	5	0	2	0	0	3	0	5	1	0	0	0	7	9	0	0	5	0	4	3	1	7	0	0	0	0
ABR	711	899.73	621	759.04	799.31	653	321	306	423.01	279	336	286	347	289	373	354	481	356.01	450	372	227	231	279	269	239	285	353	293	330	207	256	367	316	313	358	451	394	181	467	340	375	225	461	331	245	35	263	327	265.61
ABRA	0	2.99	1.33	8.68	1.99	5.77	0.98	0	0	0	0	0	4.01	0	3.25	0	0	0	0	0	0	0	0	0	0	0	0	0	0	0	0	0	0	0	0	0	0.38	0	0	0	11	2.6	0	0	0	0	0	0	0
ABRACL	7077.99	15209.7	11768	13103.3	15071.1	9086.86	7801.28	4912.17	4532.2	7559.85	7371.95	8055.29	4836.34	4374.9	6523.07	4565.24	6306.88	8842.28	7885.34	7825.98	7447.16	4293.93	3810.11	3805.95	3898.73	5308.05	6965.82	6591.01	5965.1	3948.45	7998.17	5381.31	4487.34	5632	5784.51	7870.44	6210.71	3862.14	6548.07	5825	6323.17	6109.87	6612.66	6903.68	5374.69	670	3490	4678.5	5666.81
ABT1	1005	1107.03	848	953.03	1068.04	912	747	719	669	645	721	728	457	639	701.29	779.89	901.99	800	887	804	741	505	498	593	424	747	1107	915	981	748	1050	627	748	800	823	840	1092	883	881	819	816	1047	812	702	755	94	558.78	678	800.75
ABTB1	37	44	14	37	29	35	24	19	19	12	12	21	6	25	17	35	33	36	8	26	24	32	20	18	33	15	55	20.98	58	53	32	8	14	27	37	35	71	0	17	27	37	14	18	28	31	0	2	23	28
ABTB2	354	565	373	497	490	369	278	253	211	206	283	151	129	150	149	139	187	286	248	200	185	163	93	204	129	193	223	142	187	67	98	156	123	161	136	203	232	99	193	209	86	185	220	219	162	25	176	138	128
ACAA1	846	748	493	654	685	618	452	462	378	380	390.03	384.99	328	493	475	498	551	462	590	427	400	386.05	374	346	306	428.34	664.97	718	546	425	593.98	376	445	523	519	558	550	168	423	456	601	432	589	478	504.13	205	393	438	442
ACAA2	5946	4888.89	4018.07	4346.13	4393.92	4010.01	2652	2358	2391	2006.26	2897	2411	1967	2346.07	3125.6	2730.05	3059	3227.94	3483.7	2780.1	2668.53	2210.85	2258.28	2239.31	2029.36	2725	3752.9	3150	3116.02	1749.97	3195	2316.59	2424.8	3156.02	3067	3395.36	3273	1843	3426.19	2699.56	3117.99	2868	3320.87	2975	2589	388	1981	1858	2132
ACACA	9148.72	11655.4	9941.14	10652	11377.3	8884.2	6319.9	4916	5781.17	4069.86	5319.95	4163.64	4702.3	4798.94	6145.15	5259.1	6085.21	6680.14	6554.67	5412.67	4219.3	4395.43	3502.74	3858	3717.79	4229.23	5894.43	4692.63	5158.35	2832.77	3582	3234	4189.03	5692.01	5905.22	5908.29	5561.01	2343.73	5434.1	4616.87	4184.34	4437.21	4693.05	4278	2560.42	811	2384	2671	2523
ACACB	220.53	231.31	186.77	227.77	262.27	141.27	148.65	68	137.96	122.51	119.61	98.2	71.35	111.58	136.29	119.2	138.56	124.22	144.18	109.8	100.21	68	119.23	85.9	121	74.32	139.43	79.14	148	74	92.22	35	59.03	118.74	113.37	109.58	212.26	29	122.6	96.81	110	69.02	107.01	116.16	48.04	0	51.31	39	107
ACAD10	272.49	226.26	170	181	219.22	154.98	125.99	62.04	99	98	121.95	113.99	86	90	100.47	59	136	189.68	144.96	103	91.79	76	82	62	79	96.69	114	111	131	9	123	45	50	109	146	77	199	88	137	91	87.39	91	83	129	42	0	86.61	81	73
ACAD11	255.07	290	251.25	221.85	283.11	154.44	190.8	121.63	109.41	64.94	136.1	105.14	74.01	120.72	154.69	119.58	139.22	142.21	179.49	139.19	165	124.03	111	85.93	65.01	159.99	258.33	191.4	190.24	113.59	207.95	149.91	141.08	170	189.84	122.05	228.92	68.95	188.95	84.23	151.19	149.61	171.39	163	113.93	0	69.04	132.42	127.01
ACAD8	1005.65	850.93	739	774	812	809	444.11	500	425	388.01	460	417.95	364	415	473	543	515	514	560.86	460	417	416	358.02	424	360	481	638	526	505	254	620	418	411	574	763	544	690.05	293	589	551	398	449.98	597.01	499	371	108	312	266	396.91
ACAD9	630.11	640	542	549.91	598	496	339	278	294	302	337	281	284	326	377	336	361	405	442	369	350	199	278	178	266	366	409	396	330	186	402	317	266	365	408	455.3	493	344	415	249	266	354	343	320	269	27	244	201	236
ACADL	36	15	9	12	13	10	4	16	11	18	0	2	3	12	7	19	16	11	11	5	7	0	20	1	0	22	8	3	4	18	6	13	14	17	4	13	0	13	2	0	25	8	11	22	0	0	2	0	58
ACADM	2891	2886.01	2207.12	2352	2704	2367.44	1471.04	1423	1244.98	1143.79	1261	1337	988	1279	1403.38	1270	1873.97	1547.89	1654.98	1336.98	1154	1140.81	1100	1150	1032	1315.26	1733	1358	1532	1203.11	1260.43	1230	1014	1336.12	1465	1405	1353	930	1561	1526.86	1755.55	1328.09	1572	1370.3	1287	602	939.88	1123	1275
ACADS	13	19	16	21	21	12	20	5	5	6	17	12	14	6	27	11	7	14	33	10	10	18	12	23	3	16	11	10	9	7	0	39	0	7	18	25	44	0	28	13	13	24	12	19	14	0	4	9	0
ACADSB	670.9	423.06	353.66	360.81	402.43	266.34	218.12	170.8	199.9	173.52	175.05	164.66	124.02	150.97	216.93	259.31	254.7	230.25	311.73	203.48	158.34	177.59	161.41	187.43	83.84	243.95	294.82	295.35	110.12	86.76	200.35	158.53	172.72	211.6	207.46	235.27	208.25	96.63	327.58	190.13	207.09	162.34	257.02	248	163.93	0	143.16	95.99	79
ACADVL	1501.14	1393.07	1063.97	921.94	1048.47	1362.57	822.96	774.17	796.39	587	727.1	666.36	506.27	830.01	1012.05	794.78	1024.09	783.09	1128.08	847.06	805.59	567.09	678.03	617.58	570	728.84	896.37	1054	931	864	930.28	699.23	742.79	854.47	761	813.5	1052.03	698	969.17	702.19	1008	721.07	1060.22	861.84	661	269	576.61	814.05	599
ACAN	20	12	5	5	4	0	7	0	0	1	0	2	4	4	2	0	2	0	1	12	0	0	1	0	0	0	4	0	6	0	2	0	0	0	0	15	10	0	3	0	0	2	0	2	0	0	15	0	0
ACAP1	296	264	162	176	182	322	136	141	191	141	134	132	119	167	172	193	237	138	181	101	164	99	143	125	179	149	207	149	163.96	92	164	185	126	146	141	170	200	66	253	176	125	106	135	180	124	0	146	97	215
ACAP2	2681.14	2455.56	2156.92	2394.59	2551.6	1579.58	1301.32	847	930.15	1033.77	1208.64	1120.15	1052.43	1065.95	1201.6	1106.89	1196.17	1490.91	1349.39	1242.92	952.91	844.43	721.82	775.38	750.03	869.23	1313.14	1243.42	1081.19	735.54	990.62	832.59	869.36	1267.06	1115.55	1416.46	977.89	646	1133.11	943.23	1022.05	969.92	1027.79	902.64	903.03	54	680.24	578	408.85
ACAP3	396.9	441.02	374.64	365	423.96	289.33	261	205	236	185.96	188	201	199	231	288	258	311	211.5	263.43	222	220	220	193.59	170	142	224	271	263	257	171	322	196.47	339	285	212	267	378	99	235	231	206	219	258	225	246	12	163	228	168.31
ACAT1	1095	787.12	655.02	697	837.52	761	468	478	439	344.07	415	401	381	368	466	488	537	445	549	508	418	364	300.15	374	237	360	576	447	461	425	407	266	325	498	504	563	453	235	462	401	391	413	499	519	287	0	291	394	300
ACAT2	6511	9151.01	7398	7439.27	7950.63	9194.3	6487.11	6892	6078.06	4161	5902	4602	5003.96	5791.98	6880.63	7343.48	7693.94	6218.18	6841.97	5026.57	4832.23	4819.88	4882	4700.96	4311	5582	7238.06	7124	6761.55	4531.14	5904	4811.37	4656.39	5726.01	5747	5034.76	5377.99	2945	5464.21	4543.03	5298	4543.97	5814.34	4730	4242	1799	3069.63	3162	3249.39
ACBD3	1618.96	1887.31	1484.44	1936.38	1646.97	1473	823	875.03	821	635.06	940	785.99	716	798	906	849	1012	1146.93	1020	989	656	746	515	697	611	761	1030	1027	941	807	779	550	546	799	821.59	879	756	593	833.05	747	781	612	674	797	543	76	395	631	531
ACBD4	47.42	60.47	39.97	32.27	42.48	26.28	18.1	17.06	22.28	19.22	13.77	24.96	29.82	30.14	36.94	16.08	39.76	31.21	22.09	20.83	19.57	13.36	5.63	12.02	17.34	22.45	33.12	25.68	26.95	1	20.85	24.48	19	33.8	27.2	42.19	37.69	52.55	44.12	49.31	6.21	30.58	42.08	40.22	17	0	1	0	0
ACBD5	993.86	1052.73	802.71	936.61	1022.56	875.01	521.14	359.78	415.21	294.56	443.11	414.23	318.98	391.27	414.41	490.65	550.8	557.52	486.61	454.3	349.24	335.5	290.01	381.1	347.64	277.91	464.02	534.54	520.03	318.01	552.68	336.16	276.8	394.57	573.33	444.22	419.89	393.07	614.92	370.14	363.23	354.11	428.82	446.83	382.28	59	342.42	356.34	465.37
ACBD6	2200	1422.98	1198.99	1176.47	1332	1524	899	972	791	565	791.17	721	694.72	860	954	1006	1375.74	881.22	984	814	847	857	765	906	754	915	1327	1132	1014	936	993	674	1070.65	955	1013	919.01	1058	682	1204	1075	1253	1005	1129.03	1071	886	299	784	874	758
ACBD7	396.25	675.18	535.5	687.97	610.75	386.54	214.37	127.64	183.09	237.3	322.29	224.51	257.69	122.58	208.76	157.39	146.76	302.55	283.46	328.3	149.21	117.69	112.05	141.15	131.3	159.94	197.87	213.85	150.37	33.42	183.81	110.58	104.58	150.1	149.53	244.5	197.3	77.88	219.55	120.98	162.01	173.51	174.87	133.45	120.33	0	82.79	80.7	91.33
ACCS	10	9	4	4	8	2	10	0	0	3	5	3	13	0	0	0	0	6	9	5	4	0	6	0	7	4	15	9	0	0	8	0	1	0	2	6	0	24	0	6	0	7	11	4	9	0	0	0	0
ACCSL	0	0	0	0	0	0	0	0	0	0	0	0	0	0	2	0	0	0	0	0	0	0	0	4	0	0	0	0	0	0	0	0	0	0	0	0	0	0	0	0	0	0	0	0	0	0	0	0	0
ACD	310.49	487	363.01	464	454	333	264	237	286	220	231	229	151	222	386	193	236	305	313.1	245	245	186	189	196	190	207	228.87	275	238	139	202	89	164	223	226	277	300	72	205	214	252	234	231	243	170	104	164	155	225
ACE	40	26.9	17	24	22	26	5	4	10	9	5	13	17	17	19	13	18	17.01	6	13	7	12	0	6	20	13	36	7	18	38	18	0	20	28	30	30	7	15	26	17	8	3	18	11	11.94	0	30	0	0
ACE2	0	8	5	3	5	3	0	0	0	0	10	0	0	3	0	0	0	1	0	4	0	0	0	0	0	3	6	0	0	0	8	0	14	0	0	0	0	0	0	0	10	0	0	0	0	0	0	0	0
ACER1	0	0	0	0	0	0	0	0	0	0	0	0	0	0	0	0	0	0	0	0	0	0	0	0	0	0	0	0	0	0	0	0	0	0	0	0	0	0	0	0	0	0	0	0	0	0	0	0	0
ACER2	290	323.02	255	302.91	282	170	116	96	111	103	134	123	114	114	146	143	136	147	152	149	145	125	135	137	60	154	155	159	126	73	156	117	94	154	108	185	114	86	152	197	132	176	148	150	98	0	118	82	89
ACER3	456.49	925.26	688.34	883.24	907.17	471.86	453.13	410	276.07	348.15	375.39	389	327.12	233.19	345.04	245.09	327.23	520.85	475.24	448.13	324.08	193	215.02	161.04	150.38	329.03	302.03	296.02	330.01	119	323.14	198	191	359.32	180.21	311.06	239.08	138.03	278.44	253.24	254	267.21	238.02	281.48	125.03	56	128	146	74.71
ACHE	26	55	46	50	59	34	40.43	14	15	16	40	20	24	32	19	33	17	37	45	53	16	15	6	7	24	15	27	50	59	17	9	12	14	19	24	17	50	0	26	19	24	23	16	22	8	0	10	14	0
ACIN1	6567.25	7539.69	5133.57	6019.42	6143.93	7736.22	2934.98	3555.9	3173.16	2538.69	2450.42	2454.97	2262.67	3597.06	3488.24	3659.74	5100.21	3267.62	3375.08	2516.99	2308.19	2929.23	2003	2387.64	2836.1	2418.27	3082.99	2752.4	3096.99	2875	2364.21	2384.45	2553.98	2674.01	2952.84	3083.31	2881.01	1930.54	2827.05	3015.99	2932.81	2259	2957.58	2762	2266.23	897	1906.8	2301.84	2616.36
ACLY	12471.3	24327.3	19986.1	21664.8	22951.1	19914.3	13266.6	10835.5	11718.4	10053	12508.4	10280	9183.4	10955.7	13087.6	12116	14414.4	14137.2	15264.3	11440.6	10453.9	9728.31	8546.92	8789.98	8522.17	10117.1	13599.5	11252	11329.4	7658	10643	9096.54	9434.36	10796	12166.2	11801.1	14050.8	5851.91	11565.5	9455.91	9787.81	9348.05	10657.9	9551.46	7194.6	1505	5300.94	5788.82	6081
ACMSD	0	0	0	0	0	0	0	0	0	0	0	0	0	0	0	0	0	0	0	0	0	0	0	0	0	0	0	0	0	0	0	0	0	0	0	0	0	0	0	0	0	0	0	0	0	0	0	0	0
ACN9	314	371	277	386	421	237	145	124	121.45	185	199	193	171	105	151	155	216	225.03	218	197	143	161	123	96	143	131.94	230	123	161	96	208	151	232	129.97	184	222	296	92	220	166	208	161	166	152	94	130	96	162	119
ACO1	2377	3671.85	2784.97	3292.54	3535	2776.98	1827.82	1544	1645	1332	1693	1427	1264	1405.03	1729	1577.09	2089	1930	2104	1622	1496	1510	1150	1176.94	1106	1513.58	1837	1689	1810	1018	1638.83	1420	1456	1654.73	1837	1910.39	1589.26	780	1713	1751	1653	1526	1667.05	1645	1119	348	1177	1079	1193
ACO2	1395	1271.04	1047	1182	1326.25	856	679	558	571	616	724.03	590	556	623	670	614	690	1008	962	762.01	670	554	544	422	398	721	718.78	757	611	396	764	404	417	708	853	938	946	184	690	606	560	591.02	602	666	377	124	358	472	439
ACOT1	36.72	29.11	39.99	38.23	34.02	62.62	58.13	31.34	65.12	20.73	20.65	41.25	38.52	31.47	32.11	34.59	25.22	81.11	50.68	35.46	36.62	33.57	75.37	71.31	61.26	31.53	35.81	114.04	67.55	6	84.91	51.65	61.31	110.48	95.03	77.3	92.57	0	57.87	31.78	54.25	67.21	55.49	64.83	52.2	0	64.69	21.06	14.74
ACOT11	127	108	125	107	106	78	61	65	84	72	50	61	61	27	105	40	83	80.75	89	61	81.03	23	33	47	56	52	64	83	60	20	65	66	86	105	126	103	102	79	52	41	46	112	77	79	50	0	66	41	35
ACOT12	4	6	7	7	2	3	10	0	1	15	16	2	10	0	19	5	0	4	2	3	10	0	5	0	15	0	8	3	8	0	11	2	25	2	0	1	0	0	4	0	6	6	12	5	0	0	0	23	0
ACOT13	700.83	788.47	708.38	732.29	665.12	801.99	395.87	435.09	447.14	347.29	435.6	376.17	266.12	463.03	421.5	482.07	682.08	500.66	636.89	452.16	436.58	429.5	344.04	325.26	393.06	448.96	557.44	578.77	591.76	354.92	550.35	358.55	458.1	424.25	535.85	525.21	391.18	253.72	470.83	447.97	529.92	488.85	413.85	523.26	377.28	158	293.24	340.04	479.46
ACOT2	242.28	158.89	103.01	140.76	113.98	137.38	80.87	81.66	109.88	57.27	145.35	70.75	40.48	131.53	91.89	73.41	86.78	131.89	124.32	120.54	86.38	103.43	91.63	133.69	83.74	161.47	216.26	162.96	98.45	39	165.09	134.35	44.69	97.52	106.97	117.79	218.43	131	223.13	196.22	136.75	86.79	201.51	177.17	164.8	15	108.31	113.94	134.26
ACOT4	9	8	12	2.01	5	4	4	1	0	1	14	13	3	0	8	17	2	8	10	4	11	13	0	9	0	13	10	0	15	0	4	30	0	0	6	15	8	1	20	0	19	0	0	12	0	0	0	2	0
ACOT6	0	1	1	0	0	0	0	0	0	0	0	0	0	0	0	0	0	0	0	0	0	0	0	0	0	0	0	0	0	0	0	0	0	0	0	0	0	0	0	0	0	0	0	0	0	0	0	0	0
ACOT7	1081	1422.52	1151	1287	1335	1354.9	862	831	841	697	720	642	570	846	931	776	1185.61	887	1023	793	742	816	597	710	696	732	1082	734	916	561	981	842	757	804	1043	965	1366	477	993	807	987	858.97	989	1008	751	187	610	549	690
ACOT8	298	306.97	313	260	289	264	213	195	260	154	229	156	121	230	280	158	302	276	273	176	226	184	160	174	103	212	283	318	183.3	179	191	202	152	246	230	239	273	84	270	187	216	236	248	248	175	0	140	161	187
ACOT9	995	868	771	756	789	855	545	623	478	340	503.05	444	397	489	569	548	677	533.65	660	565	466	512	373	423	352	488	668	575	627	489	604.01	415	478	608	576	552	557	555.95	614	521	461	536	678	440	667	154	393	434	578
ACOX1	683.2	968.52	671.69	881.82	871.04	579.99	359.3	266.63	260.5	296.27	353.87	394.36	341.03	263.91	379.55	344.85	322.48	548.2	449.82	427.61	287.87	266.51	292.9	205.34	214.16	256.31	358.08	334.51	342.88	160.51	342.24	212.17	142.79	338.71	395.91	489	425.75	147.94	377.76	273.82	223.89	284.25	308.91	247.24	244.21	0	187.15	178.03	198.33
ACOX2	22	23	9	12	24	18	5	4	14	10	4	16	0	5	10	15	12	26	25	4	16	1	3	20	8	6	5	0	9	0	17	4	0	27	7	20	10	0	10	3	0	17	19	6	1	0	3	0	10
ACOX3	99	158	117	129	139	99	59	76	67	48	69	62	42	61.83	73	69	84	142	115	73	78	32	19	64	57	53	104	70	60	44	109	83	46	63	88	99	84	35	48	58	133	66	112	65	47	0	58	37	24
ACOXL	697	606.1	523.02	461.88	519.03	684	367	348	370	233	330	215	293	373	312	349	503	445	399	321	298	278	296	285	349	352	387	421.91	431	283	319	346	385	469	395	396	357	355	459	421	478	320	429	389	405	191	335	207	301
ACP1	3744	2275.65	1862.01	1980.9	2090.49	2535	1388	1320	1289	968	1341	1008	933	1394.98	1396	1319	1704	1320.01	1666.93	1308	1101	1287	1150	1281	1042	1414.94	1853.99	1556	1855	1137	1621	1219	1001.94	1442	1692	1405.1	1814.8	1079	1753	1514	1445	1357	1606	1597.01	1173	468	934	1070	1172
ACP2	257	336	257	289	291	135	161.07	61	112	101	186	174	103	117	204	115	114	233	197	145	140	131	109	82	70	99	116	123	151	5	106	114	51	129	149	215	180	3	120	93	129	145	113	148	63	26	83	21	48
ACP5	80	92	77	75	90	61	34	36	53	40	53	35	48	38	53	50	43	61	73	69	45	65	28	55	17	84	106	54	12	6	64	17	0	101	66	58	108	64	93	29	44	26	61	33	35	0	31	24	24
ACP6	134	97	107	87	116	100	80	95	86	45	75	68	39	47	84.03	49	50	68	89	77	86	57	49	56	46	57	110	45	41	28	73	42	36	83	51.25	75	63	34	117	92	73	39	104	76.03	73	0	71	21	21
ACPL2	308	368.28	300.07	340	330.06	222	171	157	136	131	126	171	111	110	166	142	137	210.14	173	160.2	144.02	106	108	105	103	84	127.25	109	87	44	184	99	62	183	155	222.22	191.69	121	124	132	132	157	137.87	130.48	67	0	47	106	107
ACPP	28.99	12.02	7.78	8	15.19	7.04	12.64	9.68	0	14	6	11.59	0	4.65	8.7	7.07	4.34	4.72	10.28	6.86	7.83	6.07	9.68	7	5.99	7	0	26.21	8.2	0	4.75	0	16	16.75	0	12.02	3.01	0	1	16.58	0	3.37	5	5.65	50.96	0	0	0	0
ACPT	0	0	0	0	0	0	0	0	0	0	0	0	0	0	0	0	0	0	0	0	0	0	0	0	0	0	0	0	0	0	0	0	0	0	0	0	0	0	0	0	0	0	0	0	0	0	0	0	0
ACR	0	0	0	2	0	0	0	0	0	0	0	0	0	0	0	2	0	0	0	0	0	0	0	0	0	0	0	0	0	0	0	0	0	0	0	0	0	0	0	0	0	0	0	0	0	0	0	0	0
ACRBP	5	1	1	4	1	0	0	5	1	0	2	0	0	4	0	9	9	1	2	1	0	1	1	0	0	0	0	6	1	18	0	0	0	3	0	8	0	0	0	0	4	3	8	7	10	0	0	0	0
ACRC	43	71	43	63	42	77	33	45	43	25	25	38	44	22	35	55	59	49	47	29	30	37	27	42	63	30	31	83	22	40	20	46	34	49	57	43	24	31	29	34	27	32	50	19	24	0	21	54	16
ACRV1	0	0	0	0	0	0	0	0	0	0	0	0	0	0	0	0	0	0	0	0	0	0	0	0	0	0	0	0	0	0	2	0	7	0	0	0	0	0	0	0	0	0	0	0	0	0	0	0	0
ACSBG1	50	50	59	38	54	17	38	16	11	13	31	36	4	22	51	22	24	27	34	25	19	17	20	0	6	29	41	27	8	17	12	20	23	32	24	46	26	0	21	12	3	14	34	14	0	0	29	0	13
ACSBG2	0	0	0	0	0	0	0	0	0	0	0	0	0	0	0	0	0	0	0	0	0	0	0	0	0	0	0	0	0	0	0	0	0	0	0	0	0	0	0	0	0	0	0	0	0	0	0	0	0
ACSF2	76	58	28	39	35	39	23	20	34	36	34	32	34	14	19	34.53	56	15	38	30	30	30	38	25	23	29	26	26	22	44	41	37	16	45	35	31.03	41	7	12	31	15	72	16	15	40	0	21	0	10
ACSF3	277	217	212	210	233	221	161	140	122.04	101	139	113	106	190	204	156	185	175	172	130	142	81	133	132	139	121	209	143	143	135	168.38	93	107	156	191.69	171.06	190	43	167	136	106	129	181	138	44	67	69	58	90
ACSL1	263	489	446	458	471	439	335	268	256	229	268	244	210	183	245	329	328	284	304	235	239	208	205	189	177	210	306	273	235	106	182	246	196	262	325	235	272	67	289	206	211	172	186	159	68	35	126	86	76
ACSL3	9332.2	9482.59	8059.84	8609.76	8746.56	7243.9	5366.83	4578.16	4765.93	4031.5	5294.43	4488.5	4287.81	4352.93	5521.39	4875.5	5519.18	6109.95	5981.82	5475.55	4539.64	4080.24	4053.98	3922.86	3860.87	4625.23	6268.59	5410.15	5441	4452	4987.8	4408.13	4499.57	5375	5552.88	5498.01	5191.01	3371.95	6197.9	5679.84	5771.09	4785.57	5746.88	5322.08	3872.03	1130	3568.28	3630.11	3856.86
ACSL4	2683.76	5366.75	4490.06	5149.57	5260.78	3290.76	2929.01	2059.99	2208	2041.59	2669.51	2453	2131	2016	2713	2160	2531.74	3316.53	2940.96	2617.44	2000.65	1712.75	1523	1502.71	1492.98	1707	2497	2170	2075	1299.86	1857.29	1689	1456	1934	1979.02	2264	1599	915	2312.81	1699	1662	1695	1824.16	1742.99	1247	414	829	1088	1063
ACSL5	0	0	0	0	0	0	0	0	0	0	0	0	0	0	0	0	0	0	0	0	0	0	0	0	0	0	0	0	0	0	0	0	0	0	0	0	0	0	0	0	0	0	0	0	0	0	0	0	0
ACSL6	70.61	81.48	32.23	74.41	55.54	33.67	23.64	34.05	14.74	30.12	39.21	29.96	58.42	22.06	31.08	26.48	27.87	25.06	36.57	37.81	37.13	26.96	21.29	24.39	36.21	13.87	31.47	42.15	30.68	21.21	44.57	0	23.73	19.42	12.74	77.63	25.8	19.92	44.68	35.11	39.02	20.17	23.13	42.03	36.12	0	31.8	31.75	0
ACSM1	2	0	2	2	2	0	0	3	0	1	0	0	0	0	0	6	0	0	0	3	1	0	0	0	0	0.74	0	0	0	0	0	0	0	0	0	0	0	0	0	6	0	0	7	0	0	0	0	0	15
ACSM2A	0	0	1	0	0	1	0	0	0	2	0	0	0	0	0	0	0	0	3	0	0	0	0	0	0	0	0	0	0	0	0	0	0	0	1	0	5	0	0	0	0	0	0	0	0	0	0	0	0
ACSM2B	0	0	0	0	0	0	0	0	0	0	0	0	0	0	0	0	0	0	0	0	0	0	0	0	0	0	0	0	0	0	0	0	0	0	0	0	0	0	0	0	0	0	0	0	0	0	0	0	0
ACSM3	40	14	18	15	13	12	2	2	14	3	6	12	11	3	11	1	10	9	9	14	12	7	8	5	16	9	10	15	11	0	9	0	11	20	12	9	15	0	0	10	19	21	9	13	23	0	5	10	16
ACSM4	0	0	0	0	0	0	0	0	0	0	0	0	0	0	0	0	0	0	0	0	0	0	0	0	0	0	0	0	0	0	0	0	0	0	0	0	0	0	0	0	0	0	0	0	0	0	0	0	0
ACSM5	0	0	0	0	0	0	0	0	0	0	0	0	0	0	0	0	0	0	0	0	0	0	0	0	0	0	0	0	0	0	0	0	0	0	0	0	0	0	0	0	0	0	0	0	0	0	0	0	0
ACSS1	17	31	29	13	22	26	8	6	4	5	28	11	0	9	4	3	13	10	26	12	33	13	4	5	5	26	19	35	0	7	28	9	24	35	24	14	10	32	5	11	3	5	9	16	0	0	3	29	13
ACSS2	136	1385	1143	1263	1257.01	1078.99	692	640	687	600.99	688	552	460	558	696	611	751	857.09	865	516	605	439	376	528	339	450	547.39	542	581	387	571	257	465	456.77	599	491.04	610	263	469	375	287	340.97	299	328	149.42	86	190	140	110
ACSS3	836.1	761.06	686.71	611.6	757.89	661.98	564.89	452.02	450.51	358.74	604.97	365.4	396.15	379.21	533.84	570.86	548.11	591.69	553.43	423.98	366.54	503.3	370.59	366.12	377.7	556.61	712.46	663	665.59	359.76	610.3	343.98	505.2	504.12	620.94	590.77	564	145	663.1	464.94	482.81	517.5	470.3	462.26	414.96	141.68	460	368.01	260
ACTA1	807.7	2480.8	1823.53	2172.98	2246.57	1642.65	1126.16	1061.32	982.21	1027.28	1212.18	1059.23	849.34	979.28	1285.33	1050.12	1400.17	1506.87	1652.48	1333.44	1060.04	1069.2	1066.66	1051.47	927.06	1063.85	1421.99	1216.09	1245.16	906.42	1305.86	1048.22	997.64	1285.32	1600.98	1414.87	1665.09	904.81	1398.81	1318.21	1019.84	1240.15	1248.71	1125.6	694.8	66.04	709.56	496.26	752.82
ACTA2	16	17.73	16	24.12	13	9.01	5	15	5	3	15.03	11	3	8	9	6	11	13	11.02	5.52	2.01	6	3	6	8	4	1	11.01	38	0	6	6.03	8	20	9	14.03	14	0	8	2	1	5	27	4	0	0	6	0	0
ACTB	84317.5	202286	154233	196109	194506	121384	87450.1	54475.6	58060.2	88481.3	82499.4	99144.9	65486.6	53796.3	85950.8	57817.6	74625.6	107311	94347.7	89101.2	73592.8	53841.1	44871.2	41137	39895.4	56235	73408.3	61494.8	56276.4	30199.2	69256.6	54258.8	44086	58228.5	69764.6	82785.8	71066.2	38449.8	68770.5	53461.1	51892.2	56505.8	60452.3	64182	37614.8	4727.67	26739.1	37731.9	41798.4
ACTBL2	0	0	0	0	0	0	0	0	0	0	0	0	0	0	0	0	0	0	0	0	0	0	0	0	0	0	0	0	0	0	0	0	0	0	0	0	0	0	0	0	0	0	0	0	0	0	0	0	0
ACTC1	679.63	2227.28	1859.21	1823.81	2090.73	1254.17	1072.48	687.54	816.54	931.84	1144.89	1049.76	733.49	861.27	1346.95	950.68	1016.18	1438.64	1526.69	1215.94	1079.08	602.42	591.67	612.78	611.42	1042.18	1100.25	1030.18	875.27	388.09	1045.05	696.46	681.9	902.61	986.71	1104.17	1263.85	312.99	996	852.04	587.92	837.79	778.39	792.13	506.5	136	389.87	395.01	179
ACTG1	51930.2	120381	92839.5	106035	112893	84895.4	56913.6	42147.4	44181.5	46062.6	50674	48143.3	40249.9	41174.5	58658.9	45615.6	52281.4	67635.4	65410	52090.2	46620.9	37660	34704.3	34009.6	31948.1	40717.2	52681.4	45041.1	43890.8	28739.1	46027.5	37333.2	35074	45064.2	53430.7	51184.7	55133.2	25782.6	44779.2	38478.7	37458.4	39849.9	41615.1	38837.8	27461.2	3427.29	19227.1	24538	26172.8
ACTG2	143.84	551.27	438.94	455.61	465.95	273.61	261.39	215.03	332.75	233.15	311.07	219.27	234.21	248.25	326.12	194.05	222.8	297.6	360.47	283.33	284.15	162.97	216.1	99.17	127.13	253.02	398.8	216.04	226.02	151.01	328.84	202.7	200.6	249.08	266.21	265.13	297	134.13	294.46	160.46	194.4	295.24	235.8	180.15	76	0	94	97.94	99.02
ACTL10	0	1	8	1	2	9	0	5	0	0	7	0	0	0	0	3	0	0	1	0	0	4	5	0	0	5	0	0	2	13	0	0	0	0	6	0	0	2	6	0	9	0	0	4	0	0	0	7	0
ACTL6A	3780	3499.31	2742	3060	3090.98	3510	1945	2029.04	1988	1556	1934	1726	1468	2009.04	2061	1899	2794.12	2036	2395.64	1830	1768	1919	1565	1763	1668.67	1972	2660	2116.01	2593	2090	2501	2168	2027.89	2064	2135.69	2396	2428.91	1816	2683	2225.26	2207	2053	2426	2286	2243	253	1571	1658	2093
ACTL6B	0	4	9	12	4	2	0	0	2	0	2	4	1	0	0	0	9	7	1	3	6	0	5	0	0	7	0	0	0	16	3	0	0	5	6	10	0	0	20	0	0	7	14	16	12	17	3	0	5
ACTL7A	0	0	0	0	0	0	0	0	0	0	0	0	0	0	0	0	0	0	0	0	0	0	0	0	0	0	0	0	0	0	0	0	0	0	0	0	0	0	0	0	0	0	0	0	0	0	0	0	0
ACTL7B	0	0	0	0	0	0	0	0	0	0	0	0	0	0	0	0	0	0	0	0	0	0	0	0	0	0	0	0	0	0	0	0	0	0	0	0	0	0	0	0	0	0	0	0	0	0	0	0	0
ACTL8	37	67	51	49	71	48	37	28	50	27	44	34	33	40	45	33	22	52	45	54	46	27	23	33	31	35	38	55	18	76	61	52	24	28	44	53	23	6	59	24	34	35	22	63	9	0	22	37	8
ACTL9	0	0	0	0	0	0	0	0	0	0	0	0	0	0	0	0	0	0	0	0	0	0	0	0	0	0	0	0	0	0	0	0	0	0	0	0	0	0	0	0	0	0	0	0	0	0	0	0	0
ACTN1	9561.65	12475.8	10022.7	10725	11087.8	10967.1	7106.12	6429.61	7141.67	5123.88	6039.92	5339.1	5359.78	6361.84	7459.58	7088.9	8191.21	7905.98	8193.82	5822.21	5325.56	6177.94	4931.38	5081.9	5430.53	6130.47	7731.22	6479.33	6624.5	4712.23	5839.96	5125.49	5388.26	7093.22	8693.16	7038.13	8694.32	3722.36	6550.73	5390.51	5131.79	5961.91	5855.12	5745.16	3965.93	1134	3444.7	3723.81	4102.34
ACTN2	77	60.25	68.01	31	32	46.01	32	8	11	25	16	21	13	46	23	34	36	25	28	35	16	30.01	19	4	36	42	46.89	22.01	36.85	40.01	9	14	32	28.01	17	47	54	0	48	30	116.01	29	13.01	32	30	50	23	0	16
ACTN3	202.85	138.79	115.64	92.62	129.58	137.03	105.36	73	81.04	57.7	59	65.02	51.92	61.16	90.49	69.93	84.1	63.51	94.37	101.8	71.42	60.97	42.08	58.61	105.11	50.75	73.96	74.7	61.89	42.03	149.3	101	71	63	123.02	98.84	155.89	49.78	99.03	69.02	108.99	86	92	82.56	82.58	0	40.2	76	38
ACTN4	6535.61	10187.7	8315.3	8313.57	9149.06	8403.9	5571.58	4839.45	5204.65	3967.33	4934.67	3959.43	4208.26	5076.79	6003.47	5623.91	5890.65	5914.13	6046.81	4626.05	3968.41	4009.07	3562.7	3470.04	3561.52	4187.55	5665.82	4722.52	5182.61	3688.5	4101.91	3218.69	3500.73	4654.45	5106.51	4661.09	5459.67	2385.64	4267.28	3833.77	3663.23	3892.47	4125.88	4007.58	2654.07	457	2285.3	2676.83	2571.68
ACTR10	902.46	1121.28	831.07	958.53	1041.8	706.51	681.7	516.65	474.45	512.11	605.28	615.15	345.91	415.01	541.67	631.06	602.25	616.22	712.28	629.79	579.72	390.81	414.45	511	387	550.2	725.03	803.77	594.01	399.63	771.9	464.35	476	545.01	540.88	668.68	664.2	266.8	684.98	585.04	588.12	547.28	633.96	526.23	404	127	377.04	417.56	538
ACTR1A	1283.01	2099.01	1680	1882.1	2041.04	1163.34	1083	733.02	759	931.76	1044	954	636	754.01	1077	817	733	1266	1192	1067.01	965	635	606	617	374.01	616	955	1034	673.12	312	774	568	662	764	824	1132	936	172	726	704	567	796	951	774	562	38	457	514	404
ACTR1B	269.99	336.99	306	249	312	292	175	219	201	173	236	170	149	177	248	193	299	224	283	164.99	243	164	204	170	178.78	271	346	197	202	89	344	164	202	264	290	375	389	145	271	180	259	195	275	215	242	0	133	155	239.87
ACTR2	15714.5	21665.6	16963.6	20327.1	21242.5	12525.8	9669.51	5891.11	6663.2	7744.45	8550.44	8665.83	6536.57	6353.99	8470.03	6453.04	7687.17	11095	10202.1	9551.59	7623.17	5607.95	5540.61	5493.78	5081.25	6458.75	8364.36	7559	7126.26	4155.49	7087.62	5251.99	5716.84	7234.53	8027.81	9395.16	7889.22	3947.24	8436.88	6753.1	6662.87	6709.36	7498.55	7762.61	5093	649	3697.73	4765.74	5276
ACTR3	9433.2	11483.3	9473.26	10727.3	11080.4	9035.3	6346.66	5855.94	5784.97	4909.92	6052.34	5491.98	4452.62	5140.11	6719.09	5690.21	7384.99	7272.81	7002.22	6181.05	5443.26	4923.71	4563	4578.01	4501.31	5160.17	7461.87	6466.63	6757.02	4598	6475.98	5033.68	4315.28	5729	6574	6306.1	5859.64	3173	6525.77	5690.76	6583.56	5369.54	6450.01	5843.93	5154.01	1244	3689.28	4340	4574.93
ACTR3B	986	1083	895	958.99	1053.2	946.03	589	579	620.98	587.03	656.99	558	489.08	548	627	695.85	744	716	755.91	666.42	602	549	530	642	481	621	775	900.19	805	580	726.62	560	478	554.33	828.2	685.04	913	568	711	611	781	576	634	667	503.72	153	501.05	288	671
ACTR3C	0	0	0	4.11	0	0	0	0	0	5.97	0	0	2.5	0	0	0	0	0	3.01	1.58	0	0	0	0	0	0	0	0	0	0	4.38	0	0	1.67	0	2.96	0	0	0	0	0	0	0	0	0	0	6.95	0	0
ACTR5	356.87	502.98	434	438	467.04	452	332	260	316	211	270	307	256	239	309	294	293.11	299	388	297	300	262	246.23	271	253	333	409	371	302	229	352	266	274	308	326	321	412	46	203	245	205	260.97	296	295	257	51	156	130	219
ACTR6	936	985.1	727	886	874	567	491	351	423	363	561	542	311	324.11	477	441	444	648	535	517	465	308	351	268	277	361	627	554	491	346	537	303	326	388	434.65	534	541	206	442	415	340	335	441	457	356	37	179	265	237
ACTR8	855	698	539	627.29	669.35	719	382	457	402.62	288	386	295	353.26	413	457	327.97	480	449	419	368	246	353	316	340	334	328	461	455	462	443	323	392	447	369	624	509	629	393	492.89	456	612.25	501	612.06	490	333	104	261	319	417
ACTRT1	0	0	0	0	0	0	0	0	0	0	0	0	0	0	0	0	0	0	0	0	0	0	0	0	0	0	0	0	0	0	0	0	0	0	0	0	0	0	0	0	0	0	0	0	0	0	0	0	1
ACTRT2	0	2	0	0	0	0	0	0	0	0	0	0	0	0	0	0	0	0	0	0	0	0	0	0	0	0	0	0	0	0	0	0	0	0	0	0	0	0	0	0	0	0	0	0	0	0	0	0	0
ACVR1	333	339	266	374.97	362	294	151	193	139	151	128	126	138	120	163	144	167	171	191	123	146	113	151	83	114	146	147	173.99	190	85	129	115	133	130	147	169	205	78	162	141	127	91	170	159	120	0	86	42.7	39
ACVR1B	523	834	669.01	796.06	794	570	390.02	247	318	359.19	388	343	373.96	215	337	326	429	461	407	407	377	272	195	288	256	255	371	377	403.9	187	347	213	321	285.99	421	335	428.94	219	340	367	388	323	379	386	289	134	165	255	225
ACVR1C	5	31	19	15	12	18	16	5	8	16	10	4	13	9	12	7	5	6	9	5	5	6	0	3	17	4	5	0	11	0	11	0	18	3	16	6	0	0	8	3	9	7	0	8	12	0	9	12	13
ACVR2A	480	612.07	540.02	610.71	660.97	358	335	277.99	187	293	305	288	196	209	286	256	237	423.98	366	281	287	179	191	143	139	242.01	374	227	234	84	264.57	196	214	228	292	338.25	280	59	363	220	265	215	200	267	131	0	129	133	70
ACVR2B	6123.57	8464.27	6823.63	8202.35	8532.47	5061.58	3999.03	2316	3043.69	2978	3634.61	3377.8	3296.68	2500.03	3854.81	2907.2	3166.71	4660.23	4316.3	3811.92	3041.08	2584	2366.04	2222.06	2376	2771.52	3359.06	2957.99	3053.79	2034.97	2266.52	2405.25	2749.02	3558.6	3300	3780.6	3739	2046.2	3804.05	2995	3516.03	2879.11	2904.99	3088.8	1891.97	250	1515.53	2291	2092.44
ACVRL1	0	4.69	0	5.18	0	0	0	0	0	4.84	0	6.05	0	2.38	0	1	4.86	0	0	2.37	1.33	0	0	0	6.02	0	6.15	9.73	0	0	0	0	0	0	0	0	0	0	0	0	9	0	5.06	0	0	0	0	0	0
ACY1	300.04	371	323	319.98	411	200	202	152	182	218	263	319	123	180	235.01	235	219	309	243	291	186	177	153	94	88	159	319	280	209	43	294	129	150.62	219	220	236	366	96	262	139	134	158	281	204	129	19	135	139	102
ACY3	0	0	0	0	0	0	0	0	0	0	0	0	0	0	0	0	0	1	0	0	0	0	0	0	0	0	0	0	0	0	0	0	0	0	0	0	0	0	0	0	0	0	0	0	0	0	0	0	0
ACYP1	111	153	128.81	185	189	194	88	50	97	83	82	84	61	42	72	62	145	66	98	84	65	58	39	54	75	47	68	119	66	54	63	44	55	45	74	102	90	35	60.87	98	78	62	51	94	14	34	49	81	132
ACYP2	26	25	17	24	12	26	18	12	14	11	9	10	11	10	12	28	9	9	13	13	9	21	25	19	15	7	10	35	15	0	26	0	15	21	25	5	35	13	23	4	11	20	6	2	16	0	8	0	17
ADA	111	106	120	121	102	90	50	87	62	58	60.52	55	29	51	64	70	86	98	78	75	54	60	51	61	61	81	112	127	94	48	111	42	60	79	82	112	83	53	71	117	132	84	99	102	32.83	0	44	49	50
ADAD1	0	0	0	0	0	0	0	0	0	0	0	0	0	0	0	0	0	0	0	0	0	0	0	0	0	0	0	0	0	0	0	0	0	0	0	0	0	0	0	0	0	0	0	0	0	0	0	0	0
ADAD2	4	14	9	10	10	10	16	4	12	1	7	11	17	18	8	4	22	11	14	13	4	0	7	7	12	6	8	1	5	0	9	0	0	3	7	3	0	0	8	4	16	12	5	5	9	0	7	16	0
ADAL	249	235.98	215.18	166.3	211.7	182.04	131.77	88	111.51	97	106.16	67.5	91.06	69.36	122.29	97.99	159	91.17	131	109.94	110	74	121	68	67	116.04	97.39	227.01	104.43	140.35	123.1	34	71.15	94.04	92.76	122.93	115.91	82	136.06	157.13	164.01	111	135.22	165.73	98	0	83	118.77	61
ADAM10	4041.73	6202.64	4703.97	5517.72	5813.94	2990.96	2649	1808	1907.43	2146	2540	2453.18	2074	1690.65	2358.77	1873	2331.9	2896	3005	2708.68	2163.99	1692.92	1515	1503.44	1314	1767	2338.91	2272.02	2047.04	1070	1839	1234.12	1455	2031.03	1906.03	2572	1903	588.99	2318	1990	1689	1768	1890	2028	1423	171	1271.3	1210	1238.99
ADAM11	40	39	23	20	38.28	44	12	2	5	14	23	7	21	10	11	23	16	20	21	13	6	24	9	9	8	21	3	13	22	5	5	12	10	24	24	11	41	18	11	19	14	1	23	11	23	0	15	8	18
ADAM12	26	15	17	24	21	16	9	18	1	12	6	14	7	11	5	12	26	6	11	9	11	14	7	16	16	3	12	0	3	17	5	0	0	5	0	4	13	0	9	14	7	8	15	3	0	0	0	0	5
ADAM15	306	287.76	231	279	305	157	184	111	137	211	170	202	89	124	226	130	144	202.12	247	244	146	131	138	86	87	172	129	186	95	16	156	48	112	134	131	174	211	67	183	86	112	152	148	135	79	67	83	61	96
ADAM17	1411.24	1404.07	1101.41	1198.88	1272.99	1135.75	847.02	562.6	735.3	613.03	735.34	615.11	581.01	561.9	723.07	713.75	837.04	959.88	823.3	695.1	662.74	593.75	560.49	582.03	450.02	643.03	926.14	782.06	819.24	526.35	743.14	625	476.02	594.57	612.01	823.34	749	452	838.01	717.01	726.25	531.13	747.98	619.48	558.97	126	371.14	574.07	511.54
ADAM18	0	0	0	0	0	0	0	0	0	0	0	0	0	0	0	0	0	0	0	0	0	0	0	0	0	0	0	0	0	0	0	0	0	0	0	0	0	0	0	0	0	0	0	0	0	0	0	0	0
ADAM19	1059	2745	2214	2836	2671	1713.24	1318	772	903	1145	1107	1140	899	774	1121	850	898.02	1445	1162	1071	785	654.54	642	661	615.96	675	908	934.29	819	518	762	594	541	797	740	944	863.08	394	849	621	725	564	607	720	447	20	414	416	442
ADAM2	0	0	0	0	0	0	0	0	0	0	0	0	0	0	0	0	0	0	0	0	0	0	0	0	0	0	0	0	0	0	0	0	0	0	0	0	0	0	0	0	0	0	0	0	0	0	0	0	0
ADAM20	0	0	0	0	7	0	0	3	0	0	0	0	0	0	0	0	0	0	2	0	0	0	0	0	0	0	0	0	0	0	0	0	0	0	0	7	13	0	0	7	0	0	2	6	0	43	0	0	0
ADAM21	7	3	4	1	0	3	1	0	0	0	4	6	0	0	0	2	5	0	0	9	1	0	0	0	0	0	0	0	0	0	4	0	6	0	17	0	0	0	0	0	0	6	0	0	0	0	0	8	0
ADAM22	757	877.01	834.99	848	939	773	536	449.99	430	360	499	385.79	339	507	571	441	656.25	660	569.14	462	454.52	422	331	451	395	517	611	479	593	319	376	314	425	593	684	526	636	251	512	455	494	292	345	390	234	23	316	219	376
ADAM23	871	814	689	689.99	727	829	499	510	495	336	434	326	371	467	581	631	621	562	549.61	473	406	464.72	412	413	403	401	665.2	510	658.9	370	544	326	511	542	561.99	402	575	336	552	448	722	511	646	495.83	432	218	394.09	361	385
ADAM28	55	17	7.03	8	16.73	3	9	36	17	6	6	5	14	21	25	5	28	2	4	3	18	6	0	23	7	8	17	26	9	42	24	0	2	2	17	31	16	0	14	21	0	9	8	21	40	27	3	0	19
ADAM29	0	0	0	0	1	0	0	0	0	0	0	0	0	0	0	0	0	0	0	0	0	1	0	0	0	0	0	0	0	0	1	30	0	0	0	0	0	0	0	0	0	0	0	0	0	0	0	0	0
ADAM30	0	0	0	0	0	0	0	0	0	0	0	0	0	0	0	0	0	0	0	0	0	0	0	0	0	0	0	0	0	0	0	0	0	0	0	0	0	0	0	0	0	0	0	0	0	0	0	0	0
ADAM32	9	1	0	0	0	0	0	0	0	0	0	0	0	0	6	10	0	0	4	6	0	0	0	0	0	0	0	0	0	0	0	0	0	0	0	0	0	0	0	0	0	0	0	0	0	0	6	0	0
ADAM33	7.01	6.96	0	3.4	3	7.68	1.24	0	0	0.97	5	3.89	3	3.31	10	8.01	14.12	3.59	1	6.88	8.14	23.2	0	0	0	1	10	2	7	0	0	0	0	0	0	7.94	4	3	4	4.01	16.52	2	13.36	3	5	0	0	3	0
ADAM7	0	0	0	0	0	0	0	0	0	0	0	0	0	0	0	0	0	0	0	0	0	0	0	0	0	0	0	0	0	0	0	0	0	0	0	0	0	0	0	0	0	0	0	0	0	0	0	0	0
ADAM8	10	15	8	17	14	6	6	2	3	2	0	4	8	9	9	1	6	15	11	12	3	15	6	0	0	0	7	3	4	11	13	14	5	15	4	17	0	0	9	4	24	9	7	9	11	5	11	24	0
ADAM9	1327.04	1235.37	1128	1242.4	1231.55	1288.09	714	740.99	763.53	555	761.63	557.31	542	741	813	632	882.9	840	848	712	597	710	545	555.44	608	680	978	850.26	687	766	696.17	554	754	741	670	637.99	718	389	695	781	748.81	560.99	590.01	706	537	122	443	577.99	517
ADAMDEC1	0	0	0	0	0	0	0	0	0	0	0	0	0	0	0	0	0	0	0	0	0	0	0	0	0	0	0	0	0	0	0	0	0	0	0	0	0	0	0	0	0	0	0	0	0	0	0	0	0
ADAMTS1	1111	1703	1331.9	1445.35	1604.84	1459	845.75	806.67	746	584	796	647.21	748	874	1064	900	1136	943	945.99	721	684.1	765	610	578	734	728	1003	849	1039	872	821	615	776	933	841	832	774	363	899	877	769	696	680	748	610	49	453	644	563
ADAMTS10	184	96	104	86	98	95	44	26	56	27	82	53	45	59.38	52	76	84	70	94	49	75	66	45	47	35	43.13	70	96	72.09	11	86	26	40	55	80	93	86	20	47	53.16	50	63	56	46	51	0	47	29	40
ADAMTS12	157	264	207	199	268.01	195	104	70	123	79	138	97	98	106.04	137	146	132	152	136	112	85	75	107	179	102	76	121	130	139	114	63	60	70	121	211	165	184	36	124	85	96	112	148	128	66	114	146	68	76
ADAMTS13	16	31	11	3	12	6	5	0	12	6	4	10	6	2	7	24	7	6.55	20	11	1	3	2	2	0	12	2	0	25	0	5	11	17	7	0	0	30	4	14	0	0	10	4	4	12	0	0	18.51	17
ADAMTS14	17	19	18	6	4	7	3	3	8	14	9	2	8	7	4	9	6	15	13	8	8	1	6	0	1	12	5	29	13	0	12	4	0	14	5	3	4	0	7	2	6	0	14	7	0	0	6	0	9
ADAMTS15	133	209	212	188	188	112	88	73	67	76	89	86	51	101	120	85	98	115	123	95	108	104	46	78	97	81	77	101	59	45	61	76	99	116	66	136	114	13	53	72	113	101	99	94	75	0	61	97	89
ADAMTS16	396.52	365.55	319	320	373	259.98	170.01	165.01	148	165	206.98	126	165	192	250	156	215.02	233	224	167	135	154	135	121	132	137	271	257	215	147	122	107	162	223	260	205	233	61	211	172	104	222	193	198.37	131	43	107	100	161
ADAMTS17	80.07	159.03	113.45	117.97	127.86	116.33	91.16	83.64	76.42	42.09	92.21	87.27	67.21	38.8	89.6	64.35	53.68	91.07	62.6	82.72	78.71	61.73	38.76	75.5	13.07	53.27	60.52	56.32	53.83	35	82.42	100	22.01	64.93	44.56	44.5	76.09	63.02	40.09	44.43	37.48	3.25	51.12	41.12	41.76	0	13.01	32.96	46.05
ADAMTS18	1	9	6	7	10	3	0	2	0	0	5	1	2	0	0	0	0	1	6	0	2	0	3	1	0	0	0	0	0	0	0	0	0	6	1	0	0	15	0	6	0	0	0	2	0	0	7	0	0
ADAMTS19	1310	1252.01	1227	1203	1249	1259	796	674	871	446	645	549.35	490	656	850.56	665	826.03	833	765	684.06	628	571	494	541	509	608.01	920.92	824	732	596	543.15	509	660	708	690	704	998.92	449	818	729	903	676	738	660	642	194	520	474	609
ADAMTS2	66.02	38.94	36.75	30.14	35.38	35.2	20.96	33.29	18.21	17.02	15.04	6.89	11	13	40.55	24.32	24.4	27.14	49.45	26.12	23.3	7	38.16	26.03	4.04	10.24	17.12	28.17	33	11	23.55	4	30	39	35.74	9.95	34.18	0	29	45.13	14.28	28.26	20	25.19	0	0	0	12	0
ADAMTS20	169	200.38	170	127	150	168	113	82	86	60	65	85	54	97	97	92	81	99	97	79	75	53	73	90	49	66.73	138	78	96	42	58	69	111	75	93	95	91	31	66	69	29	35	80	67	54	32	31	51	52
ADAMTS3	133	138	87	121	129	87	87	65	37	61	54	43	53	68	60	32	72	94	69	83	58	56	28	28	17	50	79	47	82	56	54	50	38	61	63	66	118	38	37	55	81	35	27	58	22	0	22	32	38
ADAMTS4	167.83	199.81	220.36	179.7	213.29	121	91.35	50.3	86.46	65.78	70.13	75.6	84.74	58.38	96.94	92.4	72	117.35	123.53	112.27	44.34	70.39	45.97	36.98	71.81	80.74	139.94	88.61	95.67	125.64	107.29	100.47	46.42	123.16	76.82	113.23	101.74	74.57	121.73	89.81	85.29	97.36	91.06	72.98	34.96	0	38.27	19.39	54.07
ADAMTS5	98	264	195	212.29	261.91	114	94	84	57	113	125	72	74	87	79	70	80	154	144	103	64	58	95	39	44	44	75	91	52	11	47	24	43	45.01	13	73	64	2	54	32	100	54	53	27	4	0	66	21	77
ADAMTS6	48	13	19	26	27	13	18	0	8	5	6	9	3	16	6	4	12	10	28	7	8	6	2	0	8	10	12	9	0	25	5.3	0	20	13	11	12	33	11	5	9	16	15	6	6	6	0	0	29	0
ADAMTS7	444	559	499	514	570.99	399	342	171	295	277	301	217	194	255	294	272	365.01	380	417	333.29	249	175	220.01	170	114.43	282	293.91	339	241	147	289	127	200	299	337	409	447.88	211	272	282	249	219	296	335	247	17	178	214	64
ADAMTS8	404	453.06	395	402.31	408	446	269.22	274	258	142	223	215	176	238	301	326	305	265	324	249.06	259	271	199.11	192.99	195	208	279	282	302	107	214	195	296	183	290	240	255.43	168	185.86	257	306.01	219	240	236	201	0	93	88	237
ADAMTS9	14	12	15	8	5	5	10	8	4	7	5	6	0	1	6	0	6	2	5.99	2	2	3	0	0	4	0	2	0	4	0	4	0	0	12	0	21	7	0	0	4	0	4	5	3	16	0	1	0	0
ADAMTSL1	13	8	10.03	22	9	7	7	1	0	16	1	17	5	0	25	1	2	14	2	4	9	9	5	8	0	8	13	0	0	0	11	0	15	10	5	3	12	2	6	5	4	9	0	5	6	0	4	49	0
ADAMTSL2	34.58	24.12	13.69	35.93	32.38	22.07	6	17.94	11.79	11.12	4.19	1.66	15.94	12.66	13.92	5	10	8.61	24.54	3.46	2.7	10.99	4.04	21.72	3.14	13.63	11.97	5.15	15.92	0	17.58	23	10.98	24.96	11.6	24.02	48.14	0	19.14	21.93	20.62	21	0	31.06	24	0	10.78	32.99	11.35
ADAMTSL3	33	47	29	18	38	24	29	8	31	24	35	9	19	19	23	21	24	22	45	21	23	16	17	49	12	16	42	10	13	0	18	18	19	25	26	26	46	0	25	11	15	9	15	27	4	0	3	22	0
ADAMTSL4	13	45	18	22	42	15	9	2	12	21	6	6	2	9	16	27	9	10	10	15	12	15	4	33	7	10	8	9	7	0	8	0	7	10	10	6	0	0	2	15	0	2	13	14	12	0	0	4	0
ADAMTSL5	7.95	8.77	6.81	13.62	5.08	3.67	3.68	0	0	5.12	0	0.56	4	2	6.95	0	0	1.85	0.99	1.02	1	2.84	0	0.94	0	2.16	0	30.06	0	5.03	0	0	0	0	0.21	0	11.73	0	6.75	0	0	0.9	7.02	2.99	0	0	0	0	0
ADAP1	76	148	107	106	78	118	74	54	53	54	46	31	33	64	62	104	91	72	62	86	40	36	41	61	87	66	113	62	72	15	52	44	58.53	74	80	97	97	79	90	88	78	70	78	51	66	22	26	51	125
ADAP2	9.68	4.01	0	7.38	13.19	7.14	16.26	0	0	3	0	5.13	0	3.37	0	4	7.04	1	1.92	0	0	1.4	10.41	0	6	8.39	9.36	8.88	2	0	10.1	24	0	1	2	0.99	8.16	0	7.27	4	0	0	4	9	7	0	6	0	0
ADAR	11528.1	12009.9	9744.1	11015.8	11514.8	8580.58	6111.27	4639.64	5305.99	4422.8	5520.14	4586.72	4595.93	4783.63	6170.02	5198.04	6085.28	7088.14	7146.43	5798.63	4727.3	4667.64	3995.59	3900.76	3534	4697.38	6272.21	5194.08	5212.93	3088	4366.96	3714.22	4638.84	5814	5776.23	6516	6486.86	2560.04	5562.46	5098.14	4653.34	5121.98	5145.35	5229.56	3169.37	835.66	2727.99	3200	3180.55
ADARB1	178.35	326.3	225.26	274.8	331.11	214.57	122	78.61	122.04	126.73	127.38	134.12	88	80.31	121.07	88.88	140.75	154.88	137.73	126.73	130.16	82.39	69	97.1	60.22	56.46	119.06	139.7	96.01	34.02	64	108	76.08	60	144	121.88	87.02	65	71.15	70.1	69	59	56	104.01	5	47	37.25	86	16
ADARB2	25.51	33.97	30.85	24.34	19.57	8.18	17.15	0	9.01	6.74	11.55	10.1	7.29	6.63	13.86	17.65	5.12	24.4	8.82	15.51	5.33	6.25	1.99	0	9.89	5.38	6	16.49	17.13	23.5	15.02	15.9	0	7.82	6.64	30.01	11.36	9.1	9.9	11.05	1.85	0	6.87	3.05	20.31	0	7.99	0	0
ADAT1	659.58	516.5	399.59	461.99	467.02	437.98	244.26	266.82	277.07	235.24	259.02	271.33	219.68	243.63	293.26	355.17	253.62	297.56	331.96	302.97	251.86	282.83	209.82	219	142.66	279.4	351.56	291.7	322.04	117.1	328.08	237.41	320.51	343.35	306.08	448.5	373.55	215.8	456.78	326.63	255.06	366.1	281.57	386.46	334.31	64.93	188.09	185.23	303.43
ADAT2	316.89	427.56	380.77	498.79	438.08	301.37	259.09	121.07	184.03	234.6	196.08	246.33	145.76	123.44	286	231.12	220.36	306.89	247.98	232.34	168.03	149.65	150.37	159.53	151.05	207.59	191.68	248.21	167.31	78	192.05	190.01	163.04	170.26	211.09	186.73	180.48	96.98	190.84	137	175	230.13	162.49	159.79	204.01	60	68.01	58.03	95.03
ADAT3	38	50	29	42	24	10	25	14	10	21	19	18	13	6	20	5	17	5	33	25	25	10	1	3	10	16	36	22	17	0	16	6	6	12	27	35	0	0	8	4	2	32	27	5	11	0	0	0	9
ADC	6	0	1	1	0	0	0	4	2	2	7	1	0	0	7	2	0	2	3	1	0	0	1	12	16	1	0	4	0	0	0	0	0	4	0	0	0	0	0	7	0	0	0	2	0	0	0	0	0
[truncated: 18,797 more rows]
[truncated: 12 more columns]

## Sheet: humanControl_rawCounts
	X.E8_0._045220_0039683	X.E8_10min.	X.E8_20min.	X.E8_30mins.	X.E8_40mins.	X.E8_50mins.	X.E8_60mins.	X.E8_70mins.	X.E8_80mins.	X.E8_90mins.	X.E8_100mins.	X.E8_110mins.	X.E8_120mins.	X.E8_130mins.	X.E8_140mins.	X.E8_150mins.	X.E8_160mins.	X.E8_170mins.	X.E8_180mins.	X.E8_190mins.	X.E8_200mins.	X.E8_210mins.	X.E8_220mins.	X.E8_230mins.	X.E8_240mins.	X.E8_250mins.	X.E8_260mins.	X.E8_270mins.	X.E8_280mins.	X.E8_290mins.	X.E8_300mins.	X.E8_310mins.	X.E8_320mins.	X.E8_330mins.	X.E8_340mins.	X.E8_350mins.	X.E8_360mins.	X.E8_370mins.	X.E8_380mins.	X.E8_390mins.	X.E8_400mins.	X.E8_410mins.	X.E8_420mins.	X.E8_430mins.	X.E8_440mins.	X.E8_450mins.	X.E8_460mins.	X.E8_470mins.	X.E8_480mins.
[truncated: 19,084 more rows]
[truncated: 12 more columns]

[truncated: 4 more sheets: mouseBarry2017_rawCounts, humanBarry2017_rawCounts, mouseIntronReads_rawCounts, humanIntronReads_rawCounts]
